# Supplementary material for: Phosphorylation regulation of cardiac proteins in Babesia microti infected mice in an effort to restore heart function
Source: Parasit Vectors. 2022 Mar 21;15:98. doi: 10.1186/s13071-022-05233-7 (PMC8935697; doi:10.1186/s13071-022-05233-7)
Supplement: Supplementary file 7 — Additional file 7: Table S1. The raw data of global proteins identified at different stages. [file 13071_2022_5233_MOESM7_ESM.xlsx]

## Sheet: raw data of global protein
PG.Cscore	PG.ProteinAccessions	PG.ProteinDescriptions	PG.ProteinGroups	PG.ProteinNames	PG.Qvalue	[1] heart-0-1.htrms.PG.Quantity	[2] heart-0-2.htrms.PG.Quantity	[3] heart-0-3.htrms.PG.Quantity	[4] heart-0-4.htrms.PG.Quantity	[5] heart-5-1.htrms.PG.Quantity	[6] heart-5-2.htrms.PG.Quantity	[7] heart-5-3.htrms.PG.Quantity	[8] heart-5-4.htrms.PG.Quantity	[9] heart-8-1.htrms.PG.Quantity	[10] heart-8-2.htrms.PG.Quantity	[11] heart-8-3.htrms.PG.Quantity	[12] heart-8-4.htrms.PG.Quantity	[13] heart-11-1.htrms.PG.Quantity	[14] heart-11-2.htrms.PG.Quantity	[15] heart-11-3.htrms.PG.Quantity	[16] heart-11-4.htrms.PG.Quantity	[17] heart-19-1.htrms.PG.Quantity	[18] heart-19-2.htrms.PG.Quantity	[19] heart-19-3.htrms.PG.Quantity	[20] heart-19-4.htrms.PG.Quantity
0.64987	A0A023NCR8;A0A023NCS0;A0A023ND59;A0A023NDP0;A0A023NDP5;A0A023NDQ1;A0A023NE65;A0A023NE78;A0A023UL25;A0A075DCW5;A0A0K1W397;A0A0U2K7A0;A0A0U2L632;A0A0U2M169;A0A0U2M1A2;A0A0U2QFD1;A0A0U2REU1;A0A0U2UZH0;A0A0U3AJS9;A0A140GE27;A0A141CM53;A0A1E1F976;A0A1E1F982;A0A1E1F983;A0A1E1F984;A0A1E1F987;A0A1E1F990;A0A1E1F993;A0A1E1F999;A0A1E1F9C3;A0A1S6PXL0;A0A1S6PXL1;A0A1S6PXL4;A0A1S6PXL6;A0A1S6PXL7;A0A1S6PXN0;A0A…	Cytochrome b (Fragment);Cytochrome b (Fragment);Cytochrome b (Fragment);Cytochrome b (Fragment);Cytochrome b (Fragment);Cytochrome b (Fragment);Cytochrome b (Fragment);Cytochrome b (Fragment);Cytochrome b (Fragment);Cytochrome b;Cytochrome b (Fragment);Cytochrome b (Fragment);Cytochrome b (Fragment);Cytochrome b (Fragment);Cytochrome b (Fragment);Cytochrome b (Fragment);Cytochrome b (Fragment);Cy…	A0A023NCR8;A0A023NCS0;A0A023ND59;A0A023NDP0;A0A023NDP5;A0A023NDQ1;A0A023NE65;A0A023NE78;A0A023UL25;A0A075DCW5;A0A0K1W397;A0A0U2K7A0;A0A0U2L632;A0A0U2M169;A0A0U2M1A2;A0A0U2QFD1;A0A0U2REU1;A0A0U2UZH0;A0A0U3AJS9;A0A140GE27;A0A141CM53;A0A1E1F976;A0A1E1F982;A0A1E1F983;A0A1E1F984;A0A1E1F987;A0A1E1F990;A0A1E1F993;A0A1E1F999;A0A1E1F9C3;A0A1S6PXL0;A0A1S6PXL1;A0A1S6PXL4;A0A1S6PXL6;A0A1S6PXL7;A0A1S6PXN0;A0A…	A0A023NCR8_MOUSE;A0A023NCS0_MOUSE;A0A023ND59_MOUSE;A0A023NDP0_MOUSE;A0A023NDP5_MOUSE;A0A023NDQ1_MOUSE;A0A023NE65_MOUSE;A0A023NE78_MOUSE;A0A023UL25_MOUSE;A0A075DCW5_MOUSE;A0A0K1W397_MOUSE;A0A0U2K7A0_MOUSE;A0A0U2L632_MOUSE;A0A0U2M169_MOUSE;A0A0U2M1A2_MOUSE;A0A0U2QFD1_MOUSE;A0A0U2REU1_MOUSE;A0A0U2UZH0_MOUSE;A0A0U3AJS9_MOUSE;A0A140GE27_MOUSE;A0A141CM53_MOUSE;A0A1E1F976_MOUSE;A0A1E1F982_MOUSE;A0A1E1F9…	5.1e-08	257426	255763	255545	235459	91444.7	96826.8	98941.7	97214.2	126038	121023	105211	120215	73435.4	83699	82920.8	76883.7	139798	130578	126746	142352
0.692136	A0A068BEQ2;P50171	H2-K region expressed gene 6, isoform CRA_a;Estradiol 17-beta-dehydrogenase 8	A0A068BEQ2;P50171	A0A068BEQ2_MOUSE;DHB8_MOUSE	6.42e-12	660974	673917	622081	760172	717234	749023	700974	530994	634882	723167	612252	536472	546669	567847	588948	550337	787522	806937	752218	772666
0.664361	A0A068BFR3;P46638;Q78ZJ8	RAS oncogene family protein;Ras-related protein Rab-11B;MCG22989, isoform CRA_b	A0A068BFR3;P46638;Q78ZJ8	A0A068BFR3_MOUSE;RB11B_MOUSE;Q78ZJ8_MOUSE	2.45e-09	195324	193071	195083	201822	153449	142242	158689	157725	182863	171470	155387	175645	168991	182566	165789	167325	150986	168982	158620	153743
0.681817	A0A068BGR9;Q9Z1P6	NADH dehydrogenase;NADH dehydrogenase [ubiquinone] 1 alpha subcomplex subunit 7	A0A068BGR9;Q9Z1P6	A0A068BGR9_MOUSE;NDUA7_MOUSE	5.01e-11	479654	459685	479894	469863	443022	425550	395044	477111	564165	688933	600719	498244	451454	456486	472460	362940	416873	420043	409124	445512
0.593828	A0A068BIT8;P28063	Proteasome subunit beta type;Proteasome subunit beta type-8	A0A068BIT8;P28063	A0A068BIT8_MOUSE;PSB8_MOUSE	0.000510466	18027.9	19483	22320.5	19315.4	24708.2	25913.8	25352.7	25620.6	20246.6	25261.4	22694.9	21295.5	34623.4	38911.6	39973.1	37254.6	21700.7	22070.9	21859.4	18405.3
0.606029	A0A068WAQ5;A0A068WAZ7;A2A838;A2A839;A2A841;A2A842;B6ZHC8;P48193	Protein 4.1R (Fragment);Protein 4.1R (Fragment);Protein 4.1 (Fragment);Protein 4.1;Protein 4.1;Protein 4.1;Erythrocyte protein band 4.1;Protein 4.1	A0A068WAQ5;A0A068WAZ7;A2A838;A2A839;A2A841;A2A842;B6ZHC8;P48193	A0A068WAQ5_MOUSE;A0A068WAZ7_MOUSE;A2A838_MOUSE;A2A839_MOUSE;A2A841_MOUSE;A2A842_MOUSE;B6ZHC8_MOUSE;41_MOUSE	0.000150105	40933.9	40246.4	38902.9	42123.8	38240.2	Filtered	38003.6	33320.1	28161	25858.5	23516.8	Filtered	23796.9	27389.6	25873.6	29599.6	59787.6	46840.4	51794.8	45010.8
0.539533	A0A075B5K6;P03976	Immunoglobulin kappa variable 2-109 (Fragment);Ig kappa chain V-II region 17S29.1	A0A075B5K6;P03976	A0A075B5K6_MOUSE;KV2A5_MOUSE	0.00246939	Filtered	Filtered	Filtered	Filtered	Filtered	Filtered	Filtered	Filtered	14482.6	Filtered	14379.2	Filtered	16061.6	15600.1	17687.9	16843.2	19744.7	18153	18009.9	22236.1
0.642562	A0A075B5M7;A0A0M4KPD8	Immunoglobulin kappa variable 5-39;B2 12-1 anti-human butyrylcholinesterase (BChE) light chain variable region (Fragment)	A0A075B5M7;A0A0M4KPD8	A0A075B5M7_MOUSE;A0A0M4KPD8_MOUSE	2.12e-07	Filtered	Filtered	12379	Filtered	Filtered	37393.4	47524.6	36328.2	44628.2	53080.6	67972.8	41355	95014	101929	115327	108364	63947.8	113130	66686.4	76433.2
0.676078	A0A075B5P5;A0A1Y7VJN6;P03987	Immunoglobulin heavy constant gamma 3 (Fragment);Immunoglobulin heavy constant gamma 3 (Fragment);Ig gamma-3 chain C region	A0A075B5P5;A0A1Y7VJN6;P03987	A0A075B5P5_MOUSE;A0A1Y7VJN6_MOUSE;IGHG3_MOUSE	1.76e-10	83661.5	78985.5	82670.4	82196	94331.9	93718.3	94039.5	97371.7	291793	306163	291134	290968	1.06037e+06	1015835	1.02666e+06	1.00948e+06	608896	699632	633344	628384
0.669999	A0A075B5P6;A0A075B6A0;P01872	Ig mu chain C region (Fragment);Ig mu chain C region (Fragment);Ig mu chain C region	A0A075B5P6;A0A075B6A0;P01872	A0A075B5P6_MOUSE;A0A075B6A0_MOUSE;IGHM_MOUSE	6.92e-10	168106	174489	143278	173119	286813	288457	285332	283981	155718	208008	209437	199731	354580	368845	344469	364374	260431	248603	247187	271480
0.587905	A0A075B5Q4;A0A075B5Q9;A0A0A6YWC7;P18525	Immunoglobulin heavy variable 5-12 (Fragment);Immunoglobulin heavy variable 5-15;Immunoglobulin heavy variable 5-15 (Fragment);Ig heavy chain V region 5-84	A0A075B5Q4;A0A075B5Q9;A0A0A6YWC7;P18525	A0A075B5Q4_MOUSE;A0A075B5Q9_MOUSE;A0A0A6YWC7_MOUSE;HVM54_MOUSE	0.000747145	Filtered	Filtered	Filtered	Filtered	Filtered	Filtered	Filtered	Filtered	26755.5	43124.8	27192.2	34981.8	31466.7	30267.7	32077.5	34776.7	Filtered	47322.5	Filtered	71386
0.496592	A0A075B5R3;A0A0A6YX91;K7T942;K7TD58;K7TQY2;K7TR54;K7TRG2;K7TRH7;K7TRS8;K7U5K6;Q5R3W9;X5J4H2;X5J4H9;X5J4J4;X5J4J8;X5J4J9;X5J4V0;X5J4V3;X5J560;X5J5E7;X5J5G7;X5J5K4;X5J5Q2;X5J5S1	Immunoglobulin heavy variable 7-2;Immunoglobulin heavy variable 7-2 (Fragment);IgM heavy chain variable region (Fragment);IgA heavy chain variable region (Fragment);IgM heavy chain variable region (Fragment);IgA heavy chain variable region (Fragment);IgM heavy chain variable region (Fragment);IgA heavy chain variable region (Fragment);IgA heavy chain variable region (Fragment);IgM heavy chain var…	A0A075B5R3;A0A0A6YX91;K7T942;K7TD58;K7TQY2;K7TR54;K7TRG2;K7TRH7;K7TRS8;K7U5K6;Q5R3W9;X5J4H2;X5J4H9;X5J4J4;X5J4J8;X5J4J9;X5J4V0;X5J4V3;X5J560;X5J5E7;X5J5G7;X5J5K4;X5J5Q2;X5J5S1	A0A075B5R3_MOUSE;A0A0A6YX91_MOUSE;K7T942_MOUSE;K7TD58_MOUSE;K7TQY2_MOUSE;K7TR54_MOUSE;K7TRG2_MOUSE;K7TRH7_MOUSE;K7TRS8_MOUSE;K7U5K6_MOUSE;Q5R3W9_MOUSE;X5J4H2_MOUSE;X5J4H9_MOUSE;X5J4J4_MOUSE;X5J4J8_MOUSE;X5J4J9_MOUSE;X5J4V0_MOUSE;X5J4V3_MOUSE;X5J560_MOUSE;X5J5E7_MOUSE;X5J5G7_MOUSE;X5J5K4_MOUSE;X5J5Q2_MOUSE;X5J5S1_MOUSE	0.00977913	Filtered	5409.5	Filtered	5077.82	Filtered	Filtered	Filtered	1466.68	Filtered	Filtered	Filtered	Filtered	31425.7	26631.8	24983.7	29811.1	43839.1	42089.4	38661.7	35647.3
0.618348	A0A075B5S1;A0A075B5S9	Immunoglobulin heavy variable 9-1;Immunoglobulin heavy variable 9-4	A0A075B5S1;A0A075B5S9	A0A075B5S1_MOUSE;A0A075B5S9_MOUSE	2.21e-05	Filtered	Filtered	69611.1	68343.5	92718	88239.4	88288.9	102792	210566	231704	238967	202975	654429	674428	603931	673448	626738	630015	630841	642359
0.634959	A0A075B5U6;A0A075B5V4;A0A0A6YW32;A0A0A6YX66;A2MY49;K7T9J6;K7TDJ4;K7U639;X5J4F3;X5J4K7;X5J4N8;X5J559	Immunoglobulin heavy variable V1-20;Immunoglobulin heavy variable 1-37;Immunoglobulin heavy variable 1-37 (Fragment);Immunoglobulin heavy variable V1-20 (Fragment);Anti-acid phosphatase variable heavy chain 18 (Fragment);IgM heavy chain variable region (Fragment);IgA heavy chain variable region (Fragment);IgM heavy chain variable region (Fragment);IgM heavy chain VDJ region (Fragment);IgA heavy c…	A0A075B5U6;A0A075B5V4;A0A0A6YW32;A0A0A6YX66;A2MY49;K7T9J6;K7TDJ4;K7U639;X5J4F3;X5J4K7;X5J4N8;X5J559	A0A075B5U6_MOUSE;A0A075B5V4_MOUSE;A0A0A6YW32_MOUSE;A0A0A6YX66_MOUSE;A2MY49_MOUSE;K7T9J6_MOUSE;K7TDJ4_MOUSE;K7U639_MOUSE;X5J4F3_MOUSE;X5J4K7_MOUSE;X5J4N8_MOUSE;X5J559_MOUSE	9.13e-07	Filtered	Filtered	1032.55	Filtered	Filtered	Filtered	Filtered	11692.7	18360.3	Filtered	Filtered	Filtered	58021.1	56324.4	52253.9	62395.9	71998.3	75250	75476	52860.8
0.61634	A0A075B5X6;A0A0G2JFN9;K7TR71;K7U5X0;Q32NZ5;X5J4T5;X5J4W9;X5J539;X5J593;X5J5F3;X5J5I3;X5J5Q9	Immunoglobulin heavy variable V1-67;Immunoglobulin heavy variable V1-67 (Fragment);IgM heavy chain variable region (Fragment);IgM heavy chain variable region (Fragment);Igh protein;IgG1 heavy chain VDJ region (Fragment);IgA heavy chain VDJ region (Fragment);IgG1 heavy chain VDJ region (Fragment);IgM heavy chain VDJ region (Fragment);IgG1 heavy chain VDJ region (Fragment);IgM heavy chain VDJ regio…	A0A075B5X6;A0A0G2JFN9;K7TR71;K7U5X0;Q32NZ5;X5J4T5;X5J4W9;X5J539;X5J593;X5J5F3;X5J5I3;X5J5Q9	A0A075B5X6_MOUSE;A0A0G2JFN9_MOUSE;K7TR71_MOUSE;K7U5X0_MOUSE;Q32NZ5_MOUSE;X5J4T5_MOUSE;X5J4W9_MOUSE;X5J539_MOUSE;X5J593_MOUSE;X5J5F3_MOUSE;X5J5I3_MOUSE;X5J5Q9_MOUSE	3.14e-05	Filtered	Filtered	Filtered	Filtered	Filtered	Filtered	Filtered	Filtered	Filtered	Filtered	Filtered	Filtered	71536.2	69060.5	69232.7	71300.8	Filtered	Filtered	Filtered	Filtered
0.674167	A0A075DC90;P00405;Q7JCZ1	Cytochrome c oxidase subunit 2	A0A075DC90;P00405;Q7JCZ1	A0A075DC90_MOUSE;COX2_MOUSE;Q7JCZ1_MOUSE	2.73e-10	1.88967e+06	1.92343e+06	1894680	1.91466e+06	1.00376e+06	1.30771e+06	1.21581e+06	1.29631e+06	2251573	1628118	2.14079e+06	1.9665e+06	1.84739e+06	1.81193e+06	1.82018e+06	1.82363e+06	1.79209e+06	1.70479e+06	1.75239e+06	1.7464e+06
0.571618	A0A075DCB1;A0A141CM25;A0A141CM38;A0A141CM51;N0DTI5;P03921;Q3UQ68;Q3UVI0;Q4JFM6;Q7GIP3;Q9MD82	NADH-ubiquinone oxidoreductase chain 5;NADH-ubiquinone oxidoreductase chain 5;NADH-ubiquinone oxidoreductase chain 5;NADH-ubiquinone oxidoreductase chain 5;NADH-ubiquinone oxidoreductase chain 5;NADH-ubiquinone oxidoreductase chain 5;NADH-ubiquinone oxidoreductase chain 5 (Fragment);NADH-ubiquinone oxidoreductase chain 5 (Fragment);NADH-ubiquinone oxidoreductase chain 5;NADH-ubiquinone oxidoreduc…	A0A075DCB1;A0A141CM25;A0A141CM38;A0A141CM51;N0DTI5;P03921;Q3UQ68;Q3UVI0;Q4JFM6;Q7GIP3;Q9MD82	A0A075DCB1_MOUSE;A0A141CM25_MOUSE;A0A141CM38_MOUSE;A0A141CM51_MOUSE;N0DTI5_MOUSE;NU5M_MOUSE;Q3UQ68_MOUSE;Q3UVI0_MOUSE;Q4JFM6_MOUSE;Q7GIP3_MOUSE;Q9MD82_MOUSE	0.0012706	16994.1	17033	18006	19001.8	10727	10369.3	9705.36	11099.3	18300.9	12785.8	13460.4	11090.4	14779.6	9179.65	7865.02	8949.92	8456.36	2348.54	8030.31	11365.3
0.686099	A0A075DCG2;A0A141CM47;A3R3W7;G3EBA9;P00416;Q7JCA9;Q7JCX7	Cytochrome c oxidase subunit 3	A0A075DCG2;A0A141CM47;A3R3W7;G3EBA9;P00416;Q7JCA9;Q7JCX7	A0A075DCG2_MOUSE;A0A141CM47_MOUSE;A3R3W7_MOUSE;G3EBA9_MOUSE;COX3_MOUSE;Q7JCA9_MOUSE;Q7JCX7_MOUSE	2.09e-11	7821.4	6474.57	5767.7	10882.3	2347.05	1492.76	1736.77	1830.98	1810.18	2103.27	2926.07	1716.55	Filtered	5415.87	2457.65	8313.15	22159.2	2708.96	16403.6	11955.4
0.611652	A0A087WNP6;Q4VAA2	Protein CDV3	A0A087WNP6;Q4VAA2	A0A087WNP6_MOUSE;CDV3_MOUSE	6.73e-05	33636.3	42370.9	29569.3	32921.1	39945.7	37271.6	38818.3	35733.1	30853.8	22270.7	25860.3	33346.2	47339.4	45821.5	42070.5	38118.8	45661.5	48362.6	48825.8	47672.5
0.677225	A0A087WNT1;A0A087WQE6;P83940	Elongin-C;Elongin-C (Fragment);Elongin-C	A0A087WNT1;A0A087WQE6;P83940	A0A087WNT1_MOUSE;A0A087WQE6_MOUSE;ELOC_MOUSE	1.36e-10	24646.4	41781.1	24222.2	26163.9	50538.8	73740.2	49553.5	47708.9	41293.9	40032.1	46028	42741.5	42621.6	53355.1	38236.9	26947.7	44896.8	59275.8	25381.8	43897.9
0.658914	A0A087WNV1;A0A087WR52;A0A087WRL1;A0A087WSR7;Q8K2K6	Arf-GAP domain and FG repeat-containing protein 1;Arf-GAP domain and FG repeat-containing protein 1 (Fragment);Arf-GAP domain and FG repeat-containing protein 1 (Fragment);Arf-GAP domain and FG repeat-containing protein 1;Arf-GAP domain and FG repeat-containing protein 1	A0A087WNV1;A0A087WR52;A0A087WRL1;A0A087WSR7;Q8K2K6	A0A087WNV1_MOUSE;A0A087WR52_MOUSE;A0A087WRL1_MOUSE;A0A087WSR7_MOUSE;AGFG1_MOUSE	7.89e-09	25407.7	10748.4	21995.5	15646.4	15113.6	10714.1	14673.3	16448.6	10535.6	12780	10237.5	10587.8	16176.4	16330.8	19160.2	18144.4	14666.5	15366.5	8572.21	18192.2
0.555429	A0A087WNW3;A0A087WP14;A0A087WP48;A0A087WP85;A0A087WPW5;A0A087WPX0;A0A087WQ25;A0A087WQD0;A0A087WQF8;A0A087WQG4;A0A087WQI3;A0A087WQQ5;A0A087WRS1;A0A087WS04;A0A087WS23;A0A087WS29;F8VQC7;Q61595	Kinectin	A0A087WNW3;A0A087WP14;A0A087WP48;A0A087WP85;A0A087WPW5;A0A087WPX0;A0A087WQ25;A0A087WQD0;A0A087WQF8;A0A087WQG4;A0A087WQI3;A0A087WQQ5;A0A087WRS1;A0A087WS04;A0A087WS23;A0A087WS29;F8VQC7;Q61595	A0A087WNW3_MOUSE;A0A087WP14_MOUSE;A0A087WP48_MOUSE;A0A087WP85_MOUSE;A0A087WPW5_MOUSE;A0A087WPX0_MOUSE;A0A087WQ25_MOUSE;A0A087WQD0_MOUSE;A0A087WQF8_MOUSE;A0A087WQG4_MOUSE;A0A087WQI3_MOUSE;A0A087WQQ5_MOUSE;A0A087WRS1_MOUSE;A0A087WS04_MOUSE;A0A087WS23_MOUSE;A0A087WS29_MOUSE;F8VQC7_MOUSE;KTN1_MOUSE	0.00164905	Filtered	8870.5	Filtered	Filtered	9223.56	8732.21	11189	8464.41	7608.8	7703.74	19735.1	14146.6	9246.21	13031	9756.54	9430.82	Filtered	7585.42	Filtered	Filtered
0.654456	A0A087WNW8;A0A087WP42;A0A087WQ31;A0A087WQ95;A0A087WQF1;A0A087WRE8;A0A087WRK0;A0A087WS18;A5D6Q8;B2RY22;E9Q6L0;E9QKH0;E9QNY9;J3QP81;Q80TV8	CLIP-associating protein 1;CLIP-associating protein 1;CLIP-associating protein 1;CLIP-associating protein 1;CLIP-associating protein 1;CLIP-associating protein 1;CLIP-associating protein 1;CLIP-associating protein 1;Clasp1 protein;Clasp1 protein;CLIP-associating protein 1;CLIP-associating protein 1;CLIP-associating protein 1;CLIP-associating protein 1;CLIP-associating protein 1	A0A087WNW8;A0A087WP42;A0A087WQ31;A0A087WQ95;A0A087WQF1;A0A087WRE8;A0A087WRK0;A0A087WS18;A5D6Q8;B2RY22;E9Q6L0;E9QKH0;E9QNY9;J3QP81;Q80TV8	A0A087WNW8_MOUSE;A0A087WP42_MOUSE;A0A087WQ31_MOUSE;A0A087WQ95_MOUSE;A0A087WQF1_MOUSE;A0A087WRE8_MOUSE;A0A087WRK0_MOUSE;A0A087WS18_MOUSE;A5D6Q8_MOUSE;B2RY22_MOUSE;E9Q6L0_MOUSE;E9QKH0_MOUSE;E9QNY9_MOUSE;J3QP81_MOUSE;CLAP1_MOUSE	2.01e-08	9505.01	11640.1	11440.3	6109.55	6326.27	6728.91	12476.6	5413.03	11913.9	10065.6	12086.7	13495.5	6510.21	4321.8	4442.57	7161.79	13409.2	8213.44	14177.5	10267.8
0.626304	A0A087WPF8;A0A087WSR2;E9QN99;Q8VCR7	Protein ABHD14B (Fragment);Protein ABHD14B (Fragment);Protein ABHD14B;Protein ABHD14B	A0A087WPF8;A0A087WSR2;E9QN99;Q8VCR7	A0A087WPF8_MOUSE;A0A087WSR2_MOUSE;E9QN99_MOUSE;ABHEB_MOUSE	4.95e-06	42203.1	37908.5	43107	39715.4	43146.9	40652.4	37148.6	41849.1	38588.2	37356.2	36019.4	34981.8	31444.2	31708.1	32727.1	34198	42776.9	9807.99	42021.2	32080.1
0.532184	A0A087WPY0;A0A087WS54;Q8R0F6;Q9CS46	Integrin-linked kinase-associated serine/threonine phosphatase 2C (Fragment);Integrin-linked kinase-associated serine/threonine phosphatase 2C (Fragment);Integrin-linked kinase-associated serine/threonine phosphatase 2C;Uncharacterized protein (Fragment)	A0A087WPY0;A0A087WS54;Q8R0F6;Q9CS46	A0A087WPY0_MOUSE;A0A087WS54_MOUSE;ILKAP_MOUSE;Q9CS46_MOUSE	0.0030888	31957.6	3819.56	22739.7	4244.91	14181.6	31438	15289.9	16715.4	3964	17299.6	4832.75	17044.6	Filtered	10234.5	12506.6	936.277	14088.3	20702.3	Filtered	12431.6
0.625876	A0A087WQ04;A0A0J9YTQ5;A0A0R4IZY3;A0A1Y7VIW8;A0A1Y7VJE1;A0A1Y7VKB8;A0A1Y7VNS6;A0A286YCF7;A0A286YD80;A1YYM3;A1YYM4;A1YYM5;A1YYM6;A1YYM7;A1YYM8;A1YYM9;A1YYN0;A1YYN1;A1YYN2;A1YYN4;A1YYN5;A1YYN6;A1YYN7;A1YYN8;A1YYN9;A1YYP0;A1YYP1;B7ZWP2;B9EKY4;D3YZ57;D3Z5M8;E9PVU6;E9PX60;E9PX67;E9PX88;E9PX90;E9PXV8;E9Q5C2;E9Q5C3;E9Q696;E9Q700;E9Q708;E9Q7C7;E9Q7E6;E9Q7E8;E9Q7T0;E9QK53;E9QNJ9;F2Z480;F6TK14;F6UND7;J3QN85…	Tyrosine-protein kinase;Fibroblast growth factor receptor 3 (Fragment);Fibroblast growth factor receptor;Cyclin-dependent kinase 20;Cyclin-dependent kinase 20 (Fragment);Cyclin-dependent kinase 20 (Fragment);Cyclin-dependent kinase 20 (Fragment);Serine/threonine-protein kinase MAK (Fragment);Serine/threonine-protein kinase MAK;Fibroblast growth factor receptor;Fibroblast growth factor receptor;Fi…	A0A087WQ04;A0A0J9YTQ5;A0A0R4IZY3;A0A1Y7VIW8;A0A1Y7VJE1;A0A1Y7VKB8;A0A1Y7VNS6;A0A286YCF7;A0A286YD80;A1YYM3;A1YYM4;A1YYM5;A1YYM6;A1YYM7;A1YYM8;A1YYM9;A1YYN0;A1YYN1;A1YYN2;A1YYN4;A1YYN5;A1YYN6;A1YYN7;A1YYN8;A1YYN9;A1YYP0;A1YYP1;B7ZWP2;B9EKY4;D3YZ57;D3Z5M8;E9PVU6;E9PX60;E9PX67;E9PX88;E9PX90;E9PXV8;E9Q5C2;E9Q5C3;E9Q696;E9Q700;E9Q708;E9Q7C7;E9Q7E6;E9Q7E8;E9Q7T0;E9QK53;E9QNJ9;F2Z480;F6TK14;F6UND7;J3QN85…	A0A087WQ04_MOUSE;A0A0J9YTQ5_MOUSE;A0A0R4IZY3_MOUSE;A0A1Y7VIW8_MOUSE;A0A1Y7VJE1_MOUSE;A0A1Y7VKB8_MOUSE;A0A1Y7VNS6_MOUSE;A0A286YCF7_MOUSE;A0A286YD80_MOUSE;A1YYM3_MOUSE;A1YYM4_MOUSE;A1YYM5_MOUSE;A1YYM6_MOUSE;A1YYM7_MOUSE;A1YYM8_MOUSE;A1YYM9_MOUSE;A1YYN0_MOUSE;A1YYN1_MOUSE;A1YYN2_MOUSE;A1YYN4_MOUSE;A1YYN5_MOUSE;A1YYN6_MOUSE;A1YYN7_MOUSE;A1YYN8_MOUSE;A1YYN9_MOUSE;A1YYP0_MOUSE;A1YYP1_MOUSE;B7ZWP2_MOUSE…	5.38e-06	80960.5	100372	73286.4	85584.7	66425.2	78912.4	76265	83917.7	78518.6	50201.7	82421.1	76636.8	65628.4	72913.4	67034.8	73856.4	82037.4	83435.9	77725.2	77767.4
0.641555	A0A087WQ94;A0A087WQM0;A0A087WQS0;A0A087WRU0;A0A1D5RM59;E9Q0S6	Tensin 1 (Fragment);Tensin 1;Tensin 1;Tensin 1 (Fragment);Tensin 1;Tensin 1	A0A087WQ94;A0A087WQM0;A0A087WQS0;A0A087WRU0;A0A1D5RM59;E9Q0S6	A0A087WQ94_MOUSE;A0A087WQM0_MOUSE;A0A087WQS0_MOUSE;A0A087WRU0_MOUSE;A0A1D5RM59_MOUSE;E9Q0S6_MOUSE	2.59e-07	70136.1	57802.1	69891.3	60752.7	82775.8	77884.3	82193	80464.9	107907	112971	105619	99863.2	76482.9	76542.3	74023.2	73132	69315.9	73956.1	75359	77820.4
0.643347	A0A087WQA5;A0A087WR97;A0A087WRZ5;A0A087WSE4;C9DT14;D2KPZ5;Q05C33;Q544R5;Q6VYI4;Q6VYI5;Q8BLD4;Q8BUM1;Q8R0B4;Q921F2	TAR DNA-binding protein 43 (Fragment);TAR DNA-binding protein 43 (Fragment);TAR DNA-binding protein 43;TAR DNA-binding protein 43 (Fragment);TDP-43 variant 3;TDP-43 variant 2;Tardbp protein;MCG16669, isoform CRA_b;TAR DNA-binding protein 43;TAR DNA-binding protein 43;MCG16669, isoform CRA_f;Uncharacterized protein;MCG16669, isoform CRA_a;TAR DNA-binding protein 43	A0A087WQA5;A0A087WR97;A0A087WRZ5;A0A087WSE4;C9DT14;D2KPZ5;Q05C33;Q544R5;Q6VYI4;Q6VYI5;Q8BLD4;Q8BUM1;Q8R0B4;Q921F2	A0A087WQA5_MOUSE;A0A087WR97_MOUSE;A0A087WRZ5_MOUSE;A0A087WSE4_MOUSE;C9DT14_MOUSE;D2KPZ5_MOUSE;Q05C33_MOUSE;Q544R5_MOUSE;Q6VYI4_MOUSE;Q6VYI5_MOUSE;Q8BLD4_MOUSE;Q8BUM1_MOUSE;Q8R0B4_MOUSE;TADBP_MOUSE	1.82e-07	80708.7	78514	79870.7	70462.1	76425.5	75519.7	77048.3	70384.5	67745.9	78157.7	70952.8	73835.3	59377.2	55743.5	59004.8	47959	64265.4	64536.6	54522.2	52566.1
0.587271	A0A087WQM3;B2KGF0;M0QWJ2;M0QWQ0;Q3UDM8;Q62505;Q8VEE0;Q91VZ4	Ribulose-phosphate 3-epimerase;Ribulose-phosphate 3-epimerase;Ribulose-phosphate 3-epimerase;Ribulose-phosphate 3-epimerase;Ribulose-phosphate 3-epimerase;Unknown protein (Fragment);Ribulose-phosphate 3-epimerase;Rpe protein	A0A087WQM3;B2KGF0;M0QWJ2;M0QWQ0;Q3UDM8;Q62505;Q8VEE0;Q91VZ4	A0A087WQM3_MOUSE;B2KGF0_MOUSE;M0QWJ2_MOUSE;M0QWQ0_MOUSE;Q3UDM8_MOUSE;Q62505_MOUSE;RPE_MOUSE;Q91VZ4_MOUSE	0.000772272	6070.31	14310.9	16996.6	12712	19063.8	18396.2	18957.5	17343.6	16128.7	16847.7	16281.9	18324.3	15776.2	13381.9	12206.8	13284.3	14312.5	13363.7	14114.9	15391.9
0.590073	A0A087WQS2;Q9CQC6	Basic leucine zipper and W2 domain-containing protein 1	A0A087WQS2;Q9CQC6	A0A087WQS2_MOUSE;BZW1_MOUSE	0.000660066	19712	21714.9	21310.5	20767.2	20367.7	16117.5	22298.3	19663	18897.8	16077.8	17862.9	18271	26415.7	25382.7	29378.9	24956.9	33068.6	35311.3	27630.2	25875.7
0.54469	A0A087WR20;P49935;Q922Q7	Pro-cathepsin H (Fragment);Pro-cathepsin H;Cathepsin H	A0A087WR20;P49935;Q922Q7	A0A087WR20_MOUSE;CATH_MOUSE;Q922Q7_MOUSE	0.00212113	Filtered	Filtered	7285.6	Filtered	12143.4	11163.5	14835.9	38581	14215	11319.7	10051.8	11623.1	11278.2	12289.8	13214.2	13878.1	10867.2	8233.88	10577.4	7319.02
0.57506	A0A087WR45;Q3UKG2	Proline-rich basic protein 1;Proline-rich basic protein 1 (Fragment)	A0A087WR45;Q3UKG2	A0A087WR45_MOUSE;Q3UKG2_MOUSE	0.00118535	38593.3	44558.8	42290.9	44601.2	29907.9	22326.5	19871.3	32101.5	42507.3	52408.6	30202.8	48522.2	42657.2	49064.6	44585	42095.2	53022	53408.5	49228.1	54681.6
0.679113	A0A087WRE7;Q8R0N6	Hydroxyacid-oxoacid transhydrogenase, mitochondrial (Fragment);Hydroxyacid-oxoacid transhydrogenase, mitochondrial	A0A087WRE7;Q8R0N6	A0A087WRE7_MOUSE;HOT_MOUSE	8.76e-11	122288	131513	130540	128986	149612	147411	136016	140580	140468	132820	136317	145713	138505	142932	145000	134286	135986	110644	120201	130396
0.516293	A0A087WRG0;A0A087WRM7;B2Z893;B2Z895;P70265;Q6GTL7;Q8CDS6	6-phosphofructo-2-kinase/fructose-2,6-bisphosphatase 2;6-phosphofructo-2-kinase/fructose-2,6-bisphosphatase 2;6-phosphofructo-2-kinase/fructose-2, 6-biphosphatase 2, isoform CRA_a;6-phosphofructo-2-kinase/fructose-2, 6-bisphosphatase 2 variant 7;6-phosphofructo-2-kinase/fructose-2,6-bisphosphatase 2;6-phosphofructo-2-kinase/fructose-2, 6-biphosphatase 2;Uncharacterized protein	A0A087WRG0;A0A087WRM7;B2Z893;B2Z895;P70265;Q6GTL7;Q8CDS6	A0A087WRG0_MOUSE;A0A087WRM7_MOUSE;B2Z893_MOUSE;B2Z895_MOUSE;F262_MOUSE;Q6GTL7_MOUSE;Q8CDS6_MOUSE	0.00503923	33090.8	39934.4	35042	12472.9	40074.2	42133.9	27834	47029.6	25490.3	14410	21607.5	22966.7	8648.37	Filtered	19618.9	Filtered	Filtered	42114.7	14193.9	22388.3
0.566131	A0A087WS16;D3YWD1;E9PWQ3;J3QQ16;Q9Z0I9	Collagen, type VI, alpha 3;Collagen, type VI, alpha 3 (Fragment);Collagen, type VI, alpha 3;Collagen, type VI, alpha 3;Collagen alpha3(VI) (Fragment)	A0A087WS16;D3YWD1;E9PWQ3;J3QQ16;Q9Z0I9	A0A087WS16_MOUSE;D3YWD1_MOUSE;E9PWQ3_MOUSE;J3QQ16_MOUSE;Q9Z0I9_MOUSE	0.00139536	10733.1	14715.1	14190.6	16308.5	20257	25858.5	20258.6	20791.8	110955	18320.2	19983.2	25576.6	26932.6	34768.8	19937.6	17141.6	15709.8	13192.1	25498.2	32099.8
0.600252	A0A087WSE3;E9QQ25;Q62407	Striated muscle-specific serine/threonine-protein kinase (Fragment);Striated muscle-specific serine/threonine-protein kinase;Striated muscle-specific serine/threonine-protein kinase	A0A087WSE3;E9QQ25;Q62407	A0A087WSE3_MOUSE;E9QQ25_MOUSE;SPEG_MOUSE	0.000291464	28003.7	204046	52531.1	55164.6	21917.6	19346.5	15916.9	Filtered	54612.3	69316.4	23559.7	20612.9	55442	66203	67360.5	70213.2	60534.2	65268.5	80999.5	63001.3
0.659909	A0A087WSP5;Q3TW11;Q8C3V4;Q8C497;Q8C8M3;Q9D323	Signal transducer and activator of transcription	A0A087WSP5;Q3TW11;Q8C3V4;Q8C497;Q8C8M3;Q9D323	A0A087WSP5_MOUSE;Q3TW11_MOUSE;Q8C3V4_MOUSE;Q8C497_MOUSE;Q8C8M3_MOUSE;Q9D323_MOUSE	6.31e-09	24478.9	14349.5	21764.6	13782.1	184496	200471	187196	182189	154796	165950	159197	155187	186143	189982	195912	207620	37489.4	36085.9	38154.2	42308.3
0.524841	A0A097BW18;A0A097BW21;Q3U4U1;Q62009	Periostin isoform M1;Periostin isoform M2;Uncharacterized protein;Periostin	A0A097BW18;A0A097BW21;Q3U4U1;Q62009	A0A097BW18_MOUSE;A0A097BW21_MOUSE;Q3U4U1_MOUSE;POSTN_MOUSE	0.00384588	21683.3	25177.5	Filtered	Filtered	18218.3	10600.3	18547.6	19436.4	7329.26	15047.6	14002	12754.3	19171.2	16083.8	18296.3	14238.3	17344.8	14648.2	15127	14329
0.652785	A0A097PUG4	Anti-lox-1 15C4 light chain	A0A097PUG4	A0A097PUG4_MOUSE	2.82e-08	25150.1	16379.2	Filtered	Filtered	24852.2	Filtered	Filtered	31833.4	Filtered	17235.6	32077.5	34464.5	85327.3	116781	131203	129724	88668.9	68262.6	77566.8	88602.7
0.649734	A0A0A0MQ68;A0A1S6GWJ2;Q60759	Glutaryl-CoA dehydrogenase, mitochondrial;Uncharacterized protein;Glutaryl-CoA dehydrogenase, mitochondrial	A0A0A0MQ68;A0A1S6GWJ2;Q60759	A0A0A0MQ68_MOUSE;A0A1S6GWJ2_MOUSE;GCDH_MOUSE	5.22e-08	51366.8	52325.8	52523.3	50919.1	43082.7	42586.7	41821.6	44360.7	41681.4	46923.9	44286.5	41773	37428.3	39974.9	33050.3	33918.5	46268.2	46072.9	50849.4	45382.4
0.677297	A0A0A0MQ80;A0A0E3WJP9;A0A0E4D014;A0A0E4D027;A0A0E4HEY7;A0A0E4HJ81;A0A0G2JFY0;B7ZNK9;D3Z0U5;D3Z4J2;D6RGM7;Q3UMC0;Q9D3R6	Spermatogenesis-associated protein 5;Katanin p60 ATPase-containing subunit A-like 2;Katanin p60 ATPase-containing subunit A-like 2;Katanin p60 ATPase-containing subunit A-like 2;Katanin p60 ATPase-containing subunit A-like 2;Katanin p60 ATPase-containing subunit A-like 2;Spermatogenesis-associated protein 5;Spata5 protein;Katanin p60 ATPase-containing subunit A-like 2;Katanin p60 ATPase-containin…	A0A0A0MQ80;A0A0E3WJP9;A0A0E4D014;A0A0E4D027;A0A0E4HEY7;A0A0E4HJ81;A0A0G2JFY0;B7ZNK9;D3Z0U5;D3Z4J2;D6RGM7;Q3UMC0;Q9D3R6	A0A0A0MQ80_MOUSE;A0A0E3WJP9_MOUSE;A0A0E4D014_MOUSE;A0A0E4D027_MOUSE;A0A0E4HEY7_MOUSE;A0A0E4HJ81_MOUSE;A0A0G2JFY0_MOUSE;B7ZNK9_MOUSE;D3Z0U5_MOUSE;D3Z4J2_MOUSE;D6RGM7_MOUSE;SPAT5_MOUSE;KATL2_MOUSE	1.33e-10	1.18753e+06	1.1819e+06	1.16822e+06	1.21074e+06	1.12643e+06	1.07271e+06	1.06185e+06	859494	926229	1.04205e+06	839167	876450	863700	952210	863117	901120	1128035	1.11372e+06	1.11135e+06	1.09709e+06
0.687146	A0A0A0MQA5;P68368	Tubulin alpha chain (Fragment);Tubulin alpha-4A chain	A0A0A0MQA5;P68368	A0A0A0MQA5_MOUSE;TBA4A_MOUSE	1.67e-11	1.18808e+06	1.16877e+06	1.13622e+06	1.26431e+06	1.11607e+06	1.01833e+06	1.01684e+06	1.11001e+06	1.04419e+06	859186	1.00441e+06	1.02224e+06	1.10034e+06	1.04838e+06	989730	1.10419e+06	1.26194e+06	1.32753e+06	1.22471e+06	1.31168e+06
0.638	A0A0A0MQC7;A2A5Y6;B1AQW2;P10637;Q3UH19;Q547J4	Microtubule-associated protein;Microtubule-associated protein;Microtubule-associated protein;Microtubule-associated protein tau;Microtubule-associated protein;Microtubule-associated protein	A0A0A0MQC7;A2A5Y6;B1AQW2;P10637;Q3UH19;Q547J4	A0A0A0MQC7_MOUSE;A2A5Y6_MOUSE;B1AQW2_MOUSE;TAU_MOUSE;Q3UH19_MOUSE;Q547J4_MOUSE	5.1e-07	21492.7	22696.4	24138.5	24388.2	52608.1	53575.2	17889.5	54537.3	533634	22018.3	20458.1	46392.5	27882.4	22189	24185.4	19823.6	23427.4	24811.6	25109.7	21864.5
0.5011	A0A0A0MQD2;B2RUF0	Y-box-binding protein 2;Y box protein 2	A0A0A0MQD2;B2RUF0	A0A0A0MQD2_MOUSE;B2RUF0_MOUSE	0.00847476	11602.7	15363.7	Filtered	Filtered	Filtered	Filtered	13717	Filtered	Filtered	12711.6	Filtered	Filtered	8523.59	8878.72	8782.16	Filtered	Filtered	Filtered	Filtered	Filtered
0.504287	A0A0A0MQF5;Q8K2H2	OTU domain-containing protein 6B	A0A0A0MQF5;Q8K2H2	A0A0A0MQF5_MOUSE;OTU6B_MOUSE	0.0076267	Filtered	Filtered	Filtered	11533.1	Filtered	Filtered	9337.37	Filtered	Filtered	Filtered	Filtered	Filtered	Filtered	27752.6	47355.8	23562.1	49914.8	37972.7	35713.6	25862
0.68718	A0A0A0MQF6;D2KHZ9;P16858	Glyceraldehyde-3-phosphate dehydrogenase	A0A0A0MQF6;D2KHZ9;P16858	A0A0A0MQF6_MOUSE;D2KHZ9_MOUSE;G3P_MOUSE	1.67e-11	27342114	27900086	27453194	27026934	28786518	29024176	27429332	28401710	25833628	25520110	26508032	25425308	26160740	25243792	23304850	24453748	27102948	26229610	27342900	25869726
0.587007	A0A0A6YVP4;Q9CPR5	39S ribosomal protein L15, mitochondrial;39S ribosomal protein L15, mitochondrial	A0A0A6YVP4;Q9CPR5	A0A0A6YVP4_MOUSE;RM15_MOUSE	0.000782277	14158.7	18211.8	20627.9	19165.9	22049	14002.2	22199.3	20282.2	21813.1	24636	21932.5	23659.5	17900.7	20709	23460.7	21171.4	22507.2	14571.4	19959.3	12313.7
0.635734	A0A0A6YVU1;A2ATT5;Q9JKX6	ADP-sugar pyrophosphatase (Fragment);ADP-sugar pyrophosphatase (Fragment);ADP-sugar pyrophosphatase	A0A0A6YVU1;A2ATT5;Q9JKX6	A0A0A6YVU1_MOUSE;A2ATT5_MOUSE;NUDT5_MOUSE	7.88e-07	29265	35263.2	Filtered	41001	44849.7	47903.1	44933.9	60078.2	36943	47113.3	47888.1	46606.2	48339.4	48476.7	48120.1	46625.9	32602.8	40419.3	40239.6	35635.4
0.653585	A0A0A6YVU8;A0A1S6GWG3;Q9JKV1	MCG119397;Uncharacterized protein;Proteasomal ubiquitin receptor ADRM1	A0A0A6YVU8;A0A1S6GWG3;Q9JKV1	A0A0A6YVU8_MOUSE;A0A1S6GWG3_MOUSE;ADRM1_MOUSE	2.41e-08	60281.1	53679.1	42210.7	54275.2	45264.5	76067.1	74170.3	70074.4	42024.9	40446.8	33497.6	42041.2	43120.3	42407.3	45086.7	46098.9	38391.1	45648.3	39177.1	44314.7
0.664038	A0A0A6YVV2;P11352	Glutathione peroxidase;Glutathione peroxidase 1	A0A0A6YVV2;P11352	A0A0A6YVV2_MOUSE;GPX1_MOUSE	2.62e-09	138761	130579	130556	140548	91740.4	81447.5	86639.8	86286.4	61163.8	62449.2	68897.2	60877.7	90033	88887.6	89967	93873.2	83064	120534	124080	123988
0.650693	A0A0A6YVV8;A0A0A6YWB0;A0A0A6YXE3;D0EX61;G3X9Q0;Q8C181;Q8CAQ1;Q8CHF5;Q9JKP5	Muscleblind-like protein 1;Muscleblind-like protein 1;Muscleblind-like protein 1;Muscleblind-like 2 isoform 3;Muscleblind-like 1 (Drosophila), isoform CRA_a;Muscleblind-like protein 2;Muscleblind-like 1 (Drosophila), isoform CRA_e;MKIAA0428 protein (Fragment);Muscleblind-like protein 1	A0A0A6YVV8;A0A0A6YWB0;A0A0A6YXE3;D0EX61;G3X9Q0;Q8C181;Q8CAQ1;Q8CHF5;Q9JKP5	A0A0A6YVV8_MOUSE;A0A0A6YWB0_MOUSE;A0A0A6YXE3_MOUSE;D0EX61_MOUSE;G3X9Q0_MOUSE;MBNL2_MOUSE;Q8CAQ1_MOUSE;Q8CHF5_MOUSE;MBNL1_MOUSE	4.32e-08	33334.2	20723.5	10440.6	40969.9	25590.4	21255.7	27664.4	23514.8	19858.9	33754.9	42522.4	19483.6	28278.3	49399.3	26717.5	25798.4	24004.4	27286.2	51533.2	48720
0.619286	A0A0A6YW28;P35123;Q3TEX8;Q921M8	Ubiquitin carboxyl-terminal hydrolase 4;Ubiquitin carboxyl-terminal hydrolase 4;Uncharacterized protein;Usp4 protein	A0A0A6YW28;P35123;Q3TEX8;Q921M8	A0A0A6YW28_MOUSE;UBP4_MOUSE;Q3TEX8_MOUSE;Q921M8_MOUSE	1.87e-05	17451	43900.3	38798.6	29017.1	25230.4	27106	26991.3	26887.6	22374.7	23099.7	26032.7	20244.2	24869.3	24727.9	17822.8	18154.1	22526.4	15583.3	16253.2	16333
0.575709	A0A0A6YW80;G3X8Y3;Q80UM3	N-alpha-acetyltransferase 15, NatA auxiliary subunit;N-alpha-acetyltransferase 15, NatA auxiliary subunit;N-alpha-acetyltransferase 15, NatA auxiliary subunit	A0A0A6YW80;G3X8Y3;Q80UM3	A0A0A6YW80_MOUSE;G3X8Y3_MOUSE;NAA15_MOUSE	0.0011683	2054.38	Filtered	16014.8	17842.7	21255.7	5506.04	14273.2	11622.1	17838.7	15093.1	21242.1	4948.69	20228.9	20278.7	15183.4	12452.8	19623.2	28071.1	25880.3	22720.3
0.574082	A0A0A6YWG8;D3YVN1;Q3TF62;Q505L1;Q9Z2N8	Actin-like protein 6A (Fragment);Actin-like protein 6A (Fragment);Uncharacterized protein;Actin-like 6A, isoform CRA_a;Actin-like protein 6A	A0A0A6YWG8;D3YVN1;Q3TF62;Q505L1;Q9Z2N8	A0A0A6YWG8_MOUSE;D3YVN1_MOUSE;Q3TF62_MOUSE;Q505L1_MOUSE;ACL6A_MOUSE	0.00121232	21137.9	23509.9	19426.7	18870.7	31168.2	28011.7	24330.5	25383	18593	19948.4	26288.7	23830.2	26844	29452.4	29769.1	21924.9	28581	25884.6	25581.2	26622.8
0.557278	A0A0A6YX18;Q8BVE3	V-type proton ATPase subunit H	A0A0A6YX18;Q8BVE3	A0A0A6YX18_MOUSE;VATH_MOUSE	0.00160087	7258.54	7227.26	6965.38	7390.46	10374.1	7190.26	8188.81	7635.75	12455	7848.44	15491.6	7080.77	9845.32	11462.9	10274	9667.58	13512.9	13881	13681.3	13975.6
0.66304	A0A0A6YX26;P62900;Q5M9K9;Q9CY93	60S ribosomal protein L31;60S ribosomal protein L31;MCG126194, isoform CRA_a;Uncharacterized protein	A0A0A6YX26;P62900;Q5M9K9;Q9CY93	A0A0A6YX26_MOUSE;RL31_MOUSE;Q5M9K9_MOUSE;Q9CY93_MOUSE	3.2e-09	120399	184052	137595	219511	128405	133959	137238	112145	170866	160456	228411	216576	145080	138363	142541	141324	157814	129794	159621	143785
0.700807	A0A0A6YX73;Q8K1M3	cAMP-dependent protein kinase type II-alpha regulatory subunit;Protein kinase, cAMP dependent regulatory, type II alpha	A0A0A6YX73;Q8K1M3	A0A0A6YX73_MOUSE;Q8K1M3_MOUSE	1.33e-12	179219	113704	150037	169113	106233	106495	104076	111521	113990	108711	116237	98706.8	108787	90957.3	96268	109226	99771.7	102194	104796	98697.4
0.636677	A0A0A6YXF6;Q3TN61;Q4VAE6;Q9QUI0	Transforming protein RhoA (Fragment);Uncharacterized protein;Ras family member A;Transforming protein RhoA	A0A0A6YXF6;Q3TN61;Q4VAE6;Q9QUI0	A0A0A6YXF6_MOUSE;Q3TN61_MOUSE;Q4VAE6_MOUSE;RHOA_MOUSE	6.57e-07	110476	71189.3	70056.4	73217	67731.4	74035.4	83382.9	79216.9	72714.1	75984.1	73748.9	74388.8	69950.7	65976.7	65348.9	66090.4	83344.9	63110	65588.1	90162.2
0.54594	A0A0A6YXG9;A0A0B4J1E5;A2AN37;F7CBX2;P52623;Q543C2;Q8C476;Q99PM9	Uridine-cytidine kinase 2 (Fragment);Uridine-cytidine kinase 2 (Fragment);Uridine-cytidine kinase;Uridine-cytidine kinase 1 (Fragment);Uridine-cytidine kinase 1;Uridine-cytidine kinase;Uridine-cytidine kinase;Uridine-cytidine kinase 2	A0A0A6YXG9;A0A0B4J1E5;A2AN37;F7CBX2;P52623;Q543C2;Q8C476;Q99PM9	A0A0A6YXG9_MOUSE;A0A0B4J1E5_MOUSE;A2AN37_MOUSE;F7CBX2_MOUSE;UCK1_MOUSE;Q543C2_MOUSE;Q8C476_MOUSE;UCK2_MOUSE	0.0020475	18845.9	19938.4	17533.8	20374.9	20499.5	21326.6	17419.6	23741.5	20936	18571.4	27621.7	15721.9	24371.5	17579.4	19378.5	19709.8	Filtered	Filtered	20603.4	23699.6
0.528961	A0A0A6YXS7;P63248	cAMP-dependent protein kinase inhibitor alpha (Fragment);cAMP-dependent protein kinase inhibitor alpha	A0A0A6YXS7;P63248	A0A0A6YXS7_MOUSE;IPKA_MOUSE	0.00340122	40440.6	24031.7	27658.9	33836.5	13378.6	11447.2	13994.5	13739.1	13108.6	19105.1	9259.34	10889.1	10955.3	16154	15383.6	11536.5	Filtered	18435.9	20136.2	17044.6
0.614165	A0A0B4J1E7;O35343;Q3UGH8;Q4FJX1	Importin subunit alpha-3;Importin subunit alpha-3;Uncharacterized protein (Fragment);Importin subunit alpha	A0A0B4J1E7;O35343;Q3UGH8;Q4FJX1	A0A0B4J1E7_MOUSE;IMA3_MOUSE;Q3UGH8_MOUSE;Q4FJX1_MOUSE	4.53e-05	9183.47	8769.43	8666.62	8993.65	9000.79	8168.48	9084.05	8520.99	12574.9	11415.8	14155.5	10138.9	10727.8	8971.19	12069	10515.6	11045.2	12293	12399.2	12313.6
0.676596	A0A0B4J1H7;A0A0B4J1H8;A2MY50;I6L998;U5JE44	Immunoglobulin kappa variable 1-135 (Fragment);Immunoglobulin kappa variable 1-133 (Fragment);Anti-acid phosphatase variable light chain 11 (Fragment);Uncharacterized protein;Immmunoglobulin light chain variable region (Fragment)	A0A0B4J1H7;A0A0B4J1H8;A2MY50;I6L998;U5JE44	A0A0B4J1H7_MOUSE;A0A0B4J1H8_MOUSE;A2MY50_MOUSE;I6L998_MOUSE;U5JE44_MOUSE	1.55e-10	Filtered	12224	7099.55	10858.8	20275.6	21733.2	20754.6	17576.8	42444.2	53200.1	42461.8	44622.5	111385	112160	128733	116506	99825.7	118471	111240	99440.2
0.528087	A0A0B4J1I5;A0A0B4J1I8;A0N275;P04940;P04941;P04942;P04943;P04944;Q8K1F0;Q8VDD0	Immunoglobulin kappa chain variable 4-70 (Fragment);Immunoglobulin kappa variable 4-59 (Fragment);Antigen, B-cell receptor;Ig kappa chain V-VI region NQ2-17.4.1;Ig kappa chain V-VI region NQ2-48.2.2;Ig kappa chain V-VI region NQ5-61.1.2;Ig kappa chain V-VI region NQ6-8.3.1;Ig kappa chain V-VI region NQ5-78.2.6;Anti-VIPase light chain variable region (Fragment);Anti-MOG Z12 variable light chain (F…	A0A0B4J1I5;A0A0B4J1I8;A0N275;P04940;P04941;P04942;P04943;P04944;Q8K1F0;Q8VDD0	A0A0B4J1I5_MOUSE;A0A0B4J1I8_MOUSE;A0N275_MOUSE;KV6A6_MOUSE;KV6A7_MOUSE;KV6A8_MOUSE;KV6A9_MOUSE;KV6AA_MOUSE;Q8K1F0_MOUSE;Q8VDD0_MOUSE	0.00349094	Filtered	Filtered	Filtered	Filtered	Filtered	Filtered	Filtered	Filtered	Filtered	Filtered	Filtered	Filtered	57859.3	56425.7	39344.9	65528.8	21108.9	34796	42696.3	33515.2
0.653063	A0A0B4J1I9;Q9U410	Immunoglobulin kappa variable 4-55 (Fragment);Monoclonal anti-idiotypic Schistosoma japonicum antibody NP30 immunoglobulin light chain variable region (Fragment)	A0A0B4J1I9;Q9U410	A0A0B4J1I9_MOUSE;Q9U410_MOUSE	2.68e-08	Filtered	Filtered	Filtered	Filtered	Filtered	Filtered	Filtered	Filtered	9533.67	5439.74	8055.95	5798.82	53538	57252.3	55423.7	57696.3	30921.4	33478.7	32202.5	33901.1
0.582016	A0A0E4B366	MAb 44B1 heavy chain	A0A0E4B366	A0A0E4B366_MOUSE	0.00097123	Filtered	Filtered	328738	Filtered	Filtered	13569.4	Filtered	Filtered	14525.2	17068.9	17573.6	Filtered	44395.9	41979.1	48109.8	51445.6	52614.6	49062.5	44046.5	50111.5
0.603497	A0A0G2JDE1	Immunoglobulin heavy variable V8-12 (Fragment)	A0A0G2JDE1	A0A0G2JDE1_MOUSE	0.000204596	Filtered	Filtered	Filtered	Filtered	26357.7	Filtered	Filtered	Filtered	Filtered	25048	20494.4	Filtered	24891.7	21653.4	15563.8	18659.2	10398.7	12883.9	9706.41	9591.89
0.514759	A0A0G2JDF3;A0A0G2JDU2;O54992;Q3UV25	MAP kinase-activated protein kinase 5 (Fragment);Predicted gene 42878;MAP kinase-activated protein kinase 5;Uncharacterized protein	A0A0G2JDF3;A0A0G2JDU2;O54992;Q3UV25	A0A0G2JDF3_MOUSE;A0A0G2JDU2_MOUSE;MAPK5_MOUSE;Q3UV25_MOUSE	0.00531195	Filtered	Filtered	Filtered	Filtered	Filtered	Filtered	8616.61	2684.67	Filtered	Filtered	Filtered	Filtered	Filtered	4767.09	6811.8	7125.11	8403.7	Filtered	Filtered	5825.58
0.517592	A0A0G2JDK3;A0A0G2JF29;A0A0G2JG79;A0A0G2JGU4;P53612;Q3TVF4;Q6PFA1;Q99KZ1;Q9JIF6	Geranylgeranyl transferase type-2 subunit beta (Fragment);Geranylgeranyl transferase type-2 subunit beta;Geranylgeranyl transferase type-2 subunit beta;Geranylgeranyl transferase type-2 subunit beta (Fragment);Geranylgeranyl transferase type-2 subunit beta;Geranylgeranyl transferase type-2 subunit beta;Geranylgeranyl transferase type-2 subunit beta;Rabggtb protein (Fragment);Geranylgeranyl transf…	A0A0G2JDK3;A0A0G2JF29;A0A0G2JG79;A0A0G2JGU4;P53612;Q3TVF4;Q6PFA1;Q99KZ1;Q9JIF6	A0A0G2JDK3_MOUSE;A0A0G2JF29_MOUSE;A0A0G2JG79_MOUSE;A0A0G2JGU4_MOUSE;PGTB2_MOUSE;Q3TVF4_MOUSE;Q6PFA1_MOUSE;Q99KZ1_MOUSE;Q9JIF6_MOUSE	0.00483903	36392.8	Filtered	27621	Filtered	22983.7	29934.6	26757	26346.2	22609.4	Filtered	Filtered	38912.8	18788.7	Filtered	Filtered	16046.8	Filtered	Filtered	25467.2	Filtered
0.534355	A0A0G2JDV6;A0A0H2UH17;Q80X50;Q812D4;Q812D5;Q8BJ53	Ubiquitin associated protein 2-like, isoform CRA_g;Ubiquitin associated protein 2-like, isoform CRA_b;Ubiquitin-associated protein 2-like;Lingerer protein-2b;Lingerer protein-2a;Uncharacterized protein	A0A0G2JDV6;A0A0H2UH17;Q80X50;Q812D4;Q812D5;Q8BJ53	A0A0G2JDV6_MOUSE;A0A0H2UH17_MOUSE;UBP2L_MOUSE;Q812D4_MOUSE;Q812D5_MOUSE;Q8BJ53_MOUSE	0.00289227	Filtered	Filtered	Filtered	Filtered	Filtered	6964.78	Filtered	Filtered	7805.1	11810.4	13841.7	16860.5	6666.97	7356	4713.57	6995.41	5222.18	Filtered	Filtered	8075.34
0.604463	A0A0G2JDV8;Q9DAW9	Calponin;Calponin-3	A0A0G2JDV8;Q9DAW9	A0A0G2JDV8_MOUSE;CNN3_MOUSE	0.000182395	45326.8	48728.9	61600.6	42217.4	64075.5	62867.5	61017	56733.9	41800	44086.4	45580.4	47532.6	57119.1	56902.2	49689.7	55626	47960.7	51978.4	53451.8	49477.5
0.685374	A0A0G2JDW7;A0A0G2JEX7;Q6ZWU9;Q6ZWY3	40S ribosomal protein S27 (Fragment);40S ribosomal protein S27;40S ribosomal protein S27;40S ribosomal protein S27-like	A0A0G2JDW7;A0A0G2JEX7;Q6ZWU9;Q6ZWY3	A0A0G2JDW7_MOUSE;A0A0G2JEX7_MOUSE;RS27_MOUSE;RS27L_MOUSE	2.39e-11	97511.9	117369	100742	124327	37531.3	99835.2	66423.7	62561.5	166516	54132.1	238482	205389	277461	280172	303541	291956	206571	229008	207189	202240
0.676815	A0A0G2JE32;A0A0G2JGL0;P61079;Q3U5V6;Q4QQL2;Q9D1S1;Q9D7F5	Ubiquitin-conjugating enzyme E2 D3 (Fragment);Ubiquitin-conjugating enzyme E2 D3;Ubiquitin-conjugating enzyme E2 D3;Uncharacterized protein;MCG22362, isoform CRA_a;Uncharacterized protein;Uncharacterized protein	A0A0G2JE32;A0A0G2JGL0;P61079;Q3U5V6;Q4QQL2;Q9D1S1;Q9D7F5	A0A0G2JE32_MOUSE;A0A0G2JGL0_MOUSE;UB2D3_MOUSE;Q3U5V6_MOUSE;Q4QQL2_MOUSE;Q9D1S1_MOUSE;Q9D7F5_MOUSE	1.48e-10	134332	131808	137264	114432	172412	135383	129720	141768	143950	189494	186628	156480	133127	132437	123925	159381	169855	136610	132851	134404
0.640796	A0A0G2JEA5;Q3TMB3;Q3US29;Q4FJN9;Q5M8R9;Q920E5	Predicted gene 43738;Uncharacterized protein;Uncharacterized protein;Fdps protein;Farnesyl diphosphate synthetase;Farnesyl pyrophosphate synthase	A0A0G2JEA5;Q3TMB3;Q3US29;Q4FJN9;Q5M8R9;Q920E5	A0A0G2JEA5_MOUSE;Q3TMB3_MOUSE;Q3US29_MOUSE;Q4FJN9_MOUSE;Q5M8R9_MOUSE;FPPS_MOUSE	2.99e-07	43633	41922.8	39091.2	39270.8	46398.5	45305.1	46417.3	42822.1	36515.8	41385.4	35142.1	38878.9	32966.9	35389.5	36715.7	33804.2	32801.3	31676.8	40700.7	35477.7
0.635627	A0A0G2JEC4;Q9JK48	Endophilin-B1	A0A0G2JEC4;Q9JK48	A0A0G2JEC4_MOUSE;SHLB1_MOUSE	8.03e-07	56708.6	59216.2	61755.7	54245.4	64550.4	61506.4	65464	63760.8	53095.4	48606.3	56242.9	52107.1	52316.5	57424.7	55661	53184.6	68631.6	63725.6	70923.5	68709.1
0.647938	A0A0G2JEK2;P63254;Q8C2N7	Cysteine-rich protein 1;Cysteine-rich protein 1;Uncharacterized protein	A0A0G2JEK2;P63254;Q8C2N7	A0A0G2JEK2_MOUSE;CRIP1_MOUSE;Q8C2N7_MOUSE	7.41e-08	159870	188282	183071	199555	209522	288577	236163	168320	125139	74476.1	125162	161633	191346	151251	223428	194978	249854	215813	240975	236285
0.520848	A0A0G2JEP0;Q61584	Fragile X mental retardation syndrome-related protein 1	A0A0G2JEP0;Q61584	A0A0G2JEP0_MOUSE;FXR1_MOUSE	0.0043562	15848.7	2629.43	7628.69	6236.87	Filtered	26446.9	Filtered	10123	15925.8	33849.4	11241.4	9021.48	78462.5	9988.32	7708.18	17050.2	17724.4	24239	8302.34	10755.9
0.564762	A0A0G2JEX1;A0A0G2JFD8;A0A0G2JGI1;G4W8R2;G4W8R3;G4W8R4	Nexilin;Nexilin;Nexilin;Nexilin alpha;Nexilin beta;Nexilin gamma	A0A0G2JEX1;A0A0G2JFD8;A0A0G2JGI1;G4W8R2;G4W8R3;G4W8R4	A0A0G2JEX1_MOUSE;A0A0G2JFD8_MOUSE;A0A0G2JGI1_MOUSE;G4W8R2_MOUSE;G4W8R3_MOUSE;G4W8R4_MOUSE	0.00142742	29324.3	28072.2	27429.7	26683.2	18780.4	45267.3	36036	15355.6	17067.1	16483.8	18181	20034.4	18724.9	18905.6	20680	19451.5	31403.7	26252.3	33888.3	13750.1
0.561897	A0A0G2JEY6;A0A0G2JGY8;Q9D1R9	60S ribosomal protein L34;60S ribosomal protein L34 (Fragment);60S ribosomal protein L34	A0A0G2JEY6;A0A0G2JGY8;Q9D1R9	A0A0G2JEY6_MOUSE;A0A0G2JGY8_MOUSE;RL34_MOUSE	0.00149381	16041.7	18180.7	17706.7	Filtered	8611.61	Filtered	11307.9	11440.9	21408.1	19061.7	19030.2	17499.6	23762.6	21455.3	18135.9	26591	16870.2	19627.9	13799.2	13611.9
0.63559	A0A0G2JFB4;A0A0G2JH04;P63073;Q3TK95	Eukaryotic translation initiation factor 4E;Eukaryotic translation initiation factor 4E;Eukaryotic translation initiation factor 4E;Uncharacterized protein	A0A0G2JFB4;A0A0G2JH04;P63073;Q3TK95	A0A0G2JFB4_MOUSE;A0A0G2JH04_MOUSE;IF4E_MOUSE;Q3TK95_MOUSE	8.09e-07	99931.1	93720	96727.9	98980.6	88975.9	85633.1	63932.3	64785.5	64144.1	65058.5	64579.9	75263	66458.9	66334.8	65208.9	70040.6	75094.5	81801.7	70921.6	75166.2
0.650256	A0A0G2JFY5;A0A0G2JG00;A0A0G2JGW9;Q0P6B2;Q3TIS5;Q3TUE1;Q3UUU2;Q91WJ8	Far upstream element-binding protein 1;Far upstream element-binding protein 1;Far upstream element-binding protein 1;Far upstream element (FUSE) binding protein 1;Uncharacterized protein;Far upstream element-binding protein 1;Far upstream element-binding protein 1;Far upstream element-binding protein 1	A0A0G2JFY5;A0A0G2JG00;A0A0G2JGW9;Q0P6B2;Q3TIS5;Q3TUE1;Q3UUU2;Q91WJ8	A0A0G2JFY5_MOUSE;A0A0G2JG00_MOUSE;A0A0G2JGW9_MOUSE;Q0P6B2_MOUSE;Q3TIS5_MOUSE;Q3TUE1_MOUSE;Q3UUU2_MOUSE;FUBP1_MOUSE	4.71e-08	43649.9	42841.7	46548.3	41326.8	74217.9	51430.1	78719	72727	61527.8	62096.5	47528.5	58594.7	72456.7	77333.1	75544.2	76279.8	67944.5	70758	68165	70830.8
0.640948	A0A0G2JG40;P27600;P27601;Q3UE40;Q9D034	Guanine nucleotide-binding protein subunit alpha-12 (Fragment);Guanine nucleotide-binding protein subunit alpha-12;Guanine nucleotide-binding protein subunit alpha-13;Uncharacterized protein;Guanine nucleotide-binding protein subunit alpha-13	A0A0G2JG40;P27600;P27601;Q3UE40;Q9D034	A0A0G2JG40_MOUSE;GNA12_MOUSE;GNA13_MOUSE;Q3UE40_MOUSE;Q9D034_MOUSE	2.91e-07	442014	439338	441330	429626	467873	439591	415796	448336	544647	558820	537080	506789	415553	439937	475608	489019	518787	522270	493981	425652
0.520201	A0A0G2JGA8;Q0VBK8;Q3U4J9;Q64261	Cyclin-dependent kinase 6 (Fragment);Cyclin-dependent kinase 6;Uncharacterized protein;Cyclin-dependent kinase 6	A0A0G2JGA8;Q0VBK8;Q3U4J9;Q64261	A0A0G2JGA8_MOUSE;Q0VBK8_MOUSE;Q3U4J9_MOUSE;CDK6_MOUSE	0.00443956	Filtered	Filtered	Filtered	Filtered	Filtered	Filtered	Filtered	Filtered	1599.52	2336.86	Filtered	Filtered	Filtered	Filtered	2254	2337.75	Filtered	1477.25	Filtered	Filtered
0.631605	A0A0G2JGE0;Q8BXV2	BRI3-binding protein (Fragment);BRI3-binding protein	A0A0G2JGE0;Q8BXV2	A0A0G2JGE0_MOUSE;BRI3B_MOUSE	1.76e-06	28094.5	32099.8	38191.9	26994.5	21492.9	22892.7	25948.4	19884.7	42974.2	37844.3	23597	30043.1	17449.5	14613.6	12006	14394	8609.09	12118.2	11769.5	11227
0.627223	A0A0G2JGP4;P08556;Q3TMF4;Q3UCX0;Q4FJP3;Q61411;Q9D091	GTPase NRas (Fragment);GTPase NRas;Uncharacterized protein;Uncharacterized protein;Nras protein;GTPase HRas;GTPase NRas	A0A0G2JGP4;P08556;Q3TMF4;Q3UCX0;Q4FJP3;Q61411;Q9D091	A0A0G2JGP4_MOUSE;RASN_MOUSE;Q3TMF4_MOUSE;Q3UCX0_MOUSE;Q4FJP3_MOUSE;RASH_MOUSE;Q9D091_MOUSE	4.14e-06	28823.4	32870.2	31937.3	37395.4	28279.4	29909.5	29125.4	26785.7	30536.7	19170.6	29576.3	31563	21830.8	14741.8	5713.43	15287.6	9418.24	8270.86	9618.27	9324.64
0.670415	A0A0G2JGS4;E9Q1T1;E9Q1V9;E9Q1W0;Q6PHZ2	Calcium/calmodulin-dependent protein kinase type II subunit delta	A0A0G2JGS4;E9Q1T1;E9Q1V9;E9Q1W0;Q6PHZ2	A0A0G2JGS4_MOUSE;E9Q1T1_MOUSE;E9Q1V9_MOUSE;E9Q1W0_MOUSE;KCC2D_MOUSE	6.28e-10	224419	228672	235834	224343	208732	201857	161827	218847	159725	217628	215033	195321	178843	172018	183453	155584	225688	192362	218959	199583
0.532028	A0A0G2JH18;Q4QQP1;Q9CZG3	COMM domain-containing protein 8;COMM domain containing 8;COMM domain-containing protein 8	A0A0G2JH18;Q4QQP1;Q9CZG3	A0A0G2JH18_MOUSE;Q4QQP1_MOUSE;COMD8_MOUSE	0.00310318	Filtered	Filtered	Filtered	6526.05	Filtered	7146.59	8703.85	9353.06	Filtered	Filtered	11134.5	7552.12	11989.5	5138.71	Filtered	8394.87	13890.9	Filtered	Filtered	8877.28
0.548682	A0A0J9YTR2	RIKEN cDNA 0610012G03 gene	A0A0J9YTR2	A0A0J9YTR2_MOUSE	0.00190624	24356.4	20591.2	25208.4	23830.2	Filtered	Filtered	Filtered	Filtered	Filtered	Filtered	Filtered	Filtered	Filtered	Filtered	Filtered	Filtered	Filtered	11369.6	Filtered	Filtered
0.691256	A0A0J9YTY0;A0A0J9YUL3;Q8C1B7	Septin-11;Septin 11, isoform CRA_b;Septin-11	A0A0J9YTY0;A0A0J9YUL3;Q8C1B7	A0A0J9YTY0_MOUSE;A0A0J9YUL3_MOUSE;SEP11_MOUSE	7.56e-12	68701.8	79569.4	78711.4	81172.7	80560.7	82780.5	72547.9	76573.7	63230.1	54137.5	59563.5	63505.2	62458.2	65042.4	61507.9	61438.2	90592.2	95760.3	83129.9	85574.5
0.654253	A0A0J9YU62;O88712	C-terminal-binding protein 1	A0A0J9YU62;O88712	A0A0J9YU62_MOUSE;CTBP1_MOUSE	2.1e-08	64179.8	45760	54767.3	56772.7	55206.9	58231.8	55361.9	52995.8	55520.1	46128	52286.4	56093.3	53596.2	53372.9	56805.9	57618.1	50560	51857.7	54137.9	47976.9
0.502003	A0A0J9YUA3;Q8VD75	Huntingtin-interacting protein 1 (Fragment);Huntingtin-interacting protein 1	A0A0J9YUA3;Q8VD75	A0A0J9YUA3_MOUSE;HIP1_MOUSE	0.00822777	10303.4	Filtered	Filtered	Filtered	4319.63	5925.47	Filtered	4579.15	6806.71	3487.28	5371.01	Filtered	3301.15	2203.97	Filtered	1423.6	Filtered	Filtered	7467.94	Filtered
0.521011	A0A0J9YUB6;Q9CRD0	OCIA domain-containing protein 1 (Fragment);OCIA domain-containing protein 1	A0A0J9YUB6;Q9CRD0	A0A0J9YUB6_MOUSE;OCAD1_MOUSE	0.00433411	Filtered	Filtered	Filtered	267753	16645.2	Filtered	235610	17994.8	167460	58607.8	183618	176196	Filtered	117036	66722.1	77474.2	24256.7	15580.2	Filtered	21054.6
0.639699	A0A0J9YUD8;A0A0J9YUZ4;P63158;Q3UBK2;Q497Z6;Q58EV5;Q6P202;Q8BNM0;Q8BQ02;Q8C7C4	High mobility group protein B1;High mobility group protein B1 (Fragment);High mobility group protein B1;Uncharacterized protein;High mobility group box 1;High mobility group box 1;Hmgb1 protein;Uncharacterized protein (Fragment);Uncharacterized protein;Uncharacterized protein (Fragment)	A0A0J9YUD8;A0A0J9YUZ4;P63158;Q3UBK2;Q497Z6;Q58EV5;Q6P202;Q8BNM0;Q8BQ02;Q8C7C4	A0A0J9YUD8_MOUSE;A0A0J9YUZ4_MOUSE;HMGB1_MOUSE;Q3UBK2_MOUSE;Q497Z6_MOUSE;Q58EV5_MOUSE;Q6P202_MOUSE;Q8BNM0_MOUSE;Q8BQ02_MOUSE;Q8C7C4_MOUSE	3.66e-07	64276.4	61694.5	61450.4	63931.6	75870.2	75315.4	75467.5	71848.2	32591.3	37284.8	34235.7	34106.4	27835.7	18116	18876.9	17942.2	71672.3	67195.2	71618	72752.7
0.549637	A0A0J9YUE9;A0A0J9YUN4;P39053	Dynamin-1	A0A0J9YUE9;A0A0J9YUN4;P39053	A0A0J9YUE9_MOUSE;A0A0J9YUN4_MOUSE;DYN1_MOUSE	0.00186644	12025.5	15127.4	12697.7	13178.3	14572.3	13601.7	12682.6	13823.4	11695	13330.1	10619.1	10757.4	4927.75	8337.66	5647.69	7134	9811.86	9023.58	9591.64	9980.29
0.501031	A0A0J9YUJ0;Q8CI08	SLAIN motif-containing protein 2 (Fragment);SLAIN motif-containing protein 2	A0A0J9YUJ0;Q8CI08	A0A0J9YUJ0_MOUSE;SLAI2_MOUSE	0.00848858	Filtered	2838.31	3460.39	3057.71	8733.93	Filtered	7822.26	Filtered	8577.28	Filtered	Filtered	Filtered	8537.81	Filtered	7608.25	5284.88	Filtered	Filtered	Filtered	8225.93
0.663922	A0A0J9YUQ8;P13020;Q3TGJ9;Q3U9Q8;Q3UCW8;Q6PAC1	Gelsolin (Fragment);Gelsolin;Uncharacterized protein;Uncharacterized protein;Uncharacterized protein;Gelsolin, isoform CRA_c	A0A0J9YUQ8;P13020;Q3TGJ9;Q3U9Q8;Q3UCW8;Q6PAC1	A0A0J9YUQ8_MOUSE;GELS_MOUSE;Q3TGJ9_MOUSE;Q3U9Q8_MOUSE;Q3UCW8_MOUSE;Q6PAC1_MOUSE	2.68e-09	27024.4	24877.1	25732.3	25209.4	31782.8	31260.6	28795	31872.4	19998.2	22050	28076	29159.3	38418.7	37895.9	24843.4	28751.6	24607.2	23548	23161.9	17522
0.673721	A0A0J9YUS5;E9PVC5;E9PVC6;E9Q9E1;Q6NZJ6	Eukaryotic translation initiation factor 4 gamma 1	A0A0J9YUS5;E9PVC5;E9PVC6;E9Q9E1;Q6NZJ6	A0A0J9YUS5_MOUSE;E9PVC5_MOUSE;E9PVC6_MOUSE;E9Q9E1_MOUSE;IF4G1_MOUSE	3.01e-10	52890.6	56251.2	52385.7	55032.7	57796	54294.2	61589.8	63322.2	57052.6	53633	57495.9	59858.3	54479.4	52103.9	58442.2	58134.9	46968.4	55181.6	57774.2	59369.1
0.561701	A0A0J9YUY6;Q3TDU8;Q545J3;Q8VCS4;Q9R098	Hepatocyte growth factor activator (Fragment);Uncharacterized protein;Uncharacterized protein;Hepatocyte growth factor activator;Hepatocyte growth factor activator	A0A0J9YUY6;Q3TDU8;Q545J3;Q8VCS4;Q9R098	A0A0J9YUY6_MOUSE;Q3TDU8_MOUSE;Q545J3_MOUSE;Q8VCS4_MOUSE;HGFA_MOUSE	0.00149848	39608.6	460056	9605.01	37096.4	37593.1	41379.4	36721.9	36118.4	34309.4	37364.4	30555.2	27780.8	17260.8	37628.3	Filtered	Filtered	Filtered	Filtered	23631.5	30129.8
0.60071	A0A0J9YVG0;Q61074	Protein phosphatase 1G	A0A0J9YVG0;Q61074	A0A0J9YVG0_MOUSE;PPM1G_MOUSE	0.000278098	297905	496104	314067	384181	115298	119395	148843	152596	14658.6	18048.3	13384.9	15610.5	24304.4	16109.1	11248.4	11957.5	32701.2	35758.5	39258.1	26537.6
0.576935	A0A0J9YVH9;D3Z4T3;Q99LS3	Phosphoserine phosphatase (Fragment);Phosphoserine phosphatase;Phosphoserine phosphatase	A0A0J9YVH9;D3Z4T3;Q99LS3	A0A0J9YVH9_MOUSE;D3Z4T3_MOUSE;SERB_MOUSE	0.00113127	23621.7	12095.7	20097.9	23798	25666.6	30742.1	23004	29376	27877.1	21190.7	25242.6	15886.4	18661.2	17454.5	13708.2	8579.87	11593.1	34475	11918.9	7030.03
0.499136	A0A0M3HEP3;Q8CCZ4;Q99M04	Lipoyl synthase, mitochondrial;Lipoyl synthase, mitochondrial;Lipoyl synthase, mitochondrial	A0A0M3HEP3;Q8CCZ4;Q99M04	A0A0M3HEP3_MOUSE;Q8CCZ4_MOUSE;LIAS_MOUSE	0.00903523	Filtered	Filtered	20458.1	Filtered	11220	Filtered	8669.77	7249.68	16543.4	20361.9	22035.1	25585	23076.7	13193.2	17771.6	14272.8	27605.6	13241.5	17961.6	16128.8
0.643454	A0A0M3HEQ0;A0A0U1RPV8;A0A0U1RQA4;J3QMN4;J3QMQ8;Q9JLT4	Thioredoxin reductase 2, mitochondrial;Thioredoxin reductase 2, mitochondrial;Thioredoxin reductase 2, mitochondrial;Thioredoxin reductase 2, mitochondrial;Thioredoxin reductase 2, mitochondrial;Thioredoxin reductase 2, mitochondrial	A0A0M3HEQ0;A0A0U1RPV8;A0A0U1RQA4;J3QMN4;J3QMQ8;Q9JLT4	A0A0M3HEQ0_MOUSE;A0A0U1RPV8_MOUSE;A0A0U1RQA4_MOUSE;J3QMN4_MOUSE;J3QMQ8_MOUSE;TRXR2_MOUSE	1.79e-07	37896.6	37856.4	36187	38968.8	41652	40457.9	31406.5	39481.3	35857.7	39396.7	42660	41161.5	33140.9	32505.4	33782.6	32409.6	35541	34442.8	34908.2	34489
0.633524	A0A0M3KL49	Fab4201 heavy chain	A0A0M3KL49	A0A0M3KL49_MOUSE	1.21e-06	Filtered	Filtered	Filtered	Filtered	4521.57	Filtered	Filtered	5207.09	15363.3	15257.6	14168.3	14495	72592	78286.9	79736.8	76460	116212	111544	100774	104584
0.655495	A0A0M4LB22	B2 12-1 anti-human butyrylcholinesterase (BChE) heavy chain variable region (Fragment)	A0A0M4LB22	A0A0M4LB22_MOUSE	1.62e-08	Filtered	Filtered	11892.3	11834.6	17658.6	35627.2	35465.2	21895.2	75829.9	56006.1	70306.8	41831.7	298375	303940	140083	159003	194896	291041	292485	148228
0.664741	A0A0N4SUH8;Q9QZ23	NFU1 iron-sulfur cluster scaffold homolog, mitochondrial;NFU1 iron-sulfur cluster scaffold homolog, mitochondrial	A0A0N4SUH8;Q9QZ23	A0A0N4SUH8_MOUSE;NFU1_MOUSE	2.26e-09	110039	96896.5	101595	97236.9	73152.2	100354	94389.7	97433.7	73305.3	106928	86609.5	67531	82306.7	81686.3	87179.2	92580.9	94091	99328.5	108917	106873
0.626892	A0A0N4SUJ2;A0A0N4SUN3;A0A0N4SV63;A0A0N4SVX9;A0A0N4SWG7;A0A0N4SWH3;E9PXU9;E9Q423;E9QL12;Q9ESD7	Dysferlin	A0A0N4SUJ2;A0A0N4SUN3;A0A0N4SV63;A0A0N4SVX9;A0A0N4SWG7;A0A0N4SWH3;E9PXU9;E9Q423;E9QL12;Q9ESD7	A0A0N4SUJ2_MOUSE;A0A0N4SUN3_MOUSE;A0A0N4SV63_MOUSE;A0A0N4SVX9_MOUSE;A0A0N4SWG7_MOUSE;A0A0N4SWH3_MOUSE;E9PXU9_MOUSE;E9Q423_MOUSE;E9QL12_MOUSE;DYSF_MOUSE	4.42e-06	28026.7	30146.8	24491.7	22311.7	7737.05	13239.6	31077.3	20001.3	31718.9	30072.4	33034	34466.5	37831.9	38421.6	38943.2	58191.8	42944.1	43292.8	43224.6	48469.4
0.661577	A0A0N4SUX5;P17183;Q3UJ20;Q545V3	Gamma-enolase;Gamma-enolase;Uncharacterized protein;Enolase 2, gamma neuronal, isoform CRA_a	A0A0N4SUX5;P17183;Q3UJ20;Q545V3	A0A0N4SUX5_MOUSE;ENOG_MOUSE;Q3UJ20_MOUSE;Q545V3_MOUSE	4.42e-09	1.13291e+06	1.11644e+06	1130523	1158229	585766	1.13628e+06	563987	595378	1.10304e+06	1185402	552344	1.10706e+06	841075	850092	851237	760841	1.02985e+06	1.00175e+06	1.02727e+06	979849
0.680131	A0A0N4SV57;A0A0N4SW89;P97429;Q7TMN7	Annexin (Fragment);Annexin (Fragment);Annexin A4;Annexin	A0A0N4SV57;A0A0N4SW89;P97429;Q7TMN7	A0A0N4SV57_MOUSE;A0A0N4SW89_MOUSE;ANXA4_MOUSE;Q7TMN7_MOUSE	7.17e-11	15972	16035.7	16123.6	15211.1	44626.9	41929.9	44304.3	45322.4	34972.8	38777.4	38415.6	38526.3	47726.5	47013	47524.4	50725.7	21084.9	22478.6	24056.8	24862.4
0.682796	A0A0N4SV66;A0AUV1;A2AB79;A3KPD0;B2RVF0;C0HKE1;C0HKE2;C0HKE3;C0HKE4;C0HKE5;C0HKE6;C0HKE7;C0HKE8;C0HKE9;Q8BFU2;Q8CGP4;Q8CGP5;Q8CGP6;Q8CGP7;Q8R1M2	Histone H2A;Histone H2A (Fragment);Histone H2A;Histone H2A;Histone H2A;Histone H2A type 1-B;Histone H2A type 1-C;Histone H2A type 1-D;Histone H2A type 1-E;Histone H2A type 1-G;Histone H2A type 1-I;Histone H2A type 1-N;Histone H2A type 1-O;Histone H2A type 1-P;Histone H2A type 3;Histone H2A;Histone H2A type 1-F;Histone H2A type 1-H;Histone H2A type 1-K;Histone H2A.J	A0A0N4SV66;A0AUV1;A2AB79;A3KPD0;B2RVF0;C0HKE1;C0HKE2;C0HKE3;C0HKE4;C0HKE5;C0HKE6;C0HKE7;C0HKE8;C0HKE9;Q8BFU2;Q8CGP4;Q8CGP5;Q8CGP6;Q8CGP7;Q8R1M2	A0A0N4SV66_MOUSE;A0AUV1_MOUSE;A2AB79_MOUSE;A3KPD0_MOUSE;B2RVF0_MOUSE;H2A1B_MOUSE;H2A1C_MOUSE;H2A1D_MOUSE;H2A1E_MOUSE;H2A1G_MOUSE;H2A1I_MOUSE;H2A1N_MOUSE;H2A1O_MOUSE;H2A1P_MOUSE;H2A3_MOUSE;Q8CGP4_MOUSE;H2A1F_MOUSE;H2A1H_MOUSE;H2A1K_MOUSE;H2AJ_MOUSE	4.13e-11	237588	228527	233862	216088	238521	229294	235160	225293	223594	235050	237275	215980	204855	190470	200349	193898	216175	200628	208971	207163
0.557419	A0A0N4SVB8;Q9CQW2;Q9DAB3	ADP-ribosylation factor-like protein 8B;ADP-ribosylation factor-like protein 8B;Uncharacterized protein	A0A0N4SVB8;Q9CQW2;Q9DAB3	A0A0N4SVB8_MOUSE;ARL8B_MOUSE;Q9DAB3_MOUSE	0.00159798	22173	30280.7	23551.6	Filtered	131539	Filtered	18929.9	12912.3	101227	84676.7	81670.9	98831.7	35725.2	36411.4	33261.4	21550	23978.1	19619.3	29365	23374.1
0.684582	A0A0N4SVK8;Q8BGK2	[Protein ADP-ribosylarginine] hydrolase-like protein 1	A0A0N4SVK8;Q8BGK2	A0A0N4SVK8_MOUSE;ARHL1_MOUSE	2.86e-11	992057	958883	1.00801e+06	961285	816731	731526	775808	851704	881728	916285	828178	875177	893566	891655	927289	961867	945752	1.16125e+06	1.0913e+06	1.13324e+06
0.671051	A0A0N4SVL0;A0A0R4J112;A2AMI2;A2AMI7;Q6DI78;Q80XI3;Z4YKC4	Eukaryotic translation initiation factor 4 gamma 3;Eukaryotic translation initiation factor 4 gamma 3;Eukaryotic translation initiation factor 4 gamma 3;Eukaryotic translation initiation factor 4 gamma 3 (Fragment);Eif4g3 protein (Fragment);Eukaryotic translation initiation factor 4 gamma 3;Eukaryotic translation initiation factor 4 gamma 3	A0A0N4SVL0;A0A0R4J112;A2AMI2;A2AMI7;Q6DI78;Q80XI3;Z4YKC4	A0A0N4SVL0_MOUSE;A0A0R4J112_MOUSE;A2AMI2_MOUSE;A2AMI7_MOUSE;Q6DI78_MOUSE;IF4G3_MOUSE;Z4YKC4_MOUSE	5.43e-10	30773.4	33960.5	29257.1	32941.3	34499.1	33292	37210.2	37809.4	33306.3	33559.5	32765.5	32987.4	31421.9	26987.2	38289.5	38077.2	32110.6	24858.6	30257.4	27922.8
0.680252	A0A0N4SVQ1;Q62425	Cytochrome c oxidase subunit NDUFA4	A0A0N4SVQ1;Q62425	A0A0N4SVQ1_MOUSE;NDUA4_MOUSE	6.98e-11	937550	880304	907764	877962	406472	410325	433449	449036	643749	596386	662050	659436	355874	335922	348579	346996	535497	613226	596390	606603
0.639655	A0A0N4SW71;A0A0N4SW97;G5E8Q5;G5E8Q6;Q3TSY8;Q8BZJ7	DCN1-like protein;DCN1-like protein;DCN1-like protein;DCN1-like protein;DCN1-like protein;DCN1-like protein 2	A0A0N4SW71;A0A0N4SW97;G5E8Q5;G5E8Q6;Q3TSY8;Q8BZJ7	A0A0N4SW71_MOUSE;A0A0N4SW97_MOUSE;G5E8Q5_MOUSE;G5E8Q6_MOUSE;Q3TSY8_MOUSE;DCNL2_MOUSE	3.69e-07	52267.5	47633.9	49854.5	45388.3	34439.6	34966.5	30942.8	26709.8	28974.4	33519.7	28030.8	31311.2	44448.2	28989.9	25478	37816.7	42053.5	34228.6	33855	43652.4
0.617319	A0A0N4SWE8;Q9D7X8	Gamma-glutamylcyclotransferase (Fragment);Gamma-glutamylcyclotransferase	A0A0N4SWE8;Q9D7X8	A0A0N4SWE8_MOUSE;GGCT_MOUSE	2.65e-05	35374.8	34480.1	42466	34558	36581.1	33208.9	39367.2	36854.3	31347.8	42038.1	36635.7	32603.9	35861.9	37929.5	32035.5	24801.8	28793	23342.3	31212.4	30709.5
0.506273	A0A0N4SWG4;E9Q7V6;Q3USZ6;Q5D0E7;Q64338;Q8CDV2;Q9D5W0	Phosphodiesterase;Phosphodiesterase;Phosphodiesterase;Phosphodiesterase;Calcium/calmodulin-dependent 3',5'-cyclic nucleotide phosphodiesterase 1C;Phosphodiesterase;Phosphodiesterase	A0A0N4SWG4;E9Q7V6;Q3USZ6;Q5D0E7;Q64338;Q8CDV2;Q9D5W0	A0A0N4SWG4_MOUSE;E9Q7V6_MOUSE;Q3USZ6_MOUSE;Q5D0E7_MOUSE;PDE1C_MOUSE;Q8CDV2_MOUSE;Q9D5W0_MOUSE	0.0071078	4437.3	Filtered	Filtered	7157.78	10526.2	16398.6	9755.62	7200.53	7282.71	Filtered	14801.7	7403.3	11504.9	10383.9	10671.1	8576.24	Filtered	Filtered	6861.81	6161.07
0.689008	A0A0R3P9C8;Q9DC69	NADH dehydrogenase [ubiquinone] 1 alpha subcomplex subunit 9, mitochondrial;NADH dehydrogenase [ubiquinone] 1 alpha subcomplex subunit 9, mitochondrial	A0A0R3P9C8;Q9DC69	A0A0R3P9C8_MOUSE;NDUA9_MOUSE	1.16e-11	499908	510217	495895	494584	323638	310481	307636	317837	545268	548420	512023	479945	360937	358078	369595	374666	332364	340492	312691	319050
0.682015	A0A0R4IZW8;O88456	Calpain small subunit 1	A0A0R4IZW8;O88456	A0A0R4IZW8_MOUSE;CPNS1_MOUSE	4.86e-11	391811	387879	317960	315478	342339	366215	237842	298971	171998	188214	176063	221196	271703	324531	289858	192703	249890	223386	252349	240305
0.654787	A0A0R4IZX2;A0A0R4J006;Q6NS54;Q9JHL1	Na(+)/H(+) exchange regulatory cofactor NHE-RF;Na(+)/H(+) exchange regulatory cofactor NHE-RF2;Na(+)/H(+) exchange regulatory cofactor NHE-RF;Na(+)/H(+) exchange regulatory cofactor NHE-RF2	A0A0R4IZX2;A0A0R4J006;Q6NS54;Q9JHL1	A0A0R4IZX2_MOUSE;A0A0R4J006_MOUSE;Q6NS54_MOUSE;NHRF2_MOUSE	1.88e-08	24815.9	22070.8	14712.1	25051.9	22419.9	21935.6	19488.9	20504.2	27273	33689.7	34110.7	34753.4	17273.6	16858.8	17809.3	16753.9	26336.3	14097.6	15142.4	14559.9
0.639872	A0A0R4IZY0;Q8C1A5	Thimet oligopeptidase	A0A0R4IZY0;Q8C1A5	A0A0R4IZY0_MOUSE;THOP1_MOUSE	3.55e-07	19649.5	22892.4	21435.7	22473.1	27051.9	26401.6	24731	25094.4	24275.8	23086.8	21043.5	22979.1	23804.3	22968.9	24023.4	21465.3	21518.2	21491	19764.2	20367.1
0.636977	A0A0R4J005	LIM and senescent cell antigen-like-containing domain protein	A0A0R4J005	A0A0R4J005_MOUSE	6.2e-07	58357.1	45173.3	41213.4	43070.6	87020.6	80669.3	90757.3	62641.5	41548.3	27546.7	53143.6	63877.9	40977.6	46181.1	47271.1	39715.8	59606.4	61168.3	60550.6	57609.7
0.598741	A0A0R4J008;D3YYI8;O09106;P70288;Q3UXH8;Q58E49	Histone deacetylase;Histone deacetylase;Histone deacetylase 1;Histone deacetylase 2;Uncharacterized protein (Fragment);Histone deacetylase	A0A0R4J008;D3YYI8;O09106;P70288;Q3UXH8;Q58E49	A0A0R4J008_MOUSE;D3YYI8_MOUSE;HDAC1_MOUSE;HDAC2_MOUSE;Q3UXH8_MOUSE;Q58E49_MOUSE	0.000337841	35357.2	31844.7	34950	34685.4	34852.4	33890.3	35576.5	44949.5	39661.5	34896	46810.5	44950	38799.6	36955.4	36263.5	36509.7	36199.6	48046.9	34751.4	36423.6
0.683407	A0A0R4J023;Q9JLZ3	Methylglutaconyl-CoA hydratase, mitochondrial;Methylglutaconyl-CoA hydratase, mitochondrial	A0A0R4J023;Q9JLZ3	A0A0R4J023_MOUSE;AUHM_MOUSE	3.7e-11	613951	607510	607852	595233	307908	356881	329749	358640	401492	312495	389646	318915	304489	357368	352094	303410	549499	428511	552278	519191
0.668148	A0A0R4J038;D3YTY9;O08677	Kininogen-1	A0A0R4J038;D3YTY9;O08677	A0A0R4J038_MOUSE;D3YTY9_MOUSE;KNG1_MOUSE	1.04e-09	196920	210403	191607	206191	354427	357983	356872	333855	265761	195479	256075	275369	299430	322433	313879	306339	209813	261208	266188	227429
0.667547	A0A0R4J039;Q9ESB3	Histidine-rich glycoprotein	A0A0R4J039;Q9ESB3	A0A0R4J039_MOUSE;HRG_MOUSE	1.2e-09	45206.3	56074.1	56548.4	48040	48299.5	47472.1	41874.3	47410.3	60284.2	56883.9	62525.5	69795.4	54918.2	58085.7	56015.2	58192.9	60318.5	55239.6	61569.5	60859.7
0.595189	A0A0R4J049;Q8CIG8	Protein arginine N-methyltransferase 5	A0A0R4J049;Q8CIG8	A0A0R4J049_MOUSE;ANM5_MOUSE	0.000460415	125103	77644.3	33154.6	127384	59079.2	46382	34977.8	68268.3	220124	204771	33471.6	109551	34166.6	221063	29918.7	98694.1	123140	146010	39593.1	115391
0.663447	A0A0R4J052;G5E8T9;Q99KB8	Hydroxyacylglutathione hydrolase, mitochondrial;Hydroxyacyl glutathione hydrolase;Hydroxyacylglutathione hydrolase, mitochondrial	A0A0R4J052;G5E8T9;Q99KB8	A0A0R4J052_MOUSE;G5E8T9_MOUSE;GLO2_MOUSE	2.96e-09	50579.4	51661.4	51496.8	55218.2	50468.1	57591	60022.1	38188.2	43744.5	26864.2	37713.8	40601.7	50052.4	52771.6	47064.9	48143.5	62224.5	54253	58261.4	53368.5
0.659919	A0A0R4J069;F6ZFP8;F7D651;Q9JLI6	Selenocysteine lyase;Selenocysteine lyase (Fragment);Selenocysteine lyase (Fragment);Selenocysteine lyase	A0A0R4J069;F6ZFP8;F7D651;Q9JLI6	A0A0R4J069_MOUSE;F6ZFP8_MOUSE;F7D651_MOUSE;SCLY_MOUSE	6.31e-09	18408	18237.4	17141.2	13346	13611.7	23465.1	16556.8	16796.5	21477.9	26511.6	14572.8	14622.2	23195.8	21962.3	15353.8	14519.3	11855	22453.2	12273.1	14569.6
0.687958	A0A0R4J083	Long-chain-specific acyl-CoA dehydrogenase, mitochondrial	A0A0R4J083	A0A0R4J083_MOUSE	1.42e-11	8029739	8124790	7.2872e+06	7.97055e+06	6.66786e+06	6459776	7051721	6.79501e+06	7.98339e+06	7434590	7688880	7596742	8.01685e+06	8091707	7.92468e+06	8269807	8.11292e+06	7793317	8.00497e+06	7.90674e+06
0.583882	A0A0R4J085;A0A0R4J1F6;Q3TAD4;Q3UHZ7;Q91YN5	UDP-N-acetylhexosamine pyrophosphorylase;UDP-N-acetylhexosamine pyrophosphorylase;Uncharacterized protein;UDP-N-acetylhexosamine pyrophosphorylase;UDP-N-acetylhexosamine pyrophosphorylase	A0A0R4J085;A0A0R4J1F6;Q3TAD4;Q3UHZ7;Q91YN5	A0A0R4J085_MOUSE;A0A0R4J1F6_MOUSE;Q3TAD4_MOUSE;Q3UHZ7_MOUSE;UAP1_MOUSE	0.000902803	50966.9	46492.7	50601.9	Filtered	34103.8	41607	40233	19964.7	46844.8	24327	26085	50449.5	16479	19851.1	21609.3	37260.4	44653.1	45937.3	35186.4	41305.2
0.660204	A0A0R4J093;Q9DBP5	UMP-CMP kinase	A0A0R4J093;Q9DBP5	A0A0R4J093_MOUSE;KCY_MOUSE	5.93e-09	155141	166240	148852	125810	189533	181353	193118	191276	184011	165224	141712	138227	183627	190590	192809	187855	177717	178098	184146	176967
0.667281	A0A0R4J094	Fumarylacetoacetate hydrolase domain-containing 2A	A0A0R4J094	A0A0R4J094_MOUSE	1.28e-09	285695	290342	295376	293850	239944	211956	221464	226049	228218	265504	230791	234955	196499	195665	166825	204080	230055	251473	248410	251168
0.549219	A0A0R4J0G0;Q3UGF0;Q8BH04	Phosphoenolpyruvate carboxykinase [GTP], mitochondrial;Uncharacterized protein (Fragment);Phosphoenolpyruvate carboxykinase [GTP], mitochondrial	A0A0R4J0G0;Q3UGF0;Q8BH04	A0A0R4J0G0_MOUSE;Q3UGF0_MOUSE;PCKGM_MOUSE	0.00188438	12649.9	Filtered	11829.3	13898.1	10671.7	13136.3	16432.1	Filtered	Filtered	7863	20117	21538.6	10132.9	13231.2	17753.5	12939.1	Filtered	Filtered	9623.11	6479.09
0.497943	A0A0R4J0I1	MCG1051009	A0A0R4J0I1	A0A0R4J0I1_MOUSE	0.00938415	Filtered	Filtered	Filtered	Filtered	430221	Filtered	Filtered	Filtered	Filtered	Filtered	439548	Filtered	Filtered	Filtered	291868	274410	355807	331915	279302	322828
0.517224	A0A0R4J0J0;Q3UVT7;Q9JHU2	Palmdelphin	A0A0R4J0J0;Q3UVT7;Q9JHU2	A0A0R4J0J0_MOUSE;Q3UVT7_MOUSE;PALMD_MOUSE	0.00490012	17564.2	22355.3	22267.8	Filtered	23622.2	3508.28	19018.7	36204.6	23587.6	34292.6	24477.7	26389.6	30936.1	11165.9	31279.9	31110.1	26340	35718.2	30281	31284.7
0.632901	A0A0R4J0L6;Q8BJZ4	28S ribosomal protein S35, mitochondrial;28S ribosomal protein S35, mitochondrial	A0A0R4J0L6;Q8BJZ4	A0A0R4J0L6_MOUSE;RT35_MOUSE	1.37e-06	18218	16636.7	17197.8	17621.2	34783.3	22391.8	36594.6	27089.9	15003.9	17892.7	30186.3	21936.1	23631.3	18411.9	20491.5	21038.8	29003.7	25459.4	30471.7	17627.7
0.496642	A0A0R4J0M1;Q8VCN9	Tubulin-specific Chaperone C;Tubulin-specific chaperone C	A0A0R4J0M1;Q8VCN9	A0A0R4J0M1_MOUSE;TBCC_MOUSE	0.00977087	9669.8	Filtered	Filtered	Filtered	Filtered	Filtered	Filtered	Filtered	Filtered	Filtered	Filtered	14434.2	4883.18	8582.42	8610.4	13154.3	6244.45	Filtered	5785.34	4899.52
0.701066	A0A0R4J0P1;Q9D7B6	Acyl-Coenzyme A dehydrogenase family, member 8;Isobutyryl-CoA dehydrogenase, mitochondrial	A0A0R4J0P1;Q9D7B6	A0A0R4J0P1_MOUSE;ACAD8_MOUSE	1.28e-12	177993	178008	179038	186872	144171	160551	154285	140185	147551	151451	167283	172000	174944	165201	166275	167666	165751	164961	160688	160724
0.678683	A0A0R4J0S3;Q924D0	Reticulon 4 interacting protein 1;Reticulon-4-interacting protein 1, mitochondrial	A0A0R4J0S3;Q924D0	A0A0R4J0S3_MOUSE;RT4I1_MOUSE	9.7e-11	149961	154282	132985	154458	112357	100080	118408	106372	132491	130379	130765	144861	121244	112187	106312	119580	152160	153757	156738	154526
0.572871	A0A0R4J0T0;F6UL52;Q8K3A0	Iron-sulfur cluster co-chaperone protein HscB, mitochondrial;Iron-sulfur cluster co-chaperone protein HscB, mitochondrial (Fragment);Iron-sulfur cluster co-chaperone protein HscB, mitochondrial	A0A0R4J0T0;F6UL52;Q8K3A0	A0A0R4J0T0_MOUSE;F6UL52_MOUSE;HSC20_MOUSE	0.00124121	52190.1	43559.3	50738.9	50135.8	44281.1	46402.5	40251.5	33500.1	17563	49336.5	26494.9	23566.1	37745.9	46217.1	39750.6	42086.8	54358.5	52121.7	49012.2	52135.3
0.679018	A0A0R4J0X5;Q00896	Alpha-1-antitrypsin 1-3	A0A0R4J0X5;Q00896	A0A0R4J0X5_MOUSE;A1AT3_MOUSE	8.92e-11	1.51761e+06	1.62362e+06	1.56361e+06	1.57983e+06	1.58964e+06	1548092	1556443	1.36519e+06	864583	903009	944619	1.04416e+06	888343	866693	880613	823488	799386	787391	796358	776347
0.609668	A0A0R4J0Z1;P08003	Protein disulfide-isomerase A4	A0A0R4J0Z1;P08003	A0A0R4J0Z1_MOUSE;PDIA4_MOUSE	9.05e-05	19971.6	19896.2	18772.2	25641.2	24563.5	22990.3	24043.3	28218.7	23766.4	20661	24105	23807.2	16589.6	18117.3	17115.1	21082.2	18958.5	17174.6	17148.1	16911
0.611355	A0A0R4J104;E0CXT5;E0CZ53;E9PX84;E9QL31;P98078;Q3TMQ2;Q3TN55;Q3TRE6;Q3TRI2;Q9DCE6	Disabled homolog 2;Disabled homolog 2;Disabled homolog 2 (Fragment);Disabled homolog 2;Disabled homolog 2;Disabled homolog 2;Uncharacterized protein;Uncharacterized protein;Disabled homolog 2;Uncharacterized protein;Disabled homolog 2	A0A0R4J104;E0CXT5;E0CZ53;E9PX84;E9QL31;P98078;Q3TMQ2;Q3TN55;Q3TRE6;Q3TRI2;Q9DCE6	A0A0R4J104_MOUSE;E0CXT5_MOUSE;E0CZ53_MOUSE;E9PX84_MOUSE;E9QL31_MOUSE;DAB2_MOUSE;Q3TMQ2_MOUSE;Q3TN55_MOUSE;Q3TRE6_MOUSE;Q3TRI2_MOUSE;Q9DCE6_MOUSE	7.03e-05	9348.81	5850.98	Filtered	9227.45	14938	16231.5	15769	15117.6	12901.4	12900.3	8994.77	15050.7	14424.1	18615.1	19753.5	21023	12232.6	14840.2	15737.8	14889.3
0.664335	A0A0R4J107;Q8R146	Acylamino-acid-releasing enzyme (Fragment);Acylamino-acid-releasing enzyme	A0A0R4J107;Q8R146	A0A0R4J107_MOUSE;APEH_MOUSE	2.45e-09	371255	336402	445992	415522	577750	480284	553200	698998	466434	369168	294621	107721	720972	710108	677974	771232	527251	524353	534868	443419
0.636935	A0A0R4J119;Q7TMB8	Cytoplasmic FMR1-interacting protein 1	A0A0R4J119;Q7TMB8	A0A0R4J119_MOUSE;CYFP1_MOUSE	6.25e-07	20727.6	31391.2	30976.5	28882.6	17764.6	15919	23289.9	18589.9	18341.2	17013.6	29245.8	16805.7	14674.8	18169.7	18371.1	17948.3	23482.1	13458.6	21959.9	19484
0.507417	A0A0R4J131;Q8CIF4	Biotinidase	A0A0R4J131;Q8CIF4	A0A0R4J131_MOUSE;BTD_MOUSE	0.00682732	Filtered	1715.59	3066.15	Filtered	Filtered	Filtered	1620.67	Filtered	2748.67	3494.51	Filtered	Filtered	7396.47	27855.2	31643.8	7392.85	8129.06	17627.6	4852.44	964.106
0.572019	A0A0R4J137;A2AQZ2;A2AQZ5;A2AQZ7;B7ZNN8;Q9DB26	Phytanoyl-CoA dioxygenase domain-containing protein 1;Phytanoyl-CoA dioxygenase domain-containing protein 1 (Fragment);Phytanoyl-CoA dioxygenase domain-containing protein 1 (Fragment);Phytanoyl-CoA dioxygenase domain-containing protein 1;Phyhd1 protein;Phytanoyl-CoA dioxygenase domain-containing protein 1	A0A0R4J137;A2AQZ2;A2AQZ5;A2AQZ7;B7ZNN8;Q9DB26	A0A0R4J137_MOUSE;A2AQZ2_MOUSE;A2AQZ5_MOUSE;A2AQZ7_MOUSE;B7ZNN8_MOUSE;PHYD1_MOUSE	0.00126186	Filtered	3274.42	Filtered	6924.17	13344.4	12332.4	4176.93	16024.5	22267.8	29487.3	25597.2	20572.8	39143.2	15179.6	21107.8	26878.5	Filtered	13665.3	Filtered	27363.6
0.497231	A0A0R4J138;P50429	Arylsulfatase B	A0A0R4J138;P50429	A0A0R4J138_MOUSE;ARSB_MOUSE	0.00959259	Filtered	Filtered	Filtered	Filtered	15018	14861.2	14230.2	14563.1	Filtered	Filtered	9241.46	75191.7	Filtered	50239.5	Filtered	54013.7	6891.94	9757.92	4351.98	Filtered
0.640641	A0A0R4J139;Q8BU85	Methionine sulfoxide reductase B3;Methionine-R-sulfoxide reductase B3, mitochondrial	A0A0R4J139;Q8BU85	A0A0R4J139_MOUSE;MSRB3_MOUSE	3.08e-07	58731	57716.5	57067.5	47403.5	58194	52462.8	52137.3	57938.9	54510.3	57740.7	48741.5	60877.8	56586.7	55726.1	57038.8	55245.8	58796.5	64153.4	66147.9	65597.7
0.655927	A0A0R4J140;Q5SW19	Clustered mitochondria protein homolog	A0A0R4J140;Q5SW19	A0A0R4J140_MOUSE;CLU_MOUSE	1.48e-08	132529	139919	133035	139792	121111	117489	113849	123418	133603	132846	130814	128546	124307	127841	120664	126081	133269	132242	136948	143295
0.572538	A0A0R4J156;A7RDN6	Renalase	A0A0R4J156;A7RDN6	A0A0R4J156_MOUSE;RNLS_MOUSE	0.00125004	21607	15576.3	25440.4	25745.8	14251.1	14361.6	14271.9	18393.8	10252.8	26341.1	19023.9	18867	8966.86	11693	15114.7	14703.7	12606	10920.3	18307.5	10735.3
0.596072	A0A0R4J166;Q9D783	Kelch-like protein 40	A0A0R4J166;Q9D783	A0A0R4J166_MOUSE;KLH40_MOUSE	0.00042946	31644.8	26882.3	30443.8	28887.2	37233.9	26861.8	16861.6	18895.3	20531.9	95536.3	21752.9	26450.4	28313.7	26355.3	10775.4	26156	31510.1	21387.2	19618.8	34316
0.674323	A0A0R4J1C5;Q91YY4	ATP synthase mitochondrial F1 complex assembly factor 2	A0A0R4J1C5;Q91YY4	A0A0R4J1C5_MOUSE;ATPF2_MOUSE	2.65e-10	46343.8	44267.5	44907.9	44932.5	34519.5	35011.6	33331.5	30992.6	34397.4	33990.3	40311.1	36623.6	29864.9	31138.5	30173.7	30474.2	38169.8	37790.3	38138.8	36749.6
0.672727	A0A0R4J1E2;E9QN08;P57776;Q80T06	Elongation factor 1-delta;Elongation factor 1-delta (Fragment);Elongation factor 1-delta;Elongation factor 1-delta	A0A0R4J1E2;E9QN08;P57776;Q80T06	A0A0R4J1E2_MOUSE;E9QN08_MOUSE;EF1D_MOUSE;Q80T06_MOUSE	3.76e-10	266199	265706	258889	255479	274201	253634	248526	275871	249969	225730	241789	231230	287796	271914	261161	266804	249086	253773	218724	254514
0.577211	A0A0R4J1E8;Q6P8M1	Putative deoxyribonuclease TATDN1	A0A0R4J1E8;Q6P8M1	A0A0R4J1E8_MOUSE;TATD1_MOUSE	0.00112469	6894.17	2997.34	6998.53	7776.01	7735.43	7412.24	6428.31	6566.29	5011.12	8049.47	5432.29	6057.72	5848.72	4681.36	6847.93	6430.54	3905.69	3881.4	4859.39	6566.41
0.629784	A0A0R4J1L2;F6ZFU0	Elongation factor 1-delta;Elongation factor 1-delta (Fragment)	A0A0R4J1L2;F6ZFU0	A0A0R4J1L2_MOUSE;F6ZFU0_MOUSE	2.52e-06	Filtered	Filtered	1852.79	Filtered	6465.86	3453.45	6876.67	Filtered	7541.3	7932.49	6025.84	4114.9	16153.8	19083.8	17149.2	18945.9	4908.56	7338.48	Filtered	5746.21
0.65942	A0A0R4J1M9;A0A0R4J1N4;A0A0R4J1Q4;B7ZNM3;E9Q1U7;E9Q7Q8;E9QNU1;F6RER8;Q8R2G4	NAD(P)(+)--arginine ADP-ribosyltransferase;NAD(P)(+)--arginine ADP-ribosyltransferase;NAD(P)(+)--arginine ADP-ribosyltransferase;NAD(P)(+)--arginine ADP-ribosyltransferase;NAD(P)(+)--arginine ADP-ribosyltransferase (Fragment);NAD(P)(+)--arginine ADP-ribosyltransferase;NAD(P)(+)--arginine ADP-ribosyltransferase;NAD(P)(+)--arginine ADP-ribosyltransferase (Fragment);Ecto-ADP-ribosyltransferase 3	A0A0R4J1M9;A0A0R4J1N4;A0A0R4J1Q4;B7ZNM3;E9Q1U7;E9Q7Q8;E9QNU1;F6RER8;Q8R2G4	A0A0R4J1M9_MOUSE;A0A0R4J1N4_MOUSE;A0A0R4J1Q4_MOUSE;B7ZNM3_MOUSE;E9Q1U7_MOUSE;E9Q7Q8_MOUSE;E9QNU1_MOUSE;F6RER8_MOUSE;NAR3_MOUSE	7.06e-09	39805.2	51670.5	55499	54665.7	24717.8	39567.8	37187.3	31058.4	39435.7	73147.7	44421.6	34785.4	37594.3	37106.8	36717.6	38077.2	49318.7	32053.3	29175.3	48760.9
0.596186	A0A0R4J1N3;E9QP56;P33622	Apolipoprotein C-III	A0A0R4J1N3;E9QP56;P33622	A0A0R4J1N3_MOUSE;E9QP56_MOUSE;APOC3_MOUSE	0.000425322	20028.2	36929.3	17839.8	35490.5	51504	34072.7	38171.3	36408	14177.2	26062.9	24316.5	25706.6	11423.6	2306.23	Filtered	Filtered	18652.2	13297.9	36245	17238.1
0.637507	A0A0R4J1N7;B7ZW98;D3YTV8;D3Z5M4;E9QNT8;G5E8J2;G8JL84;Q02357;Q0VGY9	Ankyrin-1;Ank1 protein;Ankyrin-1;Ankyrin-1;Ankyrin-1;Ankyrin 1, erythroid;Ankyrin-1;Ankyrin-1;Ank1 protein	A0A0R4J1N7;B7ZW98;D3YTV8;D3Z5M4;E9QNT8;G5E8J2;G8JL84;Q02357;Q0VGY9	A0A0R4J1N7_MOUSE;B7ZW98_MOUSE;D3YTV8_MOUSE;D3Z5M4_MOUSE;E9QNT8_MOUSE;G5E8J2_MOUSE;G8JL84_MOUSE;ANK1_MOUSE;Q0VGY9_MOUSE	5.59e-07	54846.6	61197	60391.9	62727.2	32615.5	29026.4	29680.1	34061.4	5976.3	14351.1	13337.4	10096.2	17288.4	19408.4	21814.9	21476.8	56067.5	49951.5	54050.8	56912.8
0.518425	A0A0R4J1N8;D3YVJ8;Q8CEE7	Retinol dehydrogenase 13;Retinol dehydrogenase 13 (Fragment);Retinol dehydrogenase 13	A0A0R4J1N8;D3YVJ8;Q8CEE7	A0A0R4J1N8_MOUSE;D3YVJ8_MOUSE;RDH13_MOUSE	0.00471189	Filtered	Filtered	Filtered	Filtered	Filtered	Filtered	Filtered	Filtered	14089.8	13324.3	Filtered	Filtered	Filtered	Filtered	Filtered	Filtered	Filtered	Filtered	Filtered	44059.5
0.582668	A0A0R4J1N9;D3Z0F3;P40630;Q3TSW9	Transcription factor A, mitochondrial;Transcription factor A, mitochondrial (Fragment);Transcription factor A, mitochondrial;Uncharacterized protein	A0A0R4J1N9;D3Z0F3;P40630;Q3TSW9	A0A0R4J1N9_MOUSE;D3Z0F3_MOUSE;TFAM_MOUSE;Q3TSW9_MOUSE	0.000947941	28339.6	44045.6	52144.9	54322.4	49115.4	48303.7	42367.5	37595.7	20648.2	44552.3	25359.1	20797.1	25393.6	26876.4	32303.2	20398.8	36242.6	46784.4	47712.7	46718.2
0.642223	A0A0R4J1P2;D3Z2H9;D3Z6I8;E9Q5J9;E9Q7Q3;P21107;Q3TJ53;Q58E70;Q8C7C3;Q8K0Z5	Tropomyosin alpha-3 chain;Tropomyosin 3, related sequence 7;Tropomyosin alpha-3 chain;Tropomyosin alpha-3 chain;Tropomyosin alpha-3 chain;Tropomyosin alpha-3 chain;Uncharacterized protein;Tpm3 protein;Uncharacterized protein;Tropomyosin 3, gamma	A0A0R4J1P2;D3Z2H9;D3Z6I8;E9Q5J9;E9Q7Q3;P21107;Q3TJ53;Q58E70;Q8C7C3;Q8K0Z5	A0A0R4J1P2_MOUSE;D3Z2H9_MOUSE;D3Z6I8_MOUSE;E9Q5J9_MOUSE;E9Q7Q3_MOUSE;TPM3_MOUSE;Q3TJ53_MOUSE;Q58E70_MOUSE;Q8C7C3_MOUSE;Q8K0Z5_MOUSE	2.27e-07	602304	615304	563617	604493	381245	368067	371305	359511	386590	377748	763831	381937	346058	352695	634882	710600	235580	467353	429818	242511
0.513591	A0A0R4J1Q0;D6RE33;G5E896;Q3UJB9	Enhancer of mRNA-decapping protein 4;Enhancer of mRNA-decapping protein 4;Enhancer of mRNA decapping 4, isoform CRA_b;Enhancer of mRNA-decapping protein 4	A0A0R4J1Q0;D6RE33;G5E896;Q3UJB9	A0A0R4J1Q0_MOUSE;D6RE33_MOUSE;G5E896_MOUSE;EDC4_MOUSE	0.00552903	Filtered	21042.1	Filtered	Filtered	71392.2	Filtered	Filtered	94413.6	70574.9	79658.1	Filtered	25045.9	Filtered	59532.2	61734.4	65432.5	56632	64013	57260.9	63827
0.573673	A0A0R4J1R7;Q9CZL5	Pterin-4-alpha-carbinolamine dehydratase 2	A0A0R4J1R7;Q9CZL5	A0A0R4J1R7_MOUSE;PHS2_MOUSE	0.00122207	33558.6	26383.5	24139	25567.1	23361.7	33572.3	34912.2	12779.1	45423	9805.02	14642.9	14115.8	12686.5	124412	97996.9	33954.9	90902.4	26200.4	29363.1	79451.2
0.51997	A0A0R4J1Y3;E0CYN9;Q3UQ67;Q58EU1;Q8BWU5	Probable tRNA N6-adenosine threonylcarbamoyltransferase	A0A0R4J1Y3;E0CYN9;Q3UQ67;Q58EU1;Q8BWU5	A0A0R4J1Y3_MOUSE;E0CYN9_MOUSE;Q3UQ67_MOUSE;Q58EU1_MOUSE;OSGEP_MOUSE	0.00447282	36390	42959.4	94522.2	33346.2	17896.9	21119.2	13582.2	128495	29534.5	26109.1	17033.7	Filtered	65435.6	48426.5	61634.7	86604.5	60758.4	94171.9	66603.3	97711.5
0.663673	A0A0R4J259;Q7TMK9	Heterogeneous nuclear ribonucleoprotein Q	A0A0R4J259;Q7TMK9	A0A0R4J259_MOUSE;HNRPQ_MOUSE	2.81e-09	79290.2	82725.9	83618.4	78207.8	84484.4	87910.2	89667.8	88280.2	96316.9	101128	102522	99973.3	97586.8	95162.8	97786.5	98594.7	96121.4	90699.7	90495.4	94744
0.680046	A0A0R4J275;Q7TMF3;Q8BME2	NADH dehydrogenase [ubiquinone] 1 alpha subcomplex subunit 12	A0A0R4J275;Q7TMF3;Q8BME2	A0A0R4J275_MOUSE;NDUAC_MOUSE;Q8BME2_MOUSE	7.28e-11	215541	205684	210484	207925	202485	205620	196760	203670	283822	295322	281464	283893	225065	231308	221507	217643	179334	185287	178678	189688
0.579878	A0A0R4J2B0;E9QA47;Q9Z0H4;S4R1S7;S4R2U7;V9GX43	CUGBP Elav-like family member 2;CUGBP Elav-like family member 2;CUGBP Elav-like family member 2;CUGBP Elav-like family member 2;CUGBP Elav-like family member 2;CUGBP Elav-like family member 2 (Fragment)	A0A0R4J2B0;E9QA47;Q9Z0H4;S4R1S7;S4R2U7;V9GX43	A0A0R4J2B0_MOUSE;E9QA47_MOUSE;CELF2_MOUSE;S4R1S7_MOUSE;S4R2U7_MOUSE;V9GX43_MOUSE	0.00104462	12660.1	7438.44	Filtered	6260.57	10841.8	9239.53	11465	8226.74	12595.4	10481.8	12487.9	13097.3	14150.9	7816.47	15288.4	7499.64	7902.01	Filtered	17036	Filtered
0.64493	A0A0R4J2B2;Q6WVG3;Q8CBQ4	BTB/POZ domain-containing protein KCTD12;BTB/POZ domain-containing protein KCTD12;Uncharacterized protein	A0A0R4J2B2;Q6WVG3;Q8CBQ4	A0A0R4J2B2_MOUSE;KCD12_MOUSE;Q8CBQ4_MOUSE	1.35e-07	11464.2	17382.3	15101.5	15557.6	42893.1	44053.8	42092.8	37858	45877.4	36539	31799.8	32051.1	25228.1	38797.2	34734.1	37968.5	22474.3	31808	26754.4	17838.1
0.679384	A0A0S3CWK3	NArgBP2	A0A0S3CWK3	A0A0S3CWK3_MOUSE	8.3e-11	74847	73464.6	68481	76214.6	119581	119179	119372	110258	114681	119454	116117	123803	116235	139474	136380	138137	119134	124617	114783	133413
0.5407	A0A0U1RNF2;A2RTH5	Leucine carboxyl methyltransferase 1	A0A0U1RNF2;A2RTH5	A0A0U1RNF2_MOUSE;A2RTH5_MOUSE	0.00238683	35771.1	33510.2	35803	35664.8	41160.8	40140.3	39176	36933.6	29591	37759.5	41437.1	37611.1	16455.4	16727.9	21311.1	15063.7	19486.8	19819.7	18582.6	13659.3
0.595539	A0A0U1RNI2;B2RUA5;Q7TSI3;Q8BNQ1	Serine/threonine-protein phosphatase 6 regulatory subunit 1 (Fragment);SAPS domain family, member 1;Serine/threonine-protein phosphatase 6 regulatory subunit 1;Uncharacterized protein	A0A0U1RNI2;B2RUA5;Q7TSI3;Q8BNQ1	A0A0U1RNI2_MOUSE;B2RUA5_MOUSE;PP6R1_MOUSE;Q8BNQ1_MOUSE	0.000448524	11473.3	14828.9	14178.7	651.091	7715.48	8312.82	9044.59	9449.96	10008.6	5650.75	11973.5	7700.46	4966.85	4900.91	8930.9	5856.08	3497.94	4914.71	5342.27	6616.8
0.634525	A0A0U1RNK6;A0A0U1RNT6;Q3TED1;Q3THS6;Q3TSS0;Q3UAP7;Q3UZA2;Q6PE05;Q99J57	S-adenosylmethionine synthase;S-adenosylmethionine synthase;S-adenosylmethionine synthase;S-adenosylmethionine synthase isoform type-2;S-adenosylmethionine synthase;S-adenosylmethionine synthase;S-adenosylmethionine synthase;S-adenosylmethionine synthase;S-adenosylmethionine synthase	A0A0U1RNK6;A0A0U1RNT6;Q3TED1;Q3THS6;Q3TSS0;Q3UAP7;Q3UZA2;Q6PE05;Q99J57	A0A0U1RNK6_MOUSE;A0A0U1RNT6_MOUSE;Q3TED1_MOUSE;METK2_MOUSE;Q3TSS0_MOUSE;Q3UAP7_MOUSE;Q3UZA2_MOUSE;Q6PE05_MOUSE;Q99J57_MOUSE	9.93e-07	76707.1	76603.5	82979.2	87938.4	73781.4	71923.3	83637.8	95766.2	69102	88756.2	93266.6	68491.7	72779.6	76311.9	73970	71742.7	76419	79023	65521.5	81133.5
0.612372	A0A0U1RNL7;A0A0U1RPT4;O55028;Q3UC13;Q3UCB5	[3-methyl-2-oxobutanoate dehydrogenase [lipoamide]] kinase, mitochondrial;[3-methyl-2-oxobutanoate dehydrogenase [lipoamide]] kinase, mitochondrial;[3-methyl-2-oxobutanoate dehydrogenase [lipoamide]] kinase, mitochondrial;Uncharacterized protein;Branched chain ketoacid dehydrogenase kinase, isoform CRA_a	A0A0U1RNL7;A0A0U1RPT4;O55028;Q3UC13;Q3UCB5	A0A0U1RNL7_MOUSE;A0A0U1RPT4_MOUSE;BCKD_MOUSE;Q3UC13_MOUSE;Q3UCB5_MOUSE	6.04e-05	18497.3	19075.8	19717	19122.4	12641.4	14056.5	13164.3	14732.1	17015.4	17098.5	16173.6	15492.7	13821.9	15341.5	16185.8	15688.9	15988.5	14117.3	15658.1	15440.9
0.49651	A0A0U1RNT4;J3QPY0;Q8WUR0	RIKEN cDNA 1600014C10 gene;RIKEN cDNA 1600014C10 gene;Protein C19orf12 homolog	A0A0U1RNT4;J3QPY0;Q8WUR0	A0A0U1RNT4_MOUSE;J3QPY0_MOUSE;CS012_MOUSE	0.00980174	57045.5	46198.1	37723.7	35379.1	Filtered	Filtered	Filtered	Filtered	Filtered	47649.1	35756.8	Filtered	Filtered	33688.5	27585.6	28174.4	Filtered	Filtered	Filtered	Filtered
0.574334	A0A0U1RPN7;A0A0U1RPP2;E9PUF7;Q61210;Q6KAM6	Rho guanine nucleotide exchange factor 1 (Fragment);Rho guanine nucleotide exchange factor 1 (Fragment);Rho guanine nucleotide exchange factor 1;Rho guanine nucleotide exchange factor 1;MFLJ00369 protein (Fragment)	A0A0U1RPN7;A0A0U1RPP2;E9PUF7;Q61210;Q6KAM6	A0A0U1RPN7_MOUSE;A0A0U1RPP2_MOUSE;E9PUF7_MOUSE;ARHG1_MOUSE;Q6KAM6_MOUSE	0.00120619	Filtered	9713.01	9469.99	11771	17433.8	173225	19349.3	16714.8	7093.71	9671.06	8637.71	8775.83	Filtered	Filtered	Filtered	Filtered	Filtered	12182.3	152541	7033.18
0.645486	A0A0U1RQ20;Q54AA2;Q9EPB4	Apoptosis-associated speck-like protein-containing a CARD (Fragment);Apoptosis-associated speck-like protein containing CARD;Apoptosis-associated speck-like protein containing a CARD	A0A0U1RQ20;Q54AA2;Q9EPB4	A0A0U1RQ20_MOUSE;Q54AA2_MOUSE;ASC_MOUSE	1.21e-07	Filtered	Filtered	9593.87	11119.4	17459.9	19310.3	16601.1	14320	9497.43	8400.7	11627	15784.6	8436.05	5979.95	6013.46	8170.37	4399.51	8232.78	Filtered	Filtered
0.498299	A0A140LHA2;A0A140LI47;A0A140LIM5;A0A140LJ21;Q9WVA3	Mitotic checkpoint protein BUB3;Mitotic checkpoint protein BUB3;Mitotic checkpoint protein BUB3;Mitotic checkpoint protein BUB3 (Fragment);Mitotic checkpoint protein BUB3	A0A140LHA2;A0A140LI47;A0A140LIM5;A0A140LJ21;Q9WVA3	A0A140LHA2_MOUSE;A0A140LI47_MOUSE;A0A140LIM5_MOUSE;A0A140LJ21_MOUSE;BUB3_MOUSE	0.00928255	16990.5	Filtered	Filtered	16572.9	20398.9	19780	19793.9	Filtered	Filtered	Filtered	Filtered	17765	14738.5	13416.9	13986.6	11025.3	14486.2	Filtered	Filtered	15300.5
0.564965	A0A140LHH8	Transforming acidic coiled-coil-containing protein 2 (Fragment)	A0A140LHH8	A0A140LHH8_MOUSE	0.00142335	Filtered	Filtered	Filtered	1318.19	16469.5	14097.2	17063.3	13132.1	15215.1	8163.65	6303.22	17974.6	15785.9	20854.5	15773.7	17781.3	13425.2	16339	19195.1	16725.7
0.545909	A0A140LHL5;Q3UJK6;Q8VDQ8	NAD-dependent protein deacetylase sirtuin-2;Uncharacterized protein;NAD-dependent protein deacetylase sirtuin-2	A0A140LHL5;Q3UJK6;Q8VDQ8	A0A140LHL5_MOUSE;Q3UJK6_MOUSE;SIR2_MOUSE	0.00204845	14152.5	18613.4	12296.2	24882.7	13950.2	13207.5	21628.8	17968.8	13897.7	14352.5	16980.7	23526.6	13559.8	9852.67	15207.4	14844.8	24753.1	16322.1	9954.83	11518.5
0.530636	A0A140LI58;Q91VC7	Protein phosphatase 1 regulatory subunit 14A	A0A140LI58;Q91VC7	A0A140LI58_MOUSE;PP14A_MOUSE	0.00323291	45854	38688.5	41907.3	43598.2	53790.3	52487.4	49052.2	40262.1	Filtered	34491.6	Filtered	29437.6	43251	27978.1	26915	23735.3	29389.8	26779.3	24269.6	24610.8
0.671405	A0A140LIF0;P97478;Q3TYT1	5-demethoxyubiquinone hydroxylase, mitochondrial;5-demethoxyubiquinone hydroxylase, mitochondrial;5-demethoxyubiquinone hydroxylase, mitochondrial	A0A140LIF0;P97478;Q3TYT1	A0A140LIF0_MOUSE;COQ7_MOUSE;Q3TYT1_MOUSE	5.01e-10	82727.5	87665.4	83251.7	88271.9	67175.2	66819	72612.3	73294.9	71652.8	73059.3	69391.7	69423.4	66553.5	64573.3	67586.1	68052.9	75811.7	75160.2	77208.9	71564
0.554721	A0A140LIF8;Q3TAN6;Q3TNE5;Q3U635;Q9Z1M2	Immunity-related GTPase family M member 2;Interferon inducible GTPase 2, isoform CRA_a;Uncharacterized protein;Uncharacterized protein;Immunity-related GTPase family M member 2	A0A140LIF8;Q3TAN6;Q3TNE5;Q3U635;Q9Z1M2	A0A140LIF8_MOUSE;Q3TAN6_MOUSE;Q3TNE5_MOUSE;Q3U635_MOUSE;Q9Z1M2_MOUSE	0.00167211	Filtered	Filtered	Filtered	Filtered	41557	Filtered	5053.18	Filtered	Filtered	32181.2	44465.2	Filtered	28897.2	Filtered	17203.7	27777.9	Filtered	4658.49	Filtered	Filtered
0.538345	A0A140LII7;Q3U716;Q7TNP6;Q9ER72	Cysteine--tRNA ligase, cytoplasmic (Fragment);Uncharacterized protein;Cars protein (Fragment);Cysteine--tRNA ligase, cytoplasmic	A0A140LII7;Q3U716;Q7TNP6;Q9ER72	A0A140LII7_MOUSE;Q3U716_MOUSE;Q7TNP6_MOUSE;SYCC_MOUSE	0.00256083	12486.8	15090.6	19734.8	21047.7	Filtered	51729	116212	109441	40538.2	12592.3	95988.2	8052.82	6904.54	9685.68	14679.4	12876.5	Filtered	11427.5	11700.9	Filtered
0.697448	A0A140LIU4;P56392;Q792A4	Cytochrome c oxidase subunit 7A1, mitochondrial;Cytochrome c oxidase subunit 7A1, mitochondrial;Cox7ah	A0A140LIU4;P56392;Q792A4	A0A140LIU4_MOUSE;CX7A1_MOUSE;Q792A4_MOUSE	2.4e-12	124312	145513	99908.2	126393	39207.3	71913.1	74822.8	69628.6	78768.8	121553	113945	61642.9	67111.5	59078.8	61306.5	58265.2	70616.3	96663.4	95662.8	51658.7
0.666071	A0A140LIZ5;P54775;Q3TFA5;Q3TUN5;Q569X4;Q8BKU2	26S proteasome regulatory subunit 6B;26S proteasome regulatory subunit 6B;Uncharacterized protein;Uncharacterized protein;Proteasome (Prosome, macropain) 26S subunit, ATPase, 4;Uncharacterized protein	A0A140LIZ5;P54775;Q3TFA5;Q3TUN5;Q569X4;Q8BKU2	A0A140LIZ5_MOUSE;PRS6B_MOUSE;Q3TFA5_MOUSE;Q3TUN5_MOUSE;Q569X4_MOUSE;Q8BKU2_MOUSE	1.68e-09	93961.5	97828.9	97999.4	97712.1	129066	129585	122560	130491	104616	122766	105799	129944	123264	112316	115756	127539	94123	107603	126335	120656
0.663673	A0A140LJ59;Q9DBZ5	Eukaryotic translation initiation factor 3 subunit K	A0A140LJ59;Q9DBZ5	A0A140LJ59_MOUSE;EIF3K_MOUSE	2.81e-09	33613.5	33775.6	35663.1	54353.7	33058.8	29875.5	33549.3	32515.1	28133.9	34179.4	30659	29529.6	31621.8	31209.1	31177.4	28024.3	27035.2	43147.7	28001.7	28156.7
0.657042	A0A140LJB7;B1ATU4;G3UXW9;Q3MIA8;Q99LD4	COP9 signalosome complex subunit 1	A0A140LJB7;B1ATU4;G3UXW9;Q3MIA8;Q99LD4	A0A140LJB7_MOUSE;B1ATU4_MOUSE;G3UXW9_MOUSE;Q3MIA8_MOUSE;CSN1_MOUSE	1.17e-08	93928.4	102647	93172.2	101377	86824.4	85242.1	86537.9	98652.7	71851.6	83606.7	80386	80373	68647.1	67615.6	68134.9	69615.5	121233	77476.8	83054.3	76461
0.640533	A0A140LJL0;P35762;Q3UWG5	CD81 antigen (Fragment);CD81 antigen;Tetraspanin	A0A140LJL0;P35762;Q3UWG5	A0A140LJL0_MOUSE;CD81_MOUSE;Q3UWG5_MOUSE	3.14e-07	20211.7	21354.2	19392.7	20183.2	8677.21	9331.27	11305.6	9350.56	23815	23682.1	24312.3	25019.4	12686.2	12419.9	13709.1	14984.4	16347.3	14642.1	17747.8	15558.5
0.657107	A0A140T8J4;Q9R257	Heme-binding protein 1	A0A140T8J4;Q9R257	A0A140T8J4_MOUSE;HEBP1_MOUSE	1.15e-08	22437.3	13037.2	15862	22321.7	39314.8	34066.4	38004.4	49604.7	17829.3	24267.7	14365.1	22429.1	19515.1	19352.6	18965.9	14995.8	14752.3	18348.4	19328.1	25316
0.657483	A0A140T8L1;P12970;Q58ET1;Q5EBG5;Q6P1A9;Q80UT7	Ribosomal protein L7A, pseudogene 3;60S ribosomal protein L7a;MCG11348;Ribosomal protein L7A;Ribosomal protein L7A;Rpl7a protein (Fragment)	A0A140T8L1;P12970;Q58ET1;Q5EBG5;Q6P1A9;Q80UT7	A0A140T8L1_MOUSE;RL7A_MOUSE;Q58ET1_MOUSE;Q5EBG5_MOUSE;Q6P1A9_MOUSE;Q80UT7_MOUSE	1.07e-08	64157.5	60507.3	67829.5	70093.8	89223.2	88701.3	90264.7	90418.1	136677	140247	138131	144486	128368	112017	128441	131558	96478.3	100877	86494.9	101259
0.660818	A0A140T8M2	Immunoglobulin kappa variable 12-44 (Fragment)	A0A140T8M2	A0A140T8M2_MOUSE	5.17e-09	21280.1	27524.9	25331	27078.8	33800.3	23269.4	24991.2	26798	50457.2	54685.9	50172.1	46128.4	165006	154997	167265	151376	182421	197067	186301	185252
0.625835	A0A140T8M7;P62751;Q4V9X9;Q5M9M5;Q91YK6	Ribosomal protein L23A, pseudogene 3;60S ribosomal protein L23a;Rpl23a protein (Fragment);MCG10806;Rpl23a protein (Fragment)	A0A140T8M7;P62751;Q4V9X9;Q5M9M5;Q91YK6	A0A140T8M7_MOUSE;RL23A_MOUSE;Q4V9X9_MOUSE;Q5M9M5_MOUSE;Q91YK6_MOUSE	5.41e-06	36699.9	38820.5	29639.7	31481	21852	32810.4	28380.2	41084.3	46280.9	45580.6	47114.5	51469.1	40406	41500.6	42158	43648.5	77376.1	45435.4	34310.5	79200.2
0.595292	A0A140T8N0;A0A1E1GJG6;P01639	Immunoglobulin kappa chain variable 9-120 (Fragment);Single-chain variable;Ig kappa chain V-V region MOPC 41	A0A140T8N0;A0A1E1GJG6;P01639	A0A140T8N0_MOUSE;A0A1E1GJG6_MOUSE;KV5A7_MOUSE	0.00045689	Filtered	Filtered	Filtered	Filtered	Filtered	Filtered	Filtered	Filtered	3252.77	4596.68	3056.45	5380.63	12753.9	13981.5	17562	15984.5	1120.06	7373.61	7565.06	12033.4
0.577672	A0A140T8N2;P01642	Protein Igkv5-48 (Fragment);Ig kappa chain V-V region L7 (Fragment)	A0A140T8N2;P01642	A0A140T8N2_MOUSE;KV5A9_MOUSE	0.00111098	Filtered	Filtered	9700.61	Filtered	35029.8	36474.6	37230.3	Filtered	50575.7	13925.4	64442.6	62712.5	41611.5	113115	136998	132043	126331	102977	92211	107686
0.612648	A0A140T8P1	Immunoglobulin kappa variable 6-14 (Fragment)	A0A140T8P1	A0A140T8P1_MOUSE	5.78e-05	Filtered	32098.2	16718	Filtered	74275.3	72014.2	67538.6	65010.1	146588	149284	151538	139165	205505	204448	200626	202200	172156	169582	159529	297044
0.666367	A0A140T8P6;Q5R3T5	Immunoglobulin kappa variable 12-46 (Fragment);G8(Anti-MRBC hybridoma) light chain (Fragment)	A0A140T8P6;Q5R3T5	A0A140T8P6_MOUSE;Q5R3T5_MOUSE	1.57e-09	Filtered	Filtered	Filtered	Filtered	5534.55	4642.59	Filtered	5200.62	13471.6	12114	15808.2	16524.2	106316	105717	104574	102150	96420.1	91453.2	89914.2	93404.9
0.629579	A0A140T8T4;P51410;Q5EBQ6	Ribosomal protein L9, pseudogene 6;60S ribosomal protein L9;MCG10266, isoform CRA_a	A0A140T8T4;P51410;Q5EBQ6	A0A140T8T4_MOUSE;RL9_MOUSE;Q5EBQ6_MOUSE	2.62e-06	22570.9	25576	30941.2	27835.6	26093.3	16484	29182.8	27672.4	50969.9	48704.4	45472	42683.4	42967.3	42502.1	39870	44171	26837.9	35548.8	31902.5	32323.4
0.629105	A0A140T8V5;P17918;Q542J9;Q91ZH2	Proliferating cell nuclear antigen	A0A140T8V5;P17918;Q542J9;Q91ZH2	A0A140T8V5_MOUSE;PCNA_MOUSE;Q542J9_MOUSE;Q91ZH2_MOUSE	2.87e-06	12315	5328.56	14054.8	5396.71	16731.5	18702.7	17984.1	10097.1	9692.6	9344.89	6892.85	8118.43	11063.2	11975.3	12018.2	10681.9	8144.59	6915.7	8606.71	5730.21
0.610349	A0A158SIT5;J3JS94;Q8R2R7;Q9CR70	L antigen family, member 3;EKC/KEOPS complex subunit Lage3;Lage3 protein;EKC/KEOPS complex subunit Lage3	A0A158SIT5;J3JS94;Q8R2R7;Q9CR70	A0A158SIT5_MOUSE;J3JS94_MOUSE;Q8R2R7_MOUSE;LAGE3_MOUSE	8.19e-05	8864.1	7160.87	5222.75	6422.5	14831.9	15309.2	18579.2	16350.6	11929.7	10973.4	11402.2	10236.2	11914.5	8925.3	9802.55	9261.07	6306.58	8284.55	8430.97	7767.44
0.61736	A0A171KXD3;Q3TPF5;Q3UIG8;Q80WB1;Q80WV6;Q8C2D7;Q9JIF0	Protein arginine N-methyltransferase 1;Uncharacterized protein;Uncharacterized protein;Prmt1 protein (Fragment);Prmt1 protein;Uncharacterized protein;Protein arginine N-methyltransferase 1	A0A171KXD3;Q3TPF5;Q3UIG8;Q80WB1;Q80WV6;Q8C2D7;Q9JIF0	A0A171KXD3_MOUSE;Q3TPF5_MOUSE;Q3UIG8_MOUSE;Q80WB1_MOUSE;Q80WV6_MOUSE;Q8C2D7_MOUSE;ANM1_MOUSE	2.63e-05	21661.6	22986.8	22810.3	23116.3	24360.6	26108.3	20650.8	24894	22515.7	22923.9	20386.4	20379.7	21876.9	21698.6	23295.5	23214	20878.6	20562.5	20724.5	20659.7
0.668727	A0A1B0GQU8;A0A1B0GSS8;P35980;Q0QEW9;Q58EW0;Q642K1	60S ribosomal protein L18;60S ribosomal protein L18;60S ribosomal protein L18;Ribosomal protein L18 (Fragment);MCG132477, isoform CRA_a;Ribosomal protein L18	A0A1B0GQU8;A0A1B0GSS8;P35980;Q0QEW9;Q58EW0;Q642K1	A0A1B0GQU8_MOUSE;A0A1B0GSS8_MOUSE;RL18_MOUSE;Q0QEW9_MOUSE;Q58EW0_MOUSE;Q642K1_MOUSE	9.18e-10	108039	101442	104739	105599	104568	109201	146091	98153.6	173411	166393	176693	172161	165508	156609	154209	154698	109588	108677	117686	116511
0.579822	A0A1B0GQV5;P05367;P97374;P97375;Q8R3T4	Serum amyloid A protein;Serum amyloid A-2 protein;Serum amyloid A protein;Serum amyloid A protein;Serum amyloid A protein	A0A1B0GQV5;P05367;P97374;P97375;Q8R3T4	A0A1B0GQV5_MOUSE;SAA2_MOUSE;P97374_MOUSE;P97375_MOUSE;Q8R3T4_MOUSE	0.00104466	Filtered	Filtered	Filtered	Filtered	Filtered	8924.84	Filtered	9344.45	51666.6	57077	48064.5	50624.3	26945	17268.5	23403.1	35235.1	Filtered	Filtered	Filtered	Filtered
0.626696	A0A1B0GQW6;A0A1B0GS68;A0A1B0GSB2;A0A1B0GSF0;A0A1B0GSQ6;A0A1B0GTA1;P19253;Q5M9M0	60S ribosomal protein L13a (Fragment);Predicted gene 45713;60S ribosomal protein L13a;60S ribosomal protein L13a;60S ribosomal protein L13a (Fragment);60S ribosomal protein L13a (Fragment);60S ribosomal protein L13a;MCG23455, isoform CRA_e	A0A1B0GQW6;A0A1B0GS68;A0A1B0GSB2;A0A1B0GSF0;A0A1B0GSQ6;A0A1B0GTA1;P19253;Q5M9M0	A0A1B0GQW6_MOUSE;A0A1B0GS68_MOUSE;A0A1B0GSB2_MOUSE;A0A1B0GSF0_MOUSE;A0A1B0GSQ6_MOUSE;A0A1B0GTA1_MOUSE;RL13A_MOUSE;Q5M9M0_MOUSE	4.59e-06	71168.3	94889.1	91092.4	97355.1	98857.7	93804.7	96196.6	100178	203976	107307	190105	171188	189402	189285	193054	200625	91647.8	107445	100904	106712
0.559362	A0A1B0GQZ9;A0A1B0GRR9;D3YTP8;Q9CY46;Q9D181;Q9QXA5	U6 snRNA-associated Sm-like protein LSm4;U6 snRNA-associated Sm-like protein LSm4;U6 snRNA-associated Sm-like protein LSm4 (Fragment);LSM4 homolog, U6 small nuclear RNA associated (S. cerevisiae), isoform CRA_b;Uncharacterized protein;U6 snRNA-associated Sm-like protein LSm4	A0A1B0GQZ9;A0A1B0GRR9;D3YTP8;Q9CY46;Q9D181;Q9QXA5	A0A1B0GQZ9_MOUSE;A0A1B0GRR9_MOUSE;D3YTP8_MOUSE;Q9CY46_MOUSE;Q9D181_MOUSE;LSM4_MOUSE	0.00155299	332525	23051.5	201984	24231.6	300126	177828	275067	232140	110710	69110.4	60448.5	131807	130880	32154.8	81849	31577.1	27608.9	Filtered	30105.9	29029.1
0.682833	A0A1B0GR11;Q93092	Transaldolase	A0A1B0GR11;Q93092	A0A1B0GR11_MOUSE;TALDO_MOUSE	4.09e-11	214831	203920	227990	209381	267248	271841	271756	240014	198588	198389	198384	187843	180564	187897	197946	186656	198237	207969	219079	172499
0.671547	A0A1B0GRP7;Q3UYN1;Q544R1;Q9Z2Y8	Pyridoxal phosphate-binding protein (Fragment);Uncharacterized protein;Proline synthetase co-transcribed;Pyridoxal phosphate homeostasis protein	A0A1B0GRP7;Q3UYN1;Q544R1;Q9Z2Y8	A0A1B0GRP7_MOUSE;Q3UYN1_MOUSE;Q544R1_MOUSE;PLPHP_MOUSE	4.89e-10	179468	178153	197074	193042	163678	159475	163902	156657	174742	168449	174458	174179	178375	174442	169900	176581	194774	194581	203579	212806
0.67113	A0A1B0GRV0;D3Z0E6;Q3U449;Q3UBN8;Q9Z0S1	3'(2'),5'-bisphosphate nucleotidase 1;3'(2'),5'-bisphosphate nucleotidase 1;Bisphosphate 3'-nucleotidase 1, isoform CRA_a;Uncharacterized protein;3'(2'),5'-bisphosphate nucleotidase 1	A0A1B0GRV0;D3Z0E6;Q3U449;Q3UBN8;Q9Z0S1	A0A1B0GRV0_MOUSE;D3Z0E6_MOUSE;Q3U449_MOUSE;Q3UBN8_MOUSE;BPNT1_MOUSE	5.33e-10	26213.6	26386.2	24983.7	25763.2	22798.6	20796.8	23164.4	24070.3	26078.8	24018.1	26869	28928.9	16667.3	15601.3	18621.4	21749.2	24360.3	25257.1	29178.5	23739.3
0.686669	A0A1B0GSG5;Q3UM23;Q91VI7	Ribonuclease inhibitor;Uncharacterized protein;Ribonuclease inhibitor	A0A1B0GSG5;Q3UM23;Q91VI7	A0A1B0GSG5_MOUSE;Q3UM23_MOUSE;RINI_MOUSE	1.83e-11	196781	213600	225143	226116	212942	232414	213302	212644	224601	227995	221741	217324	238385	220165	252293	244995	239773	241382	246508	235473
0.518547	A0A1B0GSH8	Predicted gene 45808 (Fragment)	A0A1B0GSH8	A0A1B0GSH8_MOUSE	0.00469395	81996.4	27577.7	89936.8	75145	75543.5	154244	Filtered	Filtered	66221.1	Filtered	Filtered	104322	96188.2	Filtered	Filtered	132763	128740	112659	Filtered	Filtered
0.640738	A0A1B0GSU0;D3Z0B9;Q571I9	Aldehyde dehydrogenase family 16 member A1	A0A1B0GSU0;D3Z0B9;Q571I9	A0A1B0GSU0_MOUSE;D3Z0B9_MOUSE;A16A1_MOUSE	3.02e-07	9951.36	7796.52	5412.11	Filtered	10593.9	14510.8	12125.8	14206.1	13765.9	11286.4	9595.12	9791.26	11592.1	10276.2	9104.81	7541.55	144885	145252	375752	213167
0.685621	A0A1B0GSX0;P06151;Q564E2	L-lactate dehydrogenase;L-lactate dehydrogenase A chain;L-lactate dehydrogenase	A0A1B0GSX0;P06151;Q564E2	A0A1B0GSX0_MOUSE;LDHA_MOUSE;Q564E2_MOUSE	2.29e-11	5.12698e+06	5.02786e+06	5.19302e+06	5.06472e+06	4.26354e+06	3394027	4.08552e+06	4.0005e+06	4.07256e+06	4.01939e+06	3.98172e+06	4.05833e+06	4671757	4652706	4647898	4.78433e+06	5222212	5445752	5199334	5.51207e+06
0.613494	A0A1B0GT63;G3X9F4;Q8VD26	Transmembrane protein 143	A0A1B0GT63;G3X9F4;Q8VD26	A0A1B0GT63_MOUSE;G3X9F4_MOUSE;TM143_MOUSE	5.05e-05	13224.3	12415.5	11722.3	18915.2	9308.1	8687.64	8605.07	7019.53	10208.5	12985.7	10523.6	10867.2	8037.53	Filtered	6131.53	4621.69	3514.5	Filtered	Filtered	7456.15
0.688924	A0A1B0GT92;Q9Z1E4	Glycogen [starch] synthase;Glycogen [starch] synthase, muscle	A0A1B0GT92;Q9Z1E4	A0A1B0GT92_MOUSE;GYS1_MOUSE	1.17e-11	117880	125236	125335	126260	102059	99592.8	95166.8	95926.4	96620.9	99605.7	103358	106533	99494.3	100400	102060	105808	102113	116177	101937	107112
0.597082	A0A1B0GX25;B1AUA8;Q3U4Q5;Q3UG37;Q8CGC3;Q9Z2V5	Histone deacetylase 6 (Fragment);Histone deacetylase 6 (Fragment);Histone deacetylase;Uncharacterized protein (Fragment);Histone deacetylase;Histone deacetylase 6	A0A1B0GX25;B1AUA8;Q3U4Q5;Q3UG37;Q8CGC3;Q9Z2V5	A0A1B0GX25_MOUSE;B1AUA8_MOUSE;Q3U4Q5_MOUSE;Q3UG37_MOUSE;Q8CGC3_MOUSE;HDAC6_MOUSE	0.000393476	27098	28562	26783.3	20828.7	26193.8	21468	26500.7	26292.6	27735.9	25201.6	22621.3	23792.3	22503.3	22928.6	19663.1	21920.6	33587.6	34919.5	37192.8	25848
0.647564	A0A1B0GX81;G3UYQ2;G3UZT6;Q3TDL4;Q3UF95;Q9Z1R2	Large proline-rich protein BAG6 (Fragment);Large proline-rich protein BAG6;Large proline-rich protein BAG6;Uncharacterized protein (Fragment);Large proline-rich protein BAG6;Large proline-rich protein BAG6	A0A1B0GX81;G3UYQ2;G3UZT6;Q3TDL4;Q3UF95;Q9Z1R2	A0A1B0GX81_MOUSE;G3UYQ2_MOUSE;G3UZT6_MOUSE;Q3TDL4_MOUSE;Q3UF95_MOUSE;BAG6_MOUSE	7.99e-08	43308.3	41810.9	42242.7	43920.5	38464.8	38920.4	36382.2	35577.1	45902.9	39238.5	43828	44284.5	45531.2	42979.9	42843	41171.6	41474.4	46403.5	48621.4	46003.3
0.655199	A0A1C7CYV0;B1AX58;Q99K51	Plastin-3 (Fragment);Plastin-3;Plastin-3	A0A1C7CYV0;B1AX58;Q99K51	A0A1C7CYV0_MOUSE;B1AX58_MOUSE;PLST_MOUSE	1.72e-08	55803.6	54259.6	56562.8	57043.6	87173.3	80437.2	94098.9	86507.5	83257	80975.7	80137.6	85342.9	109215	112111	108300	111166	77336.5	81204.8	77703.9	76494.3
0.616944	A0A1D5RL86;P61514;Q3U8M3;Q4VAF2;Q5M9N6;Q9CYW3	60S ribosomal protein L37a (Fragment);60S ribosomal protein L37a;Uncharacterized protein;MCG112980, isoform CRA_a;Rpl37a protein;Uncharacterized protein	A0A1D5RL86;P61514;Q3U8M3;Q4VAF2;Q5M9N6;Q9CYW3	A0A1D5RL86_MOUSE;RL37A_MOUSE;Q3U8M3_MOUSE;Q4VAF2_MOUSE;Q5M9N6_MOUSE;Q9CYW3_MOUSE	2.82e-05	14669.7	17958.2	16393.7	20032.7	17522	15964.2	15118.5	11778.1	21245.2	25093.3	32880.9	33207	40444.9	40975.9	38726.6	36637.2	26233.8	29062.5	24991.4	27840.9
0.508061	A0A1D5RLB4;G3UWE1;Q3TAN8;Q52L67;Q9CWN2;Q9CY27	Very-long-chain enoyl-CoA reductase (Fragment);MCG11048, isoform CRA_c;Very-long-chain enoyl-CoA reductase;Gpsn2 protein;Uncharacterized protein;Very-long-chain enoyl-CoA reductase	A0A1D5RLB4;G3UWE1;Q3TAN8;Q52L67;Q9CWN2;Q9CY27	A0A1D5RLB4_MOUSE;G3UWE1_MOUSE;Q3TAN8_MOUSE;Q52L67_MOUSE;Q9CWN2_MOUSE;TECR_MOUSE	0.00667983	15725.3	22040.3	16379.7	Filtered	Filtered	Filtered	Filtered	Filtered	Filtered	Filtered	25023.2	Filtered	Filtered	Filtered	22491.3	14858.4	4487.6	11277.9	15986.9	8489.25
0.545171	A0A1D5RLR0;Q3TXK6;Q9QZE7	Translin-associated protein X;Uncharacterized protein;Translin-associated protein X	A0A1D5RLR0;Q3TXK6;Q9QZE7	A0A1D5RLR0_MOUSE;Q3TXK6_MOUSE;TSNAX_MOUSE	0.00209317	23759.9	22652.1	15301.8	20586.5	22225.4	19406.2	19909.1	19706.9	17864.4	23913.2	23049.5	16360.2	19092	14436.5	20765.5	16602.4	16570.1	11176.2	9607.95	13925.4
0.60684	A0A1D5RLS1;Q60902	Epidermal growth factor receptor substrate 15-like 1	A0A1D5RLS1;Q60902	A0A1D5RLS1_MOUSE;EP15R_MOUSE	0.000134781	44458	30068.9	34161.6	40881.8	41820.5	51802.1	37788.4	39675.4	28020.9	22277.9	23151.5	37077	25434.3	34769.3	24609	39572	35715	31013.8	38660.6	37039.9
0.66374	A0A1D5RLW5;A0A1D5RM85;P62717;Q3THJ0	60S ribosomal protein L18a;60S ribosomal protein L18a (Fragment);60S ribosomal protein L18a;60S ribosomal protein L18a	A0A1D5RLW5;A0A1D5RM85;P62717;Q3THJ0	A0A1D5RLW5_MOUSE;A0A1D5RM85_MOUSE;RL18A_MOUSE;Q3THJ0_MOUSE	2.77e-09	46512.5	47750.5	45661.9	42475.3	40130.9	44974.2	41862.3	41255.6	71134.1	60774.1	62210.4	74661.3	63079	66208	65064.9	60574.2	37228.5	43011.7	42092.7	44170.4
0.555939	A0A1D5RLZ6;Q4KL41;Q9DCC8	Mitochondrial import receptor subunit TOM20 homolog;MCG10089;Mitochondrial import receptor subunit TOM20 homolog	A0A1D5RLZ6;Q4KL41;Q9DCC8	A0A1D5RLZ6_MOUSE;Q4KL41_MOUSE;TOM20_MOUSE	0.00163475	52305.9	55050.2	57419.2	119922	Filtered	Filtered	Filtered	Filtered	92827.8	29506.3	42019.6	37466.3	32231.1	28899.3	26510	24669.3	Filtered	Filtered	54516.9	17888.2
0.570662	A0A1D5RM94;Q6PDL0	Cytoplasmic dynein 1 light intermediate chain 2	A0A1D5RM94;Q6PDL0	A0A1D5RM94_MOUSE;DC1L2_MOUSE	0.00129402	Filtered	10791.9	26541.5	26934.6	25693.8	32153.8	37448	23280.4	35620.1	19004.2	23653.9	31101.3	31032.1	51183.4	49250.6	Filtered	40974.4	Filtered	31593	29673
0.567111	A0A1D5RMH8;B2RQL1;Q8CDI6	Coiled-coil domain-containing protein 158 (Fragment);4932413O14Rik protein;Coiled-coil domain-containing protein 158	A0A1D5RMH8;B2RQL1;Q8CDI6	A0A1D5RMH8_MOUSE;B2RQL1_MOUSE;CD158_MOUSE	0.00137354	1.15467e+06	448383	478909	408780	60067.9	4081.43	105988	79819.8	307197	242061	230005	496745	187005	8145.6	206614	215159	210358	365857	186775	486360
0.654793	A0A1D5RMM8;F8VQ28;Q3UG90;Q8VI36	Paxillin;Paxillin;Uncharacterized protein;Paxillin	A0A1D5RMM8;F8VQ28;Q3UG90;Q8VI36	A0A1D5RMM8_MOUSE;F8VQ28_MOUSE;Q3UG90_MOUSE;PAXI_MOUSE	1.88e-08	31098.4	28013	28808.7	38639.6	35155.9	37030	38396.6	35752.5	17763.4	35473.3	28299.4	26139.4	21466	20879.2	21914	21799.7	31322.5	31618.8	31531.7	35175.8
0.568858	A0A1G5SJC9;A0A1G5SJR4;A0A1G5SK44;F8WH72;Q3TAE9;Q3V3J5;Q8CBA2	Schlafen family member 5 isoform 2;Schlafen family member 5 isoform 1;Schlafen family member 5;Schlafen family member 5 (Fragment);Uncharacterized protein (Fragment);Uncharacterized protein (Fragment);Schlafen family member 5	A0A1G5SJC9;A0A1G5SJR4;A0A1G5SK44;F8WH72;Q3TAE9;Q3V3J5;Q8CBA2	A0A1G5SJC9_MOUSE;A0A1G5SJR4_MOUSE;A0A1G5SK44_MOUSE;F8WH72_MOUSE;Q3TAE9_MOUSE;Q3V3J5_MOUSE;SLFN5_MOUSE	0.00133541	Filtered	Filtered	Filtered	Filtered	7854.54	16526.1	8390.17	18238	13526.6	14824.1	21359.5	19143.3	12999.1	11708.7	15583.8	18480.8	Filtered	Filtered	Filtered	10228.6
0.605389	A0A1G5SJJ3;J7NUP1;Q60766	Irgm1;Immunity-related GTPase family M protein 1;Immunity-related GTPase family M protein 1	A0A1G5SJJ3;J7NUP1;Q60766	A0A1G5SJJ3_MOUSE;J7NUP1_MOUSE;IRGM1_MOUSE	0.000162675	Filtered	Filtered	104977	Filtered	21301.9	21979.3	18494.7	24841.2	19378.2	21148	19393.9	21398	33887.9	26751	35262.2	32939.7	16761.3	18316.7	14023.1	13386.2
0.541223	A0A1L1SQ51;B2RY15;E9PUM4;Q71LX4	Talin-2;Tln2 protein;Talin-2;Talin-2	A0A1L1SQ51;B2RY15;E9PUM4;Q71LX4	A0A1L1SQ51_MOUSE;B2RY15_MOUSE;E9PUM4_MOUSE;TLN2_MOUSE	0.00234735	9497.4	4947.19	27048.2	16703.7	10300.4	5894.97	74899.5	6455.88	4683.03	3545.19	12249.1	10172.7	85526.4	9707.68	6135.45	13660.4	9197.48	11164.3	7802.61	6846.88
0.679348	A0A1L1SQA8;P62852;Q58EA6	40S ribosomal protein S25;40S ribosomal protein S25;MCG10725, isoform CRA_a	A0A1L1SQA8;P62852;Q58EA6	A0A1L1SQA8_MOUSE;RS25_MOUSE;Q58EA6_MOUSE	8.36e-11	217326	221394	209201	230794	234558	246348	261803	251062	332415	353505	310479	323500	314722	312577	307253	312521	241394	239833	241877	240689
0.525919	A0A1L1SQN7;A0A1L1ST78;Q3TL44	NLR family member X1 (Fragment);NLR family member X1 (Fragment);NLR family member X1	A0A1L1SQN7;A0A1L1ST78;Q3TL44	A0A1L1SQN7_MOUSE;A0A1L1ST78_MOUSE;NLRX1_MOUSE	0.00372315	Filtered	410003	Filtered	10117.4	204695	4966.27	438091	8189.52	196492	195847	9741.53	12616.1	203743	228926	224677	231868	435785	Filtered	Filtered	430577
0.583339	A0A1L1SR61;Q3V493;Q544R8;Q9ES56	Trafficking protein particle complex subunit 4;Trafficking protein particle complex subunit 4;Trafficking protein particle complex 4, isoform CRA_a;Trafficking protein particle complex subunit 4	A0A1L1SR61;Q3V493;Q544R8;Q9ES56	A0A1L1SR61_MOUSE;Q3V493_MOUSE;Q544R8_MOUSE;TPPC4_MOUSE	0.000923419	16132.9	19706.9	16268.4	18432	15717.7	14213.6	15578.5	16506.5	14876	14957.4	15584.4	8435.21	13110.7	11497.9	6343.36	9672.33	11169.1	10349.8	10229.5	8132.63
0.577679	A0A1L1SRT0;F6TCF9;Q60739	BAG family molecular chaperone regulator 1	A0A1L1SRT0;F6TCF9;Q60739	A0A1L1SRT0_MOUSE;F6TCF9_MOUSE;BAG1_MOUSE	0.00111098	4231.97	2589.89	2186.3	808.202	5041.73	3219.31	4429.15	4678.79	4288.84	6864.43	6238.32	5916.22	6653.93	5407.79	5241.11	7197.62	4928.46	3747.72	3264.37	4890.93
0.612758	A0A1L1SRX2;O08739	AMP deaminase;AMP deaminase 3	A0A1L1SRX2;O08739	A0A1L1SRX2_MOUSE;AMPD3_MOUSE	5.69e-05	119650	73213.3	96736.3	128691	75717.1	104440	95021.5	137464	91679.8	73468.1	55047	91696.9	68699.2	51110	68817.5	55624.2	241794	73687.4	79117.2	72112.7
0.599808	A0A1L1SRY8;A0A1L1SSY9;A0A1L1STN5;A0A1L1SU24;Q9DCU6	39S ribosomal protein L4, mitochondrial (Fragment);39S ribosomal protein L4, mitochondrial (Fragment);39S ribosomal protein L4, mitochondrial;39S ribosomal protein L4, mitochondrial;39S ribosomal protein L4, mitochondrial	A0A1L1SRY8;A0A1L1SSY9;A0A1L1STN5;A0A1L1SU24;Q9DCU6	A0A1L1SRY8_MOUSE;A0A1L1SSY9_MOUSE;A0A1L1STN5_MOUSE;A0A1L1SU24_MOUSE;RM04_MOUSE	0.000304534	27349.6	26373.9	20960.5	28303.9	13573.1	12022.6	17731.5	14111	19563.5	18854	19843.1	17925.3	15813.1	22839.4	29716.3	19717.7	14398.1	15383.5	6787.53	14581
0.63214	A0A1L1SS27;A0A1L1SUN1;F6QL70;F6YH22;P47915;Q5M8M8;W4VSN7	60S ribosomal protein L29 (Fragment);60S ribosomal protein L29 (Fragment);60S ribosomal protein L29;60S ribosomal protein L29;60S ribosomal protein L29;60S ribosomal protein L29;60S ribosomal protein L29	A0A1L1SS27;A0A1L1SUN1;F6QL70;F6YH22;P47915;Q5M8M8;W4VSN7	A0A1L1SS27_MOUSE;A0A1L1SUN1_MOUSE;F6QL70_MOUSE;F6YH22_MOUSE;RL29_MOUSE;Q5M8M8_MOUSE;W4VSN7_MOUSE	1.59e-06	77248.4	74299.6	78405	85506.4	67331.8	85072.2	62566	60936.5	52282.2	96378.8	104604	114575	100820	108908	103586	105211	83378	68280.2	77313	78138.1
0.574644	A0A1L1SSA3;J3QN87;P48024;Q4V9T8;Q9CXU9	Eukaryotic translation initiation factor 1b (Fragment);Eukaryotic translation initiation factor 1 (Fragment);Eukaryotic translation initiation factor 1;Eukaryotic translation initiation factor 1;Eukaryotic translation initiation factor 1b	A0A1L1SSA3;J3QN87;P48024;Q4V9T8;Q9CXU9	A0A1L1SSA3_MOUSE;J3QN87_MOUSE;EIF1_MOUSE;Q4V9T8_MOUSE;EIF1B_MOUSE	0.00119753	Filtered	Filtered	Filtered	Filtered	8482.45	14740.6	7595.89	13691.6	9773.74	9950.93	11208.7	8136.92	13827.3	14996.3	16316.6	15287.9	17483.2	18115	19468	13456.9
0.535372	A0A1L1SSF8;Q91V76	RIKEN cDNA 4931406C07 gene;Ester hydrolase C11orf54 homolog	A0A1L1SSF8;Q91V76	A0A1L1SSF8_MOUSE;CK054_MOUSE	0.0028043	18064.7	12972.9	17838.3	15236.1	28918.7	33245.4	30772.2	21633.8	22053.1	26059.8	26617.4	23104.8	13762.1	14409.3	15236.7	15140.3	16169.2	11882.2	14198.8	17427.6
0.634228	A0A1L1SSX7;F6VG18;F6VTH5;Q3UHL8;Q8CDG8;Q9JHQ5	Leucine zipper transcription factor-like protein 1 (Fragment);Leucine zipper transcription factor-like protein 1 (Fragment);Leucine zipper transcription factor-like protein 1 (Fragment);Uncharacterized protein (Fragment);Uncharacterized protein;Leucine zipper transcription factor-like protein 1	A0A1L1SSX7;F6VG18;F6VTH5;Q3UHL8;Q8CDG8;Q9JHQ5	A0A1L1SSX7_MOUSE;F6VG18_MOUSE;F6VTH5_MOUSE;Q3UHL8_MOUSE;Q8CDG8_MOUSE;LZTL1_MOUSE	1.05e-06	34816.6	19623.7	23471.4	22958	17697.6	20774.7	19925.3	22087.1	18672.8	11741.4	19286	11914.8	12834	19186.5	17799.5	16750.9	22932.8	20952.7	22229.3	20648.4
0.683095	A0A1L1STE6;Q9D6R2	Isocitrate dehydrogenase [NAD] subunit, mitochondrial;Isocitrate dehydrogenase [NAD] subunit alpha, mitochondrial	A0A1L1STE6;Q9D6R2	A0A1L1STE6_MOUSE;IDH3A_MOUSE	3.85e-11	1.2554e+06	1.39334e+06	1.50687e+06	1.6958e+06	1.92925e+06	1.96193e+06	1.33113e+06	1638411	1497878	1.22551e+06	949170	1.05008e+06	1.3802e+06	1.26293e+06	1.65603e+06	1.33998e+06	1.35544e+06	1.29543e+06	1.33516e+06	1.34434e+06
0.567729	A0A1L1SU47;D3Z456;F6W7C7;Q91XB2;Q99N95	39S ribosomal protein L3, mitochondrial (Fragment);39S ribosomal protein L3, mitochondrial;39S ribosomal protein L3, mitochondrial;Mitochondrial ribosomal protein L3;39S ribosomal protein L3, mitochondrial	A0A1L1SU47;D3Z456;F6W7C7;Q91XB2;Q99N95	A0A1L1SU47_MOUSE;D3Z456_MOUSE;F6W7C7_MOUSE;Q91XB2_MOUSE;RM03_MOUSE	0.00136068	6968.81	4978.02	6716.47	8567.1	7452.94	6965.47	6751.81	6028.94	7459.31	7766.48	6969.95	13403.5	11504.7	7492.68	18906.1	8169.1	6384.91	44010.9	Filtered	5711.33
0.656066	A0A1L1SV25;P57780;Q1A602;Q3UDJ7;Q3ULT2	Alpha-actinin-4;Alpha-actinin-4;Non-muscle alpha-actinin 4;Uncharacterized protein;Actinin alpha 4	A0A1L1SV25;P57780;Q1A602;Q3UDJ7;Q3ULT2	A0A1L1SV25_MOUSE;ACTN4_MOUSE;Q1A602_MOUSE;Q3UDJ7_MOUSE;Q3ULT2_MOUSE	1.44e-08	44448	44803.8	43604.1	43884.2	43936.9	46575.8	48025.8	48201.9	36398.1	41065.9	37098.6	39959.9	41796.1	42684	47465.1	42773.2	38745.7	40758.4	32499	37545.5
0.534084	A0A1L1SV73;Q8BY87	Ubiquitin carboxyl-terminal hydrolase 47	A0A1L1SV73;Q8BY87	A0A1L1SV73_MOUSE;UBP47_MOUSE	0.00291452	22759.5	22730.4	26674.4	18928.2	34977.5	31438.6	Filtered	33688.4	25908	29501	23541.4	26390.7	32288.9	28500.1	19670.4	28804.3	35345.4	33083.7	38266.8	32463.1
0.544479	A0A1L7NR63;A0A286YCI8;A0A286YCQ0;A0A286YDN0;D3Z5J3;E9PYX6;E9Q6A3;E9QNA7;Q62417	C-Cbl associated protein;Sorbin and SH3 domain-containing protein 1;Sorbin and SH3 domain-containing protein 1;Sorbin and SH3 domain-containing protein 1;Sorbin and SH3 domain-containing protein 1;Sorbin and SH3 domain-containing protein 1;Sorbin and SH3 domain-containing protein 1;Sorbin and SH3 domain-containing protein 1;Sorbin and SH3 domain-containing protein 1	A0A1L7NR63;A0A286YCI8;A0A286YCQ0;A0A286YDN0;D3Z5J3;E9PYX6;E9Q6A3;E9QNA7;Q62417	A0A1L7NR63_MOUSE;A0A286YCI8_MOUSE;A0A286YCQ0_MOUSE;A0A286YDN0_MOUSE;D3Z5J3_MOUSE;E9PYX6_MOUSE;E9Q6A3_MOUSE;E9QNA7_MOUSE;SRBS1_MOUSE	0.00213218	18340.3	Filtered	Filtered	17416.9	8630.27	9392.32	8823.95	11701	19304.3	18030.8	27588.7	18014.7	25393	33266.1	16880.5	12779.4	51935.3	43838.5	12680.9	53608
0.597537	A0A1S6GWG5;Q3UMV5;Q9D7N3	Mitochondrial ribosomal protein S9, isoform CRA_b;Uncharacterized protein;28S ribosomal protein S9, mitochondrial	A0A1S6GWG5;Q3UMV5;Q9D7N3	A0A1S6GWG5_MOUSE;Q3UMV5_MOUSE;RT09_MOUSE	0.00037841	19605.7	21547.2	23762.3	22122.3	14845.6	18821.9	15338.4	14827.2	18399.5	19499	22738.9	25623.8	13681	11157.5	12096.7	11525.7	14816.5	16218.8	17655.1	13547.3
0.677604	A0A1S6GWG6;P62814	Uncharacterized protein;V-type proton ATPase subunit B, brain isoform	A0A1S6GWG6;P62814	A0A1S6GWG6_MOUSE;VATB2_MOUSE	1.24e-10	26970.7	32389	30970.9	27401.8	48037.5	40749.3	51193	48038	37181.5	28560.5	40000.8	40038.5	42989.4	44366.5	40328.6	42036	17584.9	28357.8	25856.6	24189.5
0.636841	A0A1S6GWG7;A0A1S6GWG8;Q9JMC3	Uncharacterized protein;Uncharacterized protein;DnaJ homolog subfamily A member 4	A0A1S6GWG7;A0A1S6GWG8;Q9JMC3	A0A1S6GWG7_MOUSE;A0A1S6GWG8_MOUSE;DNJA4_MOUSE	6.36e-07	18981.8	17670.5	19243.2	19145.5	16357.6	19111.5	18331.7	19931.7	20091.5	18841.7	23649.5	17879.2	18420.4	20813.8	19836	16435.7	24502.2	26960.6	23718.4	25013.3
0.704691	A0A1S6GWG9;E9PZ88;F8WIE1;Q8BWY6;Q91W89	Alpha-mannosidase;Alpha-mannosidase 2C1;Alpha-mannosidase 2C1;Alpha-mannosidase;Alpha-mannosidase 2C1	A0A1S6GWG9;E9PZ88;F8WIE1;Q8BWY6;Q91W89	A0A1S6GWG9_MOUSE;E9PZ88_MOUSE;F8WIE1_MOUSE;Q8BWY6_MOUSE;MA2C1_MOUSE	1.02e-12	24210.6	23825.2	26870.5	22417.5	24556.7	25271.2	24115.2	22141.8	22645.4	19346.4	20909	24620.4	23440.7	22904.3	22015.3	22887.9	24349.7	26481.3	28208.8	30016.4
0.67147	A0A1S6GWH1;P62196	Uncharacterized protein;26S proteasome regulatory subunit 8	A0A1S6GWH1;P62196	A0A1S6GWH1_MOUSE;PRS8_MOUSE	4.95e-10	134979	131095	138683	129671	155404	147168	147649	156075	139313	139771	135575	134045	152444	137137	153904	154063	140527	154358	137897	146585
0.669024	A0A1S6GWH2;Q9Z1N5	Uncharacterized protein;Spliceosome RNA helicase Ddx39b	A0A1S6GWH2;Q9Z1N5	A0A1S6GWH2_MOUSE;DX39B_MOUSE	8.64e-10	129893	138665	135207	121204	158410	144533	142282	153374	136437	153980	160075	135502	108439	105898	81742.9	118881	124704	121605	125107	125764
0.510798	A0A1S6GWH3;A0A1S6GWH6;O88738;S4R1L5;S4R1S3;S4R2P8	Uncharacterized protein;Uncharacterized protein;Baculoviral IAP repeat-containing protein 6;Baculoviral IAP repeat-containing protein 6;Baculoviral IAP repeat-containing protein 6 (Fragment);Baculoviral IAP repeat-containing protein 6	A0A1S6GWH3;A0A1S6GWH6;O88738;S4R1L5;S4R1S3;S4R2P8	A0A1S6GWH3_MOUSE;A0A1S6GWH6_MOUSE;BIRC6_MOUSE;S4R1L5_MOUSE;S4R1S3_MOUSE;S4R2P8_MOUSE	0.00606586	Filtered	Filtered	Filtered	Filtered	8793.85	8775.44	7118.61	4433.65	7690.76	3960.85	1868.95	9687.17	Filtered	7929.99	8960.45	Filtered	Filtered	Filtered	4697.28	Filtered
0.688494	A0A1S6GWH5;B9EHN0;Q02053	Uncharacterized protein;Ubiquitin-activating enzyme E1, Chr X;Ubiquitin-like modifier-activating enzyme 1	A0A1S6GWH5;B9EHN0;Q02053	A0A1S6GWH5_MOUSE;B9EHN0_MOUSE;UBA1_MOUSE	1.27e-11	413440	390280	415461	413917	476338	473355	377491	462746	453684	446693	439064	412911	441483	442864	403429	456275	430339	435496	453989	439471
0.704172	A0A1S6GWI0;Q9DCJ5	NADH dehydrogenase (Ubiquinone) 1 alpha subcomplex, 8;NADH dehydrogenase [ubiquinone] 1 alpha subcomplex subunit 8	A0A1S6GWI0;Q9DCJ5	A0A1S6GWI0_MOUSE;NDUA8_MOUSE	1.02e-12	395563	389416	385126	382800	315879	308594	304441	314673	456958	494229	508028	466475	344400	340659	344269	342013	321057	312932	319496	321707
0.621739	A0A1S6GWI1;A2AU35;A2VCP7;Q8BHL8	Uncharacterized protein;Proteasome (Prosome, macropain) inhibitor subunit 1;Psmf1 protein (Fragment);Proteasome inhibitor PI31 subunit	A0A1S6GWI1;A2AU35;A2VCP7;Q8BHL8	A0A1S6GWI1_MOUSE;A2AU35_MOUSE;A2VCP7_MOUSE;PSMF1_MOUSE	1.19e-05	16561.5	17044.8	19009.9	19931.8	50059.7	48608.4	27003.7	26197.7	15238.6	25034.1	46444.6	30012	16624.8	132894	Filtered	7776.28	21665.1	15739	20877	23433.1
0.678842	A0A1S6GWI4;B1ARW4;Q99LY9	MCG5769, isoform CRA_a;NADH dehydrogenase [ubiquinone] iron-sulfur protein 5 (Fragment);NADH dehydrogenase [ubiquinone] iron-sulfur protein 5	A0A1S6GWI4;B1ARW4;Q99LY9	A0A1S6GWI4_MOUSE;B1ARW4_MOUSE;NDUS5_MOUSE	9.35e-11	516264	493987	542282	526346	291755	276932	311540	329445	493090	417036	497831	414043	399606	386641	370884	373346	387046	380915	372062	359029
0.581943	A0A1S6GWI5;Q3TIJ4;Q3UAE6;Q5BLJ4;Q91YL8;Q9D7H3	Uncharacterized protein;Uncharacterized protein;Uncharacterized protein;RNA terminal phosphate cyclase domain 1;Rtcd1 protein;RNA 3'-terminal phosphate cyclase	A0A1S6GWI5;Q3TIJ4;Q3UAE6;Q5BLJ4;Q91YL8;Q9D7H3	A0A1S6GWI5_MOUSE;Q3TIJ4_MOUSE;Q3UAE6_MOUSE;Q5BLJ4_MOUSE;Q91YL8_MOUSE;RTCA_MOUSE	0.000973084	28308.3	27024.4	29965.2	25538.8	21521.8	23585.6	19052.2	24562.2	16961.7	22986.8	18385.2	18620.4	19188.7	19331	20336.3	17248.7	21419.2	28020.8	18897.1	18643.7
0.626691	A0A1S6GWJ8;B8JK32;B8JK33;Q3THB3;Q3TL61;Q3TW40;Q570Z0;Q9D0E1	Uncharacterized protein;Heterogeneous nuclear ribonucleoprotein M;Heterogeneous nuclear ribonucleoprotein M;Uncharacterized protein;Uncharacterized protein;Uncharacterized protein;MKIAA4193 protein (Fragment);Heterogeneous nuclear ribonucleoprotein M	A0A1S6GWJ8;B8JK32;B8JK33;Q3THB3;Q3TL61;Q3TW40;Q570Z0;Q9D0E1	A0A1S6GWJ8_MOUSE;B8JK32_MOUSE;B8JK33_MOUSE;Q3THB3_MOUSE;Q3TL61_MOUSE;Q3TW40_MOUSE;Q570Z0_MOUSE;HNRPM_MOUSE	4.59e-06	68639.9	62247.7	70815	67342.4	60443.6	56544.8	45040.3	55583	68822.9	72653.3	72117.5	70005.7	67092.5	72117.6	69675.5	59852.8	62888.6	57872	62376.8	45435.3
0.674427	A0A1S6GWJ9;Q8K239;Q9CZR8	Elongation factor Ts, mitochondrial;Tsfm protein (Fragment);Elongation factor Ts, mitochondrial	A0A1S6GWJ9;Q8K239;Q9CZR8	A0A1S6GWJ9_MOUSE;Q8K239_MOUSE;EFTS_MOUSE	2.59e-10	76516.6	76359.2	74664.6	70196.4	61997.9	67500.1	63173.9	65558.6	77662.9	82017.5	84760.9	84926.4	72524.6	72204.3	77136.3	71549.5	93273	91499.8	84522.1	84106.2
0.681917	A0A1W2P6F6;A0A1W2P7Q9;Q60605;Q642K0	Myosin light polypeptide 6;Myosin light polypeptide 6;Myosin light polypeptide 6;MCG140959, isoform CRA_a	A0A1W2P6F6;A0A1W2P7Q9;Q60605;Q642K0	A0A1W2P6F6_MOUSE;A0A1W2P7Q9_MOUSE;MYL6_MOUSE;Q642K0_MOUSE	4.95e-11	120006	113282	106801	113666	175465	193062	180424	171499	104370	100411	102894	110022	142645	141421	136015	135758	96907.8	91273.7	85937.8	91723.9
0.617854	A0A1W2P6N2;A0A1W2P7G2;B2RXM7;B7ZWI2;Q9D1J3	SAP domain-containing ribonucleoprotein;SAP domain-containing ribonucleoprotein;MCG113697;1110005A23Rik protein;SAP domain-containing ribonucleoprotein	A0A1W2P6N2;A0A1W2P7G2;B2RXM7;B7ZWI2;Q9D1J3	A0A1W2P6N2_MOUSE;A0A1W2P7G2_MOUSE;B2RXM7_MOUSE;B7ZWI2_MOUSE;SARNP_MOUSE	2.42e-05	65740.3	73462.7	Filtered	69661.2	114997	91327	103873	Filtered	81590.4	622121	58613.2	50494.4	81327.6	52243	66950	58054.6	74364.2	104263	73237.3	45937.2
0.612114	A0A1W2P6P1;Q3TN35;Q8BJU0	Small glutamine-rich tetratricopeptide repeat-containing protein alpha (Fragment);Small glutamine-rich tetratricopeptide repeat (TPR)-containing, alpha, isoform CRA_b;Small glutamine-rich tetratricopeptide repeat-containing protein alpha	A0A1W2P6P1;Q3TN35;Q8BJU0	A0A1W2P6P1_MOUSE;Q3TN35_MOUSE;SGTA_MOUSE	6.28e-05	83193.1	44788.2	51335.2	84617.9	151107	160494	170051	188552	78891.9	70294.8	64896.5	63756.2	53515	57884.9	51840.6	55304	131870	87171.8	102277	75081.1
0.537475	A0A1W2P6R8;Q3TC93	HCLS1-binding protein 3 (Fragment);HCLS1-binding protein 3	A0A1W2P6R8;Q3TC93	A0A1W2P6R8_MOUSE;H1BP3_MOUSE	0.00262678	33505.8	23656.7	23234.7	32364.8	30482.4	29209.7	30785.1	26989.7	32792.6	30229.8	9628.01	50842.8	35788.3	39965.7	30813.2	14088.5	18958.1	30863.6	32986.6	26367.7
0.654356	A0A1W2P729;Q9QXT0	Protein canopy homolog 2 (Fragment);Protein canopy homolog 2	A0A1W2P729;Q9QXT0	A0A1W2P729_MOUSE;CNPY2_MOUSE	2.06e-08	35256.9	35798.4	35429.1	36691.6	44420.4	41878.5	44369.1	44309.8	42638.4	43336.5	45827.6	43622.3	42590.8	43428.9	43764.6	42808.3	43037	40010.1	40922.6	43314.4
0.508655	A0A1W2P799;Q3UHB1;Q692V2	Uncharacterized protein (Fragment);5'-nucleotidase domain-containing protein 3;Grp94 neighboring nucleotidase variant 4 (Fragment)	A0A1W2P799;Q3UHB1;Q692V2	A0A1W2P799_MOUSE;NT5D3_MOUSE;Q692V2_MOUSE	0.00653909	Filtered	Filtered	35689.1	Filtered	Filtered	Filtered	Filtered	35046.9	Filtered	33471.9	23526.9	30897.6	38598.6	20296.2	17278.8	21961.8	14118.1	17667	Filtered	Filtered
0.674307	A0A1W2P7A1;F7AEH4;Q6ZWZ6	40S ribosomal protein S12	A0A1W2P7A1;F7AEH4;Q6ZWZ6	A0A1W2P7A1_MOUSE;F7AEH4_MOUSE;Q6ZWZ6_MOUSE	2.65e-10	115000	122292	126275	114135	129397	125684	126401	122084	164912	178598	163887	162046	181124	178814	176497	183428	149965	148935	152629	145822
0.60876	A0A1W2P7G5;A0A1W2P7J1;E9Q3H6	Coenzyme Q10A	A0A1W2P7G5;A0A1W2P7J1;E9Q3H6	A0A1W2P7G5_MOUSE;A0A1W2P7J1_MOUSE;E9Q3H6_MOUSE	0.000103135	54805.7	57211.1	61128.5	62688.7	37608.7	32959.3	40852.6	33258.1	27131.3	41176.9	40735.1	42308.3	12763.6	29525.8	26416.4	22731.7	84464.8	74484.5	77921.3	74210.2
0.567573	A0A1W2P7J9;Q61133	Glutathione S-transferase theta-2 (Fragment);Glutathione S-transferase theta-2	A0A1W2P7J9;Q61133	A0A1W2P7J9_MOUSE;GSTT2_MOUSE	0.0013636	31415.4	28248.6	24513.9	37486.6	22632.3	18837.9	20988.9	19518.8	13905	15439.9	33391.3	17984.2	13591.2	13139.9	13162.8	11799.3	18983.3	24051.8	16796.9	23113.5
0.513243	A0A1W2P7S5;Q9D289	Trafficking protein particle complex subunit 6B	A0A1W2P7S5;Q9D289	A0A1W2P7S5_MOUSE;TPC6B_MOUSE	0.00559066	11303.3	14092.1	Filtered	Filtered	15051.9	7218.15	14749	17357.4	16377.1	28362.5	16432.7	11670.4	22869	21592.7	18224.1	27715.8	20586	24729.2	15562.1	16357.6
0.685232	A0A1W2P7X0;C6EQJ5;E9QMV2;Q4KML4	Costars family protein ABRACL (Fragment);ASL1/3110003A17Rik fusion protein;Costars family protein ABRACL;Costars family protein ABRACL	A0A1W2P7X0;C6EQJ5;E9QMV2;Q4KML4	A0A1W2P7X0_MOUSE;C6EQJ5_MOUSE;E9QMV2_MOUSE;ABRAL_MOUSE	2.46e-11	370936	355693	366907	349316	323477	340135	359564	361595	303610	320298	312049	304279	344729	358525	358312	321111	376899	359963	401482	376018
0.652259	A0A1Y7VJ48;P48428;Q5I0U7	Tubulin-specific chaperone A	A0A1Y7VJ48;P48428;Q5I0U7	A0A1Y7VJ48_MOUSE;TBCA_MOUSE;Q5I0U7_MOUSE	3.14e-08	77405.9	91315.4	84396.1	72154.3	182542	193723	173724	160286	142892	126631	142402	140120	131157	93587.5	119141	121967	100764	101846	101382	106529
0.535177	A0A1Y7VJN9;A0A1Y7VL34;I6L9D6;Q3UHJ2;Q3UHP1;Q8CFR5;Q9D2N4	Dystrobrevin;Dystrobrevin;Dystrobrevin;Dystrobrevin;Dystrobrevin;Dystrobrevin;Dystrobrevin alpha	A0A1Y7VJN9;A0A1Y7VL34;I6L9D6;Q3UHJ2;Q3UHP1;Q8CFR5;Q9D2N4	A0A1Y7VJN9_MOUSE;A0A1Y7VL34_MOUSE;I6L9D6_MOUSE;Q3UHJ2_MOUSE;Q3UHP1_MOUSE;Q8CFR5_MOUSE;DTNA_MOUSE	0.00282076	47670.8	Filtered	Filtered	49828.3	Filtered	Filtered	Filtered	Filtered	10640.3	14359.6	9084.64	Filtered	30551.4	Filtered	24476.4	Filtered	Filtered	53801	Filtered	Filtered
0.627984	A0A1Y7VJW9;Q9WVH9	Fibulin-5	A0A1Y7VJW9;Q9WVH9	A0A1Y7VJW9_MOUSE;FBLN5_MOUSE	3.58e-06	40065.8	47290	34270.8	43099.7	Filtered	22012.1	12667.3	17489.9	24839.6	29623.9	10824.9	18061.7	25902.8	19186	27115.3	24544	26750	22560.1	9980.6	24259.5
0.676927	A0A1Y7VJY8;A0A1Y7VM56;Q8K2C6	NAD-dependent protein deacylase sirtuin-5, mitochondrial;NAD-dependent protein deacylase sirtuin-5, mitochondrial;NAD-dependent protein deacylase sirtuin-5, mitochondrial	A0A1Y7VJY8;A0A1Y7VM56;Q8K2C6	A0A1Y7VJY8_MOUSE;A0A1Y7VM56_MOUSE;SIR5_MOUSE	1.45e-10	196549	193797	198065	198683	199963	217036	188743	176125	172913	173465	209174	248555	167110	170899	122421	169967	194582	188551	196990	185854
0.657253	A0A1Y7VJZ2;Q9WVL0	Glutathione transferase zeta 1 (Maleylacetoacetate isomerase), isoform CRA_c;Maleylacetoacetate isomerase	A0A1Y7VJZ2;Q9WVL0	A0A1Y7VJZ2_MOUSE;MAAI_MOUSE	1.12e-08	73756.5	68634.4	77079.3	78529.1	69410.4	71264.5	75681.3	76786	62254.3	67686	70160.6	56808.1	50704.4	50745.1	50121.9	50532.2	58462	67568.5	66351.2	65889.6
0.668697	A0A1Y7VK19;Q9DCB8	Iron-sulfur cluster assembly 2 homolog, mitochondrial (Fragment);Iron-sulfur cluster assembly 2 homolog, mitochondrial	A0A1Y7VK19;Q9DCB8	A0A1Y7VK19_MOUSE;ISCA2_MOUSE	9.22e-10	59131.8	61086.2	58106.3	58731.4	45262.4	37522.8	42233.8	46839.7	48825.8	47409.2	52053.9	45630.6	45771.2	46822.9	38870.6	45065.1	48712	51809.5	51838.2	49826
0.674886	A0A1Y7VKY1;F6YVP7;P62270;Q3TW65;Q561N5	MCG116671;Predicted gene 10260;40S ribosomal protein S18;Uncharacterized protein;MCG23000, isoform CRA_b	A0A1Y7VKY1;F6YVP7;P62270;Q3TW65;Q561N5	A0A1Y7VKY1_MOUSE;F6YVP7_MOUSE;RS18_MOUSE;Q3TW65_MOUSE;Q561N5_MOUSE	2.32e-10	215538	215010	202895	198326	247750	238777	233406	237947	322543	337839	297742	315946	311591	300850	291460	284996	220863	220020	206455	217182
0.564448	A0A1Y7VL93;P63321;Q9CXY0	Ras-related protein Ral-A (Fragment);Ras-related protein Ral-A;Uncharacterized protein	A0A1Y7VL93;P63321;Q9CXY0	A0A1Y7VL93_MOUSE;RALA_MOUSE;Q9CXY0_MOUSE	0.00143381	Filtered	Filtered	Filtered	Filtered	Filtered	Filtered	Filtered	Filtered	Filtered	19143.5	15291.2	8287.06	Filtered	Filtered	Filtered	Filtered	Filtered	Filtered	Filtered	Filtered
0.670963	A0A1Y7VLK0;Q3UBU9;Q62446	Peptidylprolyl isomerase;Peptidylprolyl isomerase;Peptidyl-prolyl cis-trans isomerase FKBP3	A0A1Y7VLK0;Q3UBU9;Q62446	A0A1Y7VLK0_MOUSE;Q3UBU9_MOUSE;FKBP3_MOUSE	5.53e-10	191102	169558	179194	184901	170777	175342	174426	130599	159096	153031	147270	146209	152254	155354	145089	144585	229725	232029	234077	227569
0.650908	A0A1Y7VLP0;P56379	RIKEN cDNA 2010107E04 gene (Fragment);6.8 kDa mitochondrial proteolipid	A0A1Y7VLP0;P56379	A0A1Y7VLP0_MOUSE;68MP_MOUSE	4.14e-08	181587	222184	231648	229476	132410	163408	159688	145646	227986	224400	227398	215648	103379	102986	101078	105444	Filtered	90367.7	Filtered	Filtered
0.673046	A0A1Y7VLU9	STARD3 N-terminal-like protein	A0A1Y7VLU9	A0A1Y7VLU9_MOUSE	3.5e-10	112863	103274	109987	102813	92068	84021	87536.9	72485.9	106994	147535	144169	127096	92602.3	96092.8	126974	139296	114356	56474.7	149285	140984
0.686655	A0A1Y7VMN0;F8VPK5;P70336	Rho-associated protein kinase 2 (Fragment);Rho-associated protein kinase;Rho-associated protein kinase 2	A0A1Y7VMN0;F8VPK5;P70336	A0A1Y7VMN0_MOUSE;F8VPK5_MOUSE;ROCK2_MOUSE	1.83e-11	60213.9	61017.8	58894.1	62586.9	60478.3	51703.9	57785	57709.7	56086.1	57806.3	54709.5	59550.1	61640.6	58043.6	57529.3	54244	59462.6	60946.4	57555.1	63896.9
0.681891	A0A1Y7VN70;Q80Y14	Glutaredoxin-related protein 5, mitochondrial;Glutaredoxin-related protein 5, mitochondrial	A0A1Y7VN70;Q80Y14	A0A1Y7VN70_MOUSE;GLRX5_MOUSE	4.97e-11	93608.4	98429.8	95470.5	102383	65124	61714.6	59461	55013.2	70115.3	62292.2	72389	71689.9	50797.6	49895.2	48354.9	53742.3	79095.7	77952.4	78789.8	79386.9
0.501988	A0A217FL49;Q9D142	Uridine diphosphate glucose pyrophosphatase	A0A217FL49;Q9D142	A0A217FL49_MOUSE;NUD14_MOUSE	0.00822852	44409.5	Filtered	33748.1	Filtered	16729.9	15324.6	Filtered	Filtered	15707.2	22235.4	Filtered	13124.7	7884.66	10240.8	62220.9	16411.8	933.898	49985.5	60885	22253.5
0.655606	A0A286T4B5;A0A286T4G6;A0A286T4G8;A0A286T4I5;P00397;Q70YN3;Q9MD68	Cytochrome c oxidase subunit I;Cytochrome c oxidase subunit I;Cytochrome c oxidase subunit I;Cytochrome c oxidase subunit I;Cytochrome c oxidase subunit 1;Cytochrome c oxidase subunit 1;Cytochrome c oxidase subunit 1	A0A286T4B5;A0A286T4G6;A0A286T4G8;A0A286T4I5;P00397;Q70YN3;Q9MD68	A0A286T4B5_MOUSE;A0A286T4G6_MOUSE;A0A286T4G8_MOUSE;A0A286T4I5_MOUSE;COX1_MOUSE;Q70YN3_MOUSE;Q9MD68_MOUSE	1.59e-08	152644	165819	165194	165254	107704	108621	105894	90827.6	116547	128179	101422	115550	76387.1	86362.4	92699.7	75995.7	126042	113753	123588	130050
0.572066	A0A286YCG8;A0A286YCT4;A0A286YDB7;Q3TV94;Q52PE3;Q9CY50	Translocon-associated protein subunit alpha;Translocon-associated protein subunit alpha;Translocon-associated protein subunit alpha (Fragment);Uncharacterized protein;Translocon-associated protein alpha, muscle specific isoform;Translocon-associated protein subunit alpha	A0A286YCG8;A0A286YCT4;A0A286YDB7;Q3TV94;Q52PE3;Q9CY50	A0A286YCG8_MOUSE;A0A286YCT4_MOUSE;A0A286YDB7_MOUSE;Q3TV94_MOUSE;Q52PE3_MOUSE;SSRA_MOUSE	0.00126108	23796.5	24814.4	21497.5	Filtered	11787.5	12065.6	Filtered	15147.1	Filtered	13875.4	13734.9	16576.3	Filtered	Filtered	9973.82	9447.55	8582.7	Filtered	4787.82	7028.48
0.594974	A0A286YCI0;Q9JI78	Peptide-N(4)-(N-acetyl-beta-glucosaminyl)asparagine amidase	A0A286YCI0;Q9JI78	A0A286YCI0_MOUSE;NGLY1_MOUSE	0.000468343	17898.2	12046.9	31065.3	13964.1	25174.7	21128.5	20632.2	20099	13371.3	25222.2	14282.6	12113.6	13596.4	12857.1	19147.3	15525.7	16041.6	16985.4	15940	6660.29
0.610341	A0A286YCX6;E9PWG2;E9PY51;Q8BJI6	Trafficking protein particle complex 8;Trafficking protein particle complex 8;Trafficking protein particle complex 8;Uncharacterized protein	A0A286YCX6;E9PWG2;E9PY51;Q8BJI6	A0A286YCX6_MOUSE;E9PWG2_MOUSE;E9PY51_MOUSE;Q8BJI6_MOUSE	8.2e-05	42304.3	48837.3	28478.2	23355.3	78291.2	96966.7	75995.4	63671.8	63515.1	23712.8	50141.9	74017.3	91028.9	45048.3	57981.2	59696.7	53670.6	126610	44233.4	42178.7
0.613792	A0A286YCZ5;Q99M01	Phenylalanine--tRNA ligase, mitochondrial;Phenylalanine--tRNA ligase, mitochondrial	A0A286YCZ5;Q99M01	A0A286YCZ5_MOUSE;SYFM_MOUSE	4.81e-05	38033.6	96191.5	8379.94	22074.4	11404.8	16500.5	14973.8	10125	13014.9	14798.2	7438.57	18115.6	16034.5	11581.6	16405	7268.17	30492.2	5222.32	11904.3	16068.3
0.59761	A0A286YD12;Q3UUI1;Q91YP2	Neurolysin, mitochondrial;Uncharacterized protein;Neurolysin, mitochondrial	A0A286YD12;Q3UUI1;Q91YP2	A0A286YD12_MOUSE;Q3UUI1_MOUSE;NEUL_MOUSE	0.000375996	15818.9	8731.25	7530.52	7723.88	18916	8013.08	19673.9	9738.99	13687.9	7122.98	8634.91	9860.31	9020.19	13882.5	50102.3	11858.2	5713.7	20987.2	41068.2	8711.19
0.511989	A0A286YDB3;Q3U325;Q4KMV6;Q571D8;Q80XQ2	TBC1 domain family member 5;Uncharacterized protein;Tbc1d5 protein;MKIAA0210 protein (Fragment);TBC1 domain family member 5	A0A286YDB3;Q3U325;Q4KMV6;Q571D8;Q80XQ2	A0A286YDB3_MOUSE;Q3U325_MOUSE;Q4KMV6_MOUSE;Q571D8_MOUSE;TBCD5_MOUSE	0.00582813	10441.3	7422.7	8878.55	10164.1	Filtered	Filtered	7705.78	8004.9	Filtered	Filtered	Filtered	Filtered	7980.52	28353.2	11136.4	8927.87	11176.1	9564.35	17778.3	9656.84
0.641792	A0A286YDI8;G3X972;Q3V222;Q80U83	Sec24-related gene family, member C (S. cerevisiae);SEC24 related gene family, member C (S. cerevisiae), isoform CRA_a;Uncharacterized protein (Fragment);MKIAA0079 protein (Fragment)	A0A286YDI8;G3X972;Q3V222;Q80U83	A0A286YDI8_MOUSE;G3X972_MOUSE;Q3V222_MOUSE;Q80U83_MOUSE	2.47e-07	21915.4	25582	28665.1	27751.6	30677.4	33190	30739.4	32188.1	21019.8	20612.5	21705.1	29072.5	26513.7	14601.9	27439.5	24777.7	16454.8	17308.4	22774.7	24192
0.577395	A0A286YDY4;D0VYV6;Q9WV92	Band 4.1-like protein 3 (Fragment);Erythrocyte protein band 4.1-like 3 isoform B;Band 4.1-like protein 3	A0A286YDY4;D0VYV6;Q9WV92	A0A286YDY4_MOUSE;D0VYV6_MOUSE;E41L3_MOUSE	0.00111947	18388.6	14409.1	10854.7	18444.3	8463.6	37215.8	9300.32	8448.32	8645.84	5893.88	5481.54	12567.9	6389.93	Filtered	4219.79	37921.1	10741.5	6295.51	5307.87	36083.4
0.673795	A0A286YEB7;P62849;Q3TIF8;Q5M9M7;Q9CQK2;Q9CY61;Q9D7P1;Q9DCA4	40S ribosomal protein S24	A0A286YEB7;P62849;Q3TIF8;Q5M9M7;Q9CQK2;Q9CY61;Q9D7P1;Q9DCA4	A0A286YEB7_MOUSE;RS24_MOUSE;Q3TIF8_MOUSE;Q5M9M7_MOUSE;Q9CQK2_MOUSE;Q9CY61_MOUSE;Q9D7P1_MOUSE;Q9DCA4_MOUSE	2.97e-10	20676.7	17263	19379	20317.9	19970.3	25440.1	24124.6	20545.5	39644.9	23017.1	35771.3	40701.7	36112.8	38414.1	39276.3	37562.3	24275.6	21520.1	21593.4	19374.1
0.526294	A0AUM9;A4FUS0;B1AUN2;B1AUN3;Q3UKV0	Eif2b3 protein;Eif2b3 protein;Eukaryotic translation initiation factor 2B, subunit 3;Eukaryotic translation initiation factor 2B, subunit 3;Eukaryotic translation initiation factor 2B, subunit 3	A0AUM9;A4FUS0;B1AUN2;B1AUN3;Q3UKV0	A0AUM9_MOUSE;A4FUS0_MOUSE;B1AUN2_MOUSE;B1AUN3_MOUSE;Q3UKV0_MOUSE	0.00368295	12062.5	12787.4	10804	12708.3	15324.4	16792.3	13531.3	12763.5	12827.4	96673.9	10245.7	15542.9	Filtered	Filtered	12630.3	7194	13291.7	16736.6	16695.9	16411.1
0.547866	A0AUN0;G3X928;Q4G0C0;Q6NZC7	Sec23ip protein (Fragment);SEC23-interacting protein;Sec23 interacting protein;SEC23-interacting protein	A0AUN0;G3X928;Q4G0C0;Q6NZC7	A0AUN0_MOUSE;G3X928_MOUSE;Q4G0C0_MOUSE;S23IP_MOUSE	0.0019456	30890.5	29928.2	30240	19641.4	23637.2	24488.1	19729.9	27409.4	22568.2	19480.3	28242.8	29226.7	22377.2	8147.26	19868.2	18618.7	22047.3	22457.6	6491.29	22999.6
0.673927	A0JLV3;B2RTK3;B2RVD5;P10853;P10854;Q64475;Q64478;Q64524;Q64525;Q6ZWY9;Q8CBB6;Q8CGP0;Q8CGP1;Q8CGP2;Q921L4;Q9D2U9	Histone H2B (Fragment);Histone H2B;Histone H2B;Histone H2B type 1-F/J/L;Histone H2B type 1-M;Histone H2B type 1-B;Histone H2B type 1-H;Histone H2B type 2-E;Histone H2B type 2-B;Histone H2B type 1-C/E/G;Histone H2B;Histone H2B type 3-B;Histone H2B type 1-K;Histone H2B type 1-P;Histone H2B;Histone H2B type 3-A	A0JLV3;B2RTK3;B2RVD5;P10853;P10854;Q64475;Q64478;Q64524;Q64525;Q6ZWY9;Q8CBB6;Q8CGP0;Q8CGP1;Q8CGP2;Q921L4;Q9D2U9	A0JLV3_MOUSE;B2RTK3_MOUSE;B2RVD5_MOUSE;H2B1F_MOUSE;H2B1M_MOUSE;H2B1B_MOUSE;H2B1H_MOUSE;H2B2E_MOUSE;H2B2B_MOUSE;H2B1C_MOUSE;Q8CBB6_MOUSE;H2B3B_MOUSE;H2B1K_MOUSE;H2B1P_MOUSE;Q921L4_MOUSE;H2B3A_MOUSE	2.89e-10	150874	155043	157028	153555	281953	294182	294569	246654	196259	103193	185446	203950	169098	174019	176113	174034	163574	164715	168542	126698
0.573884	A0JNY4;B9EK92;Q3U0S6;Q8CCF1	Rasip1 protein;Ras interacting protein 1;Ras-interacting protein 1;Uncharacterized protein	A0JNY4;B9EK92;Q3U0S6;Q8CCF1	A0JNY4_MOUSE;B9EK92_MOUSE;RAIN_MOUSE;Q8CCF1_MOUSE	0.0012167	4253.17	3241.21	4224	4088.04	27172.1	Filtered	26301.3	Filtered	41836.5	36107.9	59947.3	11965	18206.9	27950	11263.5	Filtered	7750.29	9344.43	6241.87	8853.53
0.654234	A0JNY7;F7CBP1;G3XA17	Eukaryotic translation initiation factor 4, gamma 2;Eukaryotic translation initiation factor 4 gamma 2;Eukaryotic translation initiation factor 4 gamma 2	A0JNY7;F7CBP1;G3XA17	A0JNY7_MOUSE;F7CBP1_MOUSE;G3XA17_MOUSE	2.11e-08	39613	27260.2	36074.4	41391.6	48423.3	53026.3	52989.1	55710	47724.1	36768.9	51077.3	53910.2	41848.4	43181.5	39943.3	33336.8	37919.8	36863.1	37017.8	36991.4
0.520491	A0MNP4;Q8BKW0;Q8BVQ0;Q9ERF3	CDW13/WDR61;Uncharacterized protein (Fragment);WD repeat-containing protein 61;WD repeat-containing protein 61	A0MNP4;Q8BKW0;Q8BVQ0;Q9ERF3	A0MNP4_MOUSE;Q8BKW0_MOUSE;Q8BVQ0_MOUSE;WDR61_MOUSE	0.00439977	Filtered	Filtered	28935.1	36574.3	12000.4	104023	57042.9	214035	112294	Filtered	Filtered	61557.3	124067	71142.3	42454.5	53727.4	47691.4	44754.6	172447	56369.4
0.615826	A0NA69;K7T9J8;K7TDF9;K7TDJ2;K7TH46;K7TR49;K7TR86;K7TRF0;K7TRI7;K7TRN8;K7U5S6;K7U5T7;K7U657;Q5R3U9;Q5R3X1;X5J4W7;X5J4Z3;X5J551	VDJ complex (Fragment);IgM heavy chain variable region (Fragment);IgM heavy chain variable region (Fragment);IgA heavy chain variable region (Fragment);IgM heavy chain variable region (Fragment);IgA heavy chain variable region (Fragment);IgM heavy chain variable region (Fragment);IgM heavy chain variable region (Fragment);IgA heavy chain variable region (Fragment);IgA heavy chain variable region …	A0NA69;K7T9J8;K7TDF9;K7TDJ2;K7TH46;K7TR49;K7TR86;K7TRF0;K7TRI7;K7TRN8;K7U5S6;K7U5T7;K7U657;Q5R3U9;Q5R3X1;X5J4W7;X5J4Z3;X5J551	A0NA69_MOUSE;K7T9J8_MOUSE;K7TDF9_MOUSE;K7TDJ2_MOUSE;K7TH46_MOUSE;K7TR49_MOUSE;K7TR86_MOUSE;K7TRF0_MOUSE;K7TRI7_MOUSE;K7TRN8_MOUSE;K7U5S6_MOUSE;K7U5T7_MOUSE;K7U657_MOUSE;Q5R3U9_MOUSE;Q5R3X1_MOUSE;X5J4W7_MOUSE;X5J4Z3_MOUSE;X5J551_MOUSE	3.43e-05	Filtered	Filtered	Filtered	Filtered	Filtered	Filtered	Filtered	Filtered	14989.4	Filtered	11031.9	Filtered	54369.8	52238.6	45792.2	49843.9	44460.4	35236.6	42654.6	36036.1
0.702738	A0PJE6;Q7TMF4	Pccb protein (Fragment);Propionyl Coenzyme A carboxylase, beta polypeptide	A0PJE6;Q7TMF4	A0PJE6_MOUSE;Q7TMF4_MOUSE	1.11e-12	727640	729859	759439	783350	542240	535407	522080	545851	596284	587332	565376	596877	547839	540564	564715	537965	656189	672281	683104	629319
0.618228	A1A4T2;Q8BHN3	Alpha glucosidase 2 alpha neutral subunit;Neutral alpha-glucosidase AB	A1A4T2;Q8BHN3	A1A4T2_MOUSE;GANAB_MOUSE	2.26e-05	16119.6	Filtered	Filtered	15173	26520.7	27926.9	28633.6	23733.5	20550.4	19073.4	20636	23732.1	20921.1	20507.4	21853.5	18147.7	15175.9	17753.2	18779	14318.3
0.52028	A1BN54;Q7TPR4	Alpha actinin 1a;Alpha-actinin-1	A1BN54;Q7TPR4	A1BN54_MOUSE;ACTN1_MOUSE	0.00442964	Filtered	Filtered	7250.89	Filtered	9573.67	6355.66	11421.6	8440.92	Filtered	38125.1	9271.84	8889.84	9575.58	8683.87	11107.7	15117.3	Filtered	Filtered	Filtered	Filtered
0.657226	A1E2B8;P17879;Q3TU85;Q61696	Inducible heat shock protein 70;Heat shock 70 kDa protein 1B;Heat shock protein 1B;Heat shock 70 kDa protein 1A	A1E2B8;P17879;Q3TU85;Q61696	A1E2B8_MOUSE;HS71B_MOUSE;Q3TU85_MOUSE;HS71A_MOUSE	1.13e-08	37310.4	58320.6	46233.5	37186.4	53150.3	53988	48369.8	51177.7	50572.2	51029.1	54393.1	49325.3	41938.2	43761.1	40764.4	41954.9	42583.5	44714.6	42532.2	41638
0.556662	A1ILG8;A1ILH3;Q8BX70	Chorein;Chorein (Fragment);Vacuolar protein sorting-associated protein 13C	A1ILG8;A1ILH3;Q8BX70	A1ILG8_MOUSE;A1ILH3_MOUSE;VP13C_MOUSE	0.00161654	31021.8	32411.1	Filtered	27687	21588.4	21322.4	24097	19452.2	Filtered	19113.1	19917.1	19635.3	19469.1	20862.2	16914.8	15519.8	19756.7	19568.7	23958.5	22025.9
0.532887	A1L0U6;A2AS98;P28660	Nckap1 protein (Fragment);Nck-associated protein 1;Nck-associated protein 1	A1L0U6;A2AS98;P28660	A1L0U6_MOUSE;A2AS98_MOUSE;NCKP1_MOUSE	0.00302638	31406.3	14278.4	Filtered	Filtered	57494.6	Filtered	Filtered	30647.8	Filtered	Filtered	13361.8	3967.25	21312.3	Filtered	Filtered	18351.6	18480.4	Filtered	Filtered	Filtered
0.590206	A1L0V6;A2AP29;A7YY79;Q05CC6;Q3KQQ7;Q3U1I9;Q6Q899	Ddx58 protein (Fragment);Probable ATP-dependent RNA helicase DDX58 (Fragment);Ddx58 protein (Fragment);Ddx58 protein (Fragment);Ddx58 protein (Fragment);Uncharacterized protein;Probable ATP-dependent RNA helicase DDX58	A1L0V6;A2AP29;A7YY79;Q05CC6;Q3KQQ7;Q3U1I9;Q6Q899	A1L0V6_MOUSE;A2AP29_MOUSE;A7YY79_MOUSE;Q05CC6_MOUSE;Q3KQQ7_MOUSE;Q3U1I9_MOUSE;DDX58_MOUSE	0.000655045	28706.5	26077.4	9744.26	13061.7	7146.36	8946.36	9974.29	6636.07	5356.46	4695.82	4540.29	9226.88	17680.2	22391.2	20116.5	22951.2	12396.5	14245.8	2729.14	11725.5
0.672738	A1L333;Q3V0Z8;Q5U222;Q61656;Q8BTS0	DEAD (Asp-Glu-Ala-Asp) box polypeptide 5;Uncharacterized protein (Fragment);Ddx5 protein (Fragment);Probable ATP-dependent RNA helicase DDX5;DEAD (Asp-Glu-Ala-Asp) box polypeptide 5	A1L333;Q3V0Z8;Q5U222;Q61656;Q8BTS0	A1L333_MOUSE;Q3V0Z8_MOUSE;Q5U222_MOUSE;DDX5_MOUSE;Q8BTS0_MOUSE	3.76e-10	49293.2	49713.2	47007.4	39247.7	73344.6	70574.7	65279.4	86437.1	64739.5	98198	68640.2	73245.5	43948.6	40975.8	40831.4	43278.2	48171.3	47055.2	47976.1	51692.6
0.620067	A1L3B8;P26516	Proteasome (Prosome, macropain) 26S subunit, non-ATPase, 7;26S proteasome non-ATPase regulatory subunit 7	A1L3B8;P26516	A1L3B8_MOUSE;PSMD7_MOUSE	1.62e-05	47517.4	46190.3	43765.7	47182.3	38862.6	51405	77943.2	43064.1	46520.8	33263.2	57668	35633.4	46987.5	44896	50800	41579.5	45308.6	48625.9	43791.9	37204.9
0.516511	A2A4J8;A8XY17;Q9CQ80	Vacuolar protein-sorting-associated protein 25	A2A4J8;A8XY17;Q9CQ80	A2A4J8_MOUSE;A8XY17_MOUSE;VPS25_MOUSE	0.00500655	Filtered	33343.5	28435.2	3503.62	27428.7	26107.3	5284.17	8015.46	Filtered	9769.24	Filtered	22133.8	2451.41	6918.45	104068	109272	Filtered	Filtered	Filtered	97104.7
0.616373	A2A4P4	Predicted gene, 27029	A2A4P4	A2A4P4_MOUSE	3.12e-05	19468.7	19725.1	23326.4	22725.4	28500.8	26138.4	26885.7	25104.1	23105.8	23435.6	21450.7	23701.2	21590.5	21636.7	19352.3	19723.2	18161.3	22687	23231.2	19462.3
0.634924	A2A547;P84099;Q5I0T8	Ribosomal protein L19;60S ribosomal protein L19;Ribosomal protein L19	A2A547;P84099;Q5I0T8	A2A547_MOUSE;RL19_MOUSE;Q5I0T8_MOUSE	9.19e-07	27332.8	9551.27	29415.7	41041.4	36690.9	22884.3	31633.4	38462	38268.5	39635.3	42470.1	39223	42654	43945.7	43947.1	44236.4	31364.1	29352.9	28207.5	29562.9
0.675511	A2A5N2;Q9CQV8	Tyrosine 3-monooxygenase/tryptophan 5-monooxygenase activation protein, beta polypeptide;14-3-3 protein beta/alpha	A2A5N2;Q9CQV8	A2A5N2_MOUSE;1433B_MOUSE	2.01e-10	58694.3	65959.8	65254.6	62012.4	67675.9	66413.3	67350.3	65458.4	58944.5	67023.6	57265.1	59378.6	64901.7	61457.8	63786.8	64603.8	61946.3	63059.7	63444.4	65143.8
0.513969	A2A5R0;Q543M9;Q5U452;Q8C5U8;Q99PW4	Transformation related protein 53 regulating kinase B;MCG14605, isoform CRA_c;MCG14616;Uncharacterized protein;TP53-regulating kinase	A2A5R0;Q543M9;Q5U452;Q8C5U8;Q99PW4	A2A5R0_MOUSE;Q543M9_MOUSE;Q5U452_MOUSE;Q8C5U8_MOUSE;PRPK_MOUSE	0.0054577	14508.8	15871.1	12659.9	Filtered	14860.5	2053.52	10782.7	12453.5	23222.7	Filtered	13847.2	Filtered	Filtered	19905.7	Filtered	Filtered	Filtered	Filtered	Filtered	Filtered
0.613632	A2A5R2	Brefeldin A-inhibited guanine nucleotide-exchange protein 2	A2A5R2	BIG2_MOUSE	4.94e-05	9898.68	5902.56	8741.23	11288.1	7683.81	11730.4	11698.9	7044.73	7339.72	4497.9	9248.51	13372.4	10482.5	13347.7	7774.17	8186.77	9746.56	9244.17	7102.3	9490.9
0.670672	A2A6G6;A2A6G7;A2A6G8;A2A6G9;A2A6H0;A2A6H1;Q543N3;Q61792	LIM and SH3 domain protein 1 (Fragment);LIM and SH3 domain protein 1 (Fragment);LIM and SH3 domain protein 1 (Fragment);LIM and SH3 domain protein 1 (Fragment);LIM and SH3 domain protein 1 (Fragment);LIM and SH3 domain protein 1 (Fragment);LIM and SH3 protein 1, isoform CRA_b;LIM and SH3 domain protein 1	A2A6G6;A2A6G7;A2A6G8;A2A6G9;A2A6H0;A2A6H1;Q543N3;Q61792	A2A6G6_MOUSE;A2A6G7_MOUSE;A2A6G8_MOUSE;A2A6G9_MOUSE;A2A6H0_MOUSE;A2A6H1_MOUSE;Q543N3_MOUSE;LASP1_MOUSE	5.93e-10	24043.9	20701.6	19151.8	21970.9	30609.7	29141.1	27798.1	29447.7	27263.2	29386.2	29561.9	34270.8	38013.8	32873.3	29846.7	32138.1	33493.6	30506.7	32609	34409.8
0.674424	A2A6Q8;Q9CZ19	Myosin light chain 4 (Fragment);Myosin light chain 4	A2A6Q8;Q9CZ19	A2A6Q8_MOUSE;Q9CZ19_MOUSE	2.59e-10	200794	215947	162377	217325	266374	264715	272433	257682	304304	219636	288793	297709	273828	298392	303255	297472	127176	137055	132911	146156
0.673687	A2A6U3;Q80UG5	Septin-9	A2A6U3;Q80UG5	A2A6U3_MOUSE;SEPT9_MOUSE	3.03e-10	477304	526199	482500	514596	327865	258475	368371	368074	20649.2	17567.9	518079	339298	544411	579709	506429	531819	433499	452628	443834	567947
0.601342	A2A702;Q99JX4	Eukaryotic translation initiation factor 3 subunit M	A2A702;Q99JX4	A2A702_MOUSE;EIF3M_MOUSE	0.000259703	36039.5	30625.3	30741.1	36163	31887.4	33343.6	34781	31712.8	17011.5	32030.3	31565	30109.3	33479	34094.5	32000.1	34302.5	32636.4	34282.9	32214	34229.3
0.509451	A2A7A7;Q3TFM8;Q8BMC8;Q8CFX1;Q8QZU3	GDH/6PGL endoplasmic bifunctional protein;Uncharacterized protein (Fragment);Uncharacterized protein (Fragment);GDH/6PGL endoplasmic bifunctional protein;H6pd protein (Fragment)	A2A7A7;Q3TFM8;Q8BMC8;Q8CFX1;Q8QZU3	A2A7A7_MOUSE;Q3TFM8_MOUSE;Q8BMC8_MOUSE;G6PE_MOUSE;Q8QZU3_MOUSE	0.00636405	Filtered	Filtered	Filtered	Filtered	Filtered	Filtered	Filtered	32880.7	Filtered	29474.7	28773.2	4413.31	6003.22	Filtered	8295.45	8260.73	Filtered	3792.4	Filtered	Filtered
0.521757	A2A7K5;Q8C5M8;Q9EQS3	c-Myc-binding protein;Uncharacterized protein;c-Myc-binding protein	A2A7K5;Q8C5M8;Q9EQS3	A2A7K5_MOUSE;Q8C5M8_MOUSE;MYCBP_MOUSE	0.00423582	11804.8	15726.4	17981.5	12492.2	5585.23	7883.84	9282.95	8163.63	7492.12	7173.84	Filtered	8865.66	5265.45	Filtered	5181.63	5957.52	12428.5	16309.3	12608	14367.7
0.642864	A2A7S7;Q91WQ3	Tyrosine--tRNA ligase;Tyrosine--tRNA ligase, cytoplasmic	A2A7S7;Q91WQ3	A2A7S7_MOUSE;SYYC_MOUSE	2e-07	25725.8	37694.4	37807.1	32486.2	28265.8	24196.3	22666.9	30332.9	18997.9	21013.3	18092.3	18282	19880.1	23492.1	22595.7	21784.5	28290.1	26978.8	26396	29770.8
0.610013	A2A7Z4;Q78IG7;Q9CQH7	Transcription factor BTF3;Transcription factor BTF3 (Fragment);Transcription factor BTF3 homolog 4	A2A7Z4;Q78IG7;Q9CQH7	A2A7Z4_MOUSE;Q78IG7_MOUSE;BT3L4_MOUSE	8.61e-05	49696.1	48901	55160.6	75472.9	67496.7	71131.3	77346.5	74410.4	49200.8	80158.4	46657.1	46731.9	34885.8	33249.3	35646.2	40178.7	73109.7	76592.4	69825.6	65788.9
0.518282	A2A8E2;Q8BHG2	RIKEN cDNA 0610037L13 gene;UPF0587 protein C1orf123 homolog	A2A8E2;Q8BHG2	A2A8E2_MOUSE;CA123_MOUSE	0.0047317	120361	37186.8	74211.8	27977.5	16022.9	101799	30124.5	92650.3	98933	39331.7	94651.6	89631.4	73150.4	18110.1	97421.1	75474.2	72068.3	23823	35909.2	85079.8
0.599431	A2A997;A2A998;Q8K182	Complement component C8 alpha chain	A2A997;A2A998;Q8K182	A2A997_MOUSE;A2A998_MOUSE;CO8A_MOUSE	0.000316082	26186.6	15420.8	18245.5	23219.5	15306.3	15436	9021.75	17420.7	8792.61	7219.72	15748.8	12073.5	Filtered	Filtered	4204.61	14678.7	Filtered	Filtered	4624.98	Filtered
0.542082	A2A9Q2;A6PWC3;Q8BHG1;Q8R320	Nardilysin, N-arginine dibasic convertase, NRD convertase 1;Nardilysin, N-arginine dibasic convertase, NRD convertase 1;Nardilysin;Nardilysin, N-arginine dibasic convertase, NRD convertase 1	A2A9Q2;A6PWC3;Q8BHG1;Q8R320	A2A9Q2_MOUSE;A6PWC3_MOUSE;NRDC_MOUSE;Q8R320_MOUSE	0.00228697	Filtered	17792.5	23803.7	27460.7	17455.4	14925	15989.1	45097	22801.1	18577.7	14752.1	21657.6	10012.4	8677.15	9312.92	8468.26	72638.4	101361	60590.8	69906.9
0.629963	A2AAJ9;E9QQ96;H7BX05;Z4YJE4	Obscurin	A2AAJ9;E9QQ96;H7BX05;Z4YJE4	OBSCN_MOUSE;E9QQ96_MOUSE;H7BX05_MOUSE;Z4YJE4_MOUSE	2.43e-06	26736.1	22016.5	19710	25500.9	12506.3	14238.2	11453.1	19059.1	37178.7	40249.7	37820	20424	34509.2	35691.5	32155.2	32723.6	24658.6	26689.5	26293	30232.5
0.627297	A2ABY3;Q3TLU0;Q3USD5;Q540F5;Q922E4	Ethanolamine-phosphate cytidylyltransferase;Uncharacterized protein;Phosphate cytidylyltransferase 2, ethanolamine, isoform CRA_a;CTP:ethanolaminephosphate cytidylyltransferase;Ethanolamine-phosphate cytidylyltransferase	A2ABY3;Q3TLU0;Q3USD5;Q540F5;Q922E4	A2ABY3_MOUSE;Q3TLU0_MOUSE;Q3USD5_MOUSE;Q540F5_MOUSE;PCY2_MOUSE	4.09e-06	314751	297338	330869	248887	236108	120210	214345	266483	230226	238309	211366	146615	207808	64032.7	216305	26023	121276	194471	27343.8	55447.9
0.587018	A2ACG7;Q3U505;Q61833;Q9DBG6	Dolichyl-diphosphooligosaccharide--protein glycosyltransferase subunit 2;Uncharacterized protein (Fragment);Ribophorin;Dolichyl-diphosphooligosaccharide--protein glycosyltransferase subunit 2	A2ACG7;Q3U505;Q61833;Q9DBG6	A2ACG7_MOUSE;Q3U505_MOUSE;Q61833_MOUSE;RPN2_MOUSE	0.00078223	24007.9	21950.8	20591.7	17420.3	11836.9	13433.4	11244.8	12947.8	14857.8	15551.5	17044.2	15687.7	13485.9	16229	19679.3	10168.1	9644.43	13019.6	24231.6	24642.9
0.582557	A2ACH6;P82347;Q544D4;Q8C8D9	Delta-sarcoglycan;Delta-sarcoglycan;Sarcoglycan, delta (Dystrophin-associated glycoprotein);Sarcoglycan, delta (Dystrophin-associated glycoprotein), isoform CRA_b	A2ACH6;P82347;Q544D4;Q8C8D9	A2ACH6_MOUSE;SGCD_MOUSE;Q544D4_MOUSE;Q8C8D9_MOUSE	0.000951876	28237.3	Filtered	29926.2	28072.7	13251.1	15123.8	15036.9	14337.8	33527.6	36906.2	33241.5	32393.6	32945.1	36089.4	26613.8	28864.2	23554.9	19836.1	23474.9	22467.3
0.586262	A2AEW5;A2AEW6;A2AEW8;A2AEW9;Q3T9D9;Q3TZ55;Q8VD04	GRIP1-associated protein 1 (Fragment);GRIP1-associated protein 1 (Fragment);GRIP1-associated protein 1;GRIP1-associated protein 1;Uncharacterized protein (Fragment);Uncharacterized protein (Fragment);GRIP1-associated protein 1	A2AEW5;A2AEW6;A2AEW8;A2AEW9;Q3T9D9;Q3TZ55;Q8VD04	A2AEW5_MOUSE;A2AEW6_MOUSE;A2AEW8_MOUSE;A2AEW9_MOUSE;Q3T9D9_MOUSE;Q3TZ55_MOUSE;GRAP1_MOUSE	0.000812228	Filtered	2870.8	Filtered	Filtered	16108.2	11589.5	13719.4	24110.3	5860.48	12683.3	5920.22	6632.76	3559.49	1971.85	5501.9	Filtered	Filtered	Filtered	6789.72	Filtered
0.675924	A2AEX6;A2AEX8;P97447	Four and a half LIM domains protein 1;Four and a half LIM domains 1, isoform CRA_b;Four and a half LIM domains protein 1	A2AEX6;A2AEX8;P97447	A2AEX6_MOUSE;A2AEX8_MOUSE;FHL1_MOUSE	1.82e-10	104338	106619	113402	103882	120316	124511	135476	128209	126993	143336	141013	139641	136806	143457	149156	141613	139889	145953	146948	145047
0.669173	A2AFI9;A2AFJ1;Q3UX53;Q60972;Q60973;Q8C5H3	Histone-binding protein RBBP7;Histone-binding protein RBBP7;Uncharacterized protein;Histone-binding protein RBBP4;Histone-binding protein RBBP7;Uncharacterized protein	A2AFI9;A2AFJ1;Q3UX53;Q60972;Q60973;Q8C5H3	A2AFI9_MOUSE;A2AFJ1_MOUSE;Q3UX53_MOUSE;RBBP4_MOUSE;RBBP7_MOUSE;Q8C5H3_MOUSE	8.4e-10	23847.5	24609.2	24277	20299.5	35505.8	38202.3	36918.9	37779.6	33941.9	33404.3	30362.9	37702.7	32976.5	34628	35925.9	34923.9	30854	30631.6	26963.5	24132.1
0.652714	A2AFQ0;Q4JG03;Q7TMY8	E3 ubiquitin-protein ligase HUWE1;Mcl-1 ubiquitin ligase;E3 ubiquitin-protein ligase HUWE1	A2AFQ0;Q4JG03;Q7TMY8	A2AFQ0_MOUSE;Q4JG03_MOUSE;HUWE1_MOUSE	2.86e-08	34126.7	33527.3	34102.3	27920.5	27510.4	80697.4	132240	122134	33358.3	125787	85829.1	63890.3	41406.7	28642.3	25018.8	36501.2	30580.1	31148.9	36605.8	26377.2
0.677691	A2AFQ2;Q99N15	3-hydroxyacyl-CoA dehydrogenase type-2;17beta-hydroxysteroid dehydrogenase type 10/short chain L-3-hydroxyacyl-CoA dehydrogenase	A2AFQ2;Q99N15	A2AFQ2_MOUSE;Q99N15_MOUSE	1.22e-10	1.55455e+06	1570794	1.60481e+06	1.58726e+06	1.26209e+06	1226204	1.26683e+06	1200178	1.25046e+06	1.33856e+06	1.23377e+06	1.32761e+06	1.20612e+06	1140461	1.22296e+06	1.20319e+06	1.54207e+06	1.50551e+06	1.49019e+06	1.52454e+06
0.533001	A2AG30;O89114;Q3TY13;Q3TYL4	DnaJ (Hsp40) homolog, subfamily B, member 5, isoform CRA_a;DnaJ homolog subfamily B member 5;Uncharacterized protein;Uncharacterized protein	A2AG30;O89114;Q3TY13;Q3TYL4	A2AG30_MOUSE;DNJB5_MOUSE;Q3TY13_MOUSE;Q3TYL4_MOUSE	0.00301644	19517.1	Filtered	20618.7	Filtered	Filtered	Filtered	3094.84	2410.78	4701.85	3070.98	2565.27	Filtered	Filtered	18279.4	10402.9	21491.2	8646.89	Filtered	Filtered	22196.7
0.635851	A2AG41;Q99JB2	Stomatin-like protein 2, mitochondrial (Fragment);Stomatin-like protein 2, mitochondrial	A2AG41;Q99JB2	A2AG41_MOUSE;STML2_MOUSE	7.71e-07	21432.6	21772.6	20069.5	20058.4	15376.2	16595.6	15782.3	15388.3	18174.5	23858.2	21979.1	21630.3	8436.27	11221.5	6102.75	Filtered	10808.1	Filtered	14117.5	7184.63
0.696974	A2AGN7;B7ZCF1;O88685;Q3THI5;Q3TKG4;Q3U8Y7;Q8BUP7	26S proteasome regulatory subunit 6A;26S proteasome regulatory subunit 6A;26S proteasome regulatory subunit 6A;Uncharacterized protein;Uncharacterized protein (Fragment);Uncharacterized protein;Uncharacterized protein	A2AGN7;B7ZCF1;O88685;Q3THI5;Q3TKG4;Q3U8Y7;Q8BUP7	A2AGN7_MOUSE;B7ZCF1_MOUSE;PRS6A_MOUSE;Q3THI5_MOUSE;Q3TKG4_MOUSE;Q3U8Y7_MOUSE;Q8BUP7_MOUSE	2.52e-12	245384	247789	235579	245290	269489	274714	269614	263654	253962	245920	234692	262212	251258	258062	245750	250505	241319	248168	256396	255811
0.585373	A2AIH8;Q8BNL6;Q8C1Y5;Q9D711	Pirin (Fragment);Uncharacterized protein;Uncharacterized protein;Pirin	A2AIH8;Q8BNL6;Q8C1Y5;Q9D711	A2AIH8_MOUSE;Q8BNL6_MOUSE;Q8C1Y5_MOUSE;PIR_MOUSE	0.000847072	Filtered	Filtered	2452.79	Filtered	7094.82	7370.73	7449.01	8388.88	6671.91	5342.9	5877.12	6158.44	7296.08	8538.64	8481.82	9179.43	5746.7	Filtered	6015.17	Filtered
0.570125	A2AIM4;P58774;Q61344;Q6PJ18;Q91VH3;Q9D1R6	Tropomyosin beta chain;Tropomyosin beta chain;Beta-tropomyosin;Tpm2 protein;Tpm2 protein;Uncharacterized protein	A2AIM4;P58774;Q61344;Q6PJ18;Q91VH3;Q9D1R6	A2AIM4_MOUSE;TPM2_MOUSE;Q61344_MOUSE;Q6PJ18_MOUSE;Q91VH3_MOUSE;Q9D1R6_MOUSE	0.0013068	2271.38	Filtered	Filtered	Filtered	10539.4	9973.44	11962.6	11167.2	8276.87	8006.72	5846.38	8699.39	8755.51	9791.45	11717.7	11050.8	6709.94	11857.8	Filtered	11068.6
0.650797	A2AIV3;F6SX81;Q6IR34;Q8R0E6	G-protein-signaling modulator 1;G-protein-signaling modulator 1 (Fragment);G-protein-signaling modulator 1;Gpsm1 protein (Fragment)	A2AIV3;F6SX81;Q6IR34;Q8R0E6	A2AIV3_MOUSE;F6SX81_MOUSE;GPSM1_MOUSE;Q8R0E6_MOUSE	4.23e-08	39221.2	24497.2	55617.3	38431.6	49809	50352.4	50773.5	43981.8	44225.8	42374.5	50420.8	49162.4	43606.5	42134.1	33595.6	39306.6	45693.4	49546.7	57946.3	43818.5
0.627956	A2AIX1;E9QAT4	Protein transport protein sec16	A2AIX1;E9QAT4	A2AIX1_MOUSE;E9QAT4_MOUSE	3.6e-06	Filtered	4187.26	Filtered	Filtered	4883.49	5376.85	Filtered	Filtered	9218.88	10400.8	7282.66	Filtered	10518.6	11649.8	9206.72	10003.6	8151.34	12501.1	10441.1	11621.7
0.576684	A2AJH3;F7APP3;O70310;O70311;Q3THR4;Q3UJC3	Glycylpeptide N-tetradecanoyltransferase;Glycylpeptide N-tetradecanoyltransferase;Glycylpeptide N-tetradecanoyltransferase 1;Glycylpeptide N-tetradecanoyltransferase 2;Glycylpeptide N-tetradecanoyltransferase;Glycylpeptide N-tetradecanoyltransferase	A2AJH3;F7APP3;O70310;O70311;Q3THR4;Q3UJC3	A2AJH3_MOUSE;F7APP3_MOUSE;NMT1_MOUSE;NMT2_MOUSE;Q3THR4_MOUSE;Q3UJC3_MOUSE	0.00113865	Filtered	12740.8	21094.6	20181.8	24237.5	22730.2	16311.1	16868.4	19790	21447.1	17409.9	10716.8	6106.62	9880.84	8559.56	10367.7	20335.9	20793.8	21933.6	13206.5
0.566714	A2AJI0;A2AJI1;A8Y5P4	MAP7 domain-containing protein 1	A2AJI0;A2AJI1;A8Y5P4	MA7D1_MOUSE;A2AJI1_MOUSE;A8Y5P4_MOUSE	0.00138163	275420	6760.58	236186	178967	1386.85	267068	66054.2	52093.2	56061.8	11554.8	6161.14	Filtered	23719.8	13562.2	113316	Filtered	28511.9	5137.25	Filtered	32209.9
0.527947	A2AJP9;A2AJQ0;A8Y5Q0;A8Y5Q1;Q05BF9;Q3UV70	MCG54027, isoform CRA_a;[Pyruvate dehydrogenase [acetyl-transferring]]-phosphatase 1, mitochondrial;[Pyruvate dehydrogenase [acetyl-transferring]]-phosphatase 1, mitochondrial;MCG54027, isoform CRA_b;Ppm2c protein;[Pyruvate dehydrogenase [acetyl-transferring]]-phosphatase 1, mitochondrial	A2AJP9;A2AJQ0;A8Y5Q0;A8Y5Q1;Q05BF9;Q3UV70	A2AJP9_MOUSE;A2AJQ0_MOUSE;A8Y5Q0_MOUSE;A8Y5Q1_MOUSE;Q05BF9_MOUSE;PDP1_MOUSE	0.00350373	12115.4	7894.43	10050.6	Filtered	6260.93	6856.43	7978.53	10271.9	8278.05	10550	10293.2	12064.5	9423.84	Filtered	5091.62	7013.6	8876.89	Filtered	Filtered	12113.6
0.551651	A2AJW4	Protein phosphatase 1 regulatory subunit	A2AJW4	A2AJW4_MOUSE	0.00178088	Filtered	16624.8	Filtered	Filtered	Filtered	Filtered	15553.9	16695.9	20059	19384.7	Filtered	20338.7	30447.4	28996.6	29236.2	24498.5	24687.1	26473.2	28580.6	29874.4
0.64765	A2AJY2;O35206	Collagen alpha-1(XV) chain	A2AJY2;O35206	A2AJY2_MOUSE;COFA1_MOUSE	7.86e-08	48844.6	47323.7	49912.1	45260.2	41681.6	48022.1	53710	45457.7	72354.1	72945.2	37838.9	68802.4	52612.3	51876.9	49688.3	48442.6	38982.8	42332.8	41973.2	45390.3
0.656191	A2AKD7;Q3UVD6;Q61234	Alpha-1-syntrophin;Uncharacterized protein;Alpha-1-syntrophin	A2AKD7;Q3UVD6;Q61234	A2AKD7_MOUSE;Q3UVD6_MOUSE;SNTA1_MOUSE	1.4e-08	28378.1	30050.5	26800.2	24389	19304.1	20712.9	14499.2	20623.2	33729.1	32206.6	32762.2	37958.9	24157.3	30318	21273.2	22737.3	30223.7	30440.4	39221.7	23374
0.675334	A2AKU9	ATP synthase subunit gamma	A2AKU9	A2AKU9_MOUSE	2.1e-10	1.08186e+06	1.04273e+06	1.08165e+06	975856	788456	782914	728538	765564	1.2237e+06	1170833	1.1673e+06	1.26403e+06	997162	981229	1.06068e+06	991148	850846	906193	730504	830017
0.594473	A2AKV6;A2AKV7;Q8K1E6	Alpha-ketoglutarate-dependent dioxygenase alkB homolog 3;Alpha-ketoglutarate-dependent dioxygenase alkB homolog 3 (Fragment);Alpha-ketoglutarate-dependent dioxygenase alkB homolog 3	A2AKV6;A2AKV7;Q8K1E6	A2AKV6_MOUSE;A2AKV7_MOUSE;ALKB3_MOUSE	0.000486419	15382.1	80637	10086.9	11372.2	15780.5	10625.7	11403	11626.4	18545.4	17968.9	14397.3	14973.6	18966.2	17189.3	11303.9	17199.2	18765.7	18548.4	12225.8	19124.5
0.612005	A2AL12;B2RXM2;J3QNY1;Q0VG47;Q3UZG3;Q5FB19;Q6P6I7;Q6PFA7;Q8BG05	Heterogeneous nuclear ribonucleoprotein A3;EG627828 protein;Predicted pseudogene 9242;Heterogeneous nuclear ribonucleoprotein A3;Uncharacterized protein;Heterogeneous nuclear ribonucleoprotein A3;Hnrpa3 protein;Hnrpa3 protein (Fragment);Heterogeneous nuclear ribonucleoprotein A3	A2AL12;B2RXM2;J3QNY1;Q0VG47;Q3UZG3;Q5FB19;Q6P6I7;Q6PFA7;Q8BG05	A2AL12_MOUSE;B2RXM2_MOUSE;J3QNY1_MOUSE;Q0VG47_MOUSE;Q3UZG3_MOUSE;Q5FB19_MOUSE;Q6P6I7_MOUSE;Q6PFA7_MOUSE;ROA3_MOUSE	6.38e-05	22548.6	21833.2	22264.6	20812.8	27332	27610	31701.9	25182.9	32758.5	30519.2	32317.5	29652	25028.5	24420.2	26507.2	25187.7	24161.2	24821	22649.2	20907
0.622205	A2AL76;A2AL77;A2AL78;Q8CH79;Q920F8;Q9CR06;Q9D7J8;Q9EQ62	Aspartyl/asparaginyl beta-hydroxylase;Aspartyl/asparaginyl beta-hydroxylase (Fragment);Aspartyl/asparaginyl beta-hydroxylase;Junctin-2;Cardiac junctate 2;Aspartate-beta-hydroxylase, isoform CRA_a;Uncharacterized protein;Aspartyl beta-hydroxylase cardiac isoform 2 (Fragment)	A2AL76;A2AL77;A2AL78;Q8CH79;Q920F8;Q9CR06;Q9D7J8;Q9EQ62	A2AL76_MOUSE;A2AL77_MOUSE;A2AL78_MOUSE;Q8CH79_MOUSE;Q920F8_MOUSE;Q9CR06_MOUSE;Q9D7J8_MOUSE;Q9EQ62_MOUSE	1.09e-05	187380	180092	192207	186081	100336	106426	112126	108632	90201	236538	219345	118680	198241	180268	172225	170958	163242	181285	127952	160424
0.606683	A2AL85;Q8BQK0;Q8BSY0;Q8CBM2;Q9EQ66	Aspartyl/asparaginyl beta-hydroxylase;Uncharacterized protein;Aspartyl/asparaginyl beta-hydroxylase;Aspartyl/asparaginyl beta-hydroxylase;Aspartly beta-hydroxylase	A2AL85;Q8BQK0;Q8BSY0;Q8CBM2;Q9EQ66	A2AL85_MOUSE;Q8BQK0_MOUSE;ASPH_MOUSE;Q8CBM2_MOUSE;Q9EQ66_MOUSE	0.000137648	42850.7	80455.2	17902.9	41611.1	21396.5	45123.7	57406.5	6537.84	13029.8	18143.8	23021.8	43478.2	14872.3	28694.8	34360.5	20320.5	30728	48390.6	23336.5	17254.9
0.648323	A2AM97;I7HLV2;P86048;Q3THJ6;Q6ZWV3	Ribosomal protein 10;60S ribosomal protein L10 (Fragment);60S ribosomal protein L10-like;Uncharacterized protein;60S ribosomal protein L10	A2AM97;I7HLV2;P86048;Q3THJ6;Q6ZWV3	A2AM97_MOUSE;I7HLV2_MOUSE;RL10L_MOUSE;Q3THJ6_MOUSE;RL10_MOUSE	6.88e-08	64283.8	66619.2	76160.8	68327.8	67672.4	63717.2	73652.4	74696.3	124997	141583	121500	108944	120352	120690	121758	123822	85947	76908.3	75247.4	66962.4
0.665826	A2AMM0	Caveolae-associated protein 4	A2AMM0	CAVN4_MOUSE	1.78e-09	80724	74071.6	78700.1	92488.7	69519.7	64352.5	62999.6	82026.3	73029.8	76025.9	81771.9	101724	65024.3	60052.2	58659.2	58562	77320.1	74650.8	95336.1	78128.9
0.657878	A2AMS2;A2AMS3;Q03249	Galactose-1-phosphate uridylyltransferase	A2AMS2;A2AMS3;Q03249	A2AMS2_MOUSE;A2AMS3_MOUSE;GALT_MOUSE	9.81e-09	22875.2	23580.5	22834	16588	27395.4	27820.1	31223.7	23561.8	27800.3	28273.9	16367.1	35607.5	20439.8	23625.2	18893.9	22187.7	18515.4	21498.9	21715.5	19971.6
0.603825	A2AN08	E3 ubiquitin-protein ligase UBR4	A2AN08	UBR4_MOUSE	0.000197049	22909.9	15855.5	54458.3	16553.4	15937	16468.5	16306	18812.9	18223.3	14029.9	41163.8	16945.6	43628.3	18190.7	17818.4	15216.2	17214.3	11649	14824.7	47933.8
0.635744	A2AN96;O88851;Q80YU9	Retinoblastoma binding protein 9;Putative hydrolase RBBP9;Retinoblastoma binding protein 9	A2AN96;O88851;Q80YU9	A2AN96_MOUSE;RBBP9_MOUSE;Q80YU9_MOUSE	7.87e-07	37694.5	38155.1	38172.5	40597.1	40441.5	34250	40002.6	38891.9	30170.2	31727.1	36809.2	37435.8	31269.2	35986.2	31018.1	30967.4	37089.2	31792.7	37898.8	45679.2
0.678782	A2AP31;A2AP32;Q3UIU2	MCG9810;NADH dehydrogenase [ubiquinone] 1 beta subcomplex subunit 6;NADH dehydrogenase [ubiquinone] 1 beta subcomplex subunit 6	A2AP31;A2AP32;Q3UIU2	A2AP31_MOUSE;A2AP32_MOUSE;NDUB6_MOUSE	9.48e-11	344566	359176	416188	374777	294333	303416	302926	285203	386805	405179	249424	379704	322873	342002	311703	331095	206383	287391	254257	244203
0.574594	A2AP78;O54879;Q544R9	High mobility group protein B3 (Fragment);High mobility group protein B3;High mobility group box 3	A2AP78;O54879;Q544R9	A2AP78_MOUSE;HMGB3_MOUSE;Q544R9_MOUSE	0.00119852	18954.4	11203.7	10098.4	10989.7	13977.5	10223	11564.2	16269.8	11630.6	16749.8	19037.2	10526.5	23167.2	10610.5	4537.38	19304.4	18495.7	18906.6	17598.4	18211.2
0.655753	A2APX3;P21460;Q3U5K7;Q9EPX9	Cystatin (Fragment);Cystatin-C;Cystatin (Fragment);Cystatin	A2APX3;P21460;Q3U5K7;Q9EPX9	A2APX3_MOUSE;CYTC_MOUSE;Q3U5K7_MOUSE;Q9EPX9_MOUSE	1.54e-08	62517.9	57615.5	61683.1	56885.4	49556.9	51906.8	50931.6	46331.3	63109.5	54393.3	56950.2	57237.5	54725.8	44117	56304.5	54987.4	65058.7	67757.4	63411.9	66768.2
0.64874	A2APY7	Arginine-hydroxylase NDUFAF5, mitochondrial	A2APY7	NDUF5_MOUSE	6.36e-08	20134.2	16151.7	16040.4	22596.3	18609.5	18477.4	19072.5	18449.4	21700.1	25307.5	20423.2	21839.7	16460	15369.2	16279.9	15242.2	17686.5	16979	20846.4	20164.8
0.637337	A2AQ07	Tubulin beta-1 chain	A2AQ07	TBB1_MOUSE	5.78e-07	10238.8	12601	12588.4	9826.75	2132.14	2824.93	1951.98	1079.95	Filtered	Filtered	Filtered	Filtered	4726.94	3634.63	2597.92	3578.1	6253.08	9498.97	Filtered	5540.17
0.607566	A2AQ41;A2AQ42;A2AQ43;A2AQ44;A2AQ45;A2AQ47;Q80TY0	Formin-binding protein 1;Formin-binding protein 1;Formin-binding protein 1;Formin-binding protein 1;Formin-binding protein 1;Formin-binding protein 1 (Fragment);Formin-binding protein 1	A2AQ41;A2AQ42;A2AQ43;A2AQ44;A2AQ45;A2AQ47;Q80TY0	A2AQ41_MOUSE;A2AQ42_MOUSE;A2AQ43_MOUSE;A2AQ44_MOUSE;A2AQ45_MOUSE;A2AQ47_MOUSE;FNBP1_MOUSE	0.00012197	18782.7	11945.7	13749.6	14749.4	16607.4	15829.6	16465	12607.1	10454.9	9675	7287.26	7670.83	239551	19429.8	58019.5	178538	59422.3	198360	87981.8	85906.1
0.604313	A2AQK4;Q91VF2	Histamine N-methyltransferase	A2AQK4;Q91VF2	A2AQK4_MOUSE;HNMT_MOUSE	0.0001858	53467.9	71925.6	57792.9	52412.2	54279	50934.8	25868.8	68772	55170.6	28852.2	48080.5	37417.8	60641.9	68138.7	58555.3	25940.2	80171.3	51836.8	60591.1	48127.6
0.67699	A2AQL0;Q9Z1W9	Serine/threonine kinase 39, STE20/SPS1 homolog (Yeast);STE20/SPS1-related proline-alanine-rich protein kinase	A2AQL0;Q9Z1W9	A2AQL0_MOUSE;STK39_MOUSE	1.44e-10	88124.8	95303.1	89330.6	91898	79478	79692.5	76604.1	85016.5	82271	87246.3	92424.3	80532.2	68563	68677	74220	76423.5	76339.4	94696.8	89714.8	81907.5
0.580065	A2AQN4;A2AQN5;Q8C113;Q8C141;Q8C1A8;Q8N9U3;Q9QXG4	Acetyl-coenzyme A synthetase, cytoplasmic;Acetyl-coenzyme A synthetase, cytoplasmic;Uncharacterized protein;Uncharacterized protein;Uncharacterized protein;cDNA fis, clone TRACH2001275, highly similar to Mus musculus acetyl-CoA synthetase mRNA;Acetyl-coenzyme A synthetase, cytoplasmic	A2AQN4;A2AQN5;Q8C113;Q8C141;Q8C1A8;Q8N9U3;Q9QXG4	A2AQN4_MOUSE;A2AQN5_MOUSE;Q8C113_MOUSE;Q8C141_MOUSE;Q8C1A8_MOUSE;Q8N9U3_MOUSE;ACSA_MOUSE	0.00103828	150354	37378.5	Filtered	Filtered	48542.5	73720.8	33523.8	54385	25981.8	35616.7	20000.1	20400.9	25609	48998.2	32375.6	28819.7	21311.5	33149.2	Filtered	47150.5
0.537546	A2ARJ0;P70297;Q3TQ49;Q3UGN9;Q3UMC8	Signal transducing adapter molecule 1 (Fragment);Signal transducing adapter molecule 1;Signal transducing adaptor molecule (SH3 domain and ITAM motif) 1, isoform CRA_b;Signal transducing adapter molecule 1;Uncharacterized protein	A2ARJ0;P70297;Q3TQ49;Q3UGN9;Q3UMC8	A2ARJ0_MOUSE;STAM1_MOUSE;Q3TQ49_MOUSE;Q3UGN9_MOUSE;Q3UMC8_MOUSE	0.00262175	Filtered	6156.7	5240.74	6345	1643.43	961.18	Filtered	1411.18	1468.06	Filtered	4389.67	Filtered	642.196	2833.84	4304.52	3962.26	4880.21	4018.69	4300	4292.15
0.498156	A2ARP8;Q9QYR6	Microtubule-associated protein 1A	A2ARP8;Q9QYR6	A2ARP8_MOUSE;MAP1A_MOUSE	0.00932041	Filtered	14302	Filtered	23509.8	3401.07	77462.2	3930.58	Filtered	11481	Filtered	18345.5	5340.39	1251.62	21361.9	26897.7	28794.6	29205.7	13787.8	Filtered	8277.39
0.496892	A2AS37;Q14BD9;Q505K6;Q8BWN9;Q8BWS8	Expressed sequence AI182371;Expressed sequence AI182371;AI182371 protein;Expressed sequence AI182371;Uncharacterized protein	A2AS37;Q14BD9;Q505K6;Q8BWN9;Q8BWS8	A2AS37_MOUSE;Q14BD9_MOUSE;Q505K6_MOUSE;Q8BWN9_MOUSE;Q8BWS8_MOUSE	0.009694	Filtered	Filtered	Filtered	Filtered	Filtered	3189.12	Filtered	Filtered	Filtered	Filtered	Filtered	Filtered	Filtered	4475.16	6245.89	Filtered	Filtered	Filtered	Filtered	4040.21
0.65954	A2ASQ1;M0QWP1;Q6PCM6;Z4YK85	Agrin;Agrin;Agrn protein (Fragment);Agrin	A2ASQ1;M0QWP1;Q6PCM6;Z4YK85	AGRIN_MOUSE;M0QWP1_MOUSE;Q6PCM6_MOUSE;Z4YK85_MOUSE	6.88e-09	9072.4	Filtered	3686.01	3128.9	3371.22	5018.36	4500.41	5392.99	6640.85	5529.9	4742	6358.61	6705.34	5179.3	3814.47	8203.49	2314.85	1716.33	1096.42	Filtered
0.669872	A2ASS6	Titin	A2ASS6	TITIN_MOUSE	7.11e-10	66648.9	62529.8	66259.1	59566.6	135752	124396	49697.6	58635.6	103803	93818.2	102748	105769	85023.7	85215.8	87640.8	87767.5	79443.5	79553.4	79985.2	74541.7
0.66716	A2AT02;Q3KQQ1;Q3UVN5;Q9CZ44	NSFL1 cofactor p47;Nsfl1c protein (Fragment);Uncharacterized protein;NSFL1 cofactor p47	A2AT02;Q3KQQ1;Q3UVN5;Q9CZ44	A2AT02_MOUSE;Q3KQQ1_MOUSE;Q3UVN5_MOUSE;NSF1C_MOUSE	1.31e-09	149772	154043	151836	139492	144674	141681	142426	160459	113439	139724	130155	126652	141119	141054	143844	142324	148570	157729	159926	154202
0.523086	A2ATI9;Q3TG07;Q3TIK1;Q3TX06;Q922I9;Q99JX3	Golgi reassembly stacking protein 2, isoform CRA_d;Uncharacterized protein;Uncharacterized protein;Uncharacterized protein;Gorasp2 protein;Golgi reassembly-stacking protein 2	A2ATI9;Q3TG07;Q3TIK1;Q3TX06;Q922I9;Q99JX3	A2ATI9_MOUSE;Q3TG07_MOUSE;Q3TIK1_MOUSE;Q3TX06_MOUSE;Q922I9_MOUSE;GORS2_MOUSE	0.00405613	7640.35	12140.8	13558.9	10130	24281.6	22310.5	19454.8	21884.2	12559.9	13553.4	11607.6	22150.8	3930.85	Filtered	Filtered	Filtered	8869.07	Filtered	Filtered	Filtered
0.502464	A2AU60;A2AU61;A2AU62;Q3TGD3;Q3U3F6;Q64012	RNA-binding protein Raly (Fragment);RNA-binding protein Raly (Fragment);RNA-binding protein Raly (Fragment);Uncharacterized protein;HnRNP-associated with lethal yellow, isoform CRA_f;RNA-binding protein Raly	A2AU60;A2AU61;A2AU62;Q3TGD3;Q3U3F6;Q64012	A2AU60_MOUSE;A2AU61_MOUSE;A2AU62_MOUSE;Q3TGD3_MOUSE;Q3U3F6_MOUSE;RALY_MOUSE	0.0081029	99277.7	7549.25	Filtered	Filtered	41309.1	31191.3	17488.2	32413.1	7402.25	Filtered	Filtered	9337.51	Filtered	Filtered	Filtered	42434.8	Filtered	Filtered	Filtered	Filtered
0.674897	A2AUC9	Kelch-like protein 41	A2AUC9	KLH41_MOUSE	2.31e-10	154457	152883	159191	161978	151237	139945	143404	147385	163671	145825	147485	159709	137667	138781	130186	134794	160818	166749	162412	161091
0.657275	A2AUD5;F6VQ81;Q3TAI4;Q3TUJ9;Q8BKP1;Q9CYZ2;Q9CZ22	Tumor protein D54;Tumor protein D54 (Fragment);Tumor protein D52-like 2, isoform CRA_c;Tumor protein D52-like 2, isoform CRA_a;Tumor protein D52-like 2, isoform CRA_d;Tumor protein D54;Uncharacterized protein	A2AUD5;F6VQ81;Q3TAI4;Q3TUJ9;Q8BKP1;Q9CYZ2;Q9CZ22	A2AUD5_MOUSE;F6VQ81_MOUSE;Q3TAI4_MOUSE;Q3TUJ9_MOUSE;Q8BKP1_MOUSE;TPD54_MOUSE;Q9CZ22_MOUSE	1.12e-08	56460.3	60122	54068.2	51502	70076.5	75501.9	70590.7	69593.6	54759.2	62567.5	48964.6	59490	59218.5	61735.4	61730.4	58421.5	59166	57742.7	57111.4	54785.7
0.672628	A2AUR7;Q01730;Q9D031	Ras suppressor protein 1	A2AUR7;Q01730;Q9D031	A2AUR7_MOUSE;RSU1_MOUSE;Q9D031_MOUSE	3.84e-10	198836	211540	192154	220499	185763	191128	189847	141722	157212	131197	149604	156557	117172	126963	117687	117939	258365	218583	234781	194153
0.637692	A2AUX8;F6R860;Q9D0I6	WD repeat, SAM and U-box domain-containing protein 1;WD repeat, SAM and U-box domain-containing protein 1 (Fragment);WD repeat, SAM and U-box domain-containing protein 1	A2AUX8;F6R860;Q9D0I6	A2AUX8_MOUSE;F6R860_MOUSE;WSDU1_MOUSE	5.4e-07	13816.1	13924.1	14787.8	13507.4	13350.6	12756.7	14595	12521.1	11918.7	13425.1	12747.2	14423.2	11383.5	11958.9	7772.7	10518.9	10781.8	11832.4	11622.8	5000.41
0.554031	A2AVJ7;Q99PL5	Ribosome-binding protein 1	A2AVJ7;Q99PL5	A2AVJ7_MOUSE;RRBP1_MOUSE	0.00169391	85892.4	86951.3	6496.22	5550.51	41742.3	20451.1	11944.5	11749.3	64762.9	14118.5	22193.3	13111.6	13824	16330.6	11502.4	15313.4	19005.1	19016.6	35935.5	18600.8
0.560423	A2AWI7;A2AWI9;B0LDS3;Q8R3V5	Endophilin-B2;Endophilin-B2;Stimulator of prostatic adenocarcinoma-specific T-cells-1;Endophilin-B2	A2AWI7;A2AWI9;B0LDS3;Q8R3V5	A2AWI7_MOUSE;A2AWI9_MOUSE;B0LDS3_MOUSE;SHLB2_MOUSE	0.00152693	18635.9	20319.5	16279.3	20695.7	13484.3	13671.1	31706.1	19538.4	28101.4	10251	15632.5	17249	12959.1	18739.9	19297.2	16850.8	21062.8	21999.9	15784	20019.1
0.595526	A2BDX3	Adenylyltransferase and sulfurtransferase MOCS3	A2BDX3	MOCS3_MOUSE	0.000448762	6275.58	6333.49	4498.13	4519.26	8985.33	9155.26	9643.65	Filtered	6049.02	6215.86	4938.59	7081.4	11610.2	8077.99	8727.89	8815.84	6594.34	5763.63	10099.6	6541.13
0.591662	A2BE92;A2BE93;Q3T9S3;Q5U445;Q9EQU5	Protein SET (Fragment);Protein SET (Fragment);SET translocation;cDNA sequence BC085271;Protein SET	A2BE92;A2BE93;Q3T9S3;Q5U445;Q9EQU5	A2BE92_MOUSE;A2BE93_MOUSE;Q3T9S3_MOUSE;Q5U445_MOUSE;SET_MOUSE	0.0005961	38329.2	42177	38007	41073.8	49287.5	59056.4	64113.1	52321.4	45229.4	45970.3	43361.8	41882.3	40689.8	44111.1	44038.8	45882	44733.4	41952.8	44638.8	38366.6
0.612702	A2BFF7;A2BFF9;D6Q0F5;D6Q0F6;D6Q0F7;O88487;Q3TPJ8;Q3UDA2	Dynein cytoplasmic 1 intermediate chain 2;Cytoplasmic dynein 1 intermediate chain 2;Cytoplasmic dynein intermediate chain 2 isoform 2.1;Cytoplasmic dynein intermediate chain 2 isoform 2.2;Cytoplasmic dynein intermediate chain 2 isoform 2.5;Cytoplasmic dynein 1 intermediate chain 2;Cytoplasmic dynein 1 intermediate chain 2;Uncharacterized protein (Fragment)	A2BFF7;A2BFF9;D6Q0F5;D6Q0F6;D6Q0F7;O88487;Q3TPJ8;Q3UDA2	A2BFF7_MOUSE;A2BFF9_MOUSE;D6Q0F5_MOUSE;D6Q0F6_MOUSE;D6Q0F7_MOUSE;DC1I2_MOUSE;Q3TPJ8_MOUSE;Q3UDA2_MOUSE	5.74e-05	50369.4	40180	54447.4	42079	34286.3	36429.7	47531.8	38381.5	42851.8	44907.3	47723.5	42157.1	41662.3	42318.4	37910.2	49698.1	51887	41791.9	40131.8	37192.1
0.649634	A2N494	Aberrantly recombined kappa chain Vk8/J1 region (Fragment)	A2N494	A2N494_MOUSE	5.32e-08	20121.1	15236.1	42437.3	21876.4	21795.3	23240	22512.8	19156.1	27356.8	30605.7	47456.4	35174.8	68630.9	67273.8	75748.3	76379.3	54087.3	74892.5	65248.2	78133.7
0.668851	A2NHM3	If kappa light chain (Fragment)	A2NHM3	A2NHM3_MOUSE	8.95e-10	120266	129125	128756	136087	97763.3	250554	216327	152183	435140	177696	526821	559739	1.92308e+06	1.89513e+06	1952713	1.96882e+06	1.67772e+06	1.67575e+06	1.67282e+06	1.61424e+06
0.622512	A2NW55	E8 variable heavy chain (Fragment)	A2NW55	A2NW55_MOUSE	1.03e-05	36007.9	9326.08	Filtered	37694.1	14301.9	27164.3	18126.7	24020.3	70339.8	47781.6	50871.1	57398.9	259536	330046	266955	263036	203762	242792	269421	290054
0.535367	A2RRK3;O54988	Slk protein;STE20-like serine/threonine-protein kinase	A2RRK3;O54988	A2RRK3_MOUSE;SLK_MOUSE	0.0028043	22263.9	17818.1	11845.1	23215.2	36237.6	25845	36901.4	25698.2	13963.2	17743.8	12967.7	18668	35738.9	24368	18999.5	26690.2	32192.2	26518.5	34580.4	15826.7
0.602116	A2RS22;Q9WUM3	Coronin;Coronin-1B	A2RS22;Q9WUM3	A2RS22_MOUSE;COR1B_MOUSE	0.000239604	60208.2	28773.4	104868	82201.1	67722.3	8729.83	52181.5	132087	47306.3	68511	97460.3	47286.8	36677.5	41227	62926.7	190599	49478.8	245748	212757	157051
0.649202	A2RS23;Q11136	Peptidase D;Xaa-Pro dipeptidase	A2RS23;Q11136	A2RS23_MOUSE;PEPD_MOUSE	5.8e-08	163514	162121	147589	174309	41446.1	50779.3	55105.6	52442.9	78432.7	56988.3	65405.5	57431.5	97340.7	95189.7	95894.9	92338.2	117838	157015	129049	91173.2
0.665355	A2RS58;P47941	V-crk sarcoma virus CT10 oncogene homolog (Avian)-like;Crk-like protein	A2RS58;P47941	A2RS58_MOUSE;CRKL_MOUSE	1.98e-09	40707	44844	40884	44110.3	52274.2	49583.6	50292.9	57736.3	44634.6	24006.1	47319.7	46610.1	53255.8	51899.4	46642	53026.3	50349.8	49913.5	51960.8	50266.5
0.503083	A2RS96;Q8VCE7;Q9CXE7	Transmembrane emp24 protein transport domain containing 5;Transmembrane emp24 protein transport domain containing 5;Transmembrane emp24 domain-containing protein 5	A2RS96;Q8VCE7;Q9CXE7	A2RS96_MOUSE;Q8VCE7_MOUSE;TMED5_MOUSE	0.00793097	11609.5	Filtered	10713	8819.33	9880.81	14156.3	14237.8	Filtered	13340.5	Filtered	11360.2	12043.2	7637.77	Filtered	9364.78	Filtered	Filtered	Filtered	Filtered	Filtered
0.67355	A2RSB1;B7ZNL2;Q78ZA7;Q8C1W9	Nucleosome assembly protein 1-like 4;Nap1l4 protein;Nucleosome assembly protein 1-like 4;Uncharacterized protein	A2RSB1;B7ZNL2;Q78ZA7;Q8C1W9	A2RSB1_MOUSE;B7ZNL2_MOUSE;NP1L4_MOUSE;Q8C1W9_MOUSE	3.13e-10	116523	116144	121906	129142	105780	107066	107609	106948	90881.6	88250.6	85934.9	73977.7	97442.4	90766.8	105198	94904.3	108376	111750	115512	109646
0.685415	A2RSV8;P19783	Cytochrome c oxidase subunit IV isoform 1;Cytochrome c oxidase subunit 4 isoform 1, mitochondrial	A2RSV8;P19783	A2RSV8_MOUSE;COX41_MOUSE	2.38e-11	2.23837e+06	2191134	2.11172e+06	1.79833e+06	1.33794e+06	1.27883e+06	1.36525e+06	1.38371e+06	2.06714e+06	2.04551e+06	1.39889e+06	2.03771e+06	1.38794e+06	1.34279e+06	1.25734e+06	1.35141e+06	1.53429e+06	1.4828e+06	1.49625e+06	1.58395e+06
0.689083	A2RT28;Q499X9	Methionine-tRNA synthetase 2 (Mitochondrial);Methionine--tRNA ligase, mitochondrial	A2RT28;Q499X9	A2RT28_MOUSE;SYMM_MOUSE	1.16e-11	34189.2	34727.6	32529	34038.2	19113	19018.6	18442.4	22630.8	28935.9	30214.8	28088.9	30364.7	28534	23559.7	24695.6	19461.3	28702.5	29255.9	29333.7	22422.2
0.690515	A2RTA0;P07310	Creatine kinase, muscle;Creatine kinase M-type	A2RTA0;P07310	A2RTA0_MOUSE;KCRM_MOUSE	8.9e-12	23938290	23700114	24719196	25014424	22332916	23069700	23003408	20600824	22402416	23238468	18981686	18242528	20372430	20067604	20169190	19887150	22673736	23397742	22372538	23186920
0.672191	A2RTT4;P61089	MCG4297;Ubiquitin-conjugating enzyme E2 N	A2RTT4;P61089	A2RTT4_MOUSE;UBE2N_MOUSE	4.23e-10	588191	482887	532636	544340	547968	345700	466292	515646	532959	560466	427717	545125	424932	446074	424106	459821	437172	566440	564960	535581
0.655516	A2RTV1;Q3U1B7	Serpina3h protein;Uncharacterized protein	A2RTV1;Q3U1B7	A2RTV1_MOUSE;Q3U1B7_MOUSE	1.61e-08	Filtered	Filtered	Filtered	Filtered	19362	18178.6	17950.1	18074	32612.1	33814.8	28224.2	30909.1	32474.3	33161.3	32969.7	35517.8	5031.66	7899.92	6043.72	4978.52
0.588226	A2TJ61;Q54A77;Q71S36;Q71S44;Q71S45;Q76L85;Q8VCS0	Peptidoglycan recognition protein 2;TagL-alpha;TAGL-M splice variant;TagL-gamma;TAGL-delta;TagL-beta;N-acetylmuramoyl-L-alanine amidase	A2TJ61;Q54A77;Q71S36;Q71S44;Q71S45;Q76L85;Q8VCS0	A2TJ61_MOUSE;Q54A77_MOUSE;Q71S36_MOUSE;Q71S44_MOUSE;Q71S45_MOUSE;Q76L85_MOUSE;PGRP2_MOUSE	0.000734527	61312.5	Filtered	30093.9	35057.6	62566.3	62089.9	66212.4	51329.4	50763.5	55638	61432.8	62729.5	55412.3	53764.2	35368.7	52292	51774.9	Filtered	54447.7	54161.5
0.668287	A2VCP8;Q3TJ95;Q3TWZ9;Q6IRU5	Clathrin light chain (Fragment);Clathrin light chain;Clathrin light chain;Clathrin light chain B	A2VCP8;Q3TJ95;Q3TWZ9;Q6IRU5	A2VCP8_MOUSE;Q3TJ95_MOUSE;Q3TWZ9_MOUSE;CLCB_MOUSE	1.01e-09	54442.1	68163.9	67997.6	70901.9	81111.8	84505.1	77325.8	69887.6	82422.9	76963.3	91440.9	102954	85313.5	93209	92411.8	85649.8	84673.4	80515.2	77098.6	76667.2
0.598962	A2VCS1;Q8JZS9	MCG2852, isoform CRA_a;39S ribosomal protein L48, mitochondrial	A2VCS1;Q8JZS9	A2VCS1_MOUSE;RM48_MOUSE	0.000331091	31421.6	38533.8	55980.7	34981.1	60724.5	56679.1	51434.4	71685.2	62587.1	43377.6	33986	61950.7	26593.4	58780.3	Filtered	7929.41	Filtered	33648.7	12283.6	48902.8
0.639733	A3KFU5;A3KFU8;D3Z5M2;Q6PHQ9;Q91YZ8;Q99LF8	Polyadenylate-binding protein	A3KFU5;A3KFU8;D3Z5M2;Q6PHQ9;Q91YZ8;Q99LF8	A3KFU5_MOUSE;A3KFU8_MOUSE;D3Z5M2_MOUSE;Q6PHQ9_MOUSE;Q91YZ8_MOUSE;Q99LF8_MOUSE	3.65e-07	91613.9	90015.4	99087.3	91565.1	72767.1	68180.5	73757.9	82212.2	98497	107399	105549	102931	97614	92285	89036.6	86641.4	91532	90836.3	86244.2	90541.8
0.594846	A3KFX0	Cytosolic 5'-nucleotidase 1A	A3KFX0	5NT1A_MOUSE	0.000472892	25061.8	22812.6	20799.1	23831	14440.1	16787.6	16428.9	14808.1	19981	15914.5	17476.7	31323.4	25672.4	23836.5	25664.3	23373.6	26935.5	23657.2	17881.5	20877.3
0.677907	A3KG59	Peptidase M20 domain-containing protein 2	A3KG59	P20D2_MOUSE	1.16e-10	83566.1	77395	87530.3	77131.8	47804.2	47230.1	62429.5	59133.1	56282.9	51062.9	56662.6	117781	54231.3	54122.6	58263.5	44205.5	57681.8	64598.7	104665	56021.3
0.64343	A3KGB4;B9EKQ1	TBC1 domain family member 8B;Tbc1d8b protein	A3KGB4;B9EKQ1	TBC8B_MOUSE;B9EKQ1_MOUSE	1.8e-07	35725.9	34963.4	33874.7	31824.2	20109.4	19112	17059	27002.5	39738.4	19928.6	42570.5	38425	56090.3	58485.7	38139.5	48573.2	28276.2	32788.6	31107.5	24500.4
0.700558	A3KGU5;E9Q447	Spectrin alpha chain, non-erythrocytic 1;Spectrin alpha chain, non-erythrocytic 1	A3KGU5;E9Q447	A3KGU5_MOUSE;E9Q447_MOUSE	1.35e-12	60583.3	57396.7	58821.1	56975.2	56842.4	58618.9	55858.3	52975.8	60031.4	58675.6	58894.5	65561.7	45576.1	44295.7	45287.3	45404.4	58250.9	63997.8	62939.7	51860.1
0.558513	A3KMJ7;B7ZN75;Q497Z1;Q66JW4;Q7TMQ8;Q8C0E3	Tripartite motif-containing 47;Trim47 protein;Trim47 protein (Fragment);Trim47 protein (Fragment);Trim47 protein (Fragment);Tripartite motif-containing protein 47	A3KMJ7;B7ZN75;Q497Z1;Q66JW4;Q7TMQ8;Q8C0E3	A3KMJ7_MOUSE;B7ZN75_MOUSE;Q497Z1_MOUSE;Q66JW4_MOUSE;Q7TMQ8_MOUSE;TRI47_MOUSE	0.0015706	9822.5	Filtered	Filtered	40218.2	33763.3	25162.4	28172	27985.4	17463.2	39308.8	30538.6	22629.5	28357.2	19199.9	26582.6	27420.6	12425.3	25003.3	16130	30126.5
0.620959	A3KMJ8;P61759;Q3TIR6	Vbp1 protein (Fragment);Prefoldin subunit 3;Prefoldin subunit 3	A3KMJ8;P61759;Q3TIR6	A3KMJ8_MOUSE;PFD3_MOUSE;Q3TIR6_MOUSE	1.37e-05	70848.4	67211.1	62432.8	67305.9	82832.5	72189.7	66171.9	84234.3	62802.8	69892.2	65649.3	59954.8	52596	55826.6	68366.6	54984	51071.4	53451.6	51806.9	48609.6
0.681182	A3KML3;P68254	MCG126220;14-3-3 protein theta	A3KML3;P68254	A3KML3_MOUSE;1433T_MOUSE	5.73e-11	68510	66527.6	72922.2	69806.9	75459	75534.8	68360.1	72813.4	47432.7	53795.9	55487.7	58265.5	55509	40639.6	39939.3	43832.5	48819.1	38920.5	45143.2	48071.9
0.53904	A3KMP2	Tetratricopeptide repeat protein 38	A3KMP2	TTC38_MOUSE	0.00250447	8014.07	Filtered	28607.8	Filtered	14901.9	5436.98	23761	19887.8	18811.2	24303.4	6388.45	30891.6	21091.7	28444.1	25333.9	18512.5	26177.3	26423.4	36739.9	25144.2
0.6778	A4FUS1;P14131;Q5CZY9;Q641N3	MCG123443;40S ribosomal protein S16;Rps16 protein;Rps16 protein (Fragment)	A4FUS1;P14131;Q5CZY9;Q641N3	A4FUS1_MOUSE;RS16_MOUSE;Q5CZY9_MOUSE;Q641N3_MOUSE	1.19e-10	138871	145172	141664	151166	147407	138633	137964	145531	133188	197822	190768	183026	175798	182204	190377	186705	113043	138350	131178	133550
0.517034	A4FUU9;B9EJ24;Q9DBC0	1300018J18Rik protein (Fragment);Uncharacterized protein;Selenoprotein O	A4FUU9;B9EJ24;Q9DBC0	A4FUU9_MOUSE;B9EJ24_MOUSE;SELO_MOUSE	0.00492415	16622.9	14813.8	15442.2	15064	Filtered	14104.6	11833.1	14270.3	16691.2	Filtered	13653.8	12513.5	Filtered	Filtered	18960	17540.5	19351.3	Filtered	20892.4	Filtered
0.560358	A4PBQ7;A4PBQ8;F8WGE3	ABC transporter A subfamily member, A8a;ABC transporter A subfamily member, A8a splicing variant 1;ATP-binding cassette sub-family A member 8-A	A4PBQ7;A4PBQ8;F8WGE3	A4PBQ7_MOUSE;A4PBQ8_MOUSE;F8WGE3_MOUSE	0.00152805	Filtered	11072.8	12280.1	16222	8850.97	13114.1	12301.6	14655.9	22013.9	16647.3	21999.1	Filtered	10369.5	16705.1	19255	15938.1	18381.3	10124.9	16635.4	16596.1
0.701657	A5GZX3;Q9CPU0	Lactoylglutathione lyase	A5GZX3;Q9CPU0	A5GZX3_MOUSE;LGUL_MOUSE	1.21e-12	531799	541559	510106	521311	523894	499608	483374	520985	500637	465072	469769	488902	425565	485770	469702	499705	545225	513378	541771	536871
0.612411	A6H611	Mitochondrial intermediate peptidase	A6H611	MIPEP_MOUSE	6e-05	20999.2	17536.8	17254.1	16310.5	14680.9	17901.8	12010.4	14274.6	15823.4	14274.4	13679.9	17450.3	25250.3	13611.6	14292.5	26371.1	17817.3	16758.9	17818.7	18784.2
0.611562	A6H644;Q8BG95	MCG130490;Protein phosphatase 1 regulatory subunit 12B	A6H644;Q8BG95	A6H644_MOUSE;MYPT2_MOUSE	6.82e-05	5606.62	7920.78	7272.35	8286.75	9728.34	11076.9	14722.9	8424	10396.2	11349.6	11815.6	14009.3	16865.3	6198.25	17726.5	15639.5	5530.82	11480.2	3901.76	11394.4
0.689475	A6H663;Q9JLV1	BCL2-associated athanogene 3;BAG family molecular chaperone regulator 3	A6H663;Q9JLV1	A6H663_MOUSE;BAG3_MOUSE	1.08e-11	113384	118376	121928	121454	176156	167808	162778	171874	157925	144588	156166	143532	159458	157733	158148	160900	148181	151681	139086	148630
0.602008	A6H6E9;F6SJC5	Tetratricopeptide repeat protein 23-like;Tetratricopeptide repeat protein 23-like (Fragment)	A6H6E9;F6SJC5	TT23L_MOUSE;F6SJC5_MOUSE	0.000242339	20315	22995	20229.9	20268.3	19583.1	19845.1	20045.7	20391.6	19318.3	17926.9	16511.4	14445	12552.5	15243.9	13288.9	13254.3	14745	16336.1	18792.5	17985
0.569733	A6H8H2	DENN domain-containing protein 4C	A6H8H2	DEN4C_MOUSE	0.00131541	9793.22	6204.08	5212.71	6612.34	5354.19	6410.09	5191.32	4314.71	3757.34	4089.45	4479.16	5120.68	4870.47	7299.8	6106.23	6962.32	5867	6207.57	8340.19	6235.6
0.682171	A6P3E4;E9QN59;G3X8U9;Q3TQZ7;Q544A0;Q61831;Q78GB8;Q7TSJ7;Q80W80;Q80W81;Q80W82;Q8C9D4;Q91Y86	Mitogen-activated protein kinase;Mitogen-activated protein kinase;Mitogen-activated protein kinase;Mitogen-activated protein kinase;Mitogen-activated protein kinase;Mitogen-activated protein kinase 10;Mitogen-activated protein kinase;Mitogen-activated protein kinase;Mitogen-activated protein kinase;Mitogen-activated protein kinase;Mitogen-activated protein kinase;Mitogen-activated protein kinase;…	A6P3E4;E9QN59;G3X8U9;Q3TQZ7;Q544A0;Q61831;Q78GB8;Q7TSJ7;Q80W80;Q80W81;Q80W82;Q8C9D4;Q91Y86	A6P3E4_MOUSE;E9QN59_MOUSE;G3X8U9_MOUSE;Q3TQZ7_MOUSE;Q544A0_MOUSE;MK10_MOUSE;Q78GB8_MOUSE;Q7TSJ7_MOUSE;Q80W80_MOUSE;Q80W81_MOUSE;Q80W82_MOUSE;Q8C9D4_MOUSE;MK08_MOUSE	4.69e-11	71589.4	123619	61648.1	73300.4	103696	64452.5	93874.3	83816.4	56540.1	74466.8	141409	101174	176836	73952.7	33330.4	97231.8	56474.3	90893.2	174858	174559
0.63925	A6PWX7;A6PWX9;F6V305;Q9CWU6	Ubiquinol-cytochrome-c reductase complex assembly factor 1;Ubiquinol-cytochrome-c reductase complex assembly factor 1;Ubiquinol-cytochrome-c reductase complex assembly factor 1 (Fragment);Ubiquinol-cytochrome-c reductase complex assembly factor 1	A6PWX7;A6PWX9;F6V305;Q9CWU6	A6PWX7_MOUSE;A6PWX9_MOUSE;F6V305_MOUSE;UQCC1_MOUSE	3.99e-07	4983.2	11500.3	4931	6342.74	4786.15	3895.43	6449.52	5688.2	7731.78	5507.56	2126.11	7376.15	2026.79	1804.46	Filtered	7391.97	Filtered	15127.2	12217.6	16938.2
0.643393	A6X925;Q4VBX4;Q9D2M8	Ubiquitin-conjugating enzyme E2 variant 2;MCG127675;Ubiquitin-conjugating enzyme E2 variant 2	A6X925;Q4VBX4;Q9D2M8	A6X925_MOUSE;Q4VBX4_MOUSE;UB2V2_MOUSE	1.81e-07	283950	279400	281964	282030	266000	259098	260016	277218	267554	268578	292666	253351	244830	262376	242300	202647	257803	251285	256727	246165
0.690957	A6X935;E9PVD2;E9Q5L2	Inter alpha-trypsin inhibitor, heavy chain 4;Inter alpha-trypsin inhibitor, heavy chain 4;Inter alpha-trypsin inhibitor, heavy chain 4	A6X935;E9PVD2;E9Q5L2	ITIH4_MOUSE;E9PVD2_MOUSE;E9Q5L2_MOUSE	8.15e-12	226912	256830	253165	225386	124873	102213	117637	189798	77904.8	111342	90421.5	109525	78809.8	80916.5	80715.1	82724.4	39153.1	41769.6	44865.1	40521.9
0.565523	A6X940	Fermitin family homolog 2 (Fragment)	A6X940	A6X940_MOUSE	0.00140971	62323.8	63863.1	56449.4	58267.4	50683.9	Filtered	55614.3	56605.3	30870.3	36480.7	37105.2	38661.8	41402.6	42530.6	44809.8	36473.2	69677.4	72354.1	62719.8	48396.4
0.683761	A6ZI44;P05064;Q5FWB7	Fructose-bisphosphate aldolase;Fructose-bisphosphate aldolase A;Fructose-bisphosphate aldolase	A6ZI44;P05064;Q5FWB7	A6ZI44_MOUSE;ALDOA_MOUSE;Q5FWB7_MOUSE	3.44e-11	8834566	10409246	10123201	10412627	10084435	10695684	10682430	9615743	9356561	10053753	10808758	10823820	10006990	11011600	10851922	10604112	11089656	11156073	10951717	10961799
0.608292	A7E215;B1AXN9;P18654	Rps6ka3 protein (Fragment);Ribosomal protein S6 kinase alpha-3;Ribosomal protein S6 kinase alpha-3	A7E215;B1AXN9;P18654	A7E215_MOUSE;B1AXN9_MOUSE;KS6A3_MOUSE	0.000110369	19466.6	11913.7	14149.1	25221.6	20243.2	21614.6	22190.3	22115	11737.9	15183.1	15244.8	17154.9	24349.7	27122.6	23224.6	23373.7	23917.4	13001	19936.3	23363
0.572451	A7LNQ7;A7LNQ8;A7LNR1;O89103	CD93 antigen (Fragment);CD93 antigen (Fragment);CD93 antigen (Fragment);Complement component C1q receptor	A7LNQ7;A7LNQ8;A7LNR1;O89103	A7LNQ7_MOUSE;A7LNQ8_MOUSE;A7LNR1_MOUSE;C1QR1_MOUSE	0.00125204	41529.9	43934.4	44487.9	44003.1	38434.6	37774.9	41179.2	38579.1	49603.5	39267.4	Filtered	48250.2	60753.9	58043.1	57607.9	75911.6	78534.2	67688.4	65631.9	71984
0.58472	A7MCU9;G3X925;P53657	Pyruvate kinase;Pyruvate kinase;Pyruvate kinase PKLR	A7MCU9;G3X925;P53657	A7MCU9_MOUSE;G3X925_MOUSE;KPYR_MOUSE	0.000872939	30880.6	35613.6	29892.2	15682.9	35578.6	32818	30184	20587.4	11335.8	22167.5	8115.7	10068.6	21945.3	23180.3	26144.4	22600.8	23661.9	23217.4	21333	28056.4
0.593339	A7VJ98;A7VJA4;D3YY16;D3Z2F6;Q80X87;Q9CQI3;Q9ERL7	Glia maturation factor beta;Glia maturation factor gamma;Glia maturation factor gamma;Glia maturation factor gamma (Fragment);Glia maturation factor, beta;Glia maturation factor beta;Glia maturation factor gamma	A7VJ98;A7VJA4;D3YY16;D3Z2F6;Q80X87;Q9CQI3;Q9ERL7	A7VJ98_MOUSE;A7VJA4_MOUSE;D3YY16_MOUSE;D3Z2F6_MOUSE;Q80X87_MOUSE;GMFB_MOUSE;GMFG_MOUSE	0.000529439	33448.4	35109.3	34976.1	32345.8	46537.2	42401.5	44731.7	48142	36666.6	42216.5	40151.4	43299.6	37460.2	41580.8	43647.8	43190.5	41864.7	40998.8	37484.1	44323.8
0.626187	A7VL18;Q3TG52;Q3THE7;Q3TMT4;Q3U367;Q3UDG0;Q3V1N7;Q9JLJ2	Gamma-aminobutyraldehyde dehydrogenase;Uncharacterized protein;Uncharacterized protein;Uncharacterized protein;4-trimethylaminobutyraldehyde dehydrogenase;Uncharacterized protein;Uncharacterized protein;4-trimethylaminobutyraldehyde dehydrogenase	A7VL18;Q3TG52;Q3THE7;Q3TMT4;Q3U367;Q3UDG0;Q3V1N7;Q9JLJ2	A7VL18_MOUSE;Q3TG52_MOUSE;Q3THE7_MOUSE;Q3TMT4_MOUSE;Q3U367_MOUSE;Q3UDG0_MOUSE;Q3V1N7_MOUSE;AL9A1_MOUSE	5.06e-06	41471.9	41464.3	41172.7	40855.5	56302.4	52244.7	46003.6	51496.3	37018.6	37604.8	38847.2	37718.6	44032.4	45752.1	45566.3	43973.4	39726	41095.8	41778.8	40988.5
0.540485	A7VMV2;Q99KP3	Crystallin, lamda 1, isoform CRA_a;Lambda-crystallin homolog	A7VMV2;Q99KP3	A7VMV2_MOUSE;CRYL1_MOUSE	0.00240156	10925.7	9452.19	9362.96	9578.81	11162.1	13107.1	10020.9	12014.2	10602.2	13227.4	11815.8	9323.55	7879.62	7065.68	9385.56	6804.94	9776.65	4687.55	3663.94	Filtered
0.507166	A8ASF5;P97742;Q3UGT1;Q7TQD5	Acyltransferase;Carnitine O-palmitoyltransferase 1, liver isoform;Uncharacterized protein;Carnitine palmitoyltransferase 1a, liver	A8ASF5;P97742;Q3UGT1;Q7TQD5	A8ASF5_MOUSE;CPT1A_MOUSE;Q3UGT1_MOUSE;Q7TQD5_MOUSE	0.00688534	Filtered	Filtered	Filtered	615.207	Filtered	Filtered	3796.12	Filtered	1162.83	Filtered	Filtered	Filtered	Filtered	Filtered	Filtered	Filtered	18805.9	442.682	Filtered	Filtered
0.543145	A8C1V1;Q3TMX5;Q80ZP8	Uncharacterized protein (Fragment);Arginine-rich, mutated in early stage tumors, isoform CRA_b;Armet protein	A8C1V1;Q3TMX5;Q80ZP8	A8C1V1_MOUSE;Q3TMX5_MOUSE;Q80ZP8_MOUSE	0.00221552	14137.3	30562.3	26599	14758.1	18734.1	14351.9	14906.2	13556.7	23869.5	23059.3	11192	23867.6	21299.6	24124.6	24119.1	12676.4	19416.3	31480.4	30445.2	18278.2
0.679019	A8DUK0;P02088	Beta-globin;Hemoglobin subunit beta-1	A8DUK0;P02088	A8DUK0_MOUSE;HBB1_MOUSE	8.92e-11	245871008	302414912	235478032	240933648	275221664	287940064	283958720	251159248	49924624	59038948	54760008	59091388	80306200	78910896	77780496	72296656	213521552	256358176	252209840	253775008
0.595148	A8DUL0	Beta-globin	A8DUL0	A8DUL0_MOUSE	0.000461768	385972	405491	407088	357449	46040.8	49024.1	45706	58462.6	70137.7	49525.6	93256.5	68500.7	74889.5	73351.5	78779.9	78551.9	173976	183254	176306	169230
0.540352	A8DUL7	Beta-globin	A8DUL7	A8DUL7_MOUSE	0.00240995	211982	305197	216527	334242	363730	204358	293000	140652	58974.4	58027.7	59784.3	59904.8	40411.3	45395.8	42552	46202.1	156711	162623	172479	154152
0.578983	A8DUP5	Beta-globin	A8DUP5	A8DUP5_MOUSE	0.00107162	137721	631458	638457	968818	71526.4	337789	225920	343934	42429	59524.4	98033.3	28969.2	27912.7	82568.6	60910.9	90985.8	276936	332462	267813	460077
0.668801	A8DUV1	Alpha-globin	A8DUV1	A8DUV1_MOUSE	9.06e-10	12052196	10072645	11678175	11920754	8567402	9761693	12087921	11063537	3.50413e+06	3.4988e+06	2.7498e+06	3.82914e+06	3611604	3.77142e+06	3.21498e+06	3.70782e+06	10626070	12644154	12478517	13182807
0.662454	A8DUV3;P01942	Alpha-globin;Hemoglobin subunit alpha	A8DUV3;P01942	A8DUV3_MOUSE;HBA_MOUSE	3.64e-09	92691472	121813408	97067872	121646656	95218224	85774664	122382040	112790296	34130992	33013708	28676072	35582320	36760260	36408412	26755156	27771874	95134856	116353984	99829656	112081264
0.68027	A8DV41;P02089;Q549D9;Q54AH9	Beta-globin;Hemoglobin subunit beta-2;Beta-globin;Beta-2-globin (Fragment)	A8DV41;P02089;Q549D9;Q54AH9	A8DV41_MOUSE;HBB2_MOUSE;Q549D9_MOUSE;Q54AH9_MOUSE	6.96e-11	122372544	124646208	124669808	121295016	78134192	100967568	79201328	103979768	21976860	22316860	22395542	21215774	32162144	30810330	32372290	31438224	75357728	79049168	95505480	94544088
0.673498	A8IP69;P61982	14-3-3 protein gamma subtype;14-3-3 protein gamma	A8IP69;P61982	A8IP69_MOUSE;1433G_MOUSE	3.15e-10	593965	575501	587200	599560	713313	667360	649997	636708	572591	581653	581767	649885	553123	601865	645555	607898	644154	639681	652354	651399
0.636875	A9C473;A9C474;E9PZ45;Q3UT71	RIKEN cDNA A630010A05 gene (Fragment);RIKEN cDNA A630010A05 gene (Fragment);RIKEN cDNA A630010A05 gene;Uncharacterized protein (Fragment)	A9C473;A9C474;E9PZ45;Q3UT71	A9C473_MOUSE;A9C474_MOUSE;E9PZ45_MOUSE;Q3UT71_MOUSE	6.33e-07	1.10173e+06	1.08793e+06	956671	1.00046e+06	1120720	769469	1.03735e+06	1.47229e+06	1.13429e+06	1.06237e+06	916631	727709	1.03174e+06	1.05047e+06	859615	1.04631e+06	1.00043e+06	1118878	903589	974627
0.673421	A9JR55;E9Q9T8;Q3TF37;Q3UIK0	Mybpc3 protein;Myosin-binding protein C, cardiac-type;Myosin-binding protein C, cardiac-type;Myosin-binding protein C, cardiac-type	A9JR55;E9Q9T8;Q3TF37;Q3UIK0	A9JR55_MOUSE;E9Q9T8_MOUSE;Q3TF37_MOUSE;Q3UIK0_MOUSE	3.21e-10	195707	201682	190122	190778	220253	228868	222678	211738	283622	228092	294533	309504	269706	265445	215371	259074	214513	212631	214106	219055
0.539541	B0FTY3;Q8R1N4	NudC domain containing 3, isoform CRA_a;NudC domain-containing protein 3	B0FTY3;Q8R1N4	B0FTY3_MOUSE;NUDC3_MOUSE	0.00246939	Filtered	10218.7	Filtered	11132.7	Filtered	Filtered	8673.15	Filtered	Filtered	Filtered	10540.3	6703.72	Filtered	Filtered	Filtered	Filtered	Filtered	Filtered	Filtered	Filtered
0.668758	B0LAA9	Phosphoglycerate kinase (Fragment)	B0LAA9	B0LAA9_MOUSE	9.12e-10	56753.1	51863.9	61811.7	49339.5	87544	82920.6	81968.1	100202	51013.3	93476.4	78983.5	61655.9	53578	52613.8	57010.4	56125.1	38500.9	40754.5	41142.5	38517.8
0.643759	B0QZL1	Alpha-enolase (Fragment)	B0QZL1	B0QZL1_MOUSE	1.69e-07	402821	402026	400987	387501	298593	302568	329439	328832	335543	422823	445003	388532	450686	461329	441767	415481	418768	395533	379026	415921
0.6442	B0R0Y8;Q3TA88;Q3TSX2;Q3TT90;Q8R550	SH3 domain-containing kinase-binding protein 1 (Fragment);Uncharacterized protein;Uncharacterized protein;Uncharacterized protein;SH3 domain-containing kinase-binding protein 1	B0R0Y8;Q3TA88;Q3TSX2;Q3TT90;Q8R550	B0R0Y8_MOUSE;Q3TA88_MOUSE;Q3TSX2_MOUSE;Q3TT90_MOUSE;SH3K1_MOUSE	1.55e-07	15932.7	31827.4	31377.8	28583.4	26372.7	24667.5	23845.8	21850.7	31354.5	37965.8	40586	33164	27310.6	30192.6	17895.4	18632.7	26242.4	34656.2	59006.6	36839.5
0.601997	B0V2Q7;Q3UN02	Lclat1 protein;Lysocardiolipin acyltransferase 1	B0V2Q7;Q3UN02	B0V2Q7_MOUSE;LCLT1_MOUSE	0.000242503	13912.3	13321.6	12792	9777.6	9316.01	Filtered	9613.06	9162.14	17633.9	14658.1	14674.1	17799.7	11504.7	10567.7	11821.3	16676	14391.2	5745.98	14222	11264.5
0.697105	B1AQF4;Q9D7X3	Dual-specificity protein phosphatase 3;Dual specificity protein phosphatase 3	B1AQF4;Q9D7X3	B1AQF4_MOUSE;DUS3_MOUSE	2.5e-12	99747.9	104356	106984	105849	99201.3	94364.2	86643.8	90936.5	87541.2	101309	89719.8	89712.9	90087.4	78729	91721.1	93837.9	113221	114516	118057	110562
0.620302	B1AQY9;B1AQZ0;B7ZC46;Q8CHH9	Septin-8	B1AQY9;B1AQZ0;B7ZC46;Q8CHH9	B1AQY9_MOUSE;B1AQZ0_MOUSE;B7ZC46_MOUSE;SEPT8_MOUSE	1.55e-05	39999.3	65137.1	58411.1	59212.7	26118.4	38967.2	26043.7	26376.5	28095.7	21197.9	25065.3	25296	31946.7	29036.1	28934.6	23554.1	30286.1	42371.3	40437.7	29261.8
0.640886	B1AR17;E9Q614;O35327;Q8BR71	Chromodomain helicase DNA-binding protein 3;Chromodomain helicase DNA-binding protein 3;Proline-rich protein 7 (Fragment);Uncharacterized protein (Fragment)	B1AR17;E9Q614;O35327;Q8BR71	B1AR17_MOUSE;E9Q614_MOUSE;O35327_MOUSE;Q8BR71_MOUSE	2.94e-07	753244	767188	676708	717539	803570	745686	714579	789915	702265	669252	664138	685920	645669	712225	680544	735300	816438	792083	774719	783765
0.686808	B1AR28;P50544	Very long-chain-specific acyl-CoA dehydrogenase, mitochondrial;Very long-chain specific acyl-CoA dehydrogenase, mitochondrial	B1AR28;P50544	B1AR28_MOUSE;ACADV_MOUSE	1.77e-11	2.20443e+06	2.28197e+06	2.2949e+06	2.23656e+06	1752079	1541240	1672118	1771789	2.59946e+06	2.59853e+06	2.34592e+06	2137862	2370871	2.31732e+06	2.26511e+06	2.25353e+06	2.47605e+06	2.44236e+06	2.44233e+06	2.47095e+06
0.674324	B1ARA3;B1ARA5;P61255;Q4FZH2	60S ribosomal protein L26 (Fragment);60S ribosomal protein L26;60S ribosomal protein L26;MCG50660, isoform CRA_a	B1ARA3;B1ARA5;P61255;Q4FZH2	B1ARA3_MOUSE;B1ARA5_MOUSE;RL26_MOUSE;Q4FZH2_MOUSE	2.65e-10	141695	146650	76170.7	138560	189108	156512	120627	86954	269652	244445	190739	170759	201964	144783	190979	278545	150618	141086	144305	156796
0.610899	B1ARU4;E9PVY8;E9QA63;Q9QXZ0	Microtubule-actin cross-linking factor 1	B1ARU4;E9PVY8;E9QA63;Q9QXZ0	B1ARU4_MOUSE;E9PVY8_MOUSE;E9QA63_MOUSE;MACF1_MOUSE	7.54e-05	17547.9	2851.85	9724.46	49470.8	35390.6	22402.4	3635.77	9906.55	18876.5	17596	2193.27	28222	16886.1	16924.5	4112.77	4026.72	10426.3	5085.77	12164.8	7777.43
0.623254	B1ASZ3;Q3TEN9;Q3TET2;Q64516	Glycerol kinase;Uncharacterized protein;Uncharacterized protein;Glycerol kinase	B1ASZ3;Q3TEN9;Q3TET2;Q64516	B1ASZ3_MOUSE;Q3TEN9_MOUSE;Q3TET2_MOUSE;GLPK_MOUSE	8.93e-06	13931.1	10390.2	8102.6	20265.8	11976.1	6155.79	15799.1	3317.31	17843.5	9272.68	17779.4	18248.6	17440.5	17665.6	20442.6	18622.6	23611.4	18339.1	20823	13716.5
0.573244	B1AT82;Q9D0M1	MCG6846, isoform CRA_c;Phosphoribosyl pyrophosphate synthase-associated protein 1	B1AT82;Q9D0M1	B1AT82_MOUSE;KPRA_MOUSE	0.00123166	21843.3	18242.2	17360.3	14957.1	23456.4	28782.7	27767.5	22835.4	18066.5	20300.3	13566.1	8162.2	18396.6	17057.7	20141.8	16963.9	18220.2	8227.42	10779.9	16787.2
0.629156	B1AT92;Q3U1Q4;Q3U5I5;Q60631	Growth factor receptor-bound protein 2;Uncharacterized protein;Growth factor receptor bound protein 2, isoform CRA_b;Growth factor receptor-bound protein 2	B1AT92;Q3U1Q4;Q3U5I5;Q60631	B1AT92_MOUSE;Q3U1Q4_MOUSE;Q3U5I5_MOUSE;GRB2_MOUSE	2.84e-06	19316.1	18780.5	21356.2	20127.9	9075.01	19331.7	14111.3	15974.5	12520.3	19473.4	11277.7	11475.4	23025.7	22335.5	23162.1	23626.9	20934	20245.1	28181.7	23440.3
0.542362	B1ATZ0;B1ATZ1;Q3TLL4;Q3UMA3;Q99LI8	Hepatocyte growth factor-regulated tyrosine kinase substrate	B1ATZ0;B1ATZ1;Q3TLL4;Q3UMA3;Q99LI8	B1ATZ0_MOUSE;B1ATZ1_MOUSE;Q3TLL4_MOUSE;Q3UMA3_MOUSE;HGS_MOUSE	0.00226743	21232.3	21723.9	23565.1	18618.8	17965.9	17235.5	23531.2	20604.2	17234.1	23071.4	13031	12039.4	16336.5	18590.1	21018.5	15755.6	18452	12734.9	18691.7	Filtered
0.671337	B1AU25;Q9Z0X1	Apoptosis-inducing factor 1, mitochondrial;Apoptosis-inducing factor 1, mitochondrial	B1AU25;Q9Z0X1	B1AU25_MOUSE;AIFM1_MOUSE	5.09e-10	200094	206959	198425	198944	118514	137512	134228	145335	182558	217927	163053	184310	142685	154548	144209	152133	125599	143231	145521	138750
0.573643	B1AU75;B1AU76;Q99MD9	Nuclear autoantigenic sperm protein	B1AU75;B1AU76;Q99MD9	B1AU75_MOUSE;B1AU76_MOUSE;NASP_MOUSE	0.0012224	32021.1	Filtered	36734.2	35046	24819.4	30655.7	41061.5	26552.5	22435.9	39298	27995.6	24875.2	37056.6	28773.6	21454.2	23085.2	21971.6	18088	26054.3	19405.7
0.677107	B1AV14;Q78IK4;Q9CZB4	MICOS complex subunit;MICOS complex subunit Mic27;MICOS complex subunit	B1AV14;Q78IK4;Q9CZB4	B1AV14_MOUSE;MIC27_MOUSE;Q9CZB4_MOUSE	1.39e-10	50067.6	47399	49622.2	43930.1	35314.5	30922.5	35131.7	33245.8	31909.4	48284.4	50633.7	55654.6	44885.8	44523.8	42021.6	45539.1	32431	30915.4	40739.9	37848.3
0.516093	B1AVI2;Q9D0I4;Q9D614	Syntaxin-17 (Fragment);Syntaxin-17;Syntaxin 17, isoform CRA_b	B1AVI2;Q9D0I4;Q9D614	B1AVI2_MOUSE;STX17_MOUSE;Q9D614_MOUSE	0.00507324	19629.1	30799.1	24444.2	26542.1	Filtered	36649	25577.2	28951.4	5289.35	3225	Filtered	19545.3	14848.9	18625.1	16967.9	15042.6	43388.2	29580.9	Filtered	33469.7
0.614332	B1AW21;Q5DTJ6;Q9Z2C5	Myotubularin;MKIAA4176 protein (Fragment);Myotubularin	B1AW21;Q5DTJ6;Q9Z2C5	B1AW21_MOUSE;Q5DTJ6_MOUSE;MTM1_MOUSE	4.41e-05	10567.7	8427.65	9472.2	8508.26	8251.88	2238.4	Filtered	8983.58	7407.4	Filtered	4904.07	2221.46	6592.71	8412.16	8046.33	8417.17	8330.07	9908.86	6079.34	7420.37
0.620844	B1AX98;E9PV22;Q505F5	Leucine rich repeat containing 47;Leucine-rich repeat-containing protein 47;Leucine-rich repeat-containing protein 47	B1AX98;E9PV22;Q505F5	B1AX98_MOUSE;E9PV22_MOUSE;LRC47_MOUSE	1.4e-05	16352.2	14562.4	16044.5	16952.3	25751.6	28830.9	26478.5	20154.3	14001.4	17812.8	16246.1	17203.9	9363.62	12769.7	13904.3	9436.26	20944	21654.1	17718	15751.9
0.600535	B1AXJ3;B1AXJ4;B1AXJ5;B1AXJ6;F6YZZ8;Q924X6	Low-density lipoprotein receptor-related protein 8;Low-density lipoprotein receptor-related protein 8;Low-density lipoprotein receptor-related protein 8;Low-density lipoprotein receptor-related protein 8;Low-density lipoprotein receptor-related protein 8 (Fragment);Low-density lipoprotein receptor-related protein 8	B1AXJ3;B1AXJ4;B1AXJ5;B1AXJ6;F6YZZ8;Q924X6	B1AXJ3_MOUSE;B1AXJ4_MOUSE;B1AXJ5_MOUSE;B1AXJ6_MOUSE;F6YZZ8_MOUSE;LRP8_MOUSE	0.000283298	55445.5	52274.3	50427.6	51912.9	56946.8	72018.6	54977	38480.9	44822.8	53934.8	47560.9	51273.5	53910.6	51327	58733.1	51212.7	55854.4	47032.3	51068.5	51623.4
0.505243	B1AXR5;P43883;Q3U711;Q541S0;Q8C5B5;Q9CY19	Perilipin-2 (Fragment);Perilipin-2;Perilipin;Perilipin;Perilipin;Perilipin	B1AXR5;P43883;Q3U711;Q541S0;Q8C5B5;Q9CY19	B1AXR5_MOUSE;PLIN2_MOUSE;Q3U711_MOUSE;Q541S0_MOUSE;Q8C5B5_MOUSE;Q9CY19_MOUSE	0.00737368	Filtered	28822	Filtered	Filtered	6188.27	8751.62	19670	16564.4	25035.5	23218.7	16502.5	14858.8	Filtered	Filtered	Filtered	Filtered	Filtered	Filtered	Filtered	Filtered
0.523476	B1AY13;E9PV45	Ubiquitin carboxyl-terminal hydrolase 24	B1AY13;E9PV45	UBP24_MOUSE;E9PV45_MOUSE	0.00401292	6365.52	9668.84	11720.6	8871.22	6807.08	8792.62	7551.49	7187.79	9077.03	15055.1	6599.29	9838.77	6337.08	126190	42844	8282.55	7335.54	9166.24	12170.7	8596.58
0.600795	B1AZ14;B1AZ15;Q3UMF0	Cordon-bleu protein-like 1	B1AZ14;B1AZ15;Q3UMF0	B1AZ14_MOUSE;B1AZ15_MOUSE;COBL1_MOUSE	0.000275695	11457.4	12852.5	13209.5	12646	16296.2	16737.2	15822.3	14088.7	12839.5	12248.7	11581.7	12366.2	15721.5	13309	17133.3	16584.2	16541.1	17458.6	23772.4	19432.5
0.669999	B1B1A8;Q6PDN3	Myosin light chain kinase, smooth muscle;Myosin light chain kinase, smooth muscle	B1B1A8;Q6PDN3	B1B1A8_MOUSE;MYLK_MOUSE	6.92e-10	111623	162591	272041	134682	141765	134317	169598	110717	161378	97920	127512	153138	167567	161054	168544	232730	237330	127783	161434	200193
0.508075	B1B1D7;B1B1D8;Q9D773	39S ribosomal protein L2, mitochondrial;39S ribosomal protein L2, mitochondrial;39S ribosomal protein L2, mitochondrial	B1B1D7;B1B1D8;Q9D773	B1B1D7_MOUSE;B1B1D8_MOUSE;RM02_MOUSE	0.00667904	Filtered	Filtered	42933.7	90036.1	58111.6	58599.3	47252.9	Filtered	85334.4	81153.1	62507.4	Filtered	43734.5	7720.95	Filtered	Filtered	Filtered	89111.5	103247	88573.1
0.566035	B1Q450	Hemoglobin beta chain subunit	B1Q450	B1Q450_MOUSE	0.00139727	65240676	11547975	247434	2066338	30995914	36036536	1.47735e+06	52326512	3.7973e+06	10250103	2.81453e+06	3.84588e+06	7649181	11675697	12235495	7535774	31392766	28969464	10714979	40749664
0.524886	B2C3G8;P42230;Q9JIA0	Signal transducer and activator of transcription;Signal transducer and activator of transcription 5A;Signal transducer and activator of transcription	B2C3G8;P42230;Q9JIA0	B2C3G8_MOUSE;STA5A_MOUSE;Q9JIA0_MOUSE	0.00384187	Filtered	Filtered	4039.54	Filtered	5983.72	7798.32	7051.74	6012.75	4285.41	5517.24	4616	3904.25	4658.86	Filtered	3781.52	3249.83	Filtered	4536.68	Filtered	4330.31
0.621685	B2CQD6;Q08879;Q3TWK8	Fibulin-1	B2CQD6;Q08879;Q3TWK8	B2CQD6_MOUSE;FBLN1_MOUSE;Q3TWK8_MOUSE	1.2e-05	49854.6	45171	48568.1	25983	29631.7	36248.8	83091.5	26932	28979.6	32339.1	24442.1	24444.6	32549.3	41026.7	37799	43509.8	38668	40525.3	41459	36207.5
0.651439	B2CY77;P14206	Laminin receptor (Fragment);40S ribosomal protein SA	B2CY77;P14206	B2CY77_MOUSE;RSSA_MOUSE	3.71e-08	152306	168137	158305	154387	178966	204011	180110	162539	268583	243315	287037	284759	278822	274533	270290	282669	174090	178808	170664	179823
0.503177	B2M0S2;B2M0S3;E9Q855;O35609;Q3TDM8;Q3UK26;Q3UXS0	Secretory carrier-associated membrane protein;Secretory carrier-associated membrane protein;Secretory carrier-associated membrane protein;Secretory carrier-associated membrane protein 3;Secretory carrier-associated membrane protein;Secretory carrier-associated membrane protein;Secretory carrier-associated membrane protein	B2M0S2;B2M0S3;E9Q855;O35609;Q3TDM8;Q3UK26;Q3UXS0	B2M0S2_MOUSE;B2M0S3_MOUSE;E9Q855_MOUSE;SCAM3_MOUSE;Q3TDM8_MOUSE;Q3UK26_MOUSE;Q3UXS0_MOUSE	0.00790754	12358	12558	13370.3	12881	13160.4	13830	14424	12311.6	10990.7	12507.9	18147.8	21926.8	15989.6	14489.8	15132.1	18385.9	11589.6	12489.3	14186.8	14665.8
0.704241	B2M1R6;H3BLL4;P61979;Q3TG17;Q3TL71;Q3TUA1;Q3U6X2;Q3U9Q3;Q5FWJ5	Heterogeneous nuclear ribonucleoprotein K;Heterogeneous nuclear ribonucleoprotein K;Heterogeneous nuclear ribonucleoprotein K;Uncharacterized protein;Uncharacterized protein;Uncharacterized protein;Uncharacterized protein;Uncharacterized protein;Hnrpk protein	B2M1R6;H3BLL4;P61979;Q3TG17;Q3TL71;Q3TUA1;Q3U6X2;Q3U9Q3;Q5FWJ5	B2M1R6_MOUSE;H3BLL4_MOUSE;HNRPK_MOUSE;Q3TG17_MOUSE;Q3TL71_MOUSE;Q3TUA1_MOUSE;Q3U6X2_MOUSE;Q3U9Q3_MOUSE;Q5FWJ5_MOUSE	1.02e-12	305887	322067	326167	315682	340878	339672	358863	328721	310740	310412	291765	296133	287669	283331	292527	281602	319869	314755	314000	318964
0.669836	B2M1R7;Q3TF69;Q61990	Poly(RC) binding protein 2;Uncharacterized protein;Poly(rC)-binding protein 2	B2M1R7;Q3TF69;Q61990	B2M1R7_MOUSE;Q3TF69_MOUSE;PCBP2_MOUSE	7.16e-10	146350	137376	140248	157497	122234	130290	128941	128301	107993	135216	126419	122421	106422	134607	102951	108851	146437	146182	156455	146759
0.668623	B2MWM9;P14211;Q3UWP8	Calreticulin;Calreticulin;Uncharacterized protein (Fragment)	B2MWM9;P14211;Q3UWP8	B2MWM9_MOUSE;CALR_MOUSE;Q3UWP8_MOUSE	9.36e-10	48341.4	65630.6	73207	66475.6	86927.9	85478.4	82978.7	78333.6	96633.9	102928	105934	102629	97759.7	104546	93472.3	107097	76797.6	77334.4	75112	72549.5
0.632756	B2RPS1;P61021;Q0PD56	RAB5B, member RAS oncogene family;Ras-related protein Rab-5B;Rab5B	B2RPS1;P61021;Q0PD56	B2RPS1_MOUSE;RAB5B_MOUSE;Q0PD56_MOUSE	1.4e-06	54946.1	57020.8	57583.5	56651.9	47448.7	49320.1	49988	48153.7	49457.7	53488.2	47137.1	51396.9	42879.3	44051.1	43371.8	46469.8	50477	50670.5	53172.5	49642.3
0.671453	B2RPU8;D3Z5B1;Q8CEW7;Q9D1L0	MCG130675;Zinc finger, BED type-containing 5 (Fragment);Uncharacterized protein;Coiled-coil-helix-coiled-coil-helix domain-containing protein 2	B2RPU8;D3Z5B1;Q8CEW7;Q9D1L0	B2RPU8_MOUSE;D3Z5B1_MOUSE;Q8CEW7_MOUSE;CHCH2_MOUSE	4.97e-10	227264	228012	218045	239827	354772	359371	288882	318651	269874	315331	264273	284187	239755	265550	282985	264706	330016	327673	318483	324631
0.503384	B2RQ18;Q6P9Q6	Peptidylprolyl isomerase;FK506-binding protein 15	B2RQ18;Q6P9Q6	B2RQ18_MOUSE;FKB15_MOUSE	0.00786048	12894.8	Filtered	10572	12920.1	7371.36	Filtered	Filtered	10503.1	14093.9	11657.9	9043.06	Filtered	14005.6	10456.3	Filtered	Filtered	Filtered	Filtered	Filtered	Filtered
0.618231	B2RQ71;B7ZMZ7;E9PWR4	Dip2c protein;Dip2c protein;Disco-interacting protein 2 homolog C	B2RQ71;B7ZMZ7;E9PWR4	B2RQ71_MOUSE;B7ZMZ7_MOUSE;E9PWR4_MOUSE	2.26e-05	7226.59	639.666	4789.07	7801.5	12092.9	9768.54	5428.16	10856.4	12266.1	3991.88	11117.5	12653.7	10495.4	9171.21	9123.61	5788.52	12363.2	19014.2	17598.2	10838.9
0.533034	B2RQK7;D3YU08;Q8BWB1	Synaptopodin 2-like protein	B2RQK7;D3YU08;Q8BWB1	B2RQK7_MOUSE;D3YU08_MOUSE;SYP2L_MOUSE	0.00301447	Filtered	9184.57	Filtered	Filtered	Filtered	Filtered	Filtered	Filtered	17113.8	14341.7	14413.2	17844.4	18892.7	16545.7	15548.7	16035.5	Filtered	Filtered	Filtered	Filtered
0.684164	B2RQL6	LOC633594 protein	B2RQL6	B2RQL6_MOUSE	3.14e-11	323591	320862	320011	330275	340380	324645	336884	326707	377590	322529	337421	373559	381882	367090	376432	374603	374066	367724	383122	363267
0.681477	B2RQQ1;Q02566	MCG133649, isoform CRA_a;Myosin-6	B2RQQ1;Q02566	B2RQQ1_MOUSE;MYH6_MOUSE	5.4e-11	228281	210325	232264	211897	202130	233446	210814	225700	246091	233969	245075	281901	297952	294201	293984	307213	159218	165192	162519	165169
0.61671	B2RQS1	Striatin-3	B2RQS1	B2RQS1_MOUSE	2.94e-05	26410.3	32231.1	32992.3	36957.6	30017.9	28865.1	28156.9	24453.3	34011	29616.9	32094.7	32948.8	35472.8	31990.2	36284.8	32219.2	27460	25075.2	37195.1	35624.6
0.619703	B2RR26;Q8BZW8	NHL repeat containing 2;NHL repeat-containing protein 2	B2RR26;Q8BZW8	B2RR26_MOUSE;NHLC2_MOUSE	1.73e-05	24099	23360.8	24038.8	24032.6	26857.3	28676.5	20915.1	22392	24878.9	27921.6	29745.5	26013.1	25985.4	20015.1	30405.5	27835	27086.6	28191.7	23480.3	16795.7
0.514136	B2RR84;Q9Z0X4	Phosphodiesterase;cGMP-inhibited 3',5'-cyclic phosphodiesterase A	B2RR84;Q9Z0X4	B2RR84_MOUSE;PDE3A_MOUSE	0.0054268	38367.3	7048.58	10038.4	14256.2	5035.26	4762.09	3848.85	6748.4	11490.8	6118.24	Filtered	4135.7	6297.5	8267.5	5712.84	7787.15	9432.23	Filtered	7420.19	Filtered
0.667133	B2RRE0;Q9WTQ5	A kinase (PRKA) anchor protein (Gravin) 12;A-kinase anchor protein 12	B2RRE0;Q9WTQ5	B2RRE0_MOUSE;AKA12_MOUSE	1.32e-09	40571.9	39543.8	44698.1	45533.3	49048	40225.1	51527.5	47076.5	44758.4	43176.9	49062.3	48506.8	42923.8	41854.9	45936.7	43565.3	50338.1	50597.8	49935.3	48523.4
0.595596	B2RRE8;Q9JLQ0	CD2-associated protein	B2RRE8;Q9JLQ0	B2RRE8_MOUSE;CD2AP_MOUSE	0.000446542	Filtered	Filtered	Filtered	Filtered	9088.62	9640.8	9441.54	8651.4	8150.83	7505.37	7357.84	7605.69	10418	10929.2	9797.79	8066.57	Filtered	Filtered	Filtered	3927.27
0.650089	B2RRH9;Q3THK7	Guanine monphosphate synthetase;GMP synthase [glutamine-hydrolyzing]	B2RRH9;Q3THK7	B2RRH9_MOUSE;GUAA_MOUSE	4.87e-08	20952.5	23514.1	19714.3	20456.8	19013.5	19731.7	20000.8	27730.8	17077.2	17151.4	16797.1	18795.7	19150.7	19194.3	20524.6	19141.6	22487.8	22677.5	23099.3	22493
0.497582	B2RRN5;P56371	RAB4A, member RAS oncogene family;Ras-related protein Rab-4A	B2RRN5;P56371	B2RRN5_MOUSE;RAB4A_MOUSE	0.00949557	7209.97	7510.56	6664.73	4138.87	Filtered	Filtered	Filtered	27417.8	5185.24	Filtered	4323.39	3761.67	2794.5	8171.89	10638.3	22443.5	Filtered	Filtered	14707.8	18235.9
0.693021	B2RRX1;P60710;P63260;Q3TSB7;Q3U5R4;Q3U804;Q3U939;Q3UAF6;Q3UAF7;Q3UCF8;Q4KL81;Q61276	Actin, beta;Actin, cytoplasmic 1;Actin, cytoplasmic 2;Uncharacterized protein;Uncharacterized protein;Uncharacterized protein;Uncharacterized protein;Uncharacterized protein;Uncharacterized protein;Uncharacterized protein;Actin, gamma, cytoplasmic 1;A-X actin	B2RRX1;P60710;P63260;Q3TSB7;Q3U5R4;Q3U804;Q3U939;Q3UAF6;Q3UAF7;Q3UCF8;Q4KL81;Q61276	B2RRX1_MOUSE;ACTB_MOUSE;ACTG_MOUSE;Q3TSB7_MOUSE;Q3U5R4_MOUSE;Q3U804_MOUSE;Q3U939_MOUSE;Q3UAF6_MOUSE;Q3UAF7_MOUSE;Q3UCF8_MOUSE;Q4KL81_MOUSE;Q61276_MOUSE	5.27e-12	1.00544e+06	953710	985499	978315	1.53718e+06	1.60893e+06	1.57339e+06	1.46728e+06	861129	976330	845574	928097	1145894	1.14611e+06	1.22519e+06	1.21166e+06	1.11171e+06	1.07927e+06	1154626	1.122e+06
0.617324	B2RRX2;P63328	Serine/threonine-protein phosphatase;Serine/threonine-protein phosphatase 2B catalytic subunit alpha isoform	B2RRX2;P63328	B2RRX2_MOUSE;PP2BA_MOUSE	2.65e-05	76838.9	83255.8	105241	88472	101935	111241	101675	89509.6	83901.8	82272	86888.3	94002.3	74597.2	77447	67803.7	75527.7	79734.4	66483.6	68116.1	69424.9
0.546045	B2RS16;Q6PE84	Stomatin (Epb7.2)-like 3;Stomatin-like protein 3	B2RS16;Q6PE84	B2RS16_MOUSE;STML3_MOUSE	0.00204211	88045	82677	96712.5	91208.2	77473.3	82819	74515.8	79514.9	66520.3	Filtered	86011.6	67525.1	60375.1	59437.7	128721	91725.9	81373.9	61014.7	74589.6	Filtered
0.673142	B2RS41;Q8BWF0	Aldhehyde dehydrogenase family 5, subfamily A1;Succinate-semialdehyde dehydrogenase, mitochondrial	B2RS41;Q8BWF0	B2RS41_MOUSE;SSDH_MOUSE	3.42e-10	257362	277196	263209	267487	228013	239498	236221	237971	244234	233508	234267	239437	222153	231996	240267	222587	247705	252671	265404	252321
0.634725	B2RS91	RNA polymerase I-specific transcription initiation factor RRN3	B2RS91	RRN3_MOUSE	9.55e-07	562241	577661	614627	553565	356093	196501	283555	445255	789290	685522	679248	515312	555280	594112	544769	654205	481611	507157	454793	480445
0.681184	B2RSC8;P46935	E3 ubiquitin-protein ligase;E3 ubiquitin-protein ligase NEDD4	B2RSC8;P46935	B2RSC8_MOUSE;NEDD4_MOUSE	5.73e-11	59083.3	59870.6	58694.2	63471.7	73422.8	74033.6	71674.7	73953.9	53805.6	55520.8	52685	53777.5	67165	66758.2	70656.8	65538.8	67203.8	66971.4	65745.8	59143.7
0.575811	B2RSH3;Q08091;Q8CBQ2	Calponin;Calponin-1;Calponin	B2RSH3;Q08091;Q8CBQ2	B2RSH3_MOUSE;CNN1_MOUSE;Q8CBQ2_MOUSE	0.00116613	14938	10236.4	20527.1	18011.3	48113.8	30783.6	30233.8	33478.6	35596.4	31864.2	30913.3	31477	29256.3	22850.4	27988.1	30687.8	35475.1	43438.3	31987.8	37233.3
0.669139	B2RSN3;Q9CWF2	Tubulin beta chain;Tubulin beta-2B chain	B2RSN3;Q9CWF2	B2RSN3_MOUSE;TBB2B_MOUSE	8.43e-10	318460	305965	309380	323667	398753	416119	397508	408978	323866	320111	316908	295495	296092	344400	352058	369908	293911	329579	322845	333726
0.690796	B2RSR7;Q3ULJ0	Glycerol-3-phosphate dehydrogenase [NAD(+)];Glycerol-3-phosphate dehydrogenase 1-like protein	B2RSR7;Q3ULJ0	B2RSR7_MOUSE;GPD1L_MOUSE	8.36e-12	395203	370416	389778	380733	288286	293967	283980	290925	316576	265140	330905	328803	340642	357875	336774	334630	342902	321231	402592	369577
0.665023	B2RT97;Q9WVJ2	Proteasome (Prosome, macropain) 26S subunit, non-ATPase, 13;26S proteasome non-ATPase regulatory subunit 13	B2RT97;Q9WVJ2	B2RT97_MOUSE;PSD13_MOUSE	2.13e-09	73265.1	71729.4	71706.4	77226.9	67796.2	73895	76522.6	81557.7	69091.1	66445.8	79481.9	66208	86158.1	90474.4	83734.8	87033.8	78057.3	84117.3	79395.9	77779.9
0.596307	B2RTB0;Q1WWJ8;Q3UHX2	MCG17262;Pdap1 protein (Fragment);28 kDa heat- and acid-stable phosphoprotein	B2RTB0;Q1WWJ8;Q3UHX2	B2RTB0_MOUSE;Q1WWJ8_MOUSE;HAP28_MOUSE	0.000420967	52378.7	85273.4	42198.8	72858.9	101368	101774	43579	82016.9	66599.8	20995.6	78193	41138.6	82107.9	35545.5	71831.5	85038.1	58971.7	108895	55937.1	56091.2
0.5038	B2RTC8;Q3V132	Solute carrier family 25 (Mitochondrial carrier adenine nucleotide translocator), member 31;ADP/ATP translocase 4	B2RTC8;Q3V132	B2RTC8_MOUSE;ADT4_MOUSE	0.00775637	806991	390151	819161	847202	424361	424727	423216	378526	686270	657256	595551	669983	439770	413123	429615	381120	Filtered	Filtered	Filtered	Filtered
0.558515	B2RTG7;E0CYH4;F7DFQ2;Q8C6G8	WD repeat domain 26;WD repeat-containing protein 26;WD repeat-containing protein 26 (Fragment);WD repeat-containing protein 26	B2RTG7;E0CYH4;F7DFQ2;Q8C6G8	B2RTG7_MOUSE;E0CYH4_MOUSE;F7DFQ2_MOUSE;WDR26_MOUSE	0.0015706	5219.18	5871.52	4471.95	4339.01	3322.46	13145.5	Filtered	Filtered	4669.27	5223.49	21257.4	4029.32	4900.02	3825.89	4479.17	4186.84	1409.12	1543.7	12822.2	26121.6
0.65748	B2RTM0;P62806	Histone H4	B2RTM0;P62806	B2RTM0_MOUSE;H4_MOUSE	1.07e-08	58419.4	57772.6	60010.1	87402	109760	117397	145471	104653	72741.9	78303.2	63712.3	70418.8	59310	64803.5	71857.5	68918.8	65751.2	56522.5	55720.6	63239.1
0.648332	B2RUC7;Q9Z1Z2	Serine/threonine kinase receptor associated protein;Serine-threonine kinase receptor-associated protein	B2RUC7;Q9Z1Z2	B2RUC7_MOUSE;STRAP_MOUSE	6.87e-08	27263.4	26939.2	28927.2	26513	23015.3	26758.6	25014.6	27612.6	37518.9	41719.4	28050.4	37407.8	22787.4	24785.8	17192	19229.9	17500.9	17486.6	18535.7	17294.7
0.574149	B2RUD7;E9PZ00;J3QPG5;K3W4L3;Q3TIT5;Q3TKB2;Q3TKK3;Q3TWE9;Q3TWF9;Q3TWL8;Q3TWM9;Q3TXJ0;Q3TXP9;Q3U5W2;Q3U825;Q3U897;Q3U8C4;Q3UAS4;Q3UE29;Q3UFE8;Q61207;Q8BFQ1	Psap protein;Prosaposin;Prosaposin;Prosaposin;Uncharacterized protein;Uncharacterized protein;Uncharacterized protein;Uncharacterized protein;Uncharacterized protein;Uncharacterized protein;Uncharacterized protein (Fragment);Uncharacterized protein;Uncharacterized protein;Uncharacterized protein;Uncharacterized protein;Uncharacterized protein;Uncharacterized protein;Uncharacterized protein;Unchar…	B2RUD7;E9PZ00;J3QPG5;K3W4L3;Q3TIT5;Q3TKB2;Q3TKK3;Q3TWE9;Q3TWF9;Q3TWL8;Q3TWM9;Q3TXJ0;Q3TXP9;Q3U5W2;Q3U825;Q3U897;Q3U8C4;Q3UAS4;Q3UE29;Q3UFE8;Q61207;Q8BFQ1	B2RUD7_MOUSE;E9PZ00_MOUSE;J3QPG5_MOUSE;K3W4L3_MOUSE;Q3TIT5_MOUSE;Q3TKB2_MOUSE;Q3TKK3_MOUSE;Q3TWE9_MOUSE;Q3TWF9_MOUSE;Q3TWL8_MOUSE;Q3TWM9_MOUSE;Q3TXJ0_MOUSE;Q3TXP9_MOUSE;Q3U5W2_MOUSE;Q3U825_MOUSE;Q3U897_MOUSE;Q3U8C4_MOUSE;Q3UAS4_MOUSE;Q3UE29_MOUSE;Q3UFE8_MOUSE;SAP_MOUSE;Q8BFQ1_MOUSE	0.00121105	33881.9	87064.2	93972.5	88084.7	15981.9	Filtered	25975.2	Filtered	83839.2	45332.6	310811	40945.8	8778.67	Filtered	7448.84	Filtered	27688.7	116184	Filtered	15049.8
0.665998	B2RUJ7;Q00519	Xanthine dehydrogenase;Xanthine dehydrogenase/oxidase	B2RUJ7;Q00519	B2RUJ7_MOUSE;XDH_MOUSE	1.71e-09	58121.5	60173.3	46053.8	53221	100464	96410.4	103512	97578.6	140918	122661	154552	145643	147152	161857	166904	161015	80629.8	79298.2	83573.9	70283.2
0.680904	B2RUK5;Q3ULD5	Methylcrotonoyl-Coenzyme A carboxylase 2 (Beta);Methylcrotonoyl-CoA carboxylase beta chain, mitochondrial	B2RUK5;Q3ULD5	B2RUK5_MOUSE;MCCB_MOUSE	6.07e-11	353599	357383	355913	369577	241716	243283	234429	248508	219910	216074	256190	213905	235948	249649	249735	222143	301631	303512	297798	282382
0.549103	B2RVP3;B7ZWF9;Q9CR10	Putative uncharacterized protein;Uncharacterized protein;Oxidoreductase-like domain-containing protein 1	B2RVP3;B7ZWF9;Q9CR10	B2RVP3_MOUSE;B7ZWF9_MOUSE;OXLD1_MOUSE	0.00188842	12946.9	16047.5	16553.3	13213.7	12575.5	11522.8	11825.8	18334.5	8207.36	16743.1	9275.1	9238.51	Filtered	Filtered	Filtered	25563.3	Filtered	Filtered	26994	23487.3
0.668269	B2RWB7;Q8BZA9	9630033F20Rik protein;Fructose-2,6-bisphosphatase TIGAR	B2RWB7;Q8BZA9	B2RWB7_MOUSE;TIGAR_MOUSE	1.01e-09	79763.4	69435.6	70516.1	80204	73337.9	72514.6	71059.4	62871.2	70788.1	63320.1	83091.4	67789.7	75537.6	76776.8	77497.8	70288.4	87827.6	83144.2	89597.6	91795.6
0.603754	B2RWW2;E9PVZ8;E9QAH1;Q571K1	Golgb1 protein;Golgi autoantigen, golgin subfamily b, macrogolgin 1;Golgi autoantigen, golgin subfamily b, macrogolgin 1;MKIAA4151 protein (Fragment)	B2RWW2;E9PVZ8;E9QAH1;Q571K1	B2RWW2_MOUSE;E9PVZ8_MOUSE;E9QAH1_MOUSE;Q571K1_MOUSE	0.000198688	112072	116484	119916	100770	70780.9	62608.2	69277.3	53321.5	111459	85806.1	95010.8	92369.6	50121.4	52217	31475.5	21063	Filtered	32525.2	31966.3	34665.3
0.675363	B2RX08;E9Q397;P15508;Q3UGX2;Q3UGY4	Spectrin beta chain;Spectrin beta chain;Spectrin beta chain, erythrocytic;Spectrin beta chain;Spectrin beta chain	B2RX08;E9Q397;P15508;Q3UGX2;Q3UGY4	B2RX08_MOUSE;E9Q397_MOUSE;SPTB1_MOUSE;Q3UGX2_MOUSE;Q3UGY4_MOUSE	2.08e-10	90238.9	92941.4	93374.2	90143.9	53442.5	48438.1	48061.2	51602.9	26099.8	59795.4	28045	21375.8	34658.2	37990	37101.7	34487.9	86761.1	83555	78845.4	93274.2
0.693749	B2RXT3	Ogdhl protein	B2RXT3	B2RXT3_MOUSE	4.66e-12	955256	840061	799165	963590	520093	506599	537510	609883	754390	569920	707689	722986	708569	675830	613441	691428	749962	752953	701845	665540
0.618859	B2RXW7	Complement component 4B (Childo blood group)	B2RXW7	B2RXW7_MOUSE	2.02e-05	20572.9	22516.6	25069.1	27833.1	42872.4	43138.8	41188.4	36946.5	33599.8	27318.4	39432.8	40355.8	32925.9	35049.5	31639.2	38705.7	17737.6	18937.6	13925.9	14482.4
0.688959	B2RXY7;P48758	Carbonyl reductase 1;Carbonyl reductase [NADPH] 1	B2RXY7;P48758	B2RXY7_MOUSE;CBR1_MOUSE	1.17e-11	241576	248809	253997	236660	225661	214543	210727	242160	209043	234454	182522	195510	190648	192184	186973	195470	241365	237417	197525	249238
0.649741	B2RY90;P85094	Isoc2a protein;Isochorismatase domain-containing protein 2A	B2RY90;P85094	B2RY90_MOUSE;ISC2A_MOUSE	5.22e-08	51828.1	47468.4	48340.8	53021.8	31020.6	30845	34395.4	14254.8	31510.9	30756.3	57956.1	32542.4	20972.3	21139.4	25199	41115.2	58500.8	50999.4	115479	54681.5
0.582905	B6ZHC5;B6ZHC6;B6ZHC7;B6ZHD0;O70318;Q3UNQ6;Q80UE3;Q80UE4;Q80UE5;Q811B2	Erythrocyte protein band 4.1-like 2;Erythrocyte protein band 4.1-like 2;Erythrocyte protein band 4.1-like 2;Erythrocyte protein band 4.1-like 2;Band 4.1-like protein 2;Uncharacterized protein;Protein 4.1G;Band 4.1-like protein 2;Band 4.1-like protein 2;Epb4.1l2 protein	B6ZHC5;B6ZHC6;B6ZHC7;B6ZHD0;O70318;Q3UNQ6;Q80UE3;Q80UE4;Q80UE5;Q811B2	B6ZHC5_MOUSE;B6ZHC6_MOUSE;B6ZHC7_MOUSE;B6ZHD0_MOUSE;E41L2_MOUSE;Q3UNQ6_MOUSE;Q80UE3_MOUSE;Q80UE4_MOUSE;Q80UE5_MOUSE;Q811B2_MOUSE	0.000939461	6750.38	5615.35	Filtered	4767.87	5963.74	4730.56	3850.67	6131.2	5245.37	5564.54	3976.92	4050.9	4617.34	5267.9	4190.23	5566.53	Filtered	5544.19	6562.66	5326.52
0.674255	B7STB7;P10107;Q3US43;Q4FJV4;Q4FK88	Annexin;Annexin A1;Annexin;Annexin;Annexin	B7STB7;P10107;Q3US43;Q4FJV4;Q4FK88	B7STB7_MOUSE;ANXA1_MOUSE;Q3US43_MOUSE;Q4FJV4_MOUSE;Q4FK88_MOUSE	2.68e-10	54794.2	52074.9	51281.4	51677.2	88498	94118.9	87597	88735.4	84462.6	77881	84695.4	77335	84791.1	82250	83374.4	89338.3	72481.8	67430.6	75882.8	71017.3
0.622047	B7U582;P17156	Heat shock protein 70-2;Heat shock-related 70 kDa protein 2	B7U582;P17156	B7U582_MOUSE;HSP72_MOUSE	1.12e-05	8443.54	8825.07	6076.06	10694	21106.2	29225.8	18037.8	20214.8	21130.2	17786.8	21129.5	16626.4	12527.6	20896	11978.3	13918.3	20097	18719.4	21738.3	6482.34
0.685121	B7ZBY7;E9PY39;Q569Y6;Q9CZY3	Ubiquitin-conjugating enzyme E2 variant 1;Predicted gene 20431;Ubiquitin-conjugating enzyme E2 variant 1;Ubiquitin-conjugating enzyme E2 variant 1	B7ZBY7;E9PY39;Q569Y6;Q9CZY3	B7ZBY7_MOUSE;E9PY39_MOUSE;Q569Y6_MOUSE;UB2V1_MOUSE	2.53e-11	42270.1	44657	45539.1	40377.6	37325.2	45499.1	40751.5	38177	38368.9	37019	35536.6	38836.4	41767.3	43649.7	45164	46810.2	40504.5	42134.7	42961.2	41491.3
0.663145	B7ZCI2	Nebulette	B7ZCI2	B7ZCI2_MOUSE	3.14e-09	120137	116453	105928	121387	86469.6	85860.1	87200.1	90827.4	141414	139896	147347	145352	135552	136206	135401	132114	139619	146599	129956	143055
0.640859	B7ZCL8;P70290;Q542P4;Q684Q6	55 kDa erythrocyte membrane protein;55 kDa erythrocyte membrane protein;Membrane protein, palmitoylated;Membrane protein, palmitoylated (Fragment)	B7ZCL8;P70290;Q542P4;Q684Q6	B7ZCL8_MOUSE;EM55_MOUSE;Q542P4_MOUSE;Q684Q6_MOUSE	2.96e-07	47320.9	37438.8	56314.4	45339.7	40244.9	45148.2	46565.8	47522.2	37902.3	44662.9	34371.4	35547.2	59636.9	52321.9	57409.9	55373.2	73920.3	69864.3	73990.5	64687.4
0.581658	B7ZCV4;B9EID1;D6RJJ8;Q8BGB8;Q8BLS2	Ubiquinone biosynthesis protein COQ4 homolog, mitochondrial (Fragment);Ubiquinone biosynthesis protein COQ4 homolog, mitochondrial;Ubiquinone biosynthesis protein COQ4 homolog, mitochondrial;Ubiquinone biosynthesis protein COQ4 homolog, mitochondrial;Ubiquinone biosynthesis protein COQ4 homolog, mitochondrial	B7ZCV4;B9EID1;D6RJJ8;Q8BGB8;Q8BLS2	B7ZCV4_MOUSE;B9EID1_MOUSE;D6RJJ8_MOUSE;COQ4_MOUSE;Q8BLS2_MOUSE	0.000983718	23229.2	22671.3	23364.4	21994.7	18774.8	20601.8	21825.3	20118.3	25366.1	21240.3	33007.2	29171.4	24615.7	25545.5	33179.6	30916.8	29368.2	31342.1	33144.9	23959.1
0.561648	B7ZMP1	Probable Xaa-Pro aminopeptidase 3	B7ZMP1	XPP3_MOUSE	0.00149923	16364.7	Filtered	Filtered	18908.4	15400.3	14637.7	11601.4	14165.5	14060.7	14661.8	15976.2	11561.9	12696.3	13064.8	10801.3	10766.1	16126.8	16477.5	15073.2	14765.2
0.660945	B7ZMP8;V9GWW6;V9GX17;V9GXP3	2310046A06Rik protein;Muscular LMNA-interacting protein;Muscular LMNA-interacting protein (Fragment);Muscular LMNA-interacting protein	B7ZMP8;V9GWW6;V9GX17;V9GXP3	B7ZMP8_MOUSE;V9GWW6_MOUSE;V9GX17_MOUSE;V9GXP3_MOUSE	5.05e-09	65805.9	67359	62385.9	63249.5	66377.9	70937	65929.4	63586.7	63318.9	60530.2	65120.1	75310.8	67881.9	66802.4	67569	66218.6	45471.6	69213	45783.3	57087.9
0.636243	B7ZNS9;P03953;Q3UP47	Cfd protein;Complement factor D;Complement factor D (Adipsin)	B7ZNS9;P03953;Q3UP47	B7ZNS9_MOUSE;CFAD_MOUSE;Q3UP47_MOUSE	7.14e-07	44372.2	26785.6	24108.8	50053.8	37731.7	33075.1	34955.3	38259.8	16324.2	21482.2	22845.7	19647.8	26829.2	22432.3	18410.6	20363.1	12262.9	11767.8	9028.32	12201.9
0.661275	B7ZP20;Q810B6	Ankyrin repeat and FYVE domain containing 1;Rabankyrin-5	B7ZP20;Q810B6	B7ZP20_MOUSE;ANFY1_MOUSE	4.72e-09	5710.13	7919.64	6068.87	6615.78	33498.6	28943.7	31083.3	34032.4	9201.75	7084.81	4515.53	5959.28	13665	15354.5	11832.9	16008.4	11215.8	9193.95	6917.17	14674.9
0.665311	B7ZP22;O88569	Heterogeneous nuclear ribonucleoprotein A2/B1;Heterogeneous nuclear ribonucleoproteins A2/B1	B7ZP22;O88569	B7ZP22_MOUSE;ROA2_MOUSE	2e-09	67408.8	73829	55696.8	71602.5	83435	81641.9	83200.4	93350.8	104800	94495.6	99667	102312	80133.9	81927.8	57427.5	84172.4	85778.8	91372.3	86140.9	88279.7
0.593633	B7ZP43;Q8VHA6	Asb18 protein;Ankyrin repeat and SOCS box protein 18	B7ZP43;Q8VHA6	B7ZP43_MOUSE;ASB18_MOUSE	0.000517814	659402	667722	621599	714259	7603687	4944582	4887097	108324	105289	934871	104942	2.45958e+06	102893	438939	86327	81830.8	434603	431121	572119	408954
0.661811	B7ZWF1;B9EKE9;Q3TQX5;Q62167	Ddx3x protein;Ddx3x protein;Uncharacterized protein;ATP-dependent RNA helicase DDX3X	B7ZWF1;B9EKE9;Q3TQX5;Q62167	B7ZWF1_MOUSE;B9EKE9_MOUSE;Q3TQX5_MOUSE;DDX3X_MOUSE	4.19e-09	38596.5	39869.8	53979.4	50966.3	68789.4	53013.1	51907.3	69119.8	53901.4	94062.5	56948	57108.2	45318	46140.7	46228.3	48037.3	50066.4	48715.7	50235.6	41834.7
0.541899	B8JJB1;B8JJB2;B8JJB3;Q3TJD7;Q8BVJ7	PDZ and LIM domain protein 7 (Fragment);PDZ and LIM domain protein 7 (Fragment);PDZ and LIM domain 7, isoform CRA_g;PDZ and LIM domain protein 7;PDZ and LIM domain 7, isoform CRA_f	B8JJB1;B8JJB2;B8JJB3;Q3TJD7;Q8BVJ7	B8JJB1_MOUSE;B8JJB2_MOUSE;B8JJB3_MOUSE;PDLI7_MOUSE;Q8BVJ7_MOUSE	0.0022984	24927.6	26806.7	16591.5	27624.7	32512.2	9182.38	Filtered	12384	23222.5	11298.5	15784.1	14929.8	12454.9	14472.2	Filtered	41120.1	21028.8	47275.9	42202.7	53503.7
0.677985	B8JJM5;B8JJN0;P04186;Q3UEG8	Complement factor B;Predicted gene 20547;Complement factor B;Complement factor B, isoform CRA_a	B8JJM5;B8JJN0;P04186;Q3UEG8	B8JJM5_MOUSE;B8JJN0_MOUSE;CFAB_MOUSE;Q3UEG8_MOUSE	1.14e-10	73944.8	81715.5	69981.4	75780.4	132065	125442	127407	120999	100197	129608	114657	113605	105977	100079	108964	99775.4	73919.8	71121.8	81101.1	79454.2
0.648257	B8JKK2;E9QAZ2;Q3U7D2;Q5M8Q0;Q9CZM2	Ribosomal protein L15 (Fragment);Ribosomal protein L15;Ribosomal protein L15;Ribosomal protein L15;60S ribosomal protein L15	B8JKK2;E9QAZ2;Q3U7D2;Q5M8Q0;Q9CZM2	B8JKK2_MOUSE;E9QAZ2_MOUSE;Q3U7D2_MOUSE;Q5M8Q0_MOUSE;RL15_MOUSE	6.95e-08	54701.5	34680.4	33898.7	39903.2	23629.5	26321.4	44409.4	26575.9	69114.8	49349.8	61184	65676	54107.6	62905	74910.2	75972.4	42270.4	46403.1	36918.4	32105.9
0.602474	B8X349	JNK-interacting leucine zipper protein long form	B8X349	B8X349_MOUSE	0.000230431	15489.4	19701.3	17900.5	16398.1	14360.7	17493.8	19918.2	11718.8	18348.1	19406.1	20856.6	16975.8	20794.4	168386	21939.8	21479.2	135011	22879.4	18938.9	17123
0.687898	B9EHC7;F6QYE1;O09161	Calsequestrin;Calsequestrin;Calsequestrin-2	B9EHC7;F6QYE1;O09161	B9EHC7_MOUSE;F6QYE1_MOUSE;CASQ2_MOUSE	1.43e-11	689869	648141	625595	684164	333663	337867	327011	328353	612312	532695	663767	626453	388230	398585	379894	378110	522187	555270	459230	481627
0.566411	B9EHZ5;Q3UN60;Q9JLB0	Membrane protein, palmitoylated 6 (MAGUK p55 subfamily member 6);Membrane protein, palmitoylated 6 (MAGUK p55 subfamily member 6), isoform CRA_b;MAGUK p55 subfamily member 6	B9EHZ5;Q3UN60;Q9JLB0	B9EHZ5_MOUSE;Q3UN60_MOUSE;MPP6_MOUSE	0.00138849	43901	48776.6	34114.7	35357.4	177487	37389.8	165603	33096.2	37470.9	45832.6	32683.1	34454.3	39821.9	59932.6	17326.9	15421.5	31520.8	46121.9	37065.4	63880.3
0.66476	B9EIE8;Q9DA03	LYR motif containing 7;Complex III assembly factor LYRM7	B9EIE8;Q9DA03	B9EIE8_MOUSE;LYRM7_MOUSE	2.25e-09	69208.9	68988.9	66873	70053.6	53482	48476.7	43778.4	53066.3	54065.7	52097.8	49170.7	50212.7	41767.7	40310.7	39295.6	41878.5	38610.9	40787.4	69014.1	33411.6
0.527357	B9EIE9;P46664	Adenylosuccinate synthetase isozyme 2	B9EIE9;P46664	B9EIE9_MOUSE;PURA2_MOUSE	0.00356641	Filtered	Filtered	Filtered	Filtered	19332.4	21132.4	25909.7	17797.1	11038.5	18885.6	22554	Filtered	14760.4	16314.5	17834.8	16593.2	11883.5	Filtered	11788.3	15320.6
0.688517	B9EIU1	Glutamyl-prolyl-tRNA synthetase	B9EIU1	B9EIU1_MOUSE	1.27e-11	183072	186407	188916	187247	187082	178998	179038	200981	195792	195073	203393	184867	218356	212677	213290	213234	186475	209194	212737	168069
0.564576	B9EIV8;Q9WVL3	Solute carrier family 12, member 7;Solute carrier family 12 member 7	B9EIV8;Q9WVL3	B9EIV8_MOUSE;S12A7_MOUSE	0.00143174	Filtered	Filtered	Filtered	10734.5	5838.06	8655.27	6003.81	8854.61	10573.1	12137	12784.9	14536.8	9498.4	25855.9	Filtered	8952.72	Filtered	74579.6	14278.4	1356.3
0.611819	B9EIW1;G5E8J6;Q9QZV4;Q9WVE4	Hrc protein;Histidine rich calcium binding protein, isoform CRA_a;Histidine-rich Ca2+ binding protein;Histidine-rich calcium-binding protein	B9EIW1;G5E8J6;Q9QZV4;Q9WVE4	B9EIW1_MOUSE;G5E8J6_MOUSE;Q9QZV4_MOUSE;Q9WVE4_MOUSE	6.57e-05	1019.24	Filtered	Filtered	2323.44	2837.9	2173.99	2311	2090.83	3514.31	3103.47	3422.37	3657.18	1354.19	1085.86	Filtered	Filtered	Filtered	1251.54	2670.6	Filtered
0.688554	B9EJ35;Q3V2E0;Q792Y8;Q792Y9;Q9QUK9;Q9R0T7;Q9Z1R9	Protease, serine, 3;Uncharacterized protein;MCG15081;MCG140783;MCG15083;MCG15085;MCG124046	B9EJ35;Q3V2E0;Q792Y8;Q792Y9;Q9QUK9;Q9R0T7;Q9Z1R9	B9EJ35_MOUSE;Q3V2E0_MOUSE;Q792Y8_MOUSE;Q792Y9_MOUSE;Q9QUK9_MOUSE;Q9R0T7_MOUSE;Q9Z1R9_MOUSE	1.27e-11	553083	509374	575661	537768	506458	520599	1.07679e+06	530819	476014	487159	546220	494880	342523	413947	426423	422956	530635	536409	542246	516476
0.516908	B9EJX8;Q3U0J1;Q9D0W5	Peptidyl-prolyl cis-trans isomerase;Peptidyl-prolyl cis-trans isomerase;Peptidyl-prolyl cis-trans isomerase-like 1	B9EJX8;Q3U0J1;Q9D0W5	B9EJX8_MOUSE;Q3U0J1_MOUSE;PPIL1_MOUSE	0.0049384	Filtered	7396.24	Filtered	Filtered	84478	Filtered	143387	108277	Filtered	Filtered	80916.9	15936.7	30026.5	28234.6	55937.4	45873.3	48984.8	57045.8	26642.3	29922.3
0.618504	B9EKB0;E9QN70;P02469;Q3UHL7	Laminin B1 subunit 1;Laminin subunit beta-1;Laminin subunit beta-1;Uncharacterized protein	B9EKB0;E9QN70;P02469;Q3UHL7	B9EKB0_MOUSE;E9QN70_MOUSE;LAMB1_MOUSE;Q3UHL7_MOUSE	2.15e-05	19310.2	18739.9	18639.8	18235.2	21675.5	19615.7	21609.2	22438.9	22265.5	19927.3	24820.7	26179.3	20319.9	20769.4	15052.6	15716.3	24009.4	21217.5	22754.4	21955.4
0.647572	B9EKJ7;P58871	Tankyrase 1 binding protein 1;182 kDa tankyrase-1-binding protein	B9EKJ7;P58871	B9EKJ7_MOUSE;TB182_MOUSE	7.99e-08	13458.2	10425.7	18164.8	10813.3	8459.9	17044.1	22680.4	12972.9	8067.56	14951.4	10736.1	16460.9	29451.4	14705.6	10444.6	13491	19344.9	9962.01	11802.1	17680.3
0.625765	B9EKL9;D3Z4J9;Q05BC3	Eml1 protein;Echinoderm microtubule-associated protein-like 1;Echinoderm microtubule-associated protein-like 1	B9EKL9;D3Z4J9;Q05BC3	B9EKL9_MOUSE;D3Z4J9_MOUSE;EMAL1_MOUSE	5.48e-06	79909.1	77312	81797.2	77494	80224.1	77141.5	78926.4	78409.1	66650.9	69617.2	55645.5	67519.5	56150.6	60036.2	61684.2	63752.9	67829.7	64335.7	75231	62851.3
0.684477	B9EKP5	Filamin, alpha	B9EKP5	B9EKP5_MOUSE	2.92e-11	242109	275106	286906	258447	334815	354494	352304	291187	281449	231090	274830	337711	230496	238920	225272	229926	224212	278084	223710	263371
0.521714	C0HKG5;C0HKG6;Q5FWA0	Ribonuclease T2-A;Ribonuclease T2-B;Ribonuclease T2B	C0HKG5;C0HKG6;Q5FWA0	RNT2A_MOUSE;RNT2B_MOUSE;Q5FWA0_MOUSE	0.00424011	31420.3	27904.5	14387.4	Filtered	28338.2	9935.73	14988.9	27310.7	40077.4	17279.7	38345.3	32640.7	26519.8	18541.3	25210.6	20688.6	31453.7	26307.3	Filtered	Filtered
0.582488	C0LQ87;C0LQ89;Q9EPM5	Syncoilin isoform 2;Syncoilin;Syncoilin	C0LQ87;C0LQ89;Q9EPM5	C0LQ87_MOUSE;C0LQ89_MOUSE;SYNCI_MOUSE	0.000954126	5909.49	3763.88	5334.4	42273.2	8400.22	7080.78	31875.9	36734.7	16293.9	26928.7	24012.7	6860.25	20850.6	24434.2	40026.9	31095.6	5581.29	5148.43	56535.7	51539
0.579807	C5H0E9	Rap1A-retro2	C5H0E9	C5H0E9_MOUSE	0.00104466	73708.1	80000.8	77396.9	80081.6	54477	52862.8	54624.1	110840	68475.6	71898	69214.6	66739.1	13938.4	61735.1	65202.4	67144.4	69479.3	69187.6	66462.8	120397
0.588844	D0EM45;D0EM46;D0EM47;Q9JKL5	Tescalcin variant 1;Calcineurin B homologous protein 3;Tescalcin variant 3;Calcineurin B homologous protein 3	D0EM45;D0EM46;D0EM47;Q9JKL5	D0EM45_MOUSE;D0EM46_MOUSE;D0EM47_MOUSE;CHP3_MOUSE	0.000711444	7850.21	8138.67	7413.76	9060.43	9044.5	12008.6	10788.6	10112.6	8915.21	6466.54	7195.76	7740.34	5053.65	6245.38	Filtered	Filtered	Filtered	Filtered	7809.92	6124.52
0.670239	D3YTN4	GTPase IMAP family member 4	D3YTN4	D3YTN4_MOUSE	6.53e-10	93023.5	87060.5	84672.3	81746.1	105193	111336	106429	106050	91987.8	99049.2	88632.7	88222.3	110357	105573	110434	110561	112388	112722	108625	117745
0.641466	D3YTQ3;F6VQH5;Q9Z130	Heterogeneous nuclear ribonucleoprotein D-like;Heterogeneous nuclear ribonucleoprotein D-like (Fragment);Heterogeneous nuclear ribonucleoprotein D-like	D3YTQ3;F6VQH5;Q9Z130	D3YTQ3_MOUSE;F6VQH5_MOUSE;HNRDL_MOUSE	2.63e-07	57715.2	52892.5	62242.4	41375.6	55708.1	38075.8	49163.5	37912.2	60626.5	56330.7	67650.2	63234.5	62144.6	66162.8	59854.4	53994.5	57205.4	54671.9	65946.8	58812.8
0.689247	D3YTQ9;P62843;Q3UK70;Q3UXS6	40S ribosomal protein S15;40S ribosomal protein S15;Uncharacterized protein;Uncharacterized protein	D3YTQ9;P62843;Q3UK70;Q3UXS6	D3YTQ9_MOUSE;RS15_MOUSE;Q3UK70_MOUSE;Q3UXS6_MOUSE	1.12e-11	158060	137754	164862	151285	289572	330128	327337	311882	379675	363593	346952	379258	389440	343392	396676	380342	197679	197447	208582	197208
0.602609	D3YU12;Q8K2T1	NmrA-like family domain-containing protein 1	D3YU12;Q8K2T1	D3YU12_MOUSE;NMRL1_MOUSE	0.000227191	17884.6	13330	12467.8	17013.8	16194.7	18754.6	23637	25446.1	9792.3	8872.39	16825.4	17329.8	15903.4	15495.1	22034.4	16441.8	17867.5	15230.5	10975.1	11299.3
0.62638	D3YU22;Q3UH68	LIM and calponin homology domains-containing protein 1	D3YU22;Q3UH68	D3YU22_MOUSE;LIMC1_MOUSE	4.87e-06	18096.7	18597.9	19231.7	20153.7	14937.3	17569.2	18362.4	21302.6	22123.2	20067.7	22961.1	20540.9	19207.5	17614	18388.9	21691.3	19981	28146.7	18808.3	20035
0.678242	D3YUG3;D3YUT3;D3Z5R8;D3Z722;Q5M9P3;Q9CZX8	40S ribosomal protein S19 (Fragment);40S ribosomal protein S19 (Fragment);40S ribosomal protein S19 (Fragment);40S ribosomal protein S19;Rps19 protein (Fragment);40S ribosomal protein S19	D3YUG3;D3YUT3;D3Z5R8;D3Z722;Q5M9P3;Q9CZX8	D3YUG3_MOUSE;D3YUT3_MOUSE;D3Z5R8_MOUSE;D3Z722_MOUSE;Q5M9P3_MOUSE;RS19_MOUSE	1.07e-10	85262.3	85705.7	90591.1	90624.2	93507.4	94470.2	86518.1	99706.9	127934	130165	126140	135630	129125	127316	134157	133515	103181	98315.5	97565.1	74437.6
0.498864	D3YUJ1;Q9CY62	E3 ubiquitin-protein ligase RNF181	D3YUJ1;Q9CY62	D3YUJ1_MOUSE;RN181_MOUSE	0.00911274	7843.46	Filtered	Filtered	50492	Filtered	Filtered	Filtered	Filtered	Filtered	71946	58364.4	38733.8	Filtered	Filtered	Filtered	Filtered	Filtered	Filtered	Filtered	6587.52
0.694175	D3YUM1;Q91YT0	NADH dehydrogenase [ubiquinone] flavoprotein 1, mitochondrial;NADH dehydrogenase [ubiquinone] flavoprotein 1, mitochondrial	D3YUM1;Q91YT0	D3YUM1_MOUSE;NDUV1_MOUSE	4.27e-12	836485	825781	870531	859300	648074	652907	643393	599457	1042234	1.05766e+06	1.02875e+06	1.07612e+06	777227	772151	765881	792639	728698	746722	752550	740084
0.585495	D3YUP1;Q9WVG6	Histone-arginine methyltransferase CARM1	D3YUP1;Q9WVG6	D3YUP1_MOUSE;CARM1_MOUSE	0.000842849	51363.2	21882.8	98840.8	20812.9	48863.7	14852.6	34700.2	58732.4	84919.4	Filtered	22816.4	27530.7	40523.9	26929.7	22631.4	25257.3	22871.2	18659.5	31279.6	51670
0.544169	D3YUT2;Q924C5	Alpha-protein kinase 3	D3YUT2;Q924C5	D3YUT2_MOUSE;ALPK3_MOUSE	0.00214949	Filtered	Filtered	4925.58	Filtered	4804.64	5632.2	6793.35	4405.87	6606.61	6717.67	6415.9	6119.47	4408.45	4170.47	3898.99	4399.24	5850.83	5108.32	5940.85	5332.01
0.659075	D3YV69;P35279;Q0PD54;Q3U4W5	Ras-related protein Rab-6A;Ras-related protein Rab-6A;RAB6, member RAS oncogene family, isoform CRA_a;RAB6, member RAS oncogene family, isoform CRA_c	D3YV69;P35279;Q0PD54;Q3U4W5	D3YV69_MOUSE;RAB6A_MOUSE;Q0PD54_MOUSE;Q3U4W5_MOUSE	7.65e-09	238083	296713	216204	284298	214587	193370	198050	320342	174781	182802	246488	243795	224445	202377	210718	215292	173555	502547	458453	244152
0.683911	D3YVF4;D3Z7I1;O70569;P62264	40S ribosomal protein S14 (Fragment);40S ribosomal protein S14 (Fragment);Ribosomal protein S14;40S ribosomal protein S14	D3YVF4;D3Z7I1;O70569;P62264	D3YVF4_MOUSE;D3Z7I1_MOUSE;O70569_MOUSE;RS14_MOUSE	3.32e-11	113465	76697.6	111192	112568	75481.2	121034	101518	108058	157222	113198	161420	193538	159611	152725	160634	155823	96243	108681	104011	108244
0.626622	D3YVS1;Q9D7A0	Smoothelin;Uncharacterized protein	D3YVS1;Q9D7A0	D3YVS1_MOUSE;Q9D7A0_MOUSE	4.65e-06	24894.9	25520.2	23974.9	28920.9	26529.2	24924.4	29159	25513.6	28439.2	24954.3	22168.4	22350	22598.3	23741.9	20055.2	23708.3	33076.4	35776.5	28734.3	32460.2
0.616109	D3YVW0;F7C846;G3UXX9;G3XA66;P47802;Q8R5C0	Metaxin-1;Metaxin-1;Metaxin-1 (Fragment);Metaxin-1 (Fragment);Metaxin-1;Metaxin	D3YVW0;F7C846;G3UXX9;G3XA66;P47802;Q8R5C0	D3YVW0_MOUSE;F7C846_MOUSE;G3UXX9_MOUSE;G3XA66_MOUSE;MTX1_MOUSE;Q8R5C0_MOUSE	3.26e-05	10131.9	21829.1	12816.6	Filtered	8052.13	7249.49	6089.3	9278.01	17462.2	22712.5	14759.4	31767.4	Filtered	8258.97	6160.25	18400.2	Filtered	7149.57	16678.6	8008.7
0.60014	D3YVZ9;P58059;Q059G7	28S ribosomal protein S21, mitochondrial (Fragment);28S ribosomal protein S21, mitochondrial;MCG16762, isoform CRA_a	D3YVZ9;P58059;Q059G7	D3YVZ9_MOUSE;RT21_MOUSE;Q059G7_MOUSE	0.000294814	27851.3	24185.4	26617.4	24040.8	33183.9	33294.4	35830	32766.3	36567.2	37579	28348.7	31808.3	26917.8	26867	23973.4	26965.5	24519.5	31021.6	34527.8	29139.2
0.51808	D3YW19;I1E4X5;Q8BWQ6	RIKEN cDNA 9030624J02 gene (Fragment);RIKEN cDNA 9030624J02 gene;UPF0505 protein C16orf62 homolog	D3YW19;I1E4X5;Q8BWQ6	D3YW19_MOUSE;I1E4X5_MOUSE;CP062_MOUSE	0.00476293	Filtered	Filtered	Filtered	Filtered	56584	Filtered	Filtered	Filtered	64350.8	58821.6	Filtered	38920	Filtered	Filtered	Filtered	Filtered	Filtered	Filtered	Filtered	Filtered
0.562224	D3YWA4;F8WI88;Q3KQH9;Q3TM89;Q3UCC5;Q6P8I4	PEST proteolytic signal-containing nuclear protein;PEST proteolytic signal-containing nuclear protein;Pcnp protein (Fragment);PEST proteolytic signal-containing nuclear protein;MCG130899;PEST proteolytic signal-containing nuclear protein	D3YWA4;F8WI88;Q3KQH9;Q3TM89;Q3UCC5;Q6P8I4	D3YWA4_MOUSE;F8WI88_MOUSE;Q3KQH9_MOUSE;Q3TM89_MOUSE;Q3UCC5_MOUSE;PCNP_MOUSE	0.00148699	72232.4	Filtered	Filtered	Filtered	29512.1	24298.8	28293.4	32101.9	34781	16806.2	19949.9	Filtered	21134.5	19136.1	23619.5	24490.3	24014.2	20684.1	19470.1	22655.6
0.68787	D3YWF6;Q7TQI3	Ubiquitin thioesterase OTUB1	D3YWF6;Q7TQI3	D3YWF6_MOUSE;OTUB1_MOUSE	1.43e-11	126295	128804	125735	129226	117681	119082	121717	114306	110722	114877	102571	103620	99919.2	100540	102980	102256	109670	110183	113810	108323
0.658476	D3YWH9;F7CJS8;Q6ZWN5;Q96EC0;Q9CXW7	40S ribosomal protein S9;40S ribosomal protein S9 (Fragment);40S ribosomal protein S9;Rps9 protein (Fragment);40S ribosomal protein S9	D3YWH9;F7CJS8;Q6ZWN5;Q96EC0;Q9CXW7	D3YWH9_MOUSE;F7CJS8_MOUSE;RS9_MOUSE;Q96EC0_MOUSE;Q9CXW7_MOUSE	8.64e-09	130237	124814	125002	134462	129019	142854	135246	126016	186441	166553	192796	195999	197765	196228	182996	195732	110977	132294	129245	130902
0.637742	D3YWJ4;Q8K2I1	Protein farnesyltransferase subunit beta	D3YWJ4;Q8K2I1	D3YWJ4_MOUSE;FNTB_MOUSE	5.35e-07	28273	28640.7	28593.8	28805.2	24573.5	15591.6	23330.2	23461.4	16472.1	23467	19414.1	20174.3	18182.8	3568.12	19429	14711.4	22280	19167.7	19709.8	10195.1
0.669139	D3YWR7;Q8BVI4	Dihydropteridine reductase	D3YWR7;Q8BVI4	D3YWR7_MOUSE;DHPR_MOUSE	8.43e-10	293853	308735	302821	315590	267014	284716	254576	239446	243099	227278	271770	276278	289816	287706	287823	290492	310623	304533	298794	306658
0.653408	D3YWS3;Q9JJV2	Profilin;Profilin-2	D3YWS3;Q9JJV2	D3YWS3_MOUSE;PROF2_MOUSE	2.5e-08	110297	74637	94533	66341.1	98064.1	101903	96503.1	89334.3	70601.9	77653.1	83266.9	91897.6	62005.6	66990.6	68753.3	72882.2	70121	77299.9	75507.5	68677.5
0.606002	D3YWY6;D3Z5S0;E9Q0V4;P63030;Q3TCV4;Q3UX28;Q9D6B6	Mitochondrial pyruvate carrier;Mitochondrial pyruvate carrier;Mitochondrial pyruvate carrier;Mitochondrial pyruvate carrier 1;Mitochondrial pyruvate carrier;Mitochondrial pyruvate carrier;Mitochondrial pyruvate carrier	D3YWY6;D3Z5S0;E9Q0V4;P63030;Q3TCV4;Q3UX28;Q9D6B6	D3YWY6_MOUSE;D3Z5S0_MOUSE;E9Q0V4_MOUSE;MPC1_MOUSE;Q3TCV4_MOUSE;Q3UX28_MOUSE;Q9D6B6_MOUSE	0.000150557	113098	100702	112635	112825	76959.3	66644.4	78999	84743.7	31300.9	83201	77570.1	77124.5	58421.3	55231.7	54432.4	58666	75880.3	67534.4	81189.1	73045.6
0.500845	D3YX08;D3Z0I8;D3Z3Z2;D3Z7P2;Q3UBX0	Transmembrane protein 109;Transmembrane protein 109 (Fragment);Transmembrane protein 109 (Fragment);Transmembrane protein 109 (Fragment);Transmembrane protein 109	D3YX08;D3Z0I8;D3Z3Z2;D3Z7P2;Q3UBX0	D3YX08_MOUSE;D3Z0I8_MOUSE;D3Z3Z2_MOUSE;D3Z7P2_MOUSE;TM109_MOUSE	0.00854094	108407	118247	102093	114492	Filtered	Filtered	Filtered	17957.4	Filtered	43542.8	Filtered	7010.47	Filtered	44977.5	Filtered	Filtered	Filtered	10591.6	7136.49	10024.8
0.610631	D3YX27;D3YX28;Q3TXN0;Q3UJR3;Q80V84;Q9JIY5	Serine protease HTRA2, mitochondrial;Serine protease HTRA2, mitochondrial;Uncharacterized protein (Fragment);Uncharacterized protein;HtrA serine peptidase 2;Serine protease HTRA2, mitochondrial	D3YX27;D3YX28;Q3TXN0;Q3UJR3;Q80V84;Q9JIY5	D3YX27_MOUSE;D3YX28_MOUSE;Q3TXN0_MOUSE;Q3UJR3_MOUSE;Q80V84_MOUSE;HTRA2_MOUSE	7.85e-05	73990.5	72024.6	37192.1	56182.8	48765.1	42613.6	44770.3	40851.8	26958.2	38313.2	24686.9	26475.9	15114	22089.2	20354.9	20137	18309.1	20854.4	15322.1	20744.1
0.586487	D3YXC2;Q791T5;Q8CEY5	Mitochondrial carrier homolog 1 (Fragment);Mitochondrial carrier homolog 1;Uncharacterized protein	D3YXC2;Q791T5;Q8CEY5	D3YXC2_MOUSE;MTCH1_MOUSE;Q8CEY5_MOUSE	0.000803551	Filtered	Filtered	Filtered	Filtered	4988.71	4096.36	2165.39	5824.87	7190.72	6646.86	7664.36	6018.61	5500.02	3455.45	2587.32	2392.13	Filtered	Filtered	888.555	1129.51
0.578304	D3YXN0;D3Z0D6;D3Z268;P61967	AP complex subunit sigma (Fragment);AP complex subunit sigma (Fragment);AP-1 complex subunit sigma-1A (Fragment);AP-1 complex subunit sigma-1A	D3YXN0;D3Z0D6;D3Z268;P61967	D3YXN0_MOUSE;D3Z0D6_MOUSE;D3Z268_MOUSE;AP1S1_MOUSE	0.00109493	9527.21	14182.8	10580.8	11416.1	12060	10103.2	12400.5	11808	9935.09	13188.1	12417	13797	13231.8	13226.6	14475.9	11643.7	7262.93	13022.2	6511.93	10668.6
0.698857	D3YXT0;Q91WD5	NADH dehydrogenase [ubiquinone] iron-sulfur protein 2, mitochondrial;NADH dehydrogenase [ubiquinone] iron-sulfur protein 2, mitochondrial	D3YXT0;Q91WD5	D3YXT0_MOUSE;NDUS2_MOUSE	1.85e-12	585185	572935	582738	564246	375571	410620	377123	377057	546133	529064	585072	569233	340215	376088	350679	363970	370105	283107	367201	338409
0.584577	D3YY50;F8WHX2;Q9D725;Q9D8X1	Copper homeostasis protein cutC homolog (Fragment);Copper homeostasis protein cutC homolog;Uncharacterized protein;Copper homeostasis protein cutC homolog	D3YY50;F8WHX2;Q9D725;Q9D8X1	D3YY50_MOUSE;F8WHX2_MOUSE;Q9D725_MOUSE;CUTC_MOUSE	0.000877038	12196.8	12175	21729.6	Filtered	21858.5	11881.9	13482.6	12325.4	11973.7	12579.8	11876.3	10122.8	11186.3	13206	15693.5	16412.1	12435.9	3469.39	10320.6	12564.2
0.677365	D3YYD5;D3Z645;Q9QZ88	Vacuolar protein sorting-associated protein 29 (Fragment);Vacuolar protein sorting-associated protein 29;Vacuolar protein sorting-associated protein 29	D3YYD5;D3Z645;Q9QZ88	D3YYD5_MOUSE;D3Z645_MOUSE;VPS29_MOUSE	1.31e-10	132402	127347	122639	123096	124695	114764	119793	125803	122257	127286	119389	114737	125811	128034	112742	131355	111114	118231	126654	132441
0.670323	D3YYE1;D3Z7M9;O35381	Acidic leucine-rich nuclear phosphoprotein 32 family member A (Fragment);Acidic leucine-rich nuclear phosphoprotein 32 family member A;Acidic leucine-rich nuclear phosphoprotein 32 family member A	D3YYE1;D3Z7M9;O35381	D3YYE1_MOUSE;D3Z7M9_MOUSE;AN32A_MOUSE	6.41e-10	108708	108390	110444	109786	139482	146774	140703	131300	116823	124354	123059	118951	103310	99718.5	98789.9	107365	84632.9	89775	78265.8	88071.6
0.669061	D3YYK0;Q8K4F5	Abhydrolase domain containing 11, isoform CRA_b;Protein ABHD11	D3YYK0;Q8K4F5	D3YYK0_MOUSE;ABHDB_MOUSE	8.58e-10	128150	131409	124878	134115	121896	124557	118163	119661	104886	114460	109309	113138	95046.6	100238	91918	78569.1	101799	111999	113044	100834
0.666977	D3YYK8;E9Q6X0;Q8R001	Microtubule-associated protein RP/EB family member 2 (Fragment);Microtubule-associated protein RP/EB family member 2;Microtubule-associated protein RP/EB family member 2	D3YYK8;E9Q6X0;Q8R001	D3YYK8_MOUSE;E9Q6X0_MOUSE;MARE2_MOUSE	1.37e-09	41864.4	60811.5	43494.8	44996	48733.2	31723.2	36110.8	50921.8	30259.4	30972.1	33410.8	31610.8	30431.7	26906.8	30005.1	26871.9	48799.5	47754	48704.6	46733.4
0.674531	D3YYM6;D3Z1S8;Q91V55	40S ribosomal protein S5 (Fragment);40S ribosomal protein S5 (Fragment);40S ribosomal protein S5	D3YYM6;D3Z1S8;Q91V55	D3YYM6_MOUSE;D3Z1S8_MOUSE;Q91V55_MOUSE	2.52e-10	83169.1	81912.3	85449	90741.6	79625.6	96821.5	80815.1	82951.6	116759	115582	121537	114560	106475	100163	98110.5	104880	69455	71648.1	72048.9	68567.3
0.56089	D3YYN7;Q3UHK5;Q6PIE5;Q6ZQ49	Sodium/potassium-transporting ATPase subunit alpha;Sodium/potassium-transporting ATPase subunit alpha;Sodium/potassium-transporting ATPase subunit alpha-2;Sodium/potassium-transporting ATPase subunit alpha (Fragment)	D3YYN7;Q3UHK5;Q6PIE5;Q6ZQ49	D3YYN7_MOUSE;Q3UHK5_MOUSE;AT1A2_MOUSE;Q6ZQ49_MOUSE	0.0015167	21133.8	55640.9	8945.33	38074.9	54763.5	36774.4	59523.1	70878.8	50020.3	70816.5	56931.5	51453.7	37349.5	41685.4	43516.8	33507.6	124183	39956.2	89167.2	Filtered
0.659964	D3YYS6;E9Q3B9;O35678;Q3UFX6	Monoglyceride lipase;Monoglyceride lipase;Monoglyceride lipase;Uncharacterized protein	D3YYS6;E9Q3B9;O35678;Q3UFX6	D3YYS6_MOUSE;E9Q3B9_MOUSE;MGLL_MOUSE;Q3UFX6_MOUSE	6.25e-09	84037	80351.5	77863.1	81763.9	76981.5	60680.9	71525	62332.5	74049.9	80447.3	71493.2	74053.3	71763.4	74155.7	75237.5	77685.3	71685.7	68665.6	85109.8	61121
0.51561	D3YYU8	Obscurin-like protein 1	D3YYU8	OBSL1_MOUSE	0.00515974	Filtered	Filtered	Filtered	14255.2	Filtered	3573.14	Filtered	Filtered	9362.99	9283.56	1188.1	3979.78	10473.8	11095.3	19712.6	9436.05	8688.68	Filtered	14710.7	17344.3
0.645376	D3YYV8;P47962;Q3TKR5;Q3U850;Q58EU6	60S ribosomal protein L5 (Fragment);60S ribosomal protein L5;Ribosomal protein L5;Uncharacterized protein;MCG13589	D3YYV8;P47962;Q3TKR5;Q3U850;Q58EU6	D3YYV8_MOUSE;RL5_MOUSE;Q3TKR5_MOUSE;Q3U850_MOUSE;Q58EU6_MOUSE	1.24e-07	96102	93222.7	89584.3	87689.9	84593.6	104487	95222.1	55197.7	155244	128548	150347	172691	135486	141442	152617	144900	105424	86940.4	102258	92165.1
0.613993	D3YZD8;D3Z442;Q8R0P4	Mth938 domain-containing protein	D3YZD8;D3Z442;Q8R0P4	D3YZD8_MOUSE;D3Z442_MOUSE;AAMDC_MOUSE	4.65e-05	89700.1	88663	86347.6	88616.5	81258	74860.4	75075.3	77998.3	66488.6	72260	68424.2	80379.8	81498.1	65101.8	85440.6	82086.9	95528.2	100613	94487.5	92570.2
0.514785	D3YZP9	Coiled-coil domain-containing protein 6	D3YZP9	CCDC6_MOUSE	0.00530927	114379	32631.8	121003	Filtered	53863.4	38945.7	13162.1	5179.37	18046.7	15362.7	25543.9	29979.2	92561.7	37925.2	13919.5	6279.3	32975.1	Filtered	117247	46093.6
0.704691	D3Z041;P41216	Long-chain-fatty-acid--CoA ligase 1	D3Z041;P41216	D3Z041_MOUSE;ACSL1_MOUSE	1.02e-12	915938	859610	923016	954050	594451	650096	672371	633096	995341	1.06099e+06	1.11322e+06	957882	754470	700670	745695	735091	719148	708943	703283	691210
0.568862	D3Z061;Q8C7R4	Ubiquitin-like modifier-activating enzyme 6	D3Z061;Q8C7R4	D3Z061_MOUSE;UBA6_MOUSE	0.00133541	12322	14053.4	7571.04	20422.6	15477.3	15790.2	16005.4	16245.1	13987.1	14722.7	15950.1	12816	14810.1	14087.3	10791.6	16358.2	16845.6	14947.6	15430.3	13855.1
0.638643	D3Z0F5;O88545;Q3UIT2	COP9 signalosome complex subunit 6;COP9 signalosome complex subunit 6;COP9 (Constitutive photomorphogenic) homolog, subunit 6 (Arabidopsis thaliana), isoform CRA_b	D3Z0F5;O88545;Q3UIT2	D3Z0F5_MOUSE;CSN6_MOUSE;Q3UIT2_MOUSE	4.49e-07	49899.4	50197.3	56553.9	52454	49465.2	54416.5	51739.2	43805.8	46175	38977.5	46839.1	40436.3	43833.9	46833.5	48751.3	43382.3	62011.1	60338.4	58364.1	57605.9
0.601502	D3Z124;F6QA74;P28352;Q544Z7	DNA-(apurinic or apyrimidinic site) lyase (Fragment);DNA-(apurinic or apyrimidinic site) lyase (Fragment);DNA-(apurinic or apyrimidinic site) lyase;DNA-(apurinic or apyrimidinic site) lyase	D3Z124;F6QA74;P28352;Q544Z7	D3Z124_MOUSE;F6QA74_MOUSE;APEX1_MOUSE;Q544Z7_MOUSE	0.000255641	35551.6	35934.2	36519.2	20410.1	35114.2	36994.7	36553.5	36705.2	34388.1	27295.9	28613.8	Filtered	20660.4	19268.2	19670	13220.7	48410.6	49509.1	49863.9	48050.1
0.5578	D3Z1M5;D3Z2D6;D3Z3F8;Q3TVW1;Q8R1X6	Spastic paraplegia 20, spartin (Troyer syndrome) homolog (human) (Fragment);Spastic paraplegia 20, spartin (Troyer syndrome) homolog (human) (Fragment);Spastic paraplegia 20, spartin (Troyer syndrome) homolog (human);Spastic paraplegia 20, spartin (Troyer syndrome) homolog (Human), isoform CRA_b;Spartin	D3Z1M5;D3Z2D6;D3Z3F8;Q3TVW1;Q8R1X6	D3Z1M5_MOUSE;D3Z2D6_MOUSE;D3Z3F8_MOUSE;Q3TVW1_MOUSE;SPART_MOUSE	0.00158922	13364.3	10050.1	14310.2	14432.7	Filtered	Filtered	Filtered	Filtered	5947.06	Filtered	9192.08	6671	Filtered	Filtered	Filtered	Filtered	Filtered	Filtered	13121	15686
0.669923	D3Z1Z8;D3Z5N2;P54227;Q545B6;Q91XT3;Q9DCP3	Stathmin (Fragment);Stathmin;Stathmin;Stathmin;Stathmin;Stathmin	D3Z1Z8;D3Z5N2;P54227;Q545B6;Q91XT3;Q9DCP3	D3Z1Z8_MOUSE;D3Z5N2_MOUSE;STMN1_MOUSE;Q545B6_MOUSE;Q91XT3_MOUSE;Q9DCP3_MOUSE	7.03e-10	58241.3	92611.1	84135.4	80554	134928	110670	139753	156685	55018.1	61864.3	70245.3	51849.6	145237	134763	133279	136439	132689	136462	143187	138701
0.632084	D3Z215;D3Z521;O88947;Q3TBR2;Q3TDB9;Q3U3V1;Q4FJS7;Q80Y26	Coagulation factor X;Coagulation factor X;Coagulation factor X;Coagulation factor X;Uncharacterized protein (Fragment);Coagulation factor X;F10 protein;F10 protein	D3Z215;D3Z521;O88947;Q3TBR2;Q3TDB9;Q3U3V1;Q4FJS7;Q80Y26	D3Z215_MOUSE;D3Z521_MOUSE;FA10_MOUSE;Q3TBR2_MOUSE;Q3TDB9_MOUSE;Q3U3V1_MOUSE;Q4FJS7_MOUSE;Q80Y26_MOUSE	1.6e-06	18983	25907	22688.3	20402.2	30308.1	32505.4	36002.4	35699	32443.2	27351.8	37237.6	37351.4	29382.5	29356.4	29369.7	24024.1	23748.9	28539.4	22571.7	24775.9
0.610334	D3Z2K2;Q9CR88	28S ribosomal protein S14, mitochondrial;28S ribosomal protein S14, mitochondrial	D3Z2K2;Q9CR88	D3Z2K2_MOUSE;RT14_MOUSE	8.2e-05	Filtered	Filtered	Filtered	Filtered	13357.5	17160.6	12318	11227.3	5986.49	14081.1	12864.6	18300.2	14714.9	10163.3	4686.17	4564.9	7342.66	15586.1	8035.66	17684.8
0.617566	D3Z2X5;D3Z7E6;Q3TJC2;Q61205	Platelet-activating factor acetylhydrolase IB subunit gamma (Fragment);Platelet-activating factor acetylhydrolase IB subunit gamma;Platelet-activating factor acetylhydrolase, isoform 1b, alpha1 subunit, isoform CRA_a;Platelet-activating factor acetylhydrolase IB subunit gamma	D3Z2X5;D3Z7E6;Q3TJC2;Q61205	D3Z2X5_MOUSE;D3Z7E6_MOUSE;Q3TJC2_MOUSE;PA1B3_MOUSE	2.54e-05	42491.9	39748.8	58035.1	58356.8	32712.6	26236.1	29833.1	33862.4	26015.1	27831.5	30218.2	22138.6	31773.2	14857	26133.2	20213.8	27250.1	25444.5	Filtered	22574.3
0.643522	D3Z2Z1;F8WIA1;Q922J3	CAP-Gly domain-containing linker protein 1	D3Z2Z1;F8WIA1;Q922J3	D3Z2Z1_MOUSE;F8WIA1_MOUSE;CLIP1_MOUSE	1.77e-07	20400.6	19614.9	17778.9	21303.1	31776.2	31097.9	29669.2	26560	26911.1	21116.6	21450.7	27741.2	30322.8	32803.4	31399	28792	24986.6	22655.5	21469.8	23547.4
0.572176	D3Z315;O89079;Q9D1J2	Coatomer subunit epsilon (Fragment);Coatomer subunit epsilon;Coatomer subunit epsilon	D3Z315;O89079;Q9D1J2	D3Z315_MOUSE;COPE_MOUSE;Q9D1J2_MOUSE	0.00125906	14723.5	9031.95	6780.11	9290.92	18695.5	17942.5	16143.4	15202.4	16471.6	15387.2	13673.2	16863.3	16292.6	20586.3	16002.2	18768.4	9389.39	15595.1	12221.7	10862.8
0.596885	D3Z340;D6RFR7;Q3TB15;Q3TGG0;Q3TVI6;Q3U3Y3;Q8K3G9	DCC-interacting protein 13-beta (Fragment);DCC-interacting protein 13-beta;Uncharacterized protein;Uncharacterized protein;Dip3 beta;Uncharacterized protein (Fragment);DCC-interacting protein 13-beta	D3Z340;D6RFR7;Q3TB15;Q3TGG0;Q3TVI6;Q3U3Y3;Q8K3G9	D3Z340_MOUSE;D6RFR7_MOUSE;Q3TB15_MOUSE;Q3TGG0_MOUSE;Q3TVI6_MOUSE;Q3U3Y3_MOUSE;DP13B_MOUSE	0.000400042	Filtered	Filtered	9169.44	12216.7	9038.8	8177.8	7530.93	6404.05	16282.4	12568.9	11756.3	14667.4	15144.5	8777.88	9426.11	8370.02	Filtered	3155.7	3488.01	Filtered
0.504599	D3Z3A0;Q8BVM6;Q9CT86;Q9DCL8	MCG126099, isoform CRA_b;Uncharacterized protein;Uncharacterized protein (Fragment);Protein phosphatase inhibitor 2	D3Z3A0;Q8BVM6;Q9CT86;Q9DCL8	D3Z3A0_MOUSE;Q8BVM6_MOUSE;Q9CT86_MOUSE;IPP2_MOUSE	0.0075434	Filtered	Filtered	Filtered	Filtered	7448.45	Filtered	Filtered	Filtered	2525.73	Filtered	Filtered	Filtered	4977.44	4377.52	5166.45	5268.48	Filtered	Filtered	Filtered	Filtered
0.64432	D3Z3G6;Q63844	Mitogen-activated protein kinase;Mitogen-activated protein kinase 3	D3Z3G6;Q63844	D3Z3G6_MOUSE;MK03_MOUSE	1.52e-07	56448.3	62709.3	47310.4	53455.7	64443.8	60697.8	65555	50636.3	66430.5	77804.7	57711.3	64100.6	63874.4	69721.5	38739.3	65210.3	62675.1	62072.5	68185.4	62872
0.574142	D3Z3J6;F6Y616;G3UYE5;Q8VE62	Polyadenylate-binding protein-interacting protein 1	D3Z3J6;F6Y616;G3UYE5;Q8VE62	D3Z3J6_MOUSE;F6Y616_MOUSE;G3UYE5_MOUSE;PAIP1_MOUSE	0.00121105	43658.6	50051.9	39005.2	53373.3	36836.6	38422.2	34503.4	37216.5	41568	41085.2	38449	43106.5	41165	23464.4	46128.2	40415.6	48220	41222.4	47961.7	47729
0.640453	D3Z497;Q9WTZ1	Predicted gene 7075;RING-box protein 2	D3Z497;Q9WTZ1	D3Z497_MOUSE;RBX2_MOUSE	3.19e-07	25187.4	34593.8	34323.9	33986.6	40443.8	28982.1	42015.5	17996.6	32717.5	25446.9	37905.3	39481.4	27858.7	27696.9	31793.6	29275.7	36330	36978.1	25104.5	34937.1
0.641444	D3Z4I3;Q3TLA1;Q62176	RNA-binding protein 24;Uncharacterized protein;RNA-binding protein 38	D3Z4I3;Q3TLA1;Q62176	RBM24_MOUSE;Q3TLA1_MOUSE;RBM38_MOUSE	2.64e-07	49844.8	46983.4	46977.8	44972.8	62969.2	56612.8	57435.9	62294.6	41752.5	48551.5	39406.2	38821.3	47505.9	45946	49217.5	48963.2	51034.3	52457.6	50101.4	49509.3
0.577623	D3Z4J5;D3Z7S0;Q9D1H7	Golgi to ER traffic protein 4 homolog (Fragment);Golgi to ER traffic protein 4 homolog (Fragment);Golgi to ER traffic protein 4 homolog	D3Z4J5;D3Z7S0;Q9D1H7	D3Z4J5_MOUSE;D3Z7S0_MOUSE;GET4_MOUSE	0.00111213	36399.4	39200.9	34656.4	43239.5	47415.4	45473.8	38261.2	45495.3	46288.1	58858.7	49621	45190.9	48991.7	24483.2	46811.6	49777	38263.5	39881.3	49140.6	54698
0.639496	D3Z5G7	Carboxylic ester hydrolase	D3Z5G7	D3Z5G7_MOUSE	3.8e-07	869432	857595	861552	165828	958531	919774	1.03643e+06	887554	649214	662429	692770	641635	763841	813116	798626	847456	765726	761834	776911	759643
0.571449	D3Z5K6;G3X8S1;Q9CQV7	Mitochondrial import inner membrane translocase subunit TIM14;DnaJ (Hsp40) homolog, subfamily C, member 19, isoform CRA_c;Mitochondrial import inner membrane translocase subunit TIM14	D3Z5K6;G3X8S1;Q9CQV7	D3Z5K6_MOUSE;G3X8S1_MOUSE;TIM14_MOUSE	0.00127479	21357	29476.3	25038.8	19710.5	Filtered	28167.8	35519.2	Filtered	9444.04	Filtered	10512	17531.9	20435.8	22851.5	21429.2	20669.1	35579.3	40090	32438.7	38469.7
0.543195	D3Z603;Q5U5I3;Q99N85	28S ribosomal protein S18a, mitochondrial;28S ribosomal protein S18a, mitochondrial;28S ribosomal protein S18a, mitochondrial	D3Z603;Q5U5I3;Q99N85	D3Z603_MOUSE;Q5U5I3_MOUSE;RT18A_MOUSE	0.00221302	Filtered	Filtered	Filtered	18746.5	37650.6	36821.6	14481.6	26084.9	17408.1	34004.5	Filtered	26766.6	9098.4	35712.3	Filtered	24192.5	29063.3	29843.2	24152.3	30760.1
0.600049	D3Z6A1;D3Z6H3;Q9WUB4	Dynactin subunit 6 (Fragment);Dynactin 6, isoform CRA_b;Dynactin subunit 6	D3Z6A1;D3Z6H3;Q9WUB4	D3Z6A1_MOUSE;D3Z6H3_MOUSE;DCTN6_MOUSE	0.000297522	29233.9	33788.4	34939.6	32642.5	25311.6	28853.2	26921.7	28481.8	19094.4	24294.3	25235.8	19968	22948.6	21473.9	24717.4	23575.2	26601.1	24284.2	26199.4	22395.6
0.629573	D3Z6B9;Q8K009	Mitochondrial 10-formyltetrahydrofolate dehydrogenase	D3Z6B9;Q8K009	D3Z6B9_MOUSE;AL1L2_MOUSE	2.62e-06	47261.8	50517.9	43543.5	45391.8	44957.7	47816.3	42231.1	51427.3	43152.6	45644	56709.6	45025.2	35572.8	38104	35824.6	35202.7	32322.4	31585.9	31517.9	30097.1
0.615022	D3Z6G3;Q2UZW7;Q6PER3	Microtubule-associated protein RP/EB family member 3;Microtubule-associated protein;Microtubule-associated protein RP/EB family member 3	D3Z6G3;Q2UZW7;Q6PER3	D3Z6G3_MOUSE;Q2UZW7_MOUSE;MARE3_MOUSE	3.93e-05	74001	38996.9	35879.2	37094.9	28641.3	28253.9	25882.1	58722.5	35711.6	32835.9	25022.5	26300.2	40212.5	37996.5	23868.5	16585.6	32787.6	31601.9	29634.3	27001
0.607338	D3Z6I7;E9Q0M9;E9QA15;E9QA16;Q3UGC3;Q8VCQ8;S4R1T7	Caldesmon 1;Caldesmon 1;Caldesmon 1;Caldesmon 1;Uncharacterized protein (Fragment);Caldesmon 1;Caldesmon 1	D3Z6I7;E9Q0M9;E9QA15;E9QA16;Q3UGC3;Q8VCQ8;S4R1T7	D3Z6I7_MOUSE;E9Q0M9_MOUSE;E9QA15_MOUSE;E9QA16_MOUSE;Q3UGC3_MOUSE;Q8VCQ8_MOUSE;S4R1T7_MOUSE	0.000125885	14088.4	12577	14039.3	11533	12650.7	18790.7	14649.9	11703.5	16857.4	17035.1	17123.9	20999.9	21740	19407.5	19239.7	20504.2	17012.8	18783.6	14662.7	15325.3
0.517045	D3Z6Y9;D3Z7J7;Q99LN9	Deoxyhypusine hydroxylase;Deoxyhypusine hydroxylase (Fragment);Deoxyhypusine hydroxylase	D3Z6Y9;D3Z7J7;Q99LN9	D3Z6Y9_MOUSE;D3Z7J7_MOUSE;DOHH_MOUSE	0.00492415	31043.3	15456	13524.5	Filtered	Filtered	35196.4	Filtered	9308.69	51781.7	Filtered	5943.09	Filtered	14716.1	22137.1	33361.1	17688.6	Filtered	34131.3	34063.6	Filtered
0.642245	D3Z794;G3UWI9;G3UWX9;G3UZ60;G3UZA7;G3UZX6;H7BWX9;P61957;Q9Z172	Small ubiquitin-related modifier 2;SMT3 suppressor of mif two 3 homolog 3 (Yeast), isoform CRA_c;SMT3 suppressor of mif two 3 homolog 3 (Yeast), isoform CRA_b;Small ubiquitin-related modifier 3;Small ubiquitin-related modifier;Small ubiquitin-related modifier 3 (Fragment);Small ubiquitin-related modifier 2;Small ubiquitin-related modifier 2;Small ubiquitin-related modifier 3	D3Z794;G3UWI9;G3UWX9;G3UZ60;G3UZA7;G3UZX6;H7BWX9;P61957;Q9Z172	D3Z794_MOUSE;G3UWI9_MOUSE;G3UWX9_MOUSE;G3UZ60_MOUSE;G3UZA7_MOUSE;G3UZX6_MOUSE;H7BWX9_MOUSE;SUMO2_MOUSE;SUMO3_MOUSE	2.26e-07	330662	353424	338158	340164	380842	380631	378997	388736	376800	395253	363003	361829	410149	445227	426555	405757	454601	446982	446385	432037
0.581377	D3Z795;Q9JK23	Proteasome assembly chaperone 1	D3Z795;Q9JK23	D3Z795_MOUSE;PSMG1_MOUSE	0.000994095	42636.2	23633.2	45916	21620.2	18342.6	10830.4	23711.1	21118.8	8578.79	26174.2	13465.4	9055.89	33065	23714.6	17330.2	24736.6	16371.9	12484.5	11699.7	12457.8
0.546803	D3Z7C0;Q3UKS6;Q9Z2Q5	39S ribosomal protein L40, mitochondrial;Mitochondrial ribosomal protein L40;39S ribosomal protein L40, mitochondrial	D3Z7C0;Q3UKS6;Q9Z2Q5	D3Z7C0_MOUSE;Q3UKS6_MOUSE;RM40_MOUSE	0.00200119	68213.5	69395.7	73082.5	47843.1	63209.8	66805.7	72947.5	62075.9	55110.3	65799.4	60467	68441.3	53284.9	40339.2	45724.3	45570.5	71259.5	64412.9	76456	80479.9
0.597138	D3Z7E5;Q2NL51	Glycogen synthase kinase-3 alpha	D3Z7E5;Q2NL51	D3Z7E5_MOUSE;GSK3A_MOUSE	0.000391609	29077.7	23843.2	26792.2	34499.1	56536.3	39008.2	25034.4	35439.7	30277.9	34795.4	39776.3	31090.9	26693.2	33967.3	40535.8	30185.9	44396	44360.4	32074.9	32960.8
0.617964	D3Z7F7;Q8BFS6	Serine/threonine-protein phosphatase CPPED1 (Fragment);Serine/threonine-protein phosphatase CPPED1	D3Z7F7;Q8BFS6	D3Z7F7_MOUSE;CPPED_MOUSE	2.37e-05	34917.9	28218.1	31494.1	29834	36880.3	27830.8	38459.1	40099.9	21312	37227.8	22798.8	37094.6	24909.1	25188.3	24173.4	25235.1	23043.8	22451.1	18846.1	24227.7
0.579171	D3Z7P0;Q8K3W0	BRISC and BRCA1-A complex member 2	D3Z7P0;Q8K3W0	D3Z7P0_MOUSE;BABA2_MOUSE	0.00106645	8330.22	11859.7	9106.08	9573.55	10293.2	9668.62	11067.6	7796.43	16473.4	38501.5	8632.26	7411.36	7361.75	7879.24	6402.42	40042.9	7206.72	10957.7	5996.99	8742.32
0.628149	D3Z7P3;D3Z7P4	Glutaminase kidney isoform, mitochondrial;Glutaminase kidney isoform, mitochondrial	D3Z7P3;D3Z7P4	GLSK_MOUSE;D3Z7P4_MOUSE	3.47e-06	44854.5	45129.3	44428.9	43964.6	43089	41784.8	43432.1	45116.9	46015.2	46373.9	39867	47830.9	38135.7	35794.4	40456.3	38264.7	37282.8	37801.7	40305	40468.7
0.674271	D3Z7Q5;P56812;Q564F6	Programmed cell death protein 5;Programmed cell death protein 5;MCG128907	D3Z7Q5;P56812;Q564F6	D3Z7Q5_MOUSE;PDCD5_MOUSE;Q564F6_MOUSE	2.67e-10	172507	175565	175473	175229	191010	188458	184725	191323	156008	148667	166612	155516	165580	165755	171143	166516	210574	209039	210794	217711
0.578133	D3Z7R6;Q08093;Q543F3	Calponin;Calponin-2;Calponin	D3Z7R6;Q08093;Q543F3	D3Z7R6_MOUSE;CNN2_MOUSE;Q543F3_MOUSE	0.00109929	33139.4	33138.8	35136.8	33302.1	23324	42216.1	33141.4	42627.4	Filtered	44270.5	22918.1	3774.5	30307.7	30189.7	28835	30660.6	70702.4	92293.8	30780.3	34306.8
0.623848	D3Z7V3;F6UV57;F6YCM8;F8WIH0;H7BX64;Q3URD3	Sarcolemmal membrane-associated protein;Sarcolemmal membrane-associated protein (Fragment);Sarcolemmal membrane-associated protein (Fragment);Sarcolemmal membrane-associated protein (Fragment);Sarcolemmal membrane-associated protein;Sarcolemmal membrane-associated protein	D3Z7V3;F6UV57;F6YCM8;F8WIH0;H7BX64;Q3URD3	D3Z7V3_MOUSE;F6UV57_MOUSE;F6YCM8_MOUSE;F8WIH0_MOUSE;H7BX64_MOUSE;SLMAP_MOUSE	7.98e-06	78872.3	86862.3	84802.8	94239.4	55441.6	66574.2	65709.1	50150.2	91746.3	97667.2	94740.7	91485.5	72475.5	68425.5	62131.6	69382	74044.3	70075	77581.4	80309.1
0.680489	D3Z7X0	Acyl-Coenzyme A dehydrogenase family, member 12	D3Z7X0	D3Z7X0_MOUSE	6.62e-11	217896	221099	217489	215832	99003.3	111853	108582	108205	141203	205971	216902	208757	168258	160971	174248	162864	182753	189613	186224	180746
0.54429	D5MCW4;Q9CQ89	Protein CutA	D5MCW4;Q9CQ89	D5MCW4_MOUSE;CUTA_MOUSE	0.00214243	135604	148646	134330	157025	41296.8	111780	83395.2	84955.7	85021.7	Filtered	58005.4	41608.2	53656.8	50402	45986	50045.6	102411	98829.5	82294.9	79316.9
0.656863	D6RCW7;P47754;Q3UBZ3;Q3UCD2;Q5DQJ3	F-actin-capping protein subunit alpha-2;F-actin-capping protein subunit alpha-2;Uncharacterized protein;Uncharacterized protein;Capping protein (Actin filament) muscle Z-line, alpha 2, isoform CRA_c	D6RCW7;P47754;Q3UBZ3;Q3UCD2;Q5DQJ3	D6RCW7_MOUSE;CAZA2_MOUSE;Q3UBZ3_MOUSE;Q3UCD2_MOUSE;Q5DQJ3_MOUSE	1.22e-08	63288.6	64835.1	61839.1	66309.4	58093.7	63355.7	77892.2	63956.5	64703.1	64095.9	74161.6	68633.7	78227.8	75747.4	68935	56855.8	64786.5	69596.1	66558.7	51867.6
0.620174	D6RG44;Q9D8Y1	Transmembrane protein 126A	D6RG44;Q9D8Y1	D6RG44_MOUSE;T126A_MOUSE	1.59e-05	77524.1	118305	Filtered	70203.6	81781	15609.4	140903	23769.6	100629	101364	21906.5	26485.7	11487.2	18129.1	22385.3	76272.8	15789.5	63514.3	25763.9	110263
0.584628	D6RGM2;F6ZFG8;Q6P6M7	O-phosphoseryl-tRNA(Sec) selenium transferase;O-phosphoseryl-tRNA(Sec) selenium transferase (Fragment);O-phosphoseryl-tRNA(Sec) selenium transferase	D6RGM2;F6ZFG8;Q6P6M7	D6RGM2_MOUSE;F6ZFG8_MOUSE;SPCS_MOUSE	0.000875391	32312.7	33072.8	35171.3	29833.1	20693	17898.9	21845.9	25868.8	32530.3	27180.5	23098.5	19101	23204.8	25260.1	15620.4	23286.4	28129.6	22197.6	24937.4	26387.9
0.654303	D6RGQ0;E9Q8I0;P06909	Complement factor H	D6RGQ0;E9Q8I0;P06909	D6RGQ0_MOUSE;E9Q8I0_MOUSE;CFAH_MOUSE	2.08e-08	37561.3	33149.9	33307.5	43237	46621.3	45704.4	50089.9	49181.4	43636.2	37610.3	43351.2	38164.8	40279.7	38277.2	39096.3	43146	36685.1	31034.1	29292.3	27945.8
0.69148	D9J2Z9;D9J300;D9J301;D9J302	ENH isoform 1b;ENH isoform 1c;ENH isoform 1d;ENH isoform 1e	D9J2Z9;D9J300;D9J301;D9J302	D9J2Z9_MOUSE;D9J300_MOUSE;D9J301_MOUSE;D9J302_MOUSE	7.28e-12	250435	267202	263373	258954	268921	264125	263864	302281	269264	320247	268952	326736	296706	312770	298117	299726	366548	390976	377433	330880
0.671959	D9J303;E9Q8P5;F8WJI6	ENH isoform 3a;PDZ and LIM domain protein 5;PDZ and LIM domain protein 5	D9J303;E9Q8P5;F8WJI6	D9J303_MOUSE;E9Q8P5_MOUSE;F8WJI6_MOUSE	4.45e-10	94497.2	67586.3	73008.8	73669.2	76948.1	83757.9	75298.3	92443.9	64577.3	84147.7	84415.9	82928.8	79951.3	82526.5	84878.6	80326.9	111695	115368	124015	121684
0.623653	D9J342;G3X9I4;O08583;Q4KL64;Q9JJW6	RNA and export factor binding protein 2;Aly/REF export factor 2;THO complex subunit 4;RNA and export factor binding protein 2;Aly/REF export factor 2	D9J342;G3X9I4;O08583;Q4KL64;Q9JJW6	D9J342_MOUSE;G3X9I4_MOUSE;THOC4_MOUSE;Q4KL64_MOUSE;ALRF2_MOUSE	8.27e-06	26692	24446.3	26941.1	24133.3	24675.2	13515.9	22536.6	28814.5	39012.1	40067.1	27903.3	19662.1	24161.6	29610.4	26480.9	32005.2	46667.6	43851.6	46126.4	36538.7
0.568386	E0CX53;E9Q6Q8;F6SUV7;Q8BYJ6	TBC1 domain family member 4;TBC1 domain family member 4;TBC1 domain family member 4 (Fragment);TBC1 domain family member 4	E0CX53;E9Q6Q8;F6SUV7;Q8BYJ6	E0CX53_MOUSE;E9Q6Q8_MOUSE;F6SUV7_MOUSE;TBCD4_MOUSE	0.00134656	17425.9	22419.5	21887.8	29614.5	20586	23804.4	17923.6	15730.1	18432.2	43550.5	53367.9	15825.2	31954.4	12632.5	7580.37	10591.2	12125.6	17322.4	16249.7	13611.4
0.702356	E0CXB2;E9QKZ2;Q4G0B8;Q91YE6	Importin-9;Importin-9;Importin 9;Importin-9	E0CXB2;E9QKZ2;Q4G0B8;Q91YE6	E0CXB2_MOUSE;E9QKZ2_MOUSE;Q4G0B8_MOUSE;IPO9_MOUSE	1.11e-12	12684.3	13030	11186.2	13220.5	19815.3	18992.4	20517.8	17673.5	13457.2	13560.4	13299.6	13395.6	13987.5	13905.9	9791.77	12774.1	16768	15038	16072	17038.6
0.636441	E0CXD9;F7CH13;Q3U7E6;Q545Q2;Q64310	Surfeit locus protein 4;Surfeit locus protein 4 (Fragment);Uncharacterized protein;Surfeit gene 4, isoform CRA_a;Surfeit locus protein 4	E0CXD9;F7CH13;Q3U7E6;Q545Q2;Q64310	E0CXD9_MOUSE;F7CH13_MOUSE;Q3U7E6_MOUSE;Q545Q2_MOUSE;SURF4_MOUSE	6.89e-07	41666.2	40899	41475.7	38243.2	25348.2	24386.1	21695	21751.6	23958.5	28405.8	24317	26496.8	21933.4	18849.5	23276.2	21280	31575.9	9386.59	24781	24757.1
0.683113	E0CXN5;P13707	Glycerol-3-phosphate dehydrogenase [NAD(+)];Glycerol-3-phosphate dehydrogenase [NAD(+)], cytoplasmic	E0CXN5;P13707	E0CXN5_MOUSE;GPDA_MOUSE	3.85e-11	241036	262337	266448	271193	497111	621503	602570	562106	356514	378437	355408	343168	216620	214553	217755	212242	262273	249156	265956	256098
0.569094	E0CY49;Q3UUH0;Q91YI0	Argininosuccinate lyase (Fragment);Uncharacterized protein;Argininosuccinate lyase	E0CY49;Q3UUH0;Q91YI0	E0CY49_MOUSE;Q3UUH0_MOUSE;ARLY_MOUSE	0.0013308	120375	200000	199439	194622	29505.6	24268.3	25150.8	29134	34701.9	93206	31918.5	22111.4	40064.2	35035.5	172991	162288	108072	127241	26809.8	29243.2
0.69583	E0CYQ2;Q9CQ48	NudC domain-containing protein 2	E0CYQ2;Q9CQ48	E0CYQ2_MOUSE;NUDC2_MOUSE	3.1e-12	36750.7	26529.2	26233.7	24855.1	28525.1	28596.5	28538.3	27600.3	25362.5	26284.9	19480.4	24802.5	25272.1	32268.7	22180.2	24860.4	25539.1	21250.9	23425.3	22714.8
0.696791	E0CYV0;E9PWE0;F7D432;P23506;Q545L9	Protein-L-isoaspartate O-methyltransferase;Protein-L-isoaspartate O-methyltransferase;Protein-L-isoaspartate O-methyltransferase (Fragment);Protein-L-isoaspartate(D-aspartate) O-methyltransferase;Protein-L-isoaspartate O-methyltransferase	E0CYV0;E9PWE0;F7D432;P23506;Q545L9	E0CYV0_MOUSE;E9PWE0_MOUSE;F7D432_MOUSE;PIMT_MOUSE;Q545L9_MOUSE	2.58e-12	91013.6	95097.9	94179.6	95106.9	164645	171386	163484	159211	109529	108591	109875	114903	118731	121279	114210	120795	118243	111427	120847	115672
0.648273	E0CZE0;Q3UK27;Q8VBW6	NEDD8-activating enzyme E1 regulatory subunit	E0CZE0;Q3UK27;Q8VBW6	E0CZE0_MOUSE;Q3UK27_MOUSE;ULA1_MOUSE	6.94e-08	41378.5	40669.9	40115.9	37401.9	48434.6	44930.7	41315.9	47235	42658.2	43200.5	44350.1	42803.1	33110.5	41087.7	42039.3	39784.2	40385.1	42225.4	39847.1	38449.6
0.525258	E2RUG8;Q32MT9;Q8K424	TRP receptor like protein;Transient receptor potential cation channel, subfamily V, member 3;Transient receptor potential cation channel subfamily V member 3	E2RUG8;Q32MT9;Q8K424	E2RUG8_MOUSE;Q32MT9_MOUSE;TRPV3_MOUSE	0.00379891	29842.3	31663.2	13426.6	29683.5	3911.84	9453.99	Filtered	8794.71	7198.09	Filtered	Filtered	Filtered	Filtered	Filtered	8525.03	Filtered	21652.9	22026.8	23540.2	23193.2
0.676789	E5Q371;Q3U967;Q61735	Integrin-associated protein;Uncharacterized protein;Leukocyte surface antigen CD47	E5Q371;Q3U967;Q61735	E5Q371_MOUSE;Q3U967_MOUSE;CD47_MOUSE	1.49e-10	39309.1	36459.6	29500.1	35263.6	17972.3	18923.8	20938.2	19218.1	17478.2	Filtered	23494	23100.3	25667.8	26047.9	24352	27185	21638.1	24009.9	24571.1	23478.1
0.700802	E9PUD2	Dynamin-1-like protein	E9PUD2	E9PUD2_MOUSE	1.33e-12	437097	446845	460634	467386	349008	320644	355977	366255	321255	328645	323900	357722	266028	270376	279357	259556	389384	413264	411352	388885
0.584105	E9PUQ5;Q5DTL1;Q921M4;Z4YJU8	Golgin subfamily A member 2;MKIAA4150 protein (Fragment);Golgin subfamily A member 2;Golgin subfamily A member 2 (Fragment)	E9PUQ5;Q5DTL1;Q921M4;Z4YJU8	E9PUQ5_MOUSE;Q5DTL1_MOUSE;GOGA2_MOUSE;Z4YJU8_MOUSE	0.000895087	22344	21956.3	23394.4	21431.5	25405.6	13716.8	24129.8	21889.3	22798.1	20751.7	20860.9	18099.5	18887.6	21344.8	19741.4	23482.2	28625.3	31161.2	29431	22716.9
0.623237	E9PUT1;Q91YM4	Protein TBRG4	E9PUT1;Q91YM4	E9PUT1_MOUSE;TBRG4_MOUSE	8.95e-06	55593.5	51499.6	49096	52786.9	60799.1	60579.8	66475.5	55706.1	60882	59623.7	57041.4	59185.5	54272.7	50755.8	53796.8	49474.3	46957.4	45962.7	43092.2	43771.3
0.645308	E9PUW7;Q9EPK7	Exportin-7	E9PUW7;Q9EPK7	E9PUW7_MOUSE;XPO7_MOUSE	1.25e-07	55501	13133	25714.2	23071.8	13278.1	12509.6	18559.7	17243.2	18388	20811.2	19066.6	17322.2	41991.1	37737.7	40414.6	35588.1	19173.8	12944.3	15714.8	9058.68
0.504158	E9PUY1;O35680	28S ribosomal protein S12, mitochondrial (Fragment);28S ribosomal protein S12, mitochondrial	E9PUY1;O35680	E9PUY1_MOUSE;RT12_MOUSE	0.00765952	17081.1	25753.7	22204.5	28374.9	27441.3	29891.3	26152.7	24716.7	19123.6	25384.2	33838.4	43906.9	14718.7	14731.6	Filtered	Filtered	25344.6	Filtered	27841.1	22418.7
0.603592	E9PUZ8;F6QLW4;P08607;Q3UW06;Q80SX2	Complement component 4-binding protein (Fragment);Complement component 4-binding protein (Fragment);C4b-binding protein;Uncharacterized protein;C4b-binding protein alpha-chain	E9PUZ8;F6QLW4;P08607;Q3UW06;Q80SX2	E9PUZ8_MOUSE;F6QLW4_MOUSE;C4BPA_MOUSE;Q3UW06_MOUSE;Q80SX2_MOUSE	0.000202352	Filtered	15934.7	23570.6	16389.6	23805.3	23415.1	20620.8	29710.3	19979.1	33914.9	21226.2	20259.8	13507.2	14727.5	13392.9	17055.7	12708.4	Filtered	9776.72	Filtered
0.643635	E9PV12;G3X914;Q2M4H5;Q9D5V5	Cullin-5;Cullin-5;Cullin 5;Cullin-5	E9PV12;G3X914;Q2M4H5;Q9D5V5	E9PV12_MOUSE;G3X914_MOUSE;Q2M4H5_MOUSE;CUL5_MOUSE	1.73e-07	31285.3	29347.8	29177.4	30236.8	26738.9	28190.2	26061.3	24771.2	24590.8	18626.8	22693.8	24041.9	24112.6	20620.5	26229.9	24150	28694.2	25556.3	24386.2	25806.8
0.704691	E9PV24	Fibrinogen alpha chain	E9PV24	FIBA_MOUSE	1.02e-12	170026	186615	159562	195790	337895	418323	433415	438112	193254	231637	235454	216849	238398	245950	193776	249644	250804	234156	217586	226363
0.557912	E9PV48;Q4FJY6;Q5FW82;Q64345;Q8BPC3	Interferon-induced protein with tetratricopeptide repeats 3B;Ifit3 protein;Interferon-induced protein with tetratricopeptide repeats 3;Interferon-induced protein with tetratricopeptide repeats 3;Uncharacterized protein	E9PV48;Q4FJY6;Q5FW82;Q64345;Q8BPC3	E9PV48_MOUSE;Q4FJY6_MOUSE;Q5FW82_MOUSE;IFIT3_MOUSE;Q8BPC3_MOUSE	0.00158654	71329.8	64146.1	66264.6	Filtered	15448.7	38149.9	21461.7	23406.3	70678.9	23727.7	41454.3	37821.7	66737.1	69178.6	41068.7	34698.2	Filtered	64879.2	Filtered	55696.7
0.640443	E9PVA8;Q3UHQ5	eIF-2-alpha kinase activator GCN1;Uncharacterized protein	E9PVA8;Q3UHQ5	GCN1_MOUSE;Q3UHQ5_MOUSE	3.19e-07	18745.5	23215.4	20198.7	23030.8	19704.3	24126.6	20645.6	17771.3	16958.3	18339.2	13277.3	21868.1	13746.1	17761.1	15253.8	14055.7	11246.3	11779.6	15067.9	11683
0.678643	E9PVM7;P48774	Glutathione S-transferase (Fragment);Glutathione S-transferase Mu 5	E9PVM7;P48774	E9PVM7_MOUSE;GSTM5_MOUSE	9.77e-11	96783	91232.7	70716.2	86099.2	69295.1	66681.6	62479.5	62412.3	53508.6	56203.5	59891.3	56491.7	79108	86471	92467.3	92005.7	89563.6	86989.8	72142.4	72333.3
0.604565	E9PVP0;G3UW37;G3UY87;Q0VG22;Q52LA1;Q5RL65;Q66JR2;Q6PDD6;Q9JMD3	START domain-containing protein 10;START domain-containing protein 10 (Fragment);START domain-containing protein 10 (Fragment);START domain containing 10;START domain containing 10 (Fragment);Stard10 protein (Fragment);Stard10 protein (Fragment);Stard10 protein (Fragment);START domain-containing protein 10	E9PVP0;G3UW37;G3UY87;Q0VG22;Q52LA1;Q5RL65;Q66JR2;Q6PDD6;Q9JMD3	E9PVP0_MOUSE;G3UW37_MOUSE;G3UY87_MOUSE;Q0VG22_MOUSE;Q52LA1_MOUSE;Q5RL65_MOUSE;Q66JR2_MOUSE;Q6PDD6_MOUSE;STA10_MOUSE	0.000180259	12798	21809.2	11747.4	14905.2	18477.7	17028.2	19310.6	17357.7	19037.4	16131.5	17166.5	16986.7	13037.7	12643	11764.9	16940.6	13375.2	17668.5	20730.9	10428.4
0.673237	E9PW66;P28656;Q3TF41;Q8BSH9	Nucleosome assembly protein 1-like 1	E9PW66;P28656;Q3TF41;Q8BSH9	E9PW66_MOUSE;NP1L1_MOUSE;Q3TF41_MOUSE;Q8BSH9_MOUSE	3.35e-10	54341.6	64016.2	60533.6	60161.9	61869.5	57115.9	59297.5	59414	34373.7	34189.9	35888.1	32652.2	53261.4	50576.9	53275.1	54816.5	41704.1	43614.9	38473.7	47063.9
0.668047	E9PWE8	Dihydropyrimidinase-related protein 3	E9PWE8	E9PWE8_MOUSE	1.06e-09	268306	289002	286581	269666	439657	386260	403988	409943	352005	415444	359051	390313	381571	393811	380650	390487	378268	418692	431816	417587
0.564933	E9PWE9;P48025;Q3UPF7;Q6P1E0	Tyrosine-protein kinase;Tyrosine-protein kinase SYK;Tyrosine-protein kinase;Tyrosine-protein kinase	E9PWE9;P48025;Q3UPF7;Q6P1E0	E9PWE9_MOUSE;KSYK_MOUSE;Q3UPF7_MOUSE;Q6P1E0_MOUSE	0.00142354	Filtered	20007.2	7234.9	7237.42	7776.59	3703.98	12723.3	10585	2130.33	Filtered	7667.91	Filtered	3831.83	Filtered	27858.2	18877.9	31990.3	3275.72	23351	12425.5
0.602978	E9PWG4;P05977;Q545G5;Q545T7;Q6PCW9	Myosin light chain 1/3, skeletal muscle isoform;Myosin light chain 1/3, skeletal muscle isoform;MCG121569, isoform CRA_b;MCG121569, isoform CRA_a;Myl1 protein	E9PWG4;P05977;Q545G5;Q545T7;Q6PCW9	E9PWG4_MOUSE;MYL1_MOUSE;Q545G5_MOUSE;Q545T7_MOUSE;Q6PCW9_MOUSE	0.00021765	8551.63	10993.2	6603.18	6926.46	14665.9	17465.9	14692.2	13806.3	21451.8	13246.9	17633.9	14962	9787.74	15739.3	10588.1	10282.7	5291.38	Filtered	3660.74	3516.66
0.662078	E9PWY9;Q3U0Y9;Q4FJQ2;Q8BJG2;Q8BXN0;Q8C0C7	Phenylalanine--tRNA ligase alpha subunit;Uncharacterized protein;Farsla protein;Uncharacterized protein;Uncharacterized protein;Phenylalanine--tRNA ligase alpha subunit	E9PWY9;Q3U0Y9;Q4FJQ2;Q8BJG2;Q8BXN0;Q8C0C7	E9PWY9_MOUSE;Q3U0Y9_MOUSE;Q4FJQ2_MOUSE;Q8BJG2_MOUSE;Q8BXN0_MOUSE;SYFA_MOUSE	3.95e-09	42081.2	39264.8	40511.4	36203.6	42430	42818.5	43249.4	37592.6	41679.9	46141.9	44115	53337.1	51186.4	38657.6	51998.4	38478.3	37867.6	51239.9	43726.7	41834.1
0.630933	E9PWZ3	Ribosomal protein L3-like	E9PWZ3	E9PWZ3_MOUSE	2.01e-06	12149.6	11210.2	11693.3	11944.1	12932.4	10203.9	12415.2	13667.2	15877.8	15167.6	24222	7745.24	13434.7	Filtered	7794.61	13189.6	7738.84	9949.41	Filtered	9330.46
0.665966	E9PX89;E9Q705;Q14A77;Q3TSQ5;Q8CEI1	BolA-like protein 3;BolA-like protein 3;BolA-like 3 (E. coli);Uncharacterized protein (Fragment);BolA-like protein 3	E9PX89;E9Q705;Q14A77;Q3TSQ5;Q8CEI1	E9PX89_MOUSE;E9Q705_MOUSE;Q14A77_MOUSE;Q3TSQ5_MOUSE;BOLA3_MOUSE	1.72e-09	16414.2	18286.6	19992.4	16376.5	21375.7	36760.2	25758	19878.7	12855.7	11254.4	10814.6	14275.8	11624.7	12208.1	12218.5	13905.9	13450.8	13752.3	14552.2	16223
0.535996	E9PXA4;P61600;Q9DB82	N-alpha-acetyltransferase 20 (Fragment);N-alpha-acetyltransferase 20;N-acetyltransferase 5 (ARD1 homolog, S. cerevisiae), isoform CRA_a	E9PXA4;P61600;Q9DB82	E9PXA4_MOUSE;NAA20_MOUSE;Q9DB82_MOUSE	0.00275108	3560.84	4858.13	3191.53	14715.3	8731.16	6416.62	9663.06	6406.44	10862.7	11405.8	7267.08	13445.9	10196.2	3764	8741.79	7374.61	11073.8	11109	10359.5	8805.85
0.591412	E9PXG9;E9PYD3;E9Q648;F6Z4G7;Q3TJT1;Q3TLZ3;Q3TX19;Q3UDN2;Q8CCB4	Vacuolar protein sorting-associated protein 53 homolog;Vacuolar protein sorting-associated protein 53 homolog;Vacuolar protein sorting-associated protein 53 homolog;Vacuolar protein sorting-associated protein 53 homolog (Fragment);Uncharacterized protein;Uncharacterized protein;Uncharacterized protein;Uncharacterized protein;Vacuolar protein sorting-associated protein 53 homolog	E9PXG9;E9PYD3;E9Q648;F6Z4G7;Q3TJT1;Q3TLZ3;Q3TX19;Q3UDN2;Q8CCB4	E9PXG9_MOUSE;E9PYD3_MOUSE;E9Q648_MOUSE;F6Z4G7_MOUSE;Q3TJT1_MOUSE;Q3TLZ3_MOUSE;Q3TX19_MOUSE;Q3UDN2_MOUSE;VPS53_MOUSE	0.00060601	5715.4	6852.09	Filtered	6206.1	6247.65	Filtered	6186.8	7486.93	2898.92	10217	9666.73	6390.41	9306.07	Filtered	3515.39	Filtered	6798.48	3474.26	9298.46	4794.13
0.657535	E9PYB0;F7CVJ5;F7DBB3	AHNAK nucleoprotein 2 (Fragment)	E9PYB0;F7CVJ5;F7DBB3	E9PYB0_MOUSE;F7CVJ5_MOUSE;F7DBB3_MOUSE	1.06e-08	31250.6	24674.6	29115.9	32830.4	30432.3	30323.4	31112.2	28271.4	42658.2	34619.8	40021.2	41426.4	46893	54841.6	50667.1	46683	30595.6	33083.9	40230.3	37825.4
0.575777	E9PYF1;Q8BMH2;Q8VCT3	Aminopeptidase B;Uncharacterized protein;Aminopeptidase B	E9PYF1;Q8BMH2;Q8VCT3	E9PYF1_MOUSE;Q8BMH2_MOUSE;AMPB_MOUSE	0.00116666	6834.64	25298.5	6443.97	25009.3	27927.6	21933.1	36508.5	49630.7	27127.2	28159.8	24398.2	26242.8	26650.6	23324.1	28210	28154.1	25758.9	8721.76	29492.9	28243.9
0.589251	E9PYH0;E9QMK2;E9QMK3;G3XA35;Q05CR7;Q3TNR6;Q3TQ47;Q3UXS4;Q4VA91;Q62059;Q8BS97;Q8C9U7	Versican core protein;Versican core protein;Versican core protein;MCG116562, isoform CRA_a;Vcan protein (Fragment);Uncharacterized protein (Fragment);Uncharacterized protein (Fragment);Uncharacterized protein (Fragment);Versican;Versican core protein;Versican core protein;Uncharacterized protein (Fragment)	E9PYH0;E9QMK2;E9QMK3;G3XA35;Q05CR7;Q3TNR6;Q3TQ47;Q3UXS4;Q4VA91;Q62059;Q8BS97;Q8C9U7	E9PYH0_MOUSE;E9QMK2_MOUSE;E9QMK3_MOUSE;G3XA35_MOUSE;Q05CR7_MOUSE;Q3TNR6_MOUSE;Q3TQ47_MOUSE;Q3UXS4_MOUSE;Q4VA91_MOUSE;CSPG2_MOUSE;Q8BS97_MOUSE;Q8C9U7_MOUSE	0.000694297	33360.8	38034.7	37279.6	35534.1	32753.4	38737.4	31886.2	37289.7	35009.7	32489.5	32281.7	34682.9	35383.9	30239.6	31973.6	32858.4	31586.7	32057.7	35709.3	29101.4
0.651463	E9PYH2;Q91V12	Cytosolic acyl coenzyme A thioester hydrolase	E9PYH2;Q91V12	E9PYH2_MOUSE;BACH_MOUSE	3.69e-08	133187	142980	144652	127663	147787	154420	149206	137180	129541	125407	123794	123258	123236	125741	129530	126232	124849	119518	122282	129343
0.692658	E9PYL9;E9PZB3;Q8VC94;Q9CXW4	Predicted gene 10036;Predicted gene 5093;Rpl11 protein;60S ribosomal protein L11	E9PYL9;E9PZB3;Q8VC94;Q9CXW4	E9PYL9_MOUSE;E9PZB3_MOUSE;Q8VC94_MOUSE;RL11_MOUSE	5.62e-12	163803	181602	181554	182247	132033	156305	143759	137018	282296	225849	288563	271838	235840	243168	218051	229058	184931	180227	181245	170115
0.528668	E9PYV4;Q3TDH5;Q3UW53	Protein Niban;Uncharacterized protein;Protein Niban	E9PYV4;Q3TDH5;Q3UW53	E9PYV4_MOUSE;Q3TDH5_MOUSE;NIBAN_MOUSE	0.00343205	24453.4	90370.8	497270	5451.27	Filtered	4636.31	Filtered	42841.7	29923.6	Filtered	20408.1	20010.4	27563.8	408397	142242	112291	183646	408183	40074	Filtered
0.503713	E9PYX5;E9Q2A4;Q9CTG6	Cation-transporting ATPase (Fragment);Cation-transporting ATPase;Cation-transporting ATPase 13A2	E9PYX5;E9Q2A4;Q9CTG6	E9PYX5_MOUSE;E9Q2A4_MOUSE;AT132_MOUSE	0.00777159	51252.3	65382.5	61102.8	93974.5	36546.4	29074.4	28357.3	27421.5	72907.1	Filtered	93120.8	68644.9	Filtered	20345.1	46903.7	29013.1	55705.6	89959.4	97839.1	73719
0.668764	E9PZ16	Basement membrane-specific heparan sulfate proteoglycan core protein	E9PZ16	E9PZ16_MOUSE	9.12e-10	42699.2	45510.5	40867.9	41064.7	43181.6	45638.7	44075.7	50893.8	115803	108357	125480	104183	104309	105857	107469	104985	75526.8	70187.2	67943.6	69977
0.687068	E9PZD8;G3X8Q5;G3X9T8;Q61147	Ceruloplasmin	E9PZD8;G3X8Q5;G3X9T8;Q61147	E9PZD8_MOUSE;G3X8Q5_MOUSE;G3X9T8_MOUSE;CERU_MOUSE	1.7e-11	274443	285099	277483	285174	487593	507008	520856	524801	680052	673940	618962	655783	698376	703024	702950	725633	333029	338869	337218	342697
0.678088	E9PZF0	Nucleoside diphosphate kinase	E9PZF0	E9PZF0_MOUSE	1.11e-10	5.10372e+06	5099474	5144663	4.96175e+06	4204294	4555718	4228329	4407601	4.18315e+06	4.11486e+06	4244671	4285534	4239776	4400106	4433620	4.39258e+06	4.66377e+06	5036436	4700352	5.00271e+06
0.655526	E9PZF5;E9Q5H2;P97822;Q3TX26	Acidic leucine-rich nuclear phosphoprotein 32 family member E (Fragment);Acidic leucine-rich nuclear phosphoprotein 32 family member E (Fragment);Acidic leucine-rich nuclear phosphoprotein 32 family member E;Uncharacterized protein	E9PZF5;E9Q5H2;P97822;Q3TX26	E9PZF5_MOUSE;E9Q5H2_MOUSE;AN32E_MOUSE;Q3TX26_MOUSE	1.61e-08	22744.3	14109.5	21659.2	24309.7	37426.4	34038.2	37102.6	35738	34592.1	41629	33719.2	35274.6	31622	33040.7	31800.8	32729	28075.1	26258.6	27205.5	30347.9
0.568417	E9PZS8;Q3U7R2;Q3UDK5;Q61387;Q99KD6	Cytochrome c oxidase subunit 7A-related protein, mitochondrial;Uncharacterized protein;Uncharacterized protein;Cytochrome c oxidase subunit 7A-related protein, mitochondrial;Cox7a2l protein	E9PZS8;Q3U7R2;Q3UDK5;Q61387;Q99KD6	E9PZS8_MOUSE;Q3U7R2_MOUSE;Q3UDK5_MOUSE;COX7R_MOUSE;Q99KD6_MOUSE	0.00134635	11218.2	14098.8	11151.2	7873.92	17196.6	Filtered	Filtered	11007.3	15152.2	17590.7	17239.4	13598.1	11300.9	11594.4	10375.9	10048.4	3747.64	5960.95	6453.72	13310.8
0.517917	E9PZW0;E9Q557	Desmoplakin	E9PZW0;E9Q557	E9PZW0_MOUSE;DESP_MOUSE	0.00478611	34124.7	Filtered	Filtered	Filtered	27735.1	40690.2	Filtered	22469.8	31291.8	Filtered	28817.7	39889.4	29937.7	27515.3	18325.8	Filtered	21733.6	Filtered	24278.3	22215.5
0.639942	E9Q0W3;E9QMW9;P17225;Q3T984;Q3TQW3;Q3UBR5;Q5RJV5;Q6NZB8;Q80T07;Q8BGJ5;Q8C2R5;Q8K144;Q8R509;Q922I7	Polypyrimidine tract-binding protein 1 (Fragment);Polypyrimidine tract-binding protein 1;Polypyrimidine tract-binding protein 1;Uncharacterized protein;Uncharacterized protein;Uncharacterized protein;Polypyrimidine tract binding protein 1;Polypyrimidine tract binding protein 1;Polypirimidine tract binding protein;MCG13402, isoform CRA_a;Uncharacterized protein;Polypyrimidine tract binding protein…	E9Q0W3;E9QMW9;P17225;Q3T984;Q3TQW3;Q3UBR5;Q5RJV5;Q6NZB8;Q80T07;Q8BGJ5;Q8C2R5;Q8K144;Q8R509;Q922I7	E9Q0W3_MOUSE;E9QMW9_MOUSE;PTBP1_MOUSE;Q3T984_MOUSE;Q3TQW3_MOUSE;Q3UBR5_MOUSE;Q5RJV5_MOUSE;Q6NZB8_MOUSE;Q80T07_MOUSE;Q8BGJ5_MOUSE;Q8C2R5_MOUSE;Q8K144_MOUSE;Q8R509_MOUSE;Q922I7_MOUSE	3.5e-07	16975.8	20664.6	21540.1	17000.4	31119.3	28042.4	29201.7	29369.9	40748.5	34447.8	38688.4	37852.3	35225.1	36374.6	37504.8	38550	24980.7	25096.2	20787.9	22280.4
0.683381	E9Q1D5;Q62219	Transforming growth factor beta-1-induced transcript 1 protein	E9Q1D5;Q62219	E9Q1D5_MOUSE;TGFI1_MOUSE	3.72e-11	20423.1	21420	19490	24394.1	30129.6	28753.8	23950.2	32956.9	27390.1	26011.5	26313.8	23567.2	25663	26063.4	24944	24952	23980.8	22418.3	21334	23373.3
0.687921	E9Q1G8;E9Q9F5;O55131;Q3UNN1;Q5DTS3;Q8C2A3	Septin-7;Septin-7;Septin-7;Uncharacterized protein;MKIAA4020 protein (Fragment);Uncharacterized protein	E9Q1G8;E9Q9F5;O55131;Q3UNN1;Q5DTS3;Q8C2A3	E9Q1G8_MOUSE;E9Q9F5_MOUSE;SEPT7_MOUSE;Q3UNN1_MOUSE;Q5DTS3_MOUSE;Q8C2A3_MOUSE	1.42e-11	107118	114406	116218	118180	97446.5	99861.7	103939	90608.4	86952.5	81741.5	83924.1	85547.3	89425.3	87914.9	83817	87795.1	131857	132339	136676	133424
0.663795	E9Q1S3;Q01405;Q8C1E4	Protein transport protein Sec23A;Protein transport protein Sec23A;Uncharacterized protein	E9Q1S3;Q01405;Q8C1E4	E9Q1S3_MOUSE;SC23A_MOUSE;Q8C1E4_MOUSE	2.74e-09	54712.7	52249.8	55526.6	51177.8	57133.3	58233.5	51371.6	49168.6	37894.6	40858	42247.2	50033.5	43799.8	42593.7	43316.1	40206.6	43320.9	47396.2	39616.6	41321.8
0.632771	E9Q1X8;O08532;Q14BH8	Voltage-dependent calcium channel subunit alpha-2/delta-1;Voltage-dependent calcium channel subunit alpha-2/delta-1;Cacna2d1 protein	E9Q1X8;O08532;Q14BH8	E9Q1X8_MOUSE;CA2D1_MOUSE;Q14BH8_MOUSE	1.4e-06	17661.9	14773	13978.9	15182.8	6657.56	9682	14098.5	16891.2	21246.3	16778.5	21409.6	19880	12722.5	11975.5	11883.3	17635.4	Filtered	12101.6	9988.11	13626.2
0.547846	E9Q1Y3;E9Q414	Apolipoprotein B-100 (Fragment);Apolipoprotein B-100	E9Q1Y3;E9Q414	E9Q1Y3_MOUSE;APOB_MOUSE	0.00194579	16170.9	13816.3	18371.2	17275.5	19878	35059.1	18412.5	26982.5	Filtered	22073.7	19160.5	24047	15054.1	16026	14405.1	21275.9	17307.5	Filtered	17699.3	19057.2
0.514552	E9Q296;Q3TAW3;Q8C178;Q9EPL9	Acyl-coenzyme A oxidase;Acyl-coenzyme A oxidase;Acyl-coenzyme A oxidase;Peroxisomal acyl-coenzyme A oxidase 3	E9Q296;Q3TAW3;Q8C178;Q9EPL9	E9Q296_MOUSE;Q3TAW3_MOUSE;Q8C178_MOUSE;ACOX3_MOUSE	0.00534972	7970.38	Filtered	9990.46	8722.15	Filtered	7902.85	Filtered	Filtered	6376.69	8800.9	9988.22	7754.06	12893.2	11295.4	14897.2	11980.2	Filtered	Filtered	6369.7	Filtered
0.694482	E9Q2Q9;Q80W79;Q8R558;Q9WUZ7	SH3 domain-binding glutamic acid-rich protein (Fragment);SH3 domain-binding glutamic acid-rich protein;Putative SH3BGR protein (Fragment);SH3 domain-binding glutamic acid-rich protein	E9Q2Q9;Q80W79;Q8R558;Q9WUZ7	E9Q2Q9_MOUSE;Q80W79_MOUSE;Q8R558_MOUSE;SH3BG_MOUSE	4e-12	168256	209272	171488	92249.1	114027	125784	121019	122470	87481.4	114328	93931.1	107910	82196.1	69396.2	80691.1	92707.5	101958	87762.9	96079.3	95638.1
0.540503	E9Q3E2;Q3TA13;Q3TBE2;Q3TY32;Q3U336;Q3URF1;Q8CC35	Synaptopodin;Uncharacterized protein;Uncharacterized protein (Fragment);Uncharacterized protein (Fragment);Uncharacterized protein;MCG6023;Synaptopodin	E9Q3E2;Q3TA13;Q3TBE2;Q3TY32;Q3U336;Q3URF1;Q8CC35	E9Q3E2_MOUSE;Q3TA13_MOUSE;Q3TBE2_MOUSE;Q3TY32_MOUSE;Q3U336_MOUSE;Q3URF1_MOUSE;SYNPO_MOUSE	0.00240125	4132.02	3356.41	5283.71	4199.65	6868.73	10001	3822.11	5319.34	4627.5	5120.71	Filtered	Filtered	2113.46	2537.44	4697.06	Filtered	5441.37	1864.46	3345.93	1719.27
0.637148	E9Q3M3;E9Q586;O08788;Q3T9V8;Q3TB96;Q6NZM3	Dynactin subunit 1;Dynactin subunit 1;Dynactin subunit 1;Uncharacterized protein;Uncharacterized protein;Dctn1 protein	E9Q3M3;E9Q586;O08788;Q3T9V8;Q3TB96;Q6NZM3	E9Q3M3_MOUSE;E9Q586_MOUSE;DCTN1_MOUSE;Q3T9V8_MOUSE;Q3TB96_MOUSE;Q6NZM3_MOUSE	6e-07	40229.5	53960.4	55338.5	57482.2	51724.2	55077.4	56444.6	58297.1	50958.3	47054.1	46378	47480.7	50913.9	54054	48371.7	57235.7	56020.1	53758.3	57643.5	56367.5
0.684937	E9Q3T0;P47955;Q58E35	Predicted pseudogene 10073;60S acidic ribosomal protein P1;MCG10168	E9Q3T0;P47955;Q58E35	E9Q3T0_MOUSE;RLA1_MOUSE;Q58E35_MOUSE	2.63e-11	484084	515027	487525	529557	437915	332544	471170	448366	689813	727269	660415	700124	692649	656227	680016	700356	510266	510348	484563	533999
0.67848	E9Q3V6;P42208	Septin-2	E9Q3V6;P42208	E9Q3V6_MOUSE;SEPT2_MOUSE	1.01e-10	86450.3	83151.9	87228.3	80907.8	80987.6	86982	76666.4	87631.1	75245.2	74131.7	72194	58485.3	59766.8	57633.5	66645.1	63390.8	93429.7	92435.2	98423.2	85043.5
0.566442	E9Q3W4;Q6S385;Q6S387;Q6S388;Q6S390;Q6S392;Q6S393;Q9QXS1	Plectin;Plectin 10;Plectin 8;Plectin 7;Plectin 4;Plectin 3;Plectin 2;Plectin	E9Q3W4;Q6S385;Q6S387;Q6S388;Q6S390;Q6S392;Q6S393;Q9QXS1	E9Q3W4_MOUSE;Q6S385_MOUSE;Q6S387_MOUSE;Q6S388_MOUSE;Q6S390_MOUSE;Q6S392_MOUSE;Q6S393_MOUSE;PLEC_MOUSE	0.00138833	Filtered	Filtered	Filtered	10952.1	Filtered	Filtered	3161.77	Filtered	3659.08	4200.97	Filtered	3820.45	4578.29	Filtered	433.101	27454.2	Filtered	11783.4	Filtered	Filtered
0.671509	E9Q3X0;Q3THX5;Q9EQK5	Major vault protein;Uncharacterized protein;Major vault protein	E9Q3X0;Q3THX5;Q9EQK5	E9Q3X0_MOUSE;Q3THX5_MOUSE;MVP_MOUSE	4.92e-10	73431.5	89765	89932.3	95406.7	52439.2	51021.9	53421	51604.8	92689	79053.8	101891	103520	117077	123579	106939	119817	106670	101459	89443.7	94209.4
0.691697	E9Q401;F6U7V1	Ryanodine receptor 2	E9Q401;F6U7V1	RYR2_MOUSE;F6U7V1_MOUSE	6.98e-12	24723.2	25303.8	24423.3	27273.3	17649.7	17119.7	16823.3	16187.1	38210	37673.5	40941.7	41532	23256.5	23281	23736.8	24149.9	22822.2	23887.9	24519.4	21961.2
0.640368	E9Q4T8;Q6ZQ84;Q9JLV5	Cullin-3;MKIAA0617 protein (Fragment);Cullin-3	E9Q4T8;Q6ZQ84;Q9JLV5	E9Q4T8_MOUSE;Q6ZQ84_MOUSE;CUL3_MOUSE	3.23e-07	21676	20251.6	22178.4	20060.1	22514.9	24824.3	22722	21184.8	16944.8	16941.1	18255.8	19509.5	16204.7	15675.6	18167.9	17625.8	16422.3	20637.3	18600.6	18680.2
0.641908	E9Q4Z2	Acetyl-CoA carboxylase 2	E9Q4Z2	ACACB_MOUSE	2.42e-07	41254.6	32143.7	42174.6	43260.4	57736.1	55970.9	57690.9	49471.1	44150.4	42112.1	42295	40804.4	32401.3	34940.6	33847.9	31012.1	37905.6	40176.1	41321.1	41460.5
0.685576	E9Q616	AHNAK nucleoprotein (desmoyokin)	E9Q616	E9Q616_MOUSE	2.31e-11	331680	335255	342723	357867	346264	449803	433098	328531	577513	372757	605114	517061	596800	622080	605495	543912	421382	408431	387040	383516
0.57708	E9Q641	Nebulin-related-anchoring protein	E9Q641	E9Q641_MOUSE	0.00112803	834126	952606	1.03265e+06	1.00929e+06	874251	992653	916929	867851	841841	710814	889534	965412	743245	697471	799204	702960	918690	939683	485463	836791
0.580427	E9Q6B6;E9Q6E0;J3QNR6;K3W4S4;Q3UHB5;Q6NV54;Q6P1F1;Q8CHB5;Q9ESN9	C-Jun-amino-terminal kinase-interacting protein 3;C-Jun-amino-terminal kinase-interacting protein 3;C-Jun-amino-terminal kinase-interacting protein 3;C-Jun-amino-terminal kinase-interacting protein 3;Mitogen-activated protein kinase 8 interacting protein 3, isoform CRA_a;Mitogen-activated protein kinase 8 interacting protein 3;Mapk8ip3 protein;MKIAA1066 protein (Fragment);C-Jun-amino-terminal kin…	E9Q6B6;E9Q6E0;J3QNR6;K3W4S4;Q3UHB5;Q6NV54;Q6P1F1;Q8CHB5;Q9ESN9	E9Q6B6_MOUSE;E9Q6E0_MOUSE;J3QNR6_MOUSE;K3W4S4_MOUSE;Q3UHB5_MOUSE;Q6NV54_MOUSE;Q6P1F1_MOUSE;Q8CHB5_MOUSE;JIP3_MOUSE	0.00102572	8318.18	7820.37	8865.18	11078.2	10048.4	11744.3	8898.17	9353.73	8849.1	7687.26	6772.54	8305.28	7176.07	6476.09	7255.4	4933.31	Filtered	6426.15	Filtered	4186.16
0.644854	E9Q6I2;G3UY13;Q3UEL3;Q3V2X3;Q61730	Interleukin-1 receptor accessory protein;Interleukin-1 receptor accessory protein;Uncharacterized protein;Uncharacterized protein;Interleukin-1 receptor accessory protein	E9Q6I2;G3UY13;Q3UEL3;Q3V2X3;Q61730	E9Q6I2_MOUSE;G3UY13_MOUSE;Q3UEL3_MOUSE;Q3V2X3_MOUSE;IL1AP_MOUSE	1.37e-07	32089.8	38417.4	36634.5	30795.6	22752.6	21535.1	25801.5	25435	18452.7	16669.6	19978.8	16569.9	17981.9	17998.7	17835.1	16503	17916.6	17609.7	19369.9	18465
0.623821	E9Q6P4;G5E8P0	Gamma-tubulin complex component 6	E9Q6P4;G5E8P0	E9Q6P4_MOUSE;GCP6_MOUSE	8.01e-06	2.12794e+06	1.98104e+06	356831	366350	2.14929e+06	1.08022e+06	1.03572e+06	1.34633e+06	222339	41992.3	66366	189346	185505	175003	202240	208957	926037	855013	903276	794200
0.583804	E9Q6R3;O08547;Q3UZ06	Vesicle-trafficking protein SEC22b;Vesicle-trafficking protein SEC22b;Uncharacterized protein	E9Q6R3;O08547;Q3UZ06	E9Q6R3_MOUSE;SC22B_MOUSE;Q3UZ06_MOUSE	0.000905049	13979.3	31969.8	11172	14195.5	18099.9	18351.7	15692.7	16180	28441.9	27956.8	26931	30714.4	22142.9	21644.9	20852.4	20612.5	18511.2	18711.8	17905.5	16597.4
0.599158	E9Q6R7;O08614	Utrophin;Cytoskeletal protein	E9Q6R7;O08614	E9Q6R7_MOUSE;O08614_MOUSE	0.00032472	13050.3	12976.3	182034	10335	8030.81	11310.5	7308.76	9311.67	10834.4	19673.4	12564.6	11457.1	11810.2	Filtered	7511.71	8552.44	286500	184654	438446	198879
0.652453	E9Q704;F8VQA4;P97467	Peptidyl-glycine alpha-amidating monooxygenase	E9Q704;F8VQA4;P97467	E9Q704_MOUSE;F8VQA4_MOUSE;AMD_MOUSE	3.02e-08	17435	15470.2	16766.7	32373.3	21710.4	19624.9	16686.5	13127.1	13151.3	9665.64	8920.83	13490.6	18311.4	17054.3	21292.2	13802.4	16800.6	16934.5	15302	22701.4
0.611298	E9Q7C9;O88447;Q5UE59;Q7M6Z6;Q7M6Z7;Q7M6Z8;Q7M6Z9;Q7M700;Q7M701;Q7M702;Q7M703;Q7TNF4;Q8CD76	Kinesin light chain 1;Kinesin light chain 1;Kinesin light chain 1;Kinesin light chain 1T (Fragment);Kinesin light chain 1G;Kinesin light chain 1F;Kinesin light chain 1E;Kinesin light chain 1D;Kinesin light chain 1C;Kinesin light chain 1B;Kinesin light chain 1A;Kinesin light chain 1;Kinesin light chain 1	E9Q7C9;O88447;Q5UE59;Q7M6Z6;Q7M6Z7;Q7M6Z8;Q7M6Z9;Q7M700;Q7M701;Q7M702;Q7M703;Q7TNF4;Q8CD76	E9Q7C9_MOUSE;KLC1_MOUSE;Q5UE59_MOUSE;Q7M6Z6_MOUSE;Q7M6Z7_MOUSE;Q7M6Z8_MOUSE;Q7M6Z9_MOUSE;Q7M700_MOUSE;Q7M701_MOUSE;Q7M702_MOUSE;Q7M703_MOUSE;Q7TNF4_MOUSE;Q8CD76_MOUSE	7.09e-05	45936.4	48986.3	43231.6	45959	44831.6	49797.3	45244.6	47733.4	44064.4	23745.4	40998.1	47593.8	43364.9	43351.1	42197.2	47186.8	41727.4	41039.6	44663.9	46691.5
0.596005	E9Q7G0	Nuclear mitotic apparatus protein 1	E9Q7G0	NUMA1_MOUSE	0.000431333	Filtered	7558.14	7833.33	28653.8	26801.9	24674.1	29603	31813.5	12711.3	11615.4	9602.06	8788.59	6369.49	11111.6	7381.49	6830.91	19125.9	Filtered	23531.7	Filtered
0.555899	E9Q7K1;Q564F2;Q564G0;Q64520	Guanylate kinase;Guanylate kinase 1, isoform CRA_a;Guanylate kinase;Guanylate kinase	E9Q7K1;Q564F2;Q564G0;Q64520	E9Q7K1_MOUSE;Q564F2_MOUSE;Q564G0_MOUSE;KGUA_MOUSE	0.00163475	Filtered	58929	54550.8	56791.7	43183.7	47082.5	50082.3	47039.9	54200.3	49468.8	52905.9	49926.6	46613.7	49730.1	50965.3	57276.4	58733.4	60536.9	61662	53481.5
0.627208	E9Q7N5;Q8R2Q4	Ribosome-releasing factor 2, mitochondrial;Ribosome-releasing factor 2, mitochondrial	E9Q7N5;Q8R2Q4	E9Q7N5_MOUSE;RRF2M_MOUSE	4.15e-06	49503.4	40960.8	47799.5	53685.3	26412.1	27067.3	28578.6	19617.2	36884.7	33493	39744.3	37251.1	32960.9	26050	32606	27431.4	28655.3	42501.1	36180.7	36226.5
0.680276	E9Q800;Q3TQL4;Q8CAQ8	MICOS complex subunit MIC60;MICOS complex subunit MIC60 (Fragment);MICOS complex subunit Mic60	E9Q800;Q3TQL4;Q8CAQ8	E9Q800_MOUSE;Q3TQL4_MOUSE;MIC60_MOUSE	6.96e-11	251952	239032	238288	252369	171671	168004	166811	175325	322068	304900	300331	311577	228573	231159	224727	232130	201422	208183	205005	202898
0.637859	E9Q8T1	Transforming acidic coiled-coil-containing protein 2	E9Q8T1	E9Q8T1_MOUSE	5.23e-07	25195.3	26002.6	25710.2	25248.8	21270.1	21724.5	18355.4	21646.2	25594.6	22867.8	26935.9	22604.6	23219.4	23822.7	26404.9	26621.2	28077.3	28866.5	27347.6	29683
0.509527	E9Q912;Q3TA69;Q3TU36	RAP1, GTP-GDP dissociation stimulator 1;Uncharacterized protein;RAP1, GTP-GDP dissociation stimulator 1	E9Q912;Q3TA69;Q3TU36	E9Q912_MOUSE;Q3TA69_MOUSE;Q3TU36_MOUSE	0.00634874	22884.6	3557.74	12161.2	12452.3	18830.5	30806.4	126930	12006.9	14994.5	29140.8	113948	11547.7	10817	17601.6	10443.6	13567.3	20402	53527.8	27903	14545.4
0.511091	E9Q919;Q9Z0Y1	Dynactin subunit 3	E9Q919;Q9Z0Y1	E9Q919_MOUSE;DCTN3_MOUSE	0.00600768	Filtered	Filtered	Filtered	Filtered	Filtered	Filtered	Filtered	Filtered	Filtered	5585.11	6382.25	4640.72	Filtered	Filtered	Filtered	Filtered	Filtered	6058.95	Filtered	Filtered
0.50492	E9Q9A5;G5E8N7;Q3T9F5;Q9JLV6	Bifunctional polynucleotide phosphatase/kinase;Bifunctional polynucleotide phosphatase/kinase;Uncharacterized protein;Bifunctional polynucleotide phosphatase/kinase	E9Q9A5;G5E8N7;Q3T9F5;Q9JLV6	E9Q9A5_MOUSE;G5E8N7_MOUSE;Q3T9F5_MOUSE;PNKP_MOUSE	0.00745834	Filtered	Filtered	Filtered	Filtered	9824.48	7122.73	Filtered	7794.92	8151.24	8772.61	8648.94	10354.6	Filtered	4674.24	Filtered	Filtered	Filtered	Filtered	Filtered	Filtered
0.521131	E9Q9J4;Q6ZQB6	Inositol hexakisphosphate and diphosphoinositol-pentakisphosphate kinase 2	E9Q9J4;Q6ZQB6	E9Q9J4_MOUSE;VIP2_MOUSE	0.00431847	14854.8	Filtered	56461.2	Filtered	36446.1	25573.1	33297.4	37803.1	15448.6	26115.7	19445.7	18652.5	14912.6	17567.6	196484	69109.5	68898.3	Filtered	58448	90210.9
0.65329	E9Q9M1;G3X9J6;Q3V1L4	Cytosolic purine 5'-nucleotidase;5'-nucleotidase, cytosolic II, isoform CRA_b;Cytosolic purine 5'-nucleotidase	E9Q9M1;G3X9J6;Q3V1L4	E9Q9M1_MOUSE;G3X9J6_MOUSE;5NTC_MOUSE	2.56e-08	86658.3	27849.5	82404.5	89213.3	72449.1	40771.5	24938.2	51694.9	33256.6	20741.6	53699	55400.1	21268.9	55487.1	53811.4	24336	95461.3	22891.5	87241.7	34446.4
0.648587	E9QAF0;Q3V0C6;Q9CTX2	Spermatogenesis-associated protein 31;Uncharacterized protein;Uncharacterized protein (Fragment)	E9QAF0;Q3V0C6;Q9CTX2	SPT31_MOUSE;Q3V0C6_MOUSE;Q9CTX2_MOUSE	6.54e-08	313300	352259	274355	352417	281525	238404	232948	339587	222995	317596	231339	206450	235974	220440	232871	225282	301599	265066	293788	346738
0.537431	E9QAQ5;Q5KU03;Q9WV60	Glycogen synthase kinase-3 beta;Glycogen synthase kinase 3 beta;Glycogen synthase kinase-3 beta	E9QAQ5;Q5KU03;Q9WV60	E9QAQ5_MOUSE;Q5KU03_MOUSE;GSK3B_MOUSE	0.00262835	Filtered	Filtered	Filtered	Filtered	57791.3	58911.7	54746.8	48316.3	45061.6	65218.5	55182.2	61016.4	50184	34034.7	43090	65400.5	37331.9	44011.4	Filtered	35698.7
0.661344	E9QAT9;Q9ERP3	Tripartite motif-containing protein 54	E9QAT9;Q9ERP3	E9QAT9_MOUSE;TRI54_MOUSE	4.64e-09	40730.4	32391.9	31724.4	33384.6	34616.3	36254.9	35555	31738.9	34719	36648.5	37956.7	38711.4	36111.5	35048	38118.4	39728	34361	33948.1	36444.5	35550.4
0.634232	E9QB02;Q68FL6	Methionine--tRNA ligase, cytoplasmic;Methionine--tRNA ligase, cytoplasmic	E9QB02;Q68FL6	E9QB02_MOUSE;SYMC_MOUSE	1.05e-06	15486.7	14437.5	16708.6	15063.3	13875.3	14388.5	12444.6	13929.9	14159.5	13542.2	15201.8	14619.8	16498.2	18519.9	15860.3	17668.9	14119.3	15861.1	18785.5	20915.2
0.675516	E9QJT5;P56376;Q4VAF0	Acylphosphatase;Acylphosphatase-1;Acylphosphatase (Fragment)	E9QJT5;P56376;Q4VAF0	E9QJT5_MOUSE;ACYP1_MOUSE;Q4VAF0_MOUSE	2.01e-10	77648.4	79510.6	82266	79399.5	57943.9	60007.9	56792.4	65803.8	62415.7	58419.1	59366.9	59199.9	44428.8	55797.9	62353.8	58973.9	83576.3	84674.5	86343.2	80073.6
0.64041	E9QK48;Q7TNG5	Echinoderm microtubule-associated protein-like 2	E9QK48;Q7TNG5	E9QK48_MOUSE;EMAL2_MOUSE	3.21e-07	76965.6	77249.3	111319	69485.7	53006.7	62243.2	54959.8	48809.3	56573.6	50724.7	55249.1	60475.5	57544.4	60048.7	57764.3	58020.9	67383.3	99821.7	61767.6	57517.9
0.577997	E9QK82	Myelin protein P0	E9QK82	E9QK82_MOUSE	0.00110241	Filtered	Filtered	Filtered	Filtered	50918.3	45190.4	52807.6	43204.9	Filtered	47909.7	52255.4	50430.8	Filtered	Filtered	Filtered	Filtered	Filtered	Filtered	Filtered	Filtered
0.662417	E9QKR0;P62880;Q3U9V4	Guanine nucleotide-binding protein G(I)/G(S)/G(T) subunit beta-2;Guanine nucleotide-binding protein G(I)/G(S)/G(T) subunit beta-2;Guanine nucleotide binding protein, beta 2, isoform CRA_a	E9QKR0;P62880;Q3U9V4	E9QKR0_MOUSE;GBB2_MOUSE;Q3U9V4_MOUSE	3.67e-09	37115.4	35908.7	33600.4	38660.8	33879	34705.5	36563.5	35723.9	49516.3	48252.2	50846.5	48151.9	32688.1	41376.5	39285.3	42188	35293.8	34668.8	29517.2	30724.5
0.548415	E9QL13;Q3U6A2;Q8C2Q3	MCG8382, isoform CRA_c;Uncharacterized protein;RNA-binding protein 14	E9QL13;Q3U6A2;Q8C2Q3	E9QL13_MOUSE;Q3U6A2_MOUSE;RBM14_MOUSE	0.00191738	17450.5	20586	15739.1	15423.9	23042.1	26895.4	26167.1	21377.6	20267.6	20066.7	14570.2	16356.6	19557.6	19665.9	20261.4	12128.1	14543.8	Filtered	13010	13634.4
0.616013	E9QLL2;Q8BUT2;Q8BZ98	Dynamin-3;Uncharacterized protein;Dynamin-3	E9QLL2;Q8BUT2;Q8BZ98	E9QLL2_MOUSE;Q8BUT2_MOUSE;DYN3_MOUSE	3.32e-05	14760.5	23874.3	21515.5	22245.6	37688.5	35779.3	39444.6	40394	21264.4	25570.1	21647.6	22279	23520.6	21400.5	20485.8	26588.1	26997.9	18624.5	15916.2	25010.5
0.677662	E9QMK9;Q8BH86	D-glutamate cyclase, mitochondrial;D-glutamate cyclase, mitochondrial	E9QMK9;Q8BH86	E9QMK9_MOUSE;GLUCM_MOUSE	1.23e-10	171200	174043	165552	173455	136583	142572	147868	150361	147816	163425	150334	143570	142614	152512	152376	152165	172360	178306	168163	167159
0.700048	E9QN44;Q8CIM3	D-2-hydroxyglutarate dehydrogenase, mitochondrial;D-2-hydroxyglutarate dehydrogenase, mitochondrial	E9QN44;Q8CIM3	E9QN44_MOUSE;D2HDH_MOUSE	1.47e-12	127256	124388	112316	126929	107390	106431	101672	102787	116803	104628	108290	116452	101000	104941	100536	97329.8	111715	106389	110873	108288
0.569891	E9QND8;Q6PA06;Q8BYP9	Atlastin-2;Atlastin-2;Uncharacterized protein	E9QND8;Q6PA06;Q8BYP9	E9QND8_MOUSE;ATLA2_MOUSE;Q8BYP9_MOUSE	0.00131157	17820.9	15734.6	18167.1	19626.3	12558.8	20854.4	15791	17071.8	17867.2	14840.2	15974.1	19920.4	15643	13639.6	15928.3	Filtered	11250.4	11930.3	14791.9	16814.7
0.658495	E9QNR6;Q8VD62	Expressed sequence AI837181;UPF0696 protein C11orf68 homolog	E9QNR6;Q8VD62	E9QNR6_MOUSE;CK068_MOUSE	8.63e-09	31827.1	46763.6	50939.3	39394.4	31067.4	49364	32255.7	33075.2	55536.9	31880.5	57436.5	29604.7	28128.5	18895.9	28210.8	22684.3	25350.9	43867.2	Filtered	44755.7
0.573442	E9QP49;Q99MS7	EH domain-binding protein 1-like protein 1	E9QP49;Q99MS7	E9QP49_MOUSE;EH1L1_MOUSE	0.00122677	11190.3	10356	7487.76	9977.68	25912.7	18203.9	24886.1	19676.4	15412.9	12616.8	13062.5	11021.7	17031.5	29826.9	30591.9	128189	16743.4	26677.3	36588.2	17500.7
0.680994	E9QP62;Q4ZJB3	LIM and senescent cell antigen-like-containing domain protein	E9QP62;Q4ZJB3	E9QP62_MOUSE;Q4ZJB3_MOUSE	5.95e-11	77982.3	79139.4	80808.8	81158.2	77788.9	83727.2	74004.3	64160.7	68304.3	65058.6	61375.7	54554.7	50990.8	51980.3	57585.1	52524	91045.4	89401.4	92090.2	84849.1
0.663417	E9QPD7;G5E8R3;Q05920;Q3T9S7;Q3TCQ3	Pyruvate carboxylase;Pyruvate carboxylase;Pyruvate carboxylase, mitochondrial;Pyruvate carboxylase;Pyruvate carboxylase	E9QPD7;G5E8R3;Q05920;Q3T9S7;Q3TCQ3	E9QPD7_MOUSE;G5E8R3_MOUSE;PYC_MOUSE;Q3T9S7_MOUSE;Q3TCQ3_MOUSE	2.97e-09	339867	332830	344236	319521	408086	429511	438573	395305	354065	310404	223577	381752	138326	228241	120199	147069	265558	159200	248262	201484
0.664937	E9QPE7;O08638;Q69ZX3	Myosin-11;Myosin-11;MKIAA0866 protein (Fragment)	E9QPE7;O08638;Q69ZX3	E9QPE7_MOUSE;MYH11_MOUSE;Q69ZX3_MOUSE	2.17e-09	76109.3	77095.2	69764.3	75964	96086.7	93733.8	99571.4	94072.4	54601.3	57049	59298.9	51114.9	57407.4	67523.7	60796.5	59162.1	47303.1	47783	72236.7	62714.6
0.570104	E9QPX1;P39061	Collagen alpha-1(XVIII) chain	E9QPX1;P39061	E9QPX1_MOUSE;COIA1_MOUSE	0.0013068	Filtered	Filtered	Filtered	Filtered	11601.2	Filtered	Filtered	9871.01	10780.6	11479.2	12025	11883.5	11549.4	12518.5	11281.9	9507.12	5857.98	Filtered	Filtered	8424.41
0.662105	E9QPX3;Q923F9;Q9CTT4;Q9CXZ1	NADH dehydrogenase [ubiquinone] iron-sulfur protein 4, mitochondrial;NADH dehydrogenase (Ubiquinone) Fe-S protein 4;Uncharacterized protein (Fragment);NADH dehydrogenase [ubiquinone] iron-sulfur protein 4, mitochondrial	E9QPX3;Q923F9;Q9CTT4;Q9CXZ1	E9QPX3_MOUSE;Q923F9_MOUSE;Q9CTT4_MOUSE;NDUS4_MOUSE	3.93e-09	196508	206993	234571	334915	144358	236186	142213	152874	225719	246545	247490	208630	170215	179767	168245	175566	171399	160887	162013	165905
0.544476	F1DGF6;P28867;Q1MX40;Q1MX41;Q1MX42;Q1MX43;Q3TGE4;Q3UNG2;Q53YN4	Protein kinase C delta variant IX;Protein kinase C delta type;Protein kinase C;Protein kinase C;Protein kinase C;Protein kinase C;Protein kinase C delta type;Protein kinase C delta type;Protein kinase C delta type	F1DGF6;P28867;Q1MX40;Q1MX41;Q1MX42;Q1MX43;Q3TGE4;Q3UNG2;Q53YN4	F1DGF6_MOUSE;KPCD_MOUSE;Q1MX40_MOUSE;Q1MX41_MOUSE;Q1MX42_MOUSE;Q1MX43_MOUSE;Q3TGE4_MOUSE;Q3UNG2_MOUSE;Q53YN4_MOUSE	0.00213218	Filtered	19677.2	15804.9	13834.2	24181.8	24971.5	26035.6	33055.8	25127.6	25963.9	24364.3	Filtered	6009.92	Filtered	22767.2	32916.5	Filtered	27096.9	Filtered	Filtered
0.64343	F2Z456;Q9CY59;Q9DCN2	NADH-cytochrome b5 reductase;NADH-cytochrome b5 reductase;NADH-cytochrome b5 reductase 3	F2Z456;Q9CY59;Q9DCN2	F2Z456_MOUSE;Q9CY59_MOUSE;NB5R3_MOUSE	1.8e-07	34602.7	34710.6	35779.6	35483.7	41358.1	37784.2	39480	45340.8	37543.8	37979.8	38402.8	35945.4	24418.7	29610.3	29005.6	60160.4	26897.9	63621.9	12710.3	67520.3
0.52786	F6QC57;Q5U430	E3 ubiquitin-protein ligase UBR3	F6QC57;Q5U430	F6QC57_MOUSE;UBR3_MOUSE	0.00351202	23323.3	9746.35	11517.4	10468.2	35351.9	33962.3	30926.3	18834.7	20607.9	10311.6	19495.7	14885.3	15293	13790.7	13696.4	17619.8	21156	24036.3	19797.2	22568.2
0.559163	F6RDR0;F8WGR0;F8WHZ9;Q8K232;Q9QYC0	Alpha-adducin (Fragment);Alpha-adducin;Alpha-adducin;Adducin 1 (Alpha);Alpha-adducin	F6RDR0;F8WGR0;F8WHZ9;Q8K232;Q9QYC0	F6RDR0_MOUSE;F8WGR0_MOUSE;F8WHZ9_MOUSE;Q8K232_MOUSE;ADDA_MOUSE	0.00155657	14608.8	10614.8	13752	13941.6	15255.6	11679	9783.82	15324.9	3454.03	6897.33	11735.3	3947.87	5598	Filtered	4663.07	1381.46	22746.9	9858.66	27664.1	14498.1
0.589572	F6RJV6;Q9JJK2	LanC-like protein 2 (Fragment);LanC-like protein 2	F6RJV6;Q9JJK2	F6RJV6_MOUSE;LANC2_MOUSE	0.00068119	19132.4	15519.9	14910.3	17718.3	21930.5	18151.5	19310.6	19660.5	17790.2	33470.2	20772.9	29808.5	11016.9	20689.5	13485.5	18758.5	8722.93	14709.8	15117.5	Filtered
0.644745	F6RPJ9;Q8CGB9;Q9JHR7	Insulin-degrading enzyme (Fragment);Insulin degrading enzyme;Insulin-degrading enzyme	F6RPJ9;Q8CGB9;Q9JHR7	F6RPJ9_MOUSE;Q8CGB9_MOUSE;IDE_MOUSE	1.39e-07	22820.7	22252.2	21304.9	22587.4	14071.7	17449.3	14845.7	16327.3	13203.7	12727.4	16718.1	15142.7	18970.3	22015.7	19540.9	22204.6	23921.1	22491.9	37027.1	20940.2
0.684423	F6SVV1;P62082;Q4FZE6	40S ribosomal protein S7	F6SVV1;P62082;Q4FZE6	F6SVV1_MOUSE;RS7_MOUSE;Q4FZE6_MOUSE	2.95e-11	58765.7	55102.4	57042.3	60224	82884	87077.6	83600.8	71473.9	123708	115537	110585	131841	100014	103846	96147.7	110127	75695.7	62759.1	82299.5	75605.3
0.549997	F6U715;F7B5Z3;Q05CH9;Q5XPI3	E3 ubiquitin-protein ligase RNF123 (Fragment);E3 ubiquitin-protein ligase RNF123 (Fragment);E3 ubiquitin-protein ligase RNF123 (Fragment);E3 ubiquitin-protein ligase RNF123	F6U715;F7B5Z3;Q05CH9;Q5XPI3	F6U715_MOUSE;F7B5Z3_MOUSE;Q05CH9_MOUSE;RN123_MOUSE	0.0018501	6822.49	7008.63	6612.17	6571.9	Filtered	Filtered	Filtered	Filtered	Filtered	277.674	Filtered	Filtered	6056.85	8347.87	7370.31	8062.04	9893.09	9329.57	9437.47	9530.3
0.595401	F6W2Q5;H3BK65;P42567;Q5JC28;Q80ZL3	Epidermal growth factor receptor substrate 15;Epidermal growth factor receptor substrate 15;Epidermal growth factor receptor substrate 15;Epidermal growth factor receptor pathway substrate 15 isoform B;Epidermal growth factor receptor pathway substrate 15	F6W2Q5;H3BK65;P42567;Q5JC28;Q80ZL3	F6W2Q5_MOUSE;H3BK65_MOUSE;EPS15_MOUSE;Q5JC28_MOUSE;Q80ZL3_MOUSE	0.000453129	21380.4	14674	21041.6	20136.8	23187.1	25031.2	23742.8	18395.4	21038	13479.7	16212	20180.6	26252.1	26548.5	26526	26283.3	19787.9	22661.6	27747.6	20385.1
0.644485	F6WMC0;F7CDT0;P61082	NEDD8-conjugating enzyme Ubc12 (Fragment);NEDD8-conjugating enzyme Ubc12 (Fragment);NEDD8-conjugating enzyme Ubc12	F6WMC0;F7CDT0;P61082	F6WMC0_MOUSE;F7CDT0_MOUSE;UBC12_MOUSE	1.47e-07	163171	159297	164589	171439	180827	181709	161502	181323	161405	172148	174890	171278	138181	145615	148187	137765	170313	168845	181310	168345
0.674819	F6XI62;P14148;Q3UBI6;Q5M9N8	60S ribosomal protein L7 (Fragment);60S ribosomal protein L7;Uncharacterized protein;Ribosomal protein L7	F6XI62;P14148;Q3UBI6;Q5M9N8	F6XI62_MOUSE;RL7_MOUSE;Q3UBI6_MOUSE;Q5M9N8_MOUSE	2.35e-10	98279.7	97324.8	97790.4	101980	94165.5	77627.6	89124	87826.7	171795	181286	170139	180170	159752	145936	155601	155320	103854	108358	100231	108117
0.497421	F6ZDS4;Q7M739	Nucleoprotein TPR;Nuclear pore complex-associated intranuclear coiled-coil protein TPR	F6ZDS4;Q7M739	TPR_MOUSE;Q7M739_MOUSE	0.00954323	Filtered	Filtered	Filtered	Filtered	Filtered	Filtered	Filtered	11168.8	Filtered	5968.31	Filtered	Filtered	Filtered	9618.67	6537.31	7729.98	10120.9	11049.1	Filtered	Filtered
0.676701	F6ZFT1;F8WJ64;Q3TJG2;Q569N0;Q9CR21	Acyl carrier protein (Fragment);Acyl carrier protein (Fragment);Acyl carrier protein;Acyl carrier protein;Acyl carrier protein, mitochondrial	F6ZFT1;F8WJ64;Q3TJG2;Q569N0;Q9CR21	F6ZFT1_MOUSE;F8WJ64_MOUSE;Q3TJG2_MOUSE;Q569N0_MOUSE;ACPM_MOUSE	1.52e-10	177960	151193	96028.1	147626	71687.5	92935.1	96648.6	102264	90774.8	108641	72432.4	98935.8	71007.7	71687.8	74875.2	74716.8	86669.4	117832	121458	117202
0.673677	F6ZHD8;G3UW30;Q8C7E6;Q9D6Y9	1,4-alpha-glucan-branching enzyme;1,4-alpha-glucan-branching enzyme;Uncharacterized protein;1,4-alpha-glucan-branching enzyme	F6ZHD8;G3UW30;Q8C7E6;Q9D6Y9	F6ZHD8_MOUSE;G3UW30_MOUSE;Q8C7E6_MOUSE;GLGB_MOUSE	3.04e-10	146159	143235	142171	142232	149529	156892	153189	152852	144965	146507	147164	151631	147571	141117	137910	149777	167080	168342	172588	160270
0.662193	F6ZV59;G3X9W0;G5E8G0;Q60668	Heterogeneous nuclear ribonucleoprotein D0 (Fragment);Heterogeneous nuclear ribonucleoprotein D, isoform CRA_a;Heterogeneous nuclear ribonucleoprotein D, isoform CRA_b;Heterogeneous nuclear ribonucleoprotein D0	F6ZV59;G3X9W0;G5E8G0;Q60668	F6ZV59_MOUSE;G3X9W0_MOUSE;G5E8G0_MOUSE;HNRPD_MOUSE	3.85e-09	91568.2	90884.5	93559.6	93433.1	156044	153869	164694	146805	159413	159260	168836	162221	159771	153612	137485	144721	105894	117883	119154	124130
0.641722	F7A8H6;O70325;Q3TI34;Q3TIF2;Q5XJZ8;Q76LV0;S4R1E5	Glutathione peroxidase;Phospholipid hydroperoxide glutathione peroxidase, mitochondrial;Glutathione peroxidase;Uncharacterized protein;Glutathione peroxidase (Fragment);Glutathione peroxidase;Glutathione peroxidase	F7A8H6;O70325;Q3TI34;Q3TIF2;Q5XJZ8;Q76LV0;S4R1E5	F7A8H6_MOUSE;GPX41_MOUSE;Q3TI34_MOUSE;Q3TIF2_MOUSE;Q5XJZ8_MOUSE;Q76LV0_MOUSE;S4R1E5_MOUSE	2.5e-07	92929.5	91896.9	92507.5	93484.7	70747.5	71045	67805.4	79450.4	57291.4	59043.3	54471.2	53481.6	48918.3	45644.7	50068.5	46298.7	87639.1	83949.7	93292.5	88942.2
0.63633	F7AA26	Paralemmin A kinase anchor protein (Fragment)	F7AA26	F7AA26_MOUSE	7.02e-07	7990.44	10770.7	16169.3	13230.7	12799	11912.8	10804.6	15372.7	15125.6	14915.2	20534.6	17704.9	30003.3	33344.8	34060.2	34300.2	22638.3	23961.1	28244.1	34773.6
0.627827	F7AFM3;Q80W22	Threonine synthase-like 2 (Fragment);Threonine synthase-like 2	F7AFM3;Q80W22	F7AFM3_MOUSE;THNS2_MOUSE	3.69e-06	35694.5	33762.6	23542.8	41077.3	18887.1	19743.1	31139.6	30991.4	33355.2	22522.9	25982.5	24305.1	24433.6	21503.7	30299.8	27241.5	16834.5	10771.8	19012.7	21989.3
0.601529	F7ARZ1;Q8VE22	28S ribosomal protein S23, mitochondrial (Fragment);28S ribosomal protein S23, mitochondrial	F7ARZ1;Q8VE22	F7ARZ1_MOUSE;RT23_MOUSE	0.000254998	50223.3	31651.9	42490.8	56139.6	47487.7	49557.3	39910.7	46178.2	56231.2	55763.1	50132	51325.5	32354.9	31373.6	29358.2	31580.2	34651.4	37604.1	52200.2	51948.9
0.513571	F7C0H6;Q5M8N0;Q9CW19	CB1 cannabinoid receptor-interacting protein 1 (Fragment);CB1 cannabinoid receptor-interacting protein 1;RIKEN cDNA 1500041B16, isoform CRA_b (Fragment)	F7C0H6;Q5M8N0;Q9CW19	F7C0H6_MOUSE;CNRP1_MOUSE;Q9CW19_MOUSE	0.00553078	Filtered	7372.8	11553.4	60928.4	26570.8	Filtered	15448	Filtered	Filtered	Filtered	2284.11	21334.7	6212.28	4272.72	Filtered	Filtered	6627.68	Filtered	15904.1	8591.37
0.507915	F7CFT1;Q8BFR6	AN1-type zinc finger protein 1 (Fragment);AN1-type zinc finger protein 1	F7CFT1;Q8BFR6	F7CFT1_MOUSE;ZFAN1_MOUSE	0.0067105	6983.82	6568.29	9198.84	8754.58	5753.12	3705.59	5943.92	6593.67	6857.88	4575.69	9289.58	4849.62	2947.62	2026.72	4222.51	5206.2	Filtered	5335.74	3808.82	Filtered
0.597211	F7D3P0;Q9CWD8	Iron-sulfur protein NUBPL (Fragment);Iron-sulfur protein NUBPL	F7D3P0;Q9CWD8	F7D3P0_MOUSE;NUBPL_MOUSE	0.000389396	19964.3	20358	13147.7	22624.6	9071.95	13295.4	10000.9	13832.8	9429.09	7039.76	7400.72	6994.77	9779.23	8798.81	7038.19	8150.21	10651.1	11326.5	11111.7	8804.54
0.533557	F8VPM7;Q99MI1;V9GXP8	ELKS/Rab6-interacting/CAST family member 1	F8VPM7;Q99MI1;V9GXP8	F8VPM7_MOUSE;RB6I2_MOUSE;V9GXP8_MOUSE	0.00296432	19611.3	3321.05	8131.99	4193.22	13108.3	13135.2	8816.53	10960	26143.9	16861.3	22026	13319.2	8132.97	10003.5	11852.2	11847.5	6711.3	30318.4	Filtered	9921.35
0.692801	F8VPN4	Amylo-1,6-glucosidase, 4-alpha-glucanotransferase	F8VPN4	F8VPN4_MOUSE	5.52e-12	316506	331942	303289	293096	251809	254460	250650	266132	277956	281558	267316	272458	284315	285310	282595	286116	295058	288171	279936	294931
0.638832	F8VQJ3;P02468	Laminin subunit gamma-1	F8VQJ3;P02468	F8VQJ3_MOUSE;LAMC1_MOUSE	4.33e-07	27198.8	14856.8	28276.4	31975.6	36938.8	36372.4	36167.7	35317.4	43749.4	38179.7	47414.2	41939.2	28373.4	24399	28151.8	27669.2	30157.4	30267.8	32312.2	31965.9
0.62922	F8WGB3;Q5XK33;Q9CZB0	Succinate dehydrogenase cytochrome b560 subunit, mitochondrial;Succinate dehydrogenase complex, subunit C, integral membrane protein;Succinate dehydrogenase cytochrome b560 subunit, mitochondrial	F8WGB3;Q5XK33;Q9CZB0	F8WGB3_MOUSE;Q5XK33_MOUSE;C560_MOUSE	2.81e-06	108441	110683	119717	118472	85257.3	92810.4	54648.9	55809.7	77310.4	69771	87817.7	83656.2	56963.4	56813.9	58008.8	56765.9	77410.8	80838.6	49128	77684
0.637907	F8WGW3;Q497V5	S1 RNA-binding domain-containing protein 1	F8WGW3;Q497V5	F8WGW3_MOUSE;SRBD1_MOUSE	5.19e-07	702158	678804	22032.2	619475	700860	17114.3	20662.5	919200	741682	671427	586308	434585	666917	679999	20387.4	708762	450913	727600	582387	641211
0.649483	F8WHL2;Q63ZW9;Q8BTF0;Q8CIE6	Coatomer subunit alpha;Copa protein (Fragment);Coatomer subunit alpha;Coatomer subunit alpha	F8WHL2;Q63ZW9;Q8BTF0;Q8CIE6	F8WHL2_MOUSE;Q63ZW9_MOUSE;Q8BTF0_MOUSE;COPA_MOUSE	5.49e-08	50506.3	57096.2	50623	53598.3	47149.2	38988.2	43632.8	56568.6	62369.9	56974.4	53266.4	57000.3	57516	54684.5	54556.6	55042.2	53103.8	44434.7	46596.3	48957.1
0.678662	F8WHP8;P56135	ATP synthase subunit f, mitochondrial;ATP synthase subunit f, mitochondrial	F8WHP8;P56135	F8WHP8_MOUSE;ATPK_MOUSE	9.74e-11	2.79624e+06	2864612	2.93711e+06	2842043	1.99266e+06	2167798	2.08894e+06	1.82055e+06	2543018	3136432	2970848	3.06522e+06	2.53119e+06	2534785	2346186	2510153	2126818	2.83166e+06	2.20342e+06	2.39209e+06
0.61945	F8WHV1;Q9D187	Mitotic spindle-associated MMXD complex subunit MIP18	F8WHV1;Q9D187	F8WHV1_MOUSE;MIP18_MOUSE	1.82e-05	23073.6	1903.55	23922.3	Filtered	19842.5	7367.63	33440.7	18237	20759.4	13720.1	9715.55	18524	16208.8	16453	16372	13844.2	16811.4	Filtered	14135.3	16453.6
0.615275	F8WI95;Q9CQT1	Methylthioribose-1-phosphate isomerase (Fragment);Methylthioribose-1-phosphate isomerase	F8WI95;Q9CQT1	F8WI95_MOUSE;MTNA_MOUSE	3.76e-05	7344.96	Filtered	Filtered	13295.8	9178.2	Filtered	10371.8	8229.5	6445.68	9432.04	9058.44	10555.1	10507.8	13074.6	9776.09	6902.54	7366.82	15335.5	5273.82	14621.1
0.578793	F8WIA3;J3QK34;J3QMA2;P0C8B4	Predicted gene 20604;EKC/KEOPS complex subunit GON7;Predicted gene, 28051;EKC/KEOPS complex subunit GON7	F8WIA3;J3QK34;J3QMA2;P0C8B4	F8WIA3_MOUSE;J3QK34_MOUSE;J3QMA2_MOUSE;GON7_MOUSE	0.00107796	Filtered	Filtered	Filtered	5923.83	10947.6	8076.3	10469.8	11006.5	11412	13268.8	9904.61	9826.25	10891.7	10553.6	9908.09	10868.8	Filtered	6878.34	Filtered	7074.71
0.500417	F8WIE5;Q69ZR2	E3 ubiquitin-protein ligase HECTD1	F8WIE5;Q69ZR2	F8WIE5_MOUSE;HECD1_MOUSE	0.00865962	22723.2	15587.5	17899.8	18581.3	10555.6	19753.3	17977.4	8998.43	56001.6	Filtered	Filtered	6606.71	8862.7	19277	15968.1	17420.4	14272.7	Filtered	18572.6	10449.9
0.573929	F8WIJ0;Q3TJG5;Q3TJM8;Q3TLV0;Q3TWV2;Q3TWZ6;Q3U689;Q3U9N0;Q3UDQ8;Q6NXV2;Q9JIS8	Solute carrier family 12 member 4;Uncharacterized protein;Uncharacterized protein;Uncharacterized protein;Uncharacterized protein;Solute carrier family 12, member 4;Uncharacterized protein;Uncharacterized protein;Uncharacterized protein;Solute carrier family 12, member 4;Solute carrier family 12 member 4	F8WIJ0;Q3TJG5;Q3TJM8;Q3TLV0;Q3TWV2;Q3TWZ6;Q3U689;Q3U9N0;Q3UDQ8;Q6NXV2;Q9JIS8	F8WIJ0_MOUSE;Q3TJG5_MOUSE;Q3TJM8_MOUSE;Q3TLV0_MOUSE;Q3TWV2_MOUSE;Q3TWZ6_MOUSE;Q3U689_MOUSE;Q3U9N0_MOUSE;Q3UDQ8_MOUSE;Q6NXV2_MOUSE;S12A4_MOUSE	0.00121589	29483.2	24404.8	26763.2	28793.8	31720.4	Filtered	34411.4	18412.4	23669.7	21170.2	19128.6	22601.9	25943.9	24613.3	24863.4	26136.1	33126.3	36698.4	37950.9	34363.6
0.62975	F8WIK0;Q8WTY4	Anamorsin	F8WIK0;Q8WTY4	F8WIK0_MOUSE;CPIN1_MOUSE	2.53e-06	59437.1	62239.3	61828.7	58730.2	77608	87318.2	71336.7	82782.6	73378.3	77190.8	88129.5	83532.6	63907.2	66338.4	69711.5	67782.7	68687.8	75260	74374.9	75042.9
0.592682	F8WIK5;Q9ERS5	Pleckstrin homology domain-containing family A member 2 (Fragment);Pleckstrin homology domain-containing family A member 2	F8WIK5;Q9ERS5	F8WIK5_MOUSE;PKHA2_MOUSE	0.000555524	Filtered	Filtered	8200.61	10199.6	9933.82	13313.9	10023.8	6787.35	13442.8	13640.1	10107.6	12774	6688.93	8986.34	8095.25	8483.22	4467.89	5709.33	6777.97	7245.75
0.704691	F8WIT2;P14824;Q3UI56	Annexin;Annexin A6;Annexin	F8WIT2;P14824;Q3UI56	F8WIT2_MOUSE;ANXA6_MOUSE;Q3UI56_MOUSE	1.02e-12	460284	464193	463620	468722	825184	806640	787584	762967	808304	804466	838897	676754	750552	755802	753872	701432	635568	671582	650081	665586
0.683158	F8WIV5;P39054;Q3T9X3	Dynamin-2	F8WIV5;P39054;Q3T9X3	F8WIV5_MOUSE;DYN2_MOUSE;Q3T9X3_MOUSE	3.85e-11	111148	109855	112536	119157	109201	110365	106826	112342	99710.7	101410	93684	95660.8	89235.3	91485.3	95894.8	95734.9	100576	112711	107618	111071
0.672727	F8WJ41;P62245;Q5M9M4	40S ribosomal protein S15a (Fragment);40S ribosomal protein S15a;Ribosomal protein S15A	F8WJ41;P62245;Q5M9M4	F8WJ41_MOUSE;RS15A_MOUSE;Q5M9M4_MOUSE	3.76e-10	158535	153076	156513	163169	153512	151729	152222	152660	209699	170800	212893	216995	246916	237462	240261	241553	177801	167852	169922	155838
0.660582	F8WJI3;Q8R3Q6	Coiled-coil domain-containing protein 58	F8WJI3;Q8R3Q6	F8WJI3_MOUSE;CCD58_MOUSE	5.45e-09	56843.9	59708.3	61789.9	61281	63099.2	63482.8	75603.9	71878.4	51727	94679.1	60948.6	59783.9	36634.1	41508.7	53943.5	37215.3	53647.1	66126.8	64645.2	68677.4
0.667485	F8WJK8;Q3TGW8;Q3U8D2;Q3U9V1;Q99L47	Hsc70-interacting protein;Uncharacterized protein (Fragment);Uncharacterized protein;Uncharacterized protein;Hsc70-interacting protein	F8WJK8;Q3TGW8;Q3U8D2;Q3U9V1;Q99L47	F8WJK8_MOUSE;Q3TGW8_MOUSE;Q3U8D2_MOUSE;Q3U9V1_MOUSE;F10A1_MOUSE	1.22e-09	157799	154168	156726	156396	147154	143810	140906	150189	134745	129322	117966	131149	138409	130682	128738	128355	143256	144886	133242	114243
0.693708	G3UVV4;P17710;Q3TJE3;Q6GQU1	Hexokinase 1, isoform CRA_f;Hexokinase-1;Uncharacterized protein;Hexokinase 1, isoform CRA_d	G3UVV4;P17710;Q3TJE3;Q6GQU1	G3UVV4_MOUSE;HXK1_MOUSE;Q3TJE3_MOUSE;Q6GQU1_MOUSE	4.66e-12	423662	410601	457483	446017	460782	444332	453984	495186	682154	616635	657592	610914	559337	572270	556983	566191	481435	494589	509063	476831
0.700681	G3UX26;Q60930	Voltage-dependent anion-selective channel protein 2	G3UX26;Q60930	G3UX26_MOUSE;VDAC2_MOUSE	1.34e-12	554410	551892	519870	552038	265703	408272	402769	362813	626897	545104	620750	630272	491717	365650	512302	500870	450087	448263	450815	452201
0.62375	G3UXG7;G3UXU2;G3UZA4;G3UZJ5;G3UZX4;N0E462;N0E463;N0E4C0;N0E4C5;P67871	Casein kinase II subunit beta;Casein kinase II subunit beta (Fragment);Casein kinase II subunit beta (Fragment);Casein kinase II subunit beta (Fragment);Casein kinase II subunit beta;Casein kinase II subunit beta;Casein kinase II subunit beta;Casein kinase II subunit beta;Casein kinase II subunit beta;Casein kinase II subunit beta	G3UXG7;G3UXU2;G3UZA4;G3UZJ5;G3UZX4;N0E462;N0E463;N0E4C0;N0E4C5;P67871	G3UXG7_MOUSE;G3UXU2_MOUSE;G3UZA4_MOUSE;G3UZJ5_MOUSE;G3UZX4_MOUSE;N0E462_MOUSE;N0E463_MOUSE;N0E4C0_MOUSE;N0E4C5_MOUSE;CSK2B_MOUSE	8.12e-06	27975.2	22291.4	21680.5	19949	24068.7	12946	23178.2	24974.4	15276	19413.9	19081.4	17643.1	17221.7	18276.5	9146.15	16791.6	20348.2	23476.2	23307.5	23956.5
0.636407	G3UXL2;Q3TI27;Q3UPD5;Q9D7G0	Phosphoribosyl pyrophosphate synthetase 1-like 3;Uncharacterized protein;Uncharacterized protein;Ribose-phosphate pyrophosphokinase 1	G3UXL2;Q3TI27;Q3UPD5;Q9D7G0	G3UXL2_MOUSE;Q3TI27_MOUSE;Q3UPD5_MOUSE;PRPS1_MOUSE	6.93e-07	88444.4	51646	84696.4	81187.4	53511.2	48175.6	70296.9	77848.8	52458.6	37913.3	55189.1	73350.4	74156.1	77498.2	71771.8	65002.2	73853.7	41788.7	78641.9	60982.8
0.628627	G3UXT7;P56959;Q3UK30;Q3USY4;Q564D0;Q8CFQ9	RNA-binding protein FUS (Fragment);RNA-binding protein FUS;Uncharacterized protein;Uncharacterized protein;Fusion, derived from t(12;16) malignant liposarcoma (Human), isoform CRA_a;Fusion, derived from t(1216) malignant liposarcoma (Human)	G3UXT7;P56959;Q3UK30;Q3USY4;Q564D0;Q8CFQ9	G3UXT7_MOUSE;FUS_MOUSE;Q3UK30_MOUSE;Q3USY4_MOUSE;Q564D0_MOUSE;Q8CFQ9_MOUSE	3.16e-06	15963.8	18859.4	20051.9	Filtered	15210.5	31029.5	21438.5	19541.9	44089.2	39694.4	23866.9	48094.9	20008.3	22117.8	25124.7	19205	36608.6	39410.5	38613.9	22696.5
0.702018	G3UXY0;G3UXZ5;P97371;Q5HZK3	Proteasome activator complex subunit 1;Proteasome activator complex subunit 1 (Fragment);Proteasome activator complex subunit 1;Proteasome (Prosome, macropain) 28 subunit, alpha	G3UXY0;G3UXZ5;P97371;Q5HZK3	G3UXY0_MOUSE;G3UXZ5_MOUSE;PSME1_MOUSE;Q5HZK3_MOUSE	1.11e-12	341971	380157	365258	365194	388649	389788	405642	430413	420849	440610	438769	435119	592596	602728	617102	612851	502496	508228	497192	508961
0.53845	G3UY38;G5E924;Q3UMT7;Q8R081	Heterogeneous nuclear ribonucleoprotein L;Heterogeneous nuclear ribonucleoprotein L (Fragment);Uncharacterized protein;Heterogeneous nuclear ribonucleoprotein L	G3UY38;G5E924;Q3UMT7;Q8R081	G3UY38_MOUSE;G5E924_MOUSE;Q3UMT7_MOUSE;HNRPL_MOUSE	0.00255306	7811.98	6091.42	5807.89	Filtered	9744.98	9316.32	9679.15	7986.96	14721.3	10455	16924.9	15900.5	9108	12433.2	8373.39	11371.6	5412.04	Filtered	Filtered	3262.64
0.671974	G3UYJ7	Predicted gene 20441 (Fragment)	G3UYJ7	G3UYJ7_MOUSE	4.44e-10	182467	173210	187111	188112	148704	145357	145592	135804	133274	129563	134950	134493	101228	104686	96484.7	97784.9	173679	167306	172947	175813
0.565551	G3UYP0;P63280;Q8CFZ0	SUMO-conjugating enzyme UBC9 (Fragment);SUMO-conjugating enzyme UBC9;SUMO-conjugating enzyme UBC9	G3UYP0;P63280;Q8CFZ0	G3UYP0_MOUSE;UBC9_MOUSE;Q8CFZ0_MOUSE	0.00140964	39417.1	39702.4	41494.7	Filtered	56885.5	50714.2	53315.8	60008.1	45110.2	43625.5	46423.9	42709.4	41915.6	41612.3	40067	41829.1	48283	30149.6	45336.4	6076.71
0.509431	G3UYU4;O08917;Q3TJS0;Q540I4	Flotillin-1;Flotillin-1;Uncharacterized protein;Flotillin 1	G3UYU4;O08917;Q3TJS0;Q540I4	G3UYU4_MOUSE;FLOT1_MOUSE;Q3TJS0_MOUSE;Q540I4_MOUSE	0.00636618	18754.5	29648.4	24853.2	29191.2	Filtered	Filtered	Filtered	Filtered	17768.7	37870	Filtered	43856	28752.1	19387.4	45381.8	25207.5	Filtered	Filtered	11589.5	7389.88
0.634684	G3UYY1;G3UZ26;P50431;Q9CWR5	Serine hydroxymethyltransferase (Fragment);Serine hydroxymethyltransferase, cytosolic (Fragment);Serine hydroxymethyltransferase, cytosolic;Serine hydroxymethyltransferase	G3UYY1;G3UZ26;P50431;Q9CWR5	G3UYY1_MOUSE;G3UZ26_MOUSE;GLYC_MOUSE;Q9CWR5_MOUSE	9.62e-07	30092.7	25172.4	25748.7	29597.6	32229.8	33851.8	33612.3	22664.8	47522.5	46607.8	26589.9	50157.5	31062.9	40396.6	28067.2	42145.4	35609.8	22928.8	31899.2	40469.6
0.680861	G3UZ79	Sepiapterin reductase	G3UZ79	G3UZ79_MOUSE	6.1e-11	385489	413304	384570	397232	340419	369581	367496	284220	299775	285292	307922	369012	272547	282760	290034	285570	305973	300506	378043	304421
0.656271	G3UZY2;P97493	Thioredoxin, mitochondrial (Fragment);Thioredoxin, mitochondrial	G3UZY2;P97493	G3UZY2_MOUSE;THIOM_MOUSE	1.38e-08	13232.4	13900.3	14986	14568.9	15161.7	15234	12908.5	15032.7	16566.4	20094.3	18686.2	17649.7	12491.9	12341	14626.5	14864.3	16670.2	16739.8	18181.4	18438.6
0.523316	G3UZZ3	Dynamin-2 (Fragment)	G3UZZ3	G3UZZ3_MOUSE	0.00403066	18626.3	16671.6	14209	9966.22	Filtered	Filtered	17657	17526.9	13397	13100.4	20071.9	13358.7	15958.8	12391.5	Filtered	Filtered	Filtered	Filtered	Filtered	Filtered
0.664365	G3X8R0;Q5QGU0;Q921E4;Q9CQG4	Receptor expression-enhancing protein	G3X8R0;Q5QGU0;Q921E4;Q9CQG4	G3X8R0_MOUSE;Q5QGU0_MOUSE;Q921E4_MOUSE;Q9CQG4_MOUSE	2.45e-09	87734.9	87416.7	89970.8	84606	72633.8	70546.4	86658.5	63873.5	77848.2	55902.6	73140.4	85562.8	67125.2	66499.4	66229.2	61884.2	71304	75696.7	96437.4	74857.4
0.618738	G3X8T3;P16675;Q544R6;Q9D2D1	Carboxypeptidase;Lysosomal protective protein;Carboxypeptidase;Carboxypeptidase	G3X8T3;P16675;Q544R6;Q9D2D1	G3X8T3_MOUSE;PPGB_MOUSE;Q544R6_MOUSE;Q9D2D1_MOUSE	2.06e-05	11192	11167	13943.4	12135.3	10024.2	13302.8	11626.9	9795.55	15375.8	16101.3	10911.3	13673	18507.2	19297	22947.8	20457.2	15913.6	15874.9	18494.7	17372.8
0.621732	G3X8U3	MCG6895	G3X8U3	G3X8U3_MOUSE	1.19e-05	115014	221962	158545	161277	149863	159721	82786.7	173632	101751	70152.6	80111.4	178787	97151.5	73534.8	104181	109993	111151	115881	108028	118505
0.640468	G3X8Y1	MCG19772	G3X8Y1	G3X8Y1_MOUSE	3.18e-07	12639	14718.4	18321.4	15922.9	29320.3	26589.6	18621.8	23010.4	16021.6	21642.6	17988.7	20157.4	22296.9	18594.6	17908.7	19969.4	12940.1	17918.1	19153.6	28413.8
0.607258	G3X975;Q8BYM8	MCG11180, isoform CRA_a;Probable cysteine--tRNA ligase, mitochondrial	G3X975;Q8BYM8	G3X975_MOUSE;SYCM_MOUSE	0.000127234	26504.5	17121.2	31684	20282.1	18031	13752.1	15199.5	14128.8	13885.3	16295.7	17883.1	19932.1	14914.9	15373.5	14094.7	13772.4	14371	22181	13287.8	17185.9
0.662701	G3X977;Q61703;Q8K016	Inter-alpha trypsin inhibitor, heavy chain 2;Inter-alpha-trypsin inhibitor heavy chain H2;Inter-alpha trypsin inhibitor, heavy chain 2	G3X977;Q61703;Q8K016	G3X977_MOUSE;ITIH2_MOUSE;Q8K016_MOUSE	3.45e-09	46273.6	48165.2	50739.9	133552	57474.1	52271.9	45838.7	57296.8	39305.4	44512.4	34842.7	38443.5	52983.4	50736.8	47560.2	51593.1	40926.4	41535.3	37276.1	43482.3
0.603831	G3X9D8;Q8BWA5	Kelch-like protein 31	G3X9D8;Q8BWA5	G3X9D8_MOUSE;KLH31_MOUSE	0.000197012	24555.9	27397.6	25981.4	27316	22403	20290.6	22056.7	19166.5	22042.2	22123	21832.1	18184.3	22813.3	21708.5	22780.4	20867.4	27945.6	30355.1	28198	30489.4
0.556066	G3X9E8;Q3V1Y6;Q8BM38	MCG15724, isoform CRA_a;Uncharacterized protein;Uncharacterized protein	G3X9E8;Q3V1Y6;Q8BM38	G3X9E8_MOUSE;Q3V1Y6_MOUSE;Q8BM38_MOUSE	0.00163303	37789.9	34810.6	43548.5	37378	28843.4	27466.3	24380.8	22885.3	27569.5	34781.2	30439.3	26484	29857.4	25715.9	30582.9	26926.5	19877	29385.5	28142.4	35643.8
0.627355	G3X9J1;P70414	Sodium/calcium exchanger 1	G3X9J1;P70414	G3X9J1_MOUSE;NAC1_MOUSE	4.05e-06	204727	173648	197503	201932	141495	156547	134652	154235	220257	208114	198162	220012	164669	158126	167502	184610	191722	207263	199821	180194
0.517084	G3X9K4;Q6A018;Q8R3Q2	SAPS domain family, member 2, isoform CRA_a;MKIAA0685 protein (Fragment);Serine/threonine-protein phosphatase 6 regulatory subunit 2	G3X9K4;Q6A018;Q8R3Q2	G3X9K4_MOUSE;Q6A018_MOUSE;PP6R2_MOUSE	0.00492036	Filtered	Filtered	Filtered	8168.74	Filtered	6089.81	8203.29	9070.68	7362.77	Filtered	Filtered	7230.49	5628.95	5976.39	Filtered	8516.44	9248.45	Filtered	7946.73	7958.1
0.6941	G3X9L6;Q9DCX2	ATP synthase subunit d, mitochondrial;ATP synthase subunit d, mitochondrial	G3X9L6;Q9DCX2	G3X9L6_MOUSE;ATP5H_MOUSE	4.29e-12	1.33204e+06	1.31665e+06	1.30352e+06	1.26724e+06	945904	935292	940458	889494	1.37792e+06	1.37751e+06	859616	1.36585e+06	1.0441e+06	1.03967e+06	1.06348e+06	1.04523e+06	946395	918956	935346	1.01157e+06
0.610869	G3X9M0;Q9ER88	28S ribosomal protein S29, mitochondrial;28S ribosomal protein S29, mitochondrial	G3X9M0;Q9ER88	G3X9M0_MOUSE;RT29_MOUSE	7.57e-05	17441.2	22499.5	24959.2	24439.8	33944.5	37217.7	32366.5	34999.1	25858.3	41239.4	36289.7	33244.7	18429.2	26275.2	15531.7	10238.7	20232.6	22878.4	23273.3	18918.7
0.5872	G3X9Q1;Q3TZS3;Q61738	Integrin alpha-7	G3X9Q1;Q3TZS3;Q61738	G3X9Q1_MOUSE;Q3TZS3_MOUSE;ITA7_MOUSE	0.000774885	Filtered	39272.6	35727.7	Filtered	Filtered	18668	15104.9	23455.7	35439.4	26412.6	15518.9	34588.1	21105.7	16023.2	Filtered	13960.8	81931.1	Filtered	17131.3	13834.4
0.679243	G3X9V0;P97372;Q5SVP3	MCG22048, isoform CRA_a;Proteasome activator complex subunit 2;MCG22048, isoform CRA_c	G3X9V0;P97372;Q5SVP3	G3X9V0_MOUSE;PSME2_MOUSE;Q5SVP3_MOUSE	8.53e-11	78024.7	70381.6	75682.7	62670.5	76287.8	109383	70173.1	87345.7	111337	93926.6	107086	79624.8	142367	142925	137926	133228	121309	120751	128000	110311
0.620678	G5DDB7;Q8R3B1	Phosphoinositide phospholipase C;1-phosphatidylinositol 4,5-bisphosphate phosphodiesterase delta-1	G5DDB7;Q8R3B1	G5DDB7_MOUSE;PLCD1_MOUSE	1.45e-05	42613.5	32377.9	41002.4	38291.7	49565.4	53886.1	47570.8	40775.6	35002.3	39647.9	37134.5	37583.8	34817.2	36477.2	41909	37874.8	32530.9	43832.2	27638.5	44966.1
0.669257	G5E814;Q9D8B4	MCG5603;NADH dehydrogenase [ubiquinone] 1 alpha subcomplex subunit 11	G5E814;Q9D8B4	G5E814_MOUSE;NDUAB_MOUSE	8.23e-10	191104	188190	187009	182271	131318	123681	127783	130576	209083	196627	185618	176925	138493	144242	144945	138479	129897	130454	125540	132130
0.681604	G5E839;P80315;Q3TII0;Q3UJZ8;Q564F4	T-complex protein 1 subunit delta	G5E839;P80315;Q3TII0;Q3UJZ8;Q564F4	G5E839_MOUSE;TCPD_MOUSE;Q3TII0_MOUSE;Q3UJZ8_MOUSE;Q564F4_MOUSE	5.25e-11	204643	202574	204586	196563	219802	231079	232072	229475	186549	186259	187637	193195	192822	199073	185846	182528	196913	190011	163540	199364
0.679942	G5E895;Q8BIV6	Aldo-keto reductase family 1, member B10 (aldose reductase);Uncharacterized protein	G5E895;Q8BIV6	G5E895_MOUSE;Q8BIV6_MOUSE	7.41e-11	327825	355264	320771	343271	288990	267396	308324	311184	335191	336373	270712	267214	307214	312063	322234	315859	311663	335110	301596	326693
0.516467	G5E8R4;Q922D4	SAPS domain family, member 3, isoform CRA_c;Serine/threonine-protein phosphatase 6 regulatory subunit 3	G5E8R4;Q922D4	G5E8R4_MOUSE;PP6R3_MOUSE	0.00501228	Filtered	Filtered	14552.9	4251.51	7760	54163	19604.2	7254.08	17452.3	15532.9	3653.59	3063.36	15460.2	15500.4	19674.9	14635.8	20610	9010.49	Filtered	8980.95
0.567749	G5E8X1;Q9DCS2	Methyltransferase-like 26	G5E8X1;Q9DCS2	G5E8X1_MOUSE;MTL26_MOUSE	0.00136068	19560.2	7527.3	28251.2	10067.1	6495.54	10593.4	11345.1	9555.35	10110.7	20324	9499.1	10959.6	1732.41	9429.77	23036.4	8041.87	7357.51	11517.9	7541.35	8364.46
0.704691	G5E902;Q3THU8;Q8VEM8	MCG10343, isoform CRA_b;Uncharacterized protein;Phosphate carrier protein, mitochondrial	G5E902;Q3THU8;Q8VEM8	G5E902_MOUSE;Q3THU8_MOUSE;MPCP_MOUSE	1.02e-12	1.33732e+06	1.33251e+06	1310681	1.38738e+06	839888	924599	944042	881319	1.29569e+06	1120276	876990	1.27043e+06	1.08615e+06	1.19413e+06	1.24796e+06	1.18641e+06	1073030	1.09098e+06	1.11509e+06	1.06288e+06
0.633478	H3BIY9;H3BKM0;Q5SWR1;Q9DBG3	AP complex subunit beta;AP complex subunit beta;AP complex subunit beta;AP-2 complex subunit beta	H3BIY9;H3BKM0;Q5SWR1;Q9DBG3	H3BIY9_MOUSE;H3BKM0_MOUSE;Q5SWR1_MOUSE;AP2B1_MOUSE	1.22e-06	37538.4	41233.6	43598.6	40086.8	32188.5	33649.7	34467.9	26352.6	31387.7	26666	37465.4	33829.9	34979.4	34894	37001.2	34482	33488.1	35393	34480.6	31167.7
0.649462	H3BJA3;O09172;Q3T9P2;Q4FJZ6	Glutamate--cysteine ligase regulatory subunit (Fragment);Glutamate--cysteine ligase regulatory subunit;Uncharacterized protein;Gclm protein	H3BJA3;O09172;Q3T9P2;Q4FJZ6	H3BJA3_MOUSE;GSH0_MOUSE;Q3T9P2_MOUSE;Q4FJZ6_MOUSE	5.51e-08	42393.6	42494.2	37049.4	42414.8	40173.1	32571.1	35549.2	53745.2	20358.9	18145.1	24328	24943.1	46405.7	31857.7	33044.5	46661.1	33442.8	38076.8	39540.3	35972.3
0.68337	H3BJL6;H3BKH6;H3BLJ9;Q9R0P3	S-formylglutathione hydrolase	H3BJL6;H3BKH6;H3BLJ9;Q9R0P3	H3BJL6_MOUSE;H3BKH6_MOUSE;H3BLJ9_MOUSE;ESTD_MOUSE	3.72e-11	380753	369698	370547	373079	317073	327411	298350	289704	273279	280198	290300	281755	289034	306985	294488	295882	314387	324510	325356	326838
0.554039	H3BJN7;Q9DBB5	Predicted gene 20696;Eukaryotic translation initiation factor 4E type 3	H3BJN7;Q9DBB5	H3BJN7_MOUSE;IF4E3_MOUSE	0.00169391	10610.6	13002.1	Filtered	14382.6	9841.85	11326.9	10370.8	6947	9854.52	7408.37	7472.4	9633.81	Filtered	Filtered	Filtered	7114.45	7894.06	Filtered	Filtered	Filtered
0.658567	H3BLA9	Sentrin-specific protease 6 (Fragment)	H3BLA9	H3BLA9_MOUSE	8.49e-09	7.99941e+06	8176756	8.18671e+06	7547115	6.6689e+06	5460578	5922097	7782113	9176398	8538368	8208499	7083453	7468518	7782357	7778758	7.97767e+06	7.83465e+06	8316433	7.94088e+06	8090117
0.592291	H3BLL2;Q811I0	ATP synthase mitochondrial F1 complex assembly factor 1	H3BLL2;Q811I0	H3BLL2_MOUSE;ATPF1_MOUSE	0.000571542	28184.8	30267.8	33719.7	25180.5	31737.8	33510.6	23144.9	29767.5	31248.4	34447.8	29572.5	27018.3	23261.1	31040.1	29481.9	27545.6	31007.1	38520.6	33040.7	24528.2
0.512166	H7BWY8;Q8C8T8;Z4YL87	Pre-rRNA-processing protein TSR2 homolog	H7BWY8;Q8C8T8;Z4YL87	H7BWY8_MOUSE;TSR2_MOUSE;Z4YL87_MOUSE	0.00579487	22400.8	20588.8	21513.9	25394.7	Filtered	20256	23058.6	27190.1	21841.8	25858.1	23945.5	24478.7	20248	21172.7	21433.8	25940.4	25171.6	25151	23251.7	23068.1
0.663158	H7BWZ3;Q9JM76	Actin-related protein 2/3 complex subunit 3	H7BWZ3;Q9JM76	H7BWZ3_MOUSE;ARPC3_MOUSE	3.13e-09	136059	138896	143303	73994.8	138526	142878	148662	155033	116691	114981	115785	103953	88027.3	92608.7	91847	90919.1	117846	99210.1	100033	109844
0.658195	H7BX01;P58281	Dynamin-like 120 kDa protein, mitochondrial;Dynamin-like 120 kDa protein, mitochondrial	H7BX01;P58281	H7BX01_MOUSE;OPA1_MOUSE	9.14e-09	41984.2	40656.8	39663.9	50587.5	38909.9	41633.2	43581.2	46255.9	49870.3	57480.3	62299.5	54649.6	35656.4	36814.8	38007.5	35741.4	29005.3	32627.3	31263.7	35068.4
0.66588	H7BX22;P34022	Ran-specific GTPase-activating protein	H7BX22;P34022	H7BX22_MOUSE;RANG_MOUSE	1.76e-09	88795.9	80975.2	96698.4	80139.8	122633	115181	117191	115136	82876.6	84628.8	82126.4	79293.2	109852	109264	118805	116182	107814	100535	101223	118255
0.691745	H7BX88;P47934	Carnitine O-acetyltransferase	H7BX88;P47934	H7BX88_MOUSE;CACP_MOUSE	6.92e-12	799699	828692	820774	819828	739701	741608	705167	788911	709831	739668	748579	666072	677751	668504	713377	717033	730729	752885	726013	704896
0.67113	H7BX99;P19221;Q3TJ94	Prothrombin	H7BX99;P19221;Q3TJ94	H7BX99_MOUSE;THRB_MOUSE;Q3TJ94_MOUSE	5.33e-10	73171.9	71469.7	75151	75961.4	83639	85878.6	87076.6	96284	66254.3	82869.8	89113.7	77439.4	405003	65415.4	78309.3	64339	50137.6	54616.1	57219.4	55769.3
0.614026	H9H9R5;P26262	Plasma kallikrein	H9H9R5;P26262	H9H9R5_MOUSE;KLKB1_MOUSE	4.63e-05	23010.3	29288.7	28779.3	30606	39392.8	38132.7	26701.4	27285.9	19090.9	24953	28210.1	28311.3	28231.6	23399.6	27512.3	28766.6	25185	29836.6	31415.6	22306.3
0.555954	I3ITR1;Q9D924	MCG50313;Iron-sulfur cluster assembly 1 homolog, mitochondrial	I3ITR1;Q9D924	I3ITR1_MOUSE;ISCA1_MOUSE	0.00163475	42878	60983.6	36768.2	42421.9	125689	57760	41019.1	Filtered	51938.1	28425.3	28775.9	54892.6	52017.5	22968	46710.3	382844	Filtered	519455	32284	541051
0.665663	I6L978	Igk protein	I6L978	I6L978_MOUSE	1.85e-09	21345.1	21834.4	22638.9	24532	Filtered	Filtered	Filtered	51405	95910	45823.9	111173	93609.3	373287	343216	365845	322199	353639	421013	409777	412041
0.681185	I6L985	Igh protein	I6L985	I6L985_MOUSE	5.73e-11	142296	145722	133039	163947	369386	368960	374757	353566	905134	922287	862087	863175	2.43619e+06	2.42911e+06	2.40113e+06	2479894	2.76068e+06	2.86984e+06	2.84886e+06	2766094
0.524385	I6L9A3;Q6PG83;Q8BTS3	5830443L24Rik protein;cDNA sequence BC057170;Guanylate-binding protein 9	I6L9A3;Q6PG83;Q8BTS3	I6L9A3_MOUSE;Q6PG83_MOUSE;Q8BTS3_MOUSE	0.00390013	27270.2	34590.9	28232.7	30517	Filtered	29993.1	Filtered	9869.71	16128.1	Filtered	Filtered	20487.2	25012.3	29756.7	31356.6	28592	26861.9	26752.5	Filtered	Filtered
0.584671	I6L9I7;P23198;P83917;Q32P00;Q7TPM0;Q9CYJ8;Q9DCC5	Cbx3 protein;Chromobox protein homolog 3;Chromobox protein homolog 1;Chromobox homolog 3 (Drosophila HP1 gamma);Cbx1 protein;Chromobox homolog 1 (Drosophila HP1 beta), isoform CRA_a;Cbx3 protein	I6L9I7;P23198;P83917;Q32P00;Q7TPM0;Q9CYJ8;Q9DCC5	I6L9I7_MOUSE;CBX3_MOUSE;CBX1_MOUSE;Q32P00_MOUSE;Q7TPM0_MOUSE;Q9CYJ8_MOUSE;Q9DCC5_MOUSE	0.000874148	54873.8	Filtered	56039.8	Filtered	61146	68304.8	40545.9	71095.6	56815.2	55124.2	41708.7	63151.7	54863.9	60889.9	41755.3	59506.1	64390.9	61694.2	59410.5	65248.8
0.498774	I7DM66;Q99J47;Z4YKT6	PexRAP;Dehydrogenase/reductase SDR family member 7B;Dehydrogenase/reductase SDR family member 7B	I7DM66;Q99J47;Z4YKT6	I7DM66_MOUSE;DRS7B_MOUSE;Z4YKT6_MOUSE	0.009137	Filtered	4774.87	5092.13	Filtered	Filtered	Filtered	Filtered	Filtered	Filtered	6494.91	Filtered	2882.97	Filtered	Filtered	Filtered	Filtered	Filtered	Filtered	Filtered	Filtered
0.658975	J3QMM7;K3W4M4;Q9CZ42	ATP-dependent (S)-NAD(P)H-hydrate dehydratase	J3QMM7;K3W4M4;Q9CZ42	J3QMM7_MOUSE;K3W4M4_MOUSE;NNRD_MOUSE	7.78e-09	72689	71850.7	76487.2	79740.7	67803.7	64136.3	72181.8	68318.2	69976.7	61091.9	87736.9	76263.1	70547.7	65607.3	65223.4	72713.1	79492.7	75662.5	71888.5	77843.7
0.512977	J3QMV5;Q9Z2L7	Cytokine receptor-like factor 3	J3QMV5;Q9Z2L7	J3QMV5_MOUSE;CRLF3_MOUSE	0.0056337	34316.8	57409.8	77152	Filtered	94854.7	Filtered	Filtered	96304.4	40306.4	19033.6	Filtered	46602.9	52502.6	46800	65820.9	51735	115365	133557	141107	144228
0.655099	J3QP71;K3W4Q8;O55107;O55108;P18572	Basigin (Fragment);Basigin;Basigin (Fragment);Basigin (Fragment);Basigin	J3QP71;K3W4Q8;O55107;O55108;P18572	J3QP71_MOUSE;K3W4Q8_MOUSE;O55107_MOUSE;O55108_MOUSE;BASI_MOUSE	1.76e-08	249974	248808	222834	250047	188557	203313	177404	197801	260384	280936	270738	238458	223254	213580	214669	213664	196020	204815	211772	204663
0.679968	J3QQ13;K3W4R6;K3W4R7;P50752;Q3TH80;Q54AB6;Q6P3Z7	Troponin T, cardiac muscle;Troponin T, cardiac muscle;Troponin T, cardiac muscle;Troponin T, cardiac muscle;Uncharacterized protein;Cardiac troponin T;Tnnt2 protein	J3QQ13;K3W4R6;K3W4R7;P50752;Q3TH80;Q54AB6;Q6P3Z7	J3QQ13_MOUSE;K3W4R6_MOUSE;K3W4R7_MOUSE;TNNT2_MOUSE;Q3TH80_MOUSE;Q54AB6_MOUSE;Q6P3Z7_MOUSE	7.38e-11	743992	821597	769119	904166	719572	787708	787989	803279	743425	718942	908403	833741	352388	347694	342877	351723	445258	454166	398360	487094
0.685921	J7NNX8;Q9QZ85	Interferon-gamma-inducible GTPase Ifgga1 protein;Interferon-inducible GTPase 1	J7NNX8;Q9QZ85	J7NNX8_MOUSE;IIGP1_MOUSE	2.17e-11	26099.1	Filtered	165497	2300.33	119745	129936	119281	100720	74167.9	71965.5	74111.2	81519.7	85938.4	86494.5	81537	83735.7	22791.5	16575.4	2102.92	20344.3
0.579256	K0BWC3;Q9ET54	Palladin isoform;Palladin	K0BWC3;Q9ET54	K0BWC3_MOUSE;PALLD_MOUSE	0.00106387	44816.6	Filtered	7261.08	10590.3	20360.8	16055.6	14588.6	20561	25024.5	18648.2	28059.3	29157.5	23775.8	17102.9	5655.24	20132.6	5935.83	8864.79	15448.5	27145.5
0.672988	K3W4S6;Q9R062;V9GX26	Glycogenin;Glycogenin-1;Glycogenin (Fragment)	K3W4S6;Q9R062;V9GX26	K3W4S6_MOUSE;GLYG_MOUSE;V9GX26_MOUSE	3.54e-10	343861	342405	343300	339077	356270	360514	322634	348622	299366	300964	310389	325706	333762	332324	324945	309742	335244	343652	355542	341794
0.666703	K7Q7T7;P63001;Q3TLP8;Q8BPG5;Q9D859	RAS-related C3 botulinum substrate 1;Ras-related C3 botulinum toxin substrate 1;RAS-related C3 botulinum substrate 1, isoform CRA_a;Uncharacterized protein;Uncharacterized protein	K7Q7T7;P63001;Q3TLP8;Q8BPG5;Q9D859	K7Q7T7_MOUSE;RAC1_MOUSE;Q3TLP8_MOUSE;Q8BPG5_MOUSE;Q9D859_MOUSE	1.46e-09	373877	383399	389206	391361	448342	459699	433068	367560	437358	440925	407023	431386	410601	428515	395994	392017	359556	363312	379322	367807
0.651943	K7THH7;P01796;P01797;P01799;P01801;P01803;P01804;Q80ZI7	IgM heavy chain variable region (Fragment);Ig heavy chain V-III region A4;Ig heavy chain V-III region U61;Ig heavy chain V-III region ABE-47N;Ig heavy chain V-III region J606;Ig heavy chain V region AMPC1;Ig heavy chain V-III region HPC76 (Fragment);Igh protein	K7THH7;P01796;P01797;P01799;P01801;P01803;P01804;Q80ZI7	K7THH7_MOUSE;HVM27_MOUSE;HVM28_MOUSE;HVM30_MOUSE;HVM32_MOUSE;HVM34_MOUSE;HVM35_MOUSE;Q80ZI7_MOUSE	3.36e-08	Filtered	Filtered	Filtered	Filtered	22169	12900.4	24773.5	12513.9	29609.9	31850	25881.3	27567.1	88988.2	92409.6	95335.4	90193	77924.9	76842.3	71749.4	79018.3
0.609682	K7W4D1;P01900	MHC class I antigen (Fragment);H-2 class I histocompatibility antigen, D-D alpha chain	K7W4D1;P01900	K7W4D1_MOUSE;HA12_MOUSE	9.04e-05	Filtered	10296.4	9530.57	10458.4	35784.4	29705.2	28691.1	31803.8	29643.1	28386.7	34999.2	25907.6	43592.8	44891.1	36371.1	39500	21700.5	23226	19030.3	19052.1
0.623027	K9JA27;P30115;Q9DCU1	Glutathione S-transferase (Fragment);Glutathione S-transferase A3;Glutathione S-transferase	K9JA27;P30115;Q9DCU1	K9JA27_MOUSE;GSTA3_MOUSE;Q9DCU1_MOUSE	9.3e-06	43446.5	48964.5	51926	34958	38546.9	46930.4	40494.8	110376	46402	58830.5	46653	40036.3	35403.6	36397.6	36031.3	39616	51359.4	49570.4	51802.7	35965.3
0.616398	M0QWS4;Q9CR09	Ubiquitin-fold modifier conjugating enzyme 1, isoform CRA_c;Ubiquitin-fold modifier-conjugating enzyme 1	M0QWS4;Q9CR09	M0QWS4_MOUSE;UFC1_MOUSE	3.11e-05	46157.6	43463.1	44382.1	49178	43128.9	56411.2	44922	37576.2	43067.5	30636.9	51592.6	43439.1	43741.9	36728.8	44425.2	45275.6	50626.7	39063	58559.4	48543.4
0.681197	O08528	Hexokinase-2	O08528	HXK2_MOUSE	5.73e-11	274864	302010	298850	297435	224693	224350	238165	237714	357966	340862	350559	339813	328441	342447	325417	340124	316249	325176	320369	324479
0.668872	O08529;Q3U3A8	Calpain-2 catalytic subunit;Uncharacterized protein	O08529;Q3U3A8	CAN2_MOUSE;Q3U3A8_MOUSE	8.91e-10	149128	142795	142390	148815	160817	152734	155171	142517	153673	133220	150179	144089	155734	143820	156928	151645	154635	150161	147121	150361
0.671433	O08553	Dihydropyrimidinase-related protein 2	O08553	DPYL2_MOUSE	4.98e-10	675196	711133	706341	670468	886224	869685	874346	877709	744456	816104	753849	774514	751474	789320	794136	822574	786540	788978	839180	809328
0.570187	O08582	GTP-binding protein 1	O08582	GTPB1_MOUSE	0.00130571	Filtered	Filtered	Filtered	Filtered	2089.54	18097.8	15345.4	6673.84	Filtered	Filtered	Filtered	Filtered	Filtered	13719.9	12923	Filtered	20459.4	25790.7	25323.4	24020.1
0.500431	O08599	Syntaxin-binding protein 1	O08599	STXB1_MOUSE	0.00865875	19099.3	15544.1	16524.2	16562.9	21337.8	23747.4	24787.3	17096.5	21806.7	9882.53	10260.8	21759	11410.1	21525.7	20891.7	19539.8	20806.1	Filtered	Filtered	16446.2
0.67577	O08600;Q3UN47	Endonuclease G, mitochondrial;Endonuclease G	O08600;Q3UN47	NUCG_MOUSE;Q3UN47_MOUSE	1.89e-10	151601	161767	158054	143300	138853	156280	141334	141657	162258	165386	168190	138648	150694	153956	155844	167434	198367	197306	182800	188426
0.660887	O08663;Q3UI33;Q58E65	Methionine aminopeptidase 2	O08663;Q3UI33;Q58E65	MAP2_MOUSE;Q3UI33_MOUSE;Q58E65_MOUSE	5.1e-09	17073.4	17210.7	24466.9	19193.1	15466	15848.9	14919	17418.6	13512.3	8037.56	13075.7	12384.4	9999.92	8322.71	7456.83	7588.02	27566.8	27869.1	26959.9	28958.9
0.702512	O08709;Q53ZU7	Peroxiredoxin-6;Peroxiredoxin 6	O08709;Q53ZU7	PRDX6_MOUSE;Q53ZU7_MOUSE	1.11e-12	1.26342e+06	1.23864e+06	1271502	1.2224e+06	1.00021e+06	925964	965706	999442	876626	939320	925740	903483	885391	899969	908898	884412	1.17124e+06	1.16094e+06	1.12633e+06	1.21848e+06
0.496195	O08715	A-kinase anchor protein 1, mitochondrial	O08715	AKAP1_MOUSE	0.00990024	9800.01	10576.6	9662.55	13335.9	Filtered	Filtered	Filtered	Filtered	8675.86	Filtered	5291.83	7705.1	10386.3	7993.93	14859.5	8741.43	9448.17	11988.5	11918.2	9619.7
0.682171	O08749	Dihydrolipoyl dehydrogenase, mitochondrial	O08749	DLDH_MOUSE	4.69e-11	2.6516e+06	2.69643e+06	2473563	2.70098e+06	1.8027e+06	2.0999e+06	2076776	1.56523e+06	2.50395e+06	1979712	2.42973e+06	2.50766e+06	2.28133e+06	2365470	2.24616e+06	2.21686e+06	2.66311e+06	2.37178e+06	2523497	2.00961e+06
0.552111	O08759;Q5DTH1	Ubiquitin-protein ligase E3A;MKIAA4216 protein (Fragment)	O08759;Q5DTH1	UBE3A_MOUSE;Q5DTH1_MOUSE	0.00176322	29760.1	28644.4	31186	31989.6	33889.7	34920	35502.1	32841.6	34583.4	29879.4	34490.8	34897.7	36941.6	36671.3	34743.1	31249.9	32685.6	32546.4	50768.2	33913
0.499612	O08795;Q3TWG2;Q3U518	Glucosidase 2 subunit beta;Uncharacterized protein;Protein kinase C substrate 80K-H, isoform CRA_b	O08795;Q3TWG2;Q3U518	GLU2B_MOUSE;Q3TWG2_MOUSE;Q3U518_MOUSE	0.00889861	22031.6	37244.5	44065	46590.2	37396.4	19384.1	35096.5	21436.6	39363.2	32692	29504.3	26280.8	29814.4	72340.2	45026.4	55441.9	33116.1	30197.4	30231.8	36165.4
0.632346	O08797	SPI6	O08797	O08797_MOUSE	1.52e-06	51366	58962	52014.5	54688.2	55000.9	57703.9	54911.8	47469.4	51189	43158.2	46282.7	52729.8	54372.3	52536.8	48523.2	49714.2	45746.9	50422.3	47955.1	44414.8
0.691565	O08804	NK13	O08804	O08804_MOUSE	7.18e-12	86506.5	95539.6	97838.2	87323.1	98657.6	94138.6	96489.2	100889	86186.7	94877.7	75678.4	81320.2	106456	107223	99447.5	94911.3	86952.7	87619.5	74591.5	84626.7
0.622321	O08807	Peroxiredoxin-4	O08807	PRDX4_MOUSE	1.07e-05	2.75779e+06	5546635	5457466	5.43691e+06	2892642	1954645	2.76192e+06	2.6509e+06	2.50462e+06	2626167	1.51996e+06	1.75646e+06	1.73246e+06	1.70502e+06	2.69006e+06	2694690	5.2587e+06	5526912	5172436	5.52339e+06
0.536435	O08848;Q3TJ75;Q80W12;Q8R562	60 kDa SS-A/Ro ribonucleoprotein;TROVE domain family, member 2;TROVE domain family, member 2;Ribonucleoprotein	O08848;Q3TJ75;Q80W12;Q8R562	RO60_MOUSE;Q3TJ75_MOUSE;Q80W12_MOUSE;Q8R562_MOUSE	0.00271347	15536.4	17022	15484.4	14845.6	Filtered	11039.3	15931.7	13399.7	12921.4	Filtered	14999.5	19074.1	14112.7	18806.1	17748.1	11519.7	Filtered	Filtered	Filtered	Filtered
0.602343	O08911	Mitogen-activated protein kinase 12	O08911	MK12_MOUSE	0.000233874	26219.4	20629.7	13524.5	13186.1	25343	30606.2	28315.7	37178.3	37583.7	31185.4	49529.5	40374.3	17155.6	29564.3	23182.9	21307.2	7258.71	24103	11464.1	18988.6
0.634371	O08915	AH receptor-interacting protein	O08915	AIP_MOUSE	1.02e-06	34503	30910.4	30298.6	33321.5	26736.7	31709.5	31778.9	29893.2	29584.3	18715.5	37281.2	35341.4	32383.5	28715.3	24284.4	27046.9	20735.6	40158.5	23760.8	27170.3
0.692581	O08997	Copper transport protein ATOX1	O08997	ATOX1_MOUSE	5.71e-12	89720	92680.7	87976.7	90186.5	95452.6	100589	98712.5	101921	73920.4	96285.8	85096.8	81624.3	73862.3	75036.1	71764.2	79629.1	107793	108646	106373	107234
0.677949	O09061;Q6RI64	Proteasome subunit beta type-1;Proteasome subunit beta type	O09061;Q6RI64	PSB1_MOUSE;Q6RI64_MOUSE	1.15e-10	176190	151669	166716	148683	235093	211156	157007	223719	160784	204884	174000	170313	179490	186035	189108	191332	155728	147336	150584	151385
0.683307	O09110;Q3TJG7;Q3TX82;Q3UDI2;Q5SWN9	Dual specificity mitogen-activated protein kinase kinase 3;Uncharacterized protein;Uncharacterized protein;Uncharacterized protein;Uncharacterized protein	O09110;Q3TJG7;Q3TX82;Q3UDI2;Q5SWN9	MP2K3_MOUSE;Q3TJG7_MOUSE;Q3TX82_MOUSE;Q3UDI2_MOUSE;Q5SWN9_MOUSE	3.75e-11	38393.4	27117.3	27208.8	30034.4	26639	24362.2	25342	29216.5	36783.9	22634.4	21862.7	22523.1	20538.1	21948.4	21415.8	21495.1	26703.8	28254.7	14264.4	15862.6
0.664771	O09111;Q4VBC9	NADH dehydrogenase [ubiquinone] 1 beta subcomplex subunit 11, mitochondrial;Ndufb11 protein (Fragment)	O09111;Q4VBC9	NDUBB_MOUSE;Q4VBC9_MOUSE	2.25e-09	392134	474005	459343	468372	359050	371778	407486	370053	622824	665590	627361	541922	443397	464450	403982	445925	407486	406127	414459	422034
0.653769	O09114	Prostaglandin-H2 D-isomerase	O09114	PTGDS_MOUSE	2.32e-08	63598.7	65058.8	42568.7	56818.3	36950.5	24145.8	43305.6	28198.6	87490.7	83872.1	86145.3	86271.4	56531.1	51820	60593.9	60649.1	73289.9	65099.4	66416.7	71813.8
0.690263	O09131	Glutathione S-transferase omega-1	O09131	GSTO1_MOUSE	9.4e-12	678606	574214	680062	701622	467869	478765	472889	458616	504389	496005	519115	528413	551108	553161	563769	547495	606848	552118	590384	564434
0.651779	O09167;Q4VA28;Q9CQM8	60S ribosomal protein L21;Ribosomal protein L21;60S ribosomal protein L21	O09167;Q4VA28;Q9CQM8	RL21_MOUSE;Q4VA28_MOUSE;Q9CQM8_MOUSE	3.46e-08	32705.6	36879.6	52414.2	28320.2	88945.9	75424.4	88317.8	63648.1	49548.5	53222.6	89670	47115.3	48837.8	51676.7	56097.8	60159.1	38566.1	33556.9	25252.2	76508.3
0.688659	O09174;Q91YQ8	Alpha-methylacyl-CoA racemase;Amacr protein	O09174;Q91YQ8	AMACR_MOUSE;Q91YQ8_MOUSE	1.25e-11	54248.6	53293.4	55716.3	53780.1	52061	46131.7	53619.5	50430.4	52238.7	50849.4	47628.6	50802.6	56295.4	57005	57070.7	51668.8	51954.9	51046.1	50613.2	52812.8
0.498288	O35075	Down syndrome critical region protein 3 homolog	O35075	DSCR3_MOUSE	0.00928255	Filtered	43151.2	44442	33937	38434	42588.7	40862.7	27774.6	49473.3	34648.1	35700.2	49367.7	38475.4	36538.1	40574	31120.6	41103.1	22238.3	47169.2	35016.1
0.689662	O35129;Q3V235	Prohibitin-2;Prohibitin 2	O35129;Q3V235	PHB2_MOUSE;Q3V235_MOUSE	1.04e-11	334060	328913	323921	319698	234486	225427	203865	231807	328762	346096	377577	350656	214508	260794	258513	261918	231244	234709	237240	237751
0.701592	O35215;Q3UNI8	D-dopachrome decarboxylase;D-dopachrome tautomerase	O35215;Q3UNI8	DOPD_MOUSE;Q3UNI8_MOUSE	1.21e-12	188821	191693	200983	241274	126568	145602	129104	120455	140969	140498	139586	149002	289678	372618	363312	385141	683395	630231	649603	613869
0.663163	O35226;Q3ULG4;Q9CY29	26S proteasome non-ATPase regulatory subunit 4;Uncharacterized protein;Uncharacterized protein	O35226;Q3ULG4;Q9CY29	PSMD4_MOUSE;Q3ULG4_MOUSE;Q9CY29_MOUSE	3.13e-09	540535	522752	534568	535875	448242	410839	391495	384761	471780	591379	527911	542681	419664	431508	428301	438232	91217.7	475997	123569	502808
0.611988	O35295	Transcriptional activator protein Pur-beta	O35295	PURB_MOUSE	6.4e-05	39833.8	38579.5	40297.6	39878.9	44931.6	36708.8	42908.3	44279	42341.6	40684.4	43810.4	41629.7	44152.1	43962	40089.9	42151.8	37381.4	37152.4	34235.8	34385.7
0.668711	O35344;Q543M7	Importin subunit alpha-4;Importin subunit alpha	O35344;Q543M7	IMA4_MOUSE;Q543M7_MOUSE	9.21e-10	49697.5	49689.6	49147.2	47957.5	33173.6	42547.8	42942.7	44693.7	32350.3	31112.2	27308.6	27692.7	32880.1	37035.6	36090.6	30830.7	41843.9	45479.9	48285.2	48907.1
0.661837	O35345;Q4FJZ2;Q8BH30	Importin subunit alpha-7;Importin subunit alpha;Importin subunit alpha	O35345;Q4FJZ2;Q8BH30	IMA7_MOUSE;Q4FJZ2_MOUSE;Q8BH30_MOUSE	4.17e-09	78550.1	77140	82817.4	73848.7	45414.9	46857.9	44658.6	38922.1	41030.8	42391.1	47675.9	49991.7	48181.4	44609.4	47067.2	48960.1	52178.9	52278.3	53595.4	69661.2
0.66126	O35350;Q3TI07;Q3UDG8;Q80Y25;Q8C2J1	Calpain-1 catalytic subunit;Uncharacterized protein;Uncharacterized protein;Capn1 protein;Uncharacterized protein	O35350;Q3TI07;Q3UDG8;Q80Y25;Q8C2J1	CAN1_MOUSE;Q3TI07_MOUSE;Q3UDG8_MOUSE;Q80Y25_MOUSE;Q8C2J1_MOUSE	4.73e-09	85036.7	85609	80174.9	83242.2	65412.3	61402.1	64839.8	67384.7	54470.7	51104.8	52272	55681.4	58118.8	62441.4	61344.8	61001.7	89131.8	88234.7	86457.9	87746.3
0.698139	O35459	Delta(3,5)-Delta(2,4)-dienoyl-CoA isomerase, mitochondrial	O35459	ECH1_MOUSE	2.15e-12	1.27333e+06	1.24012e+06	1.29138e+06	1.32361e+06	745457	704092	753905	780892	946663	835216	951187	938737	1.14025e+06	1.06355e+06	1.0565e+06	1.10639e+06	1.04426e+06	990623	1044381	1.02691e+06
0.676703	O35593;Q9CSU2	26S proteasome non-ATPase regulatory subunit 14;Uncharacterized protein (Fragment)	O35593;Q9CSU2	PSDE_MOUSE;Q9CSU2_MOUSE	1.52e-10	138162	152443	147349	147241	88020.8	124600	110626	145201	113426	118249	123735	111487	118334	128447	125722	118284	129117	138293	123127	120628
0.683496	O35639;Q3TFK4;Q3U737;Q8C1X9	Annexin A3;Annexin;Annexin;Annexin	O35639;Q3TFK4;Q3U737;Q8C1X9	ANXA3_MOUSE;Q3TFK4_MOUSE;Q3U737_MOUSE;Q8C1X9_MOUSE	3.63e-11	135857	134666	139171	142365	168401	150940	177674	169704	153543	158657	151387	155678	179327	172340	188131	182320	174446	170037	154094	166321
0.605536	O35641;P01902;Q31634;Q5KTQ1;Q5KTQ2;Q6RJ37	H-2K(D) antigen;H-2 class I histocompatibility antigen, K-D alpha chain;H2-K protein;MHC class I heavy chain H2-K;MHC class I heavy chain;MHC class I heavy chain maturation peptide H-2K(D) (Fragment)	O35641;P01902;Q31634;Q5KTQ1;Q5KTQ2;Q6RJ37	O35641_MOUSE;HA1D_MOUSE;Q31634_MOUSE;Q5KTQ1_MOUSE;Q5KTQ2_MOUSE;Q6RJ37_MOUSE	0.000159828	Filtered	6685	Filtered	Filtered	14817.7	12589.3	13962.6	15445.2	18239.7	17224.9	18286	17293.8	20640.1	23093.1	21774.5	21963.3	Filtered	Filtered	Filtered	10946.3
0.676379	O35643;Q3TVN4;Q5SVG4;Q5SVG5;Q8CC13	AP-1 complex subunit beta-1;AP complex subunit beta;AP complex subunit beta;AP complex subunit beta;AP complex subunit beta	O35643;Q3TVN4;Q5SVG4;Q5SVG5;Q8CC13	AP1B1_MOUSE;Q3TVN4_MOUSE;Q5SVG4_MOUSE;Q5SVG5_MOUSE;Q8CC13_MOUSE	1.64e-10	78080.8	65845.1	71618.6	65676	69597.6	75323.9	74212.1	63689.4	65916.1	54617.1	66976.8	63480.7	63778.9	74113.4	74056.2	67841.7	80244.1	59587.6	95302.8	78810.7
0.668205	O35658;Q8R5L1	Complement component 1 Q subcomponent-binding protein, mitochondrial;Complement component 1 Q subcomponent-binding protein, mitochondrial	O35658;Q8R5L1	C1QBP_MOUSE;Q8R5L1_MOUSE	1.03e-09	142477	148302	145477	147419	169900	123285	228590	113063	92955.7	80498.1	101301	94011	94396	214058	102929	101838	186991	191278	165210	183246
0.656267	O35683;Q545K0	NADH dehydrogenase [ubiquinone] 1 alpha subcomplex subunit 1;NADH dehydrogenase (Ubiquinone) 1 alpha subcomplex, 1	O35683;Q545K0	NDUA1_MOUSE;Q545K0_MOUSE	1.38e-08	171181	171597	145265	152194	83874.6	69963.9	69174.5	87902.8	80365	80515.5	101763	90307.1	92503.6	101049	100801	90195.4	99713.3	101836	97891.2	100212
0.637418	O35685	Nuclear migration protein nudC	O35685	NUDC_MOUSE	5.69e-07	24772.2	25097.7	22531.1	18663.3	37258.6	36450	37309.3	28007.2	16303.9	24626.2	18291	20372.9	23002.2	19860.7	23887.9	19732	18257.4	17571.7	22674.7	19209.5
0.681127	O35737;Q811L7;Q8C2Q7	Heterogeneous nuclear ribonucleoprotein H;Heterogeneous nuclear ribonucleoprotein H1;Heterogeneous nuclear ribonucleoprotein H	O35737;Q811L7;Q8C2Q7	HNRH1_MOUSE;Q811L7_MOUSE;Q8C2Q7_MOUSE	5.81e-11	98403.9	99889.2	99948.5	97424.8	127154	130996	133937	128169	131565	121573	121840	127465	127968	125744	130793	121935	105929	122080	111928	117863
0.585783	O35841;Q3UYQ4	Apoptosis inhibitor 5;Uncharacterized protein	O35841;Q3UYQ4	API5_MOUSE;Q3UYQ4_MOUSE	0.000831623	19983.1	11119.5	18933.3	Filtered	31303.8	42330	44802.1	35863.3	28717.4	38596.6	28871.6	26866.8	28036.2	24997.2	14172.7	19004.6	26143.6	28794.2	Filtered	28734.9
0.697494	O35855;Q3ULU3	Branched-chain-amino-acid aminotransferase, mitochondrial;Branched-chain-amino-acid aminotransferase	O35855;Q3ULU3	BCAT2_MOUSE;Q3ULU3_MOUSE	2.4e-12	722637	744844	711807	723462	543608	583135	571745	523652	701051	570971	631645	646636	641920	651625	640499	630831	707249	683132	717730	701131
0.684979	O35857;Q8R3X4	Mitochondrial import inner membrane translocase subunit TIM44;Timm44 protein (Fragment)	O35857;Q8R3X4	TIM44_MOUSE;Q8R3X4_MOUSE	2.61e-11	63166.2	64473.9	65095.8	67376.9	52095.9	54900	53769.9	52753.3	53816.2	53788.8	54754.4	56259.2	40417.1	36796.1	42193.5	39039.5	54831.6	53020.7	45413	56254.9
0.639808	O35864	COP9 signalosome complex subunit 5	O35864	CSN5_MOUSE	3.59e-07	63945.8	63672.6	47879	66572.2	41353	40645.4	41056	48225.2	50728.5	50698.1	62279.1	53203.7	50089.9	52831.2	43181.7	53525	58154.9	56099.1	54228.2	52897.6
0.523451	O35900;O35901;Q3U9X2;Q9EP83;Q9ES84	U6 snRNA-associated Sm-like protein LSm2;U6 snRNA-associated Sm-like protein LSm2;U6 snRNA-associated Sm-like protein LSm2;U6 snRNA-associated Sm-like protein LSm2;SnRNP core protein SMX5d (Fragment)	O35900;O35901;Q3U9X2;Q9EP83;Q9ES84	LSM2_MOUSE;O35901_MOUSE;Q3U9X2_MOUSE;Q9EP83_MOUSE;Q9ES84_MOUSE	0.0040145	Filtered	Filtered	4691.55	Filtered	9272.83	9177.83	8217.79	Filtered	Filtered	Filtered	Filtered	7507.51	5452.02	5981.56	Filtered	5013.54	6269.82	Filtered	5022.09	6283.67
0.643398	O35943;Q3TV21;Q3UG34;Q6PDS4	Frataxin, mitochondrial;Frataxin;Uncharacterized protein;Fxn protein	O35943;Q3TV21;Q3UG34;Q6PDS4	FRDA_MOUSE;Q3TV21_MOUSE;Q3UG34_MOUSE;Q6PDS4_MOUSE	1.81e-07	46355.8	44843.4	45169.9	45897	60403.3	57797.3	59385.3	47233	60209.8	48185.9	56924.6	61165.2	42384.6	44450.6	44865.6	42422.7	52635.5	52850.5	51292.8	51954.7
0.651379	O35955;Q3UNP9;Q4FJX8	Proteasome subunit beta type-10;Proteasome subunit beta type;Proteasome subunit beta type	O35955;Q3UNP9;Q4FJX8	PSB10_MOUSE;Q3UNP9_MOUSE;Q4FJX8_MOUSE	3.75e-08	26692.3	33419.6	31460.5	29872.6	32172.1	32902.1	29577	28770.3	485072	31777.7	41265.4	42901.8	551536	467652	373756	313446	592970	40694.6	415747	40224.5
0.655694	O35963;Q0PD21;Q3TCY0;Q3TQ93	Ras-related protein Rab-33B;RAB33B, member of RAS oncogene family, isoform CRA_a;Uncharacterized protein;Uncharacterized protein	O35963;Q0PD21;Q3TCY0;Q3TQ93	RB33B_MOUSE;Q0PD21_MOUSE;Q3TCY0_MOUSE;Q3TQ93_MOUSE	1.56e-08	458688	427586	434750	409758	437339	384851	408341	453432	351978	367612	337930	333180	301563	260498	268042	277744	322586	384006	340995	318739
0.612738	O35972	39S ribosomal protein L23, mitochondrial	O35972	RM23_MOUSE	5.71e-05	38500.4	40046.5	39121.8	42205.4	36408	40516.7	37428	40667	35587.3	35259	41506.8	37567.7	34184.3	34604	34808.4	31068.2	33427.2	29282.1	32325.5	36242
0.681691	O54724	Caveolae-associated protein 1	O54724	CAVN1_MOUSE	5.15e-11	237386	239660	241472	233856	224538	228604	214504	225923	279178	263087	265405	215212	197656	197328	199777	200767	259802	250931	255282	246588
0.637757	O54734;Q3UC51;Q3UG68	Dolichyl-diphosphooligosaccharide--protein glycosyltransferase 48 kDa subunit	O54734;Q3UC51;Q3UG68	OST48_MOUSE;Q3UC51_MOUSE;Q3UG68_MOUSE	5.34e-07	25042.7	30041.2	28806.3	33972	19423.8	16405.3	17368.5	20757.7	24872.7	38133.8	50070.2	32138.9	46252.2	49745.7	63970.3	65062.7	42761.9	21714.3	45048.2	23058.9
0.523253	O54786;Q8C535;Q8CA98	DNA fragmentation factor subunit alpha;DNAation factor, alpha subunit;Uncharacterized protein	O54786;Q8C535;Q8CA98	DFFA_MOUSE;Q8C535_MOUSE;Q8CA98_MOUSE	0.0040374	17570.4	22976.4	Filtered	24027.5	50909.1	Filtered	Filtered	11223.4	Filtered	12213.6	Filtered	Filtered	17825.1	Filtered	12530.2	12001.7	10366.1	9850.92	Filtered	Filtered
0.566726	O54865;Q3UTI4	Guanylate cyclase soluble subunit beta-1;Uncharacterized protein (Fragment)	O54865;Q3UTI4	GCYB1_MOUSE;Q3UTI4_MOUSE	0.00138163	16714.4	Filtered	22500.7	Filtered	15322.2	41661	14642.2	21799.1	16896.1	41364.8	17404.5	16364.4	11661	8459.18	14802	9038.71	15589.4	15223.9	14346.1	15116.3
0.597166	O54950;Q3TWR3	5'-AMP-activated protein kinase subunit gamma-1;Uncharacterized protein	O54950;Q3TWR3	AAKG1_MOUSE;Q3TWR3_MOUSE	0.000390824	31757.4	38081	25304.1	28052.9	30748.6	24932.4	25449.2	19389.3	17357.7	18710.8	28041.8	19258.6	23355.2	25652.7	21191.5	23200.5	27362.2	29238.9	24926.8	27574.5
0.538211	O54962	Barrier-to-autointegration factor	O54962	BAF_MOUSE	0.00256999	Filtered	9505.29	Filtered	Filtered	17036.5	16903	20094.9	19724.3	14562.4	Filtered	Filtered	Filtered	16331.8	12148.1	Filtered	Filtered	Filtered	20333.1	Filtered	Filtered
0.631997	O54984	ATPase Asna1	O54984	ASNA_MOUSE	1.63e-06	81664.9	103595	90198.1	84386.3	96562.9	88621.7	88429.2	95870.2	86268	84399.5	89875	92483.6	78766.7	78366.8	84914.4	80626.3	103712	120436	102462	102768
0.540399	O55013;Q3U9K9	Trafficking protein particle complex subunit 3;Trafficking protein particle complex subunit	O55013;Q3U9K9	TPPC3_MOUSE;Q3U9K9_MOUSE	0.0024073	17303	93365.7	9075.76	17240.5	45199.9	30128	25264.1	31051.5	10722.6	21342.1	36178.2	46667.7	19532.1	15966.4	19521.2	30962.7	14899.5	16346.5	14867.4	25487.1
0.643391	O55026;Q3T9U8;Q921R1	Ectonucleoside triphosphate diphosphohydrolase 2;Uncharacterized protein;Ectonucleoside triphosphate diphosphohydrolase 2	O55026;Q3T9U8;Q921R1	ENTP2_MOUSE;Q3T9U8_MOUSE;Q921R1_MOUSE	1.81e-07	35690.6	40656.7	48775.7	48255.8	34017.7	41387.3	39582.8	31525.6	33112.5	42186.1	44328.1	44761.1	24116.4	23522.7	23386.3	6636.59	23910.2	12823.4	33001.7	26712.8
0.672199	O55029	Coatomer subunit beta'	O55029	COPB2_MOUSE	4.23e-10	29099.2	28366.7	25133.5	26528.2	36003.3	31735.8	35260.6	36559	39503	39455.5	38867.9	37462.6	35299.9	33662.2	39032	38177.8	28390.7	25568.3	33272.3	26365.3
0.679269	O55042	Alpha-synuclein	O55042	SYUA_MOUSE	8.5e-11	36249.5	38053.2	40486.7	37689.9	43469.5	44141.6	41998.9	48541.3	14327.3	18590.6	16397.6	16106	44997.2	46258.1	50981.7	49225.3	51229.3	51607.2	53638.4	54540.1
0.522727	O55106	Striatin	O55106	STRN_MOUSE	0.00410287	6226.27	7227.09	3821.32	5927.33	21100.1	Filtered	4593.92	6707.98	Filtered	2483.21	44748.1	7282.9	4478.79	8979.49	4668.85	5803.35	3917.49	64669.2	Filtered	20336
0.673368	O55126;Q3TD78;Q7TMG8	Protein NipSnap homolog 2;Uncharacterized protein;Glioblastoma amplified sequence	O55126;Q3TD78;Q7TMG8	NIPS2_MOUSE;Q3TD78_MOUSE;Q7TMG8_MOUSE	3.25e-10	1.5677e+06	1.59296e+06	1.59006e+06	1.59224e+06	1.43249e+06	1308799	1.28625e+06	1.27813e+06	1488390	1.35469e+06	1.44826e+06	1.4802e+06	1405616	1.23234e+06	1.40315e+06	1.4889e+06	1.73798e+06	1.78842e+06	1.74458e+06	1.69144e+06
0.58752	O55135;Q3U740;Q3U818;Q3UA13;Q3UBJ6;Q545K4	Eukaryotic translation initiation factor 6	O55135;Q3U740;Q3U818;Q3UA13;Q3UBJ6;Q545K4	IF6_MOUSE;Q3U740_MOUSE;Q3U818_MOUSE;Q3UA13_MOUSE;Q3UBJ6_MOUSE;Q545K4_MOUSE	0.000762828	61029.3	28021.5	62490.1	58163.9	75712.6	70481.3	52065.1	65947.4	62947.2	64495.5	60981.3	62706.1	74482.9	77155.7	77165.3	64217.7	76170.4	80446.1	64869.9	65801.3
0.696018	O55137	Acyl-coenzyme A thioesterase 1	O55137	ACOT1_MOUSE	3.02e-12	28916.1	99282.7	97260.7	97210.3	49158.9	47832.2	45167.7	52391.8	53215.9	62439.8	55851.2	54533.2	74140.7	77278.5	81724.8	76677.1	112125	99783.8	107382	33698.2
0.704046	O55143;Q5DTI2	Sarcoplasmic/endoplasmic reticulum calcium ATPase 2;ATPase, Ca++ transporting, cardiac muscle, slow twitch 2, isoform CRA_b (Fragment)	O55143;Q5DTI2	AT2A2_MOUSE;Q5DTI2_MOUSE	1.02e-12	2.79679e+06	2.73575e+06	2562641	2.74529e+06	1.99756e+06	2.07741e+06	1.99154e+06	1.69508e+06	2981861	2592389	3.15924e+06	3.29529e+06	2587251	2.59588e+06	2.59643e+06	2.54874e+06	2.88019e+06	2.57701e+06	2727286	2.72824e+06
0.674459	O55222	Integrin-linked protein kinase	O55222	ILK_MOUSE	2.57e-10	146985	174267	167573	171963	159217	160673	152226	175398	149323	127963	140207	141926	107262	110421	114413	106651	196937	199630	194420	195676
0.623235	O55229;Q54AG5	Choline/ethanolamine kinase;Choline kinase beta, isoform CRA_b	O55229;Q54AG5	CHKB_MOUSE;Q54AG5_MOUSE	8.95e-06	75462.7	36033.2	75101.7	6872.05	27710.9	35232.1	32631.7	28077.2	26681.2	19709.5	19514.2	20378	30056.7	17338.1	27459.6	21419.3	26282.9	27517.1	30121.4	15226.4
0.635437	O55234	Proteasome subunit beta type-5	O55234	PSB5_MOUSE	8.33e-07	96567.3	108013	100494	110273	99110.6	116831	88193.7	82301.4	75269.7	75694.3	74471.7	81259.4	60763.2	58806.6	67816	60434.8	71116.7	79565.4	78967.2	77290
0.626497	O70194	Eukaryotic translation initiation factor 3 subunit D	O70194	EIF3D_MOUSE	4.77e-06	51956.4	48002.4	61581	64564.7	51053.6	47993.2	46817.5	41631.3	63308	59933.6	64816.5	57242.8	75863.2	81291.9	75128.7	84525.2	75165.2	96124.6	74670.6	75353.4
0.647201	O70209	PDZ and LIM domain protein 3	O70209	PDLI3_MOUSE	8.61e-08	21364.3	23801.7	23099.8	23463.4	31120.5	35150.4	40909.6	34871	32653.7	26667.5	29909.9	29525.3	25152.3	26647	27819.5	33371.3	31026.7	26000	32353.4	30330.7
0.671948	O70250;Q5NCI4	Phosphoglycerate mutase 2;Phosphoglycerate mutase	O70250;Q5NCI4	PGAM2_MOUSE;Q5NCI4_MOUSE	4.46e-10	3323656	3.28669e+06	3.19377e+06	3.44e+06	3.06341e+06	2.81719e+06	2988404	2.99393e+06	2.77894e+06	2.90627e+06	2.98255e+06	2.85353e+06	2703817	2.80473e+06	2629790	2.82004e+06	3121611	3058935	3.22485e+06	3.10102e+06
0.685385	O70251	Elongation factor 1-beta	O70251	EF1B_MOUSE	2.39e-11	251494	264953	261249	251575	271278	267412	261404	281792	285742	251430	318279	289965	279263	280137	281557	267108	270146	258728	277666	279342
0.584361	O70362;Q7TNZ4;Q8R432;Q8VCU2;Q9DBH3	Phosphatidylinositol-glycan-specific phospholipase D;Glycosylphosphatidylinositol-specific phospholipase D;Glycosylphosphatidylinositol phospholipase D;Glycosylphosphatidylinositol specific phospholipase D1;Uncharacterized protein	O70362;Q7TNZ4;Q8R432;Q8VCU2;Q9DBH3	PHLD_MOUSE;Q7TNZ4_MOUSE;Q8R432_MOUSE;Q8VCU2_MOUSE;Q9DBH3_MOUSE	0.000885034	17719.7	18004.9	17956.6	16548	20358.4	22767.3	21461.2	20683.9	18761.8	21253.6	18263.6	18212.6	25814.7	25887	23822.4	24835.2	22900.4	23283.9	21539.1	21690.6
0.654617	O70373	Xin actin-binding repeat-containing protein 1	O70373	XIRP1_MOUSE	1.95e-08	70570.2	67332.9	67238.1	69646.9	71072.7	76347.7	68809.7	69025	85316.4	99606.5	60446.3	104012	69899.4	70889.6	63013.2	74419.8	69949	74409.5	72403.8	70446.6
0.650021	O70400;Q3TZ17	PDZ and LIM domain protein 1;Uncharacterized protein	O70400;Q3TZ17	PDLI1_MOUSE;Q3TZ17_MOUSE	4.94e-08	87505.8	84868.6	90498.4	95150.3	114561	111310	111992	103707	117725	115432	112713	111750	149281	149441	144822	138118	113741	118076	91034.5	120973
0.62622	O70433;Q543D7	Four and a half LIM domains protein 2;Four and a half LIM domains 2, isoform CRA_a	O70433;Q543D7	FHL2_MOUSE;Q543D7_MOUSE	5.03e-06	40992.9	35525.7	39270.3	39441.8	39248.9	37549.6	30545.6	36583	58095	61956.7	56974	54290.3	54158.3	53230.3	55342.7	55646.6	54253	56930	52278.5	57018.2
0.66546	O70435;Q58EV4;Q9DCD8	Proteasome subunit alpha type-3;Proteasome subunit alpha type;Proteasome subunit alpha type	O70435;Q58EV4;Q9DCD8	PSA3_MOUSE;Q58EV4_MOUSE;Q9DCD8_MOUSE	1.93e-09	234353	213399	239208	232908	215229	214229	215603	252304	221094	238556	214662	170358	229060	237415	234131	237528	233419	243205	228740	224823
0.558839	O70439;Q8BH40;Q9DCE1;Q9JMJ6	Syntaxin-7;Syntaxin-7;Uncharacterized protein;Syntaxin 7	O70439;Q8BH40;Q9DCE1;Q9JMJ6	STX7_MOUSE;Q8BH40_MOUSE;Q9DCE1_MOUSE;Q9JMJ6_MOUSE	0.00156388	9675.38	11600.9	11348.3	Filtered	24618	31637.2	19270.5	19563	14201.5	12796.7	14392.2	11502.8	6989	9662.6	13104	11101.9	11998.8	11059.4	12599.4	12347
0.566946	O70475;Q3TI06;Q3TJ71;Q3TS38;Q3UIZ1	UDP-glucose 6-dehydrogenase;Uncharacterized protein (Fragment);UDP-glucose 6-dehydrogenase;UDP-glucose 6-dehydrogenase;UDP-glucose 6-dehydrogenase	O70475;Q3TI06;Q3TJ71;Q3TS38;Q3UIZ1	UGDH_MOUSE;Q3TI06_MOUSE;Q3TJ71_MOUSE;Q3TS38_MOUSE;Q3UIZ1_MOUSE	0.00137669	25930.2	Filtered	33489.9	Filtered	21335.1	18384.4	7607.05	8386.16	18892.3	20503.7	Filtered	Filtered	16446.1	Filtered	Filtered	Filtered	Filtered	Filtered	Filtered	Filtered
0.61523	O70493;Q3TGS7;Q3V2H3;Q6ZWQ5;Q99M52	Sorting nexin-12;Sorting nexin 12, isoform CRA_b;Sorting nexin-12;Sorting nexin 12, isoform CRA_c;Sorting nexin 12	O70493;Q3TGS7;Q3V2H3;Q6ZWQ5;Q99M52	SNX12_MOUSE;Q3TGS7_MOUSE;Q3V2H3_MOUSE;Q6ZWQ5_MOUSE;Q99M52_MOUSE	3.79e-05	25269.8	29174.7	27338.5	27510.2	16961	14348.2	19239.2	27175.8	29133.4	15967.2	24883.1	18608.2	37316.8	26657.1	29964	27604.9	21401.2	17612.9	16960.3	23570.8
0.628376	O70548;O70549;Q545G3	Telethonin;Telethonin;Titin-cap	O70548;O70549;Q545G3	TELT_MOUSE;O70549_MOUSE;Q545G3_MOUSE	3.32e-06	32959.5	35594	42026.9	30642.7	13476.9	19982.1	26499	21327.6	52018.7	33004	45915.4	43937	45296	35188.1	40211.1	45112.6	34314.8	21458	35049.3	35270.6
0.671995	O70571;Q544J2	[Pyruvate dehydrogenase (acetyl-transferring)] kinase isozyme 4, mitochondrial;Pyruvate dehydrogenase kinase, isoenzyme 4	O70571;Q544J2	PDK4_MOUSE;Q544J2_MOUSE	4.43e-10	60777	60218.3	57590.1	57090.3	15851.7	13521.7	15695.3	16206.4	200600	198205	181228	186984	47081.4	54386.4	56354	60150.1	40326.3	44272.7	44851.5	40721.7
0.510686	O70572;Q8C6H6	Sphingomyelin phosphodiesterase 2;Uncharacterized protein	O70572;Q8C6H6	NSMA_MOUSE;Q8C6H6_MOUSE	0.00608845	Filtered	Filtered	Filtered	Filtered	Filtered	11682.6	7983.48	2157.95	13711.7	5727.16	2958.07	13949.2	18424.1	15199.9	22329.7	Filtered	Filtered	Filtered	Filtered	19183.2
0.654529	O70591	Prefoldin subunit 2	O70591	PFD2_MOUSE	1.99e-08	66700	66597.9	72343.9	62258	91745.2	86268.1	93366.6	98076.7	74895.9	104026	73415.5	73951	71795.5	71601.2	72510.8	69272.7	97579	95933.4	81181.6	72563.5
0.593692	O70622;Q6IM74;Q6IM75	Reticulon-2;Reticulon;Reticulon	O70622;Q6IM74;Q6IM75	RTN2_MOUSE;Q6IM74_MOUSE;Q6IM75_MOUSE	0.000515718	62583.5	38111.7	63662.3	68239.8	36817	35245.2	31765.3	38059.8	33992.4	35779.1	29977.3	21746.9	21159.6	18806.3	23906.7	21787.8	35376.2	37961.8	38566.7	37609.2
0.49715	O88271	Craniofacial development protein 1	O88271	CFDP1_MOUSE	0.00961449	3712.28	Filtered	Filtered	4943.7	3420.75	Filtered	7171.23	Filtered	Filtered	4587.95	4417.04	5920.54	4104.36	Filtered	3836.07	Filtered	2279.83	Filtered	3016.25	Filtered
0.677467	O88342;Q3TJY2	WD repeat-containing protein 1;WD repeat domain 1	O88342;Q3TJY2	WDR1_MOUSE;Q3TJY2_MOUSE	1.28e-10	397434	407822	425583	434083	478912	431942	464744	439646	344028	445789	397599	381522	393591	406752	389695	391520	452433	452389	466350	442135
0.535428	O88428;Q9QYS0	Bifunctional 3'-phosphoadenosine 5'-phosphosulfate synthase 2;ATP sulfurylase/APS kinase isoform SK2	O88428;Q9QYS0	PAPS2_MOUSE;Q9QYS0_MOUSE	0.00280104	1166.2	14043.5	1994.19	1078.97	6709.65	Filtered	Filtered	Filtered	1904.06	40767.7	Filtered	Filtered	2215.57	Filtered	Filtered	Filtered	Filtered	Filtered	Filtered	3081.04
0.632967	O88441;Q3TI19;Q3TI40;Q8C454	Metaxin-2;Uncharacterized protein;Uncharacterized protein;Uncharacterized protein	O88441;Q3TI19;Q3TI40;Q8C454	MTX2_MOUSE;Q3TI19_MOUSE;Q3TI40_MOUSE;Q8C454_MOUSE	1.35e-06	39956.6	40626.9	35959.5	45606.1	34332.9	30763	30077	33876.9	61131	65036.5	57284	59747.3	40641.7	65942.1	43541.1	39463.4	74801.6	84753.5	79762.5	81702.9
0.673036	O88492	Perilipin-4	O88492	PLIN4_MOUSE	3.5e-10	160446	156375	148125	145184	139306	116480	144382	137099	206840	209649	213729	216192	205741	193655	195252	203306	188421	204385	189332	185679
0.511262	O88531;Q3TEL0;Q3U6J9;Q3U6W3;Q3UB92;Q8VBX5	Palmitoyl-protein thioesterase 1;Uncharacterized protein;Palmitoyl-protein thioesterase 1;Uncharacterized protein;Uncharacterized protein;Palmitoyl-protein thioesterase	O88531;Q3TEL0;Q3U6J9;Q3U6W3;Q3UB92;Q8VBX5	PPT1_MOUSE;Q3TEL0_MOUSE;Q3U6J9_MOUSE;Q3U6W3_MOUSE;Q3UB92_MOUSE;Q8VBX5_MOUSE	0.0059747	11607.1	6297.05	12132.6	Filtered	Filtered	13530.8	Filtered	2100.66	15301.2	27280.8	11337	16796.2	7662.87	14689.2	11434.9	8648.34	13880	10687.9	6794.28	18981.7
0.627687	O88533;Q5SUV8	Aromatic-L-amino-acid decarboxylase;Uncharacterized protein	O88533;Q5SUV8	DDC_MOUSE;Q5SUV8_MOUSE	3.8e-06	8676.08	22490.3	22948.4	19491.5	39385.5	30036.6	32657.5	37435.5	30165.9	37073.6	26834.9	26067.4	20190.9	21606.5	21757.7	22380	14649.9	15594	27933.6	17349.6
0.637978	O88543;Q3UQL2	COP9 signalosome complex subunit 3;Uncharacterized protein	O88543;Q3UQL2	CSN3_MOUSE;Q3UQL2_MOUSE	5.12e-07	18547.9	20655.1	19971.8	22053.2	16771.6	17724	16307	16464.5	16620.7	16364.2	18258.9	14767.4	17380.4	17831.1	16861.7	18115.9	20187.5	19803.5	20541.6	18530.8
0.684306	O88544;Q14AI7	COP9 signalosome complex subunit 4;COP9 (Constitutive photomorphogenic) homolog, subunit 4 (Arabidopsis thaliana)	O88544;Q14AI7	CSN4_MOUSE;Q14AI7_MOUSE	3.02e-11	115154	107789	108778	110449	126089	118453	128759	121651	119110	118337	130371	114902	115008	105762	105052	108575	107864	119013	120141	119773
0.660497	O88587	Catechol O-methyltransferase	O88587	COMT_MOUSE	5.56e-09	115851	117489	111636	117193	98309.8	107700	96394.4	109879	124026	115125	124161	123235	153027	146363	141811	143297	98217.6	88613.4	100603	103223
0.630811	O88667;Q6PGA2	GTP-binding protein RAD	O88667;Q6PGA2	RAD_MOUSE;Q6PGA2_MOUSE	2.06e-06	26403.4	26144.2	25680.3	44463.1	37075.9	36087	37091.8	41441	Filtered	16038.1	10712.6	3163.45	Filtered	16574.5	8334.65	18895.1	48429.2	37496.5	61884	59648.5
0.684507	O88696;Q3UGW4;Q8CF81	ATP-dependent Clp protease proteolytic subunit, mitochondrial;ATP-dependent Clp protease proteolytic subunit (Fragment);ATP-dependent Clp protease proteolytic subunit	O88696;Q3UGW4;Q8CF81	CLPP_MOUSE;Q3UGW4_MOUSE;Q8CF81_MOUSE	2.9e-11	118090	83219	79095	124188	60239.4	96524.1	64267.2	25606.5	60326.8	56416.9	98736.2	89628.6	93352	96219	92795.8	96653.7	102283	103739	95235.6	102003
0.698845	O88746;Q3UDC3;Q561M4	Target of Myb protein 1;Target of Myb protein 1;Target of myb1 homolog (Chicken)	O88746;Q3UDC3;Q561M4	TOM1_MOUSE;Q3UDC3_MOUSE;Q561M4_MOUSE	1.85e-12	200390	194038	189909	214392	168426	182960	175237	158876	184962	144540	197908	212893	239615	227801	219199	223980	216307	199742	185930	191479
0.673847	O88844;Q3TJ51;Q5HZJ8;Q8C338	Isocitrate dehydrogenase [NADP] cytoplasmic;Isocitrate dehydrogenase [NADP];Isocitrate dehydrogenase [NADP];Isocitrate dehydrogenase [NADP]	O88844;Q3TJ51;Q5HZJ8;Q8C338	IDHC_MOUSE;Q3TJ51_MOUSE;Q5HZJ8_MOUSE;Q8C338_MOUSE	2.94e-10	2.68986e+06	2.6854e+06	2.74345e+06	2251459	2.00692e+06	1.87902e+06	2087222	1.89893e+06	2.44234e+06	1.36498e+06	2378648	2.55894e+06	1968233	2.12732e+06	2.01827e+06	2.01463e+06	2.21001e+06	2.29741e+06	2.31351e+06	2.06427e+06
0.651787	O88952;Q3TTY6;Q3UX93	Protein lin-7 homolog C;Uncharacterized protein (Fragment);Uncharacterized protein	O88952;Q3TTY6;Q3UX93	LIN7C_MOUSE;Q3TTY6_MOUSE;Q3UX93_MOUSE	3.46e-08	32064.6	30524.7	13394.9	29548.4	40534.2	32062.4	34027.5	38093	23065.9	44880.4	29445.6	29843.5	26904.7	19131.6	23923.6	26772.8	34132	23970.3	34045.3	35363
0.650385	O88958;Q6A0D9	Glucosamine-6-phosphate isomerase 1;Glucosamine-6-phosphate isomerase (Fragment)	O88958;Q6A0D9	GNPI1_MOUSE;Q6A0D9_MOUSE	4.59e-08	44027.8	43194.3	35376.1	41096.4	32753.6	39378.8	41477.8	37920.8	30499.6	29397.9	32196.4	32915.1	29774.1	36539.1	36607	38242	32342.2	38747.9	39146.5	38665.6
0.67167	O89020	Afamin	O89020	AFAM_MOUSE	4.77e-10	71692.1	71385	67147.4	74434.2	86963.5	104567	125349	113581	59033.1	60310.9	64581.9	60572.3	56276	57615.9	58986.4	60228.1	68645	72274.2	73893.5	76235.3
0.502002	O89023;Q3TDY6;Q3U2Z6;Q8BNF3	Tripeptidyl-peptidase 1;Uncharacterized protein;Uncharacterized protein;Tripeptidyl peptidase I, isoform CRA_a	O89023;Q3TDY6;Q3U2Z6;Q8BNF3	TPP1_MOUSE;Q3TDY6_MOUSE;Q3U2Z6_MOUSE;Q8BNF3_MOUSE	0.00822777	Filtered	Filtered	3608.7	6326.43	37987	7863.67	Filtered	Filtered	Filtered	5182.26	Filtered	7474.48	Filtered	Filtered	33613.9	59464.2	23893.7	87966.9	17315.2	Filtered
0.684989	O89053;Q3U1N0;Q3U232;Q3U9K3	Coronin-1A;Coronin;Coronin;Coronin	O89053;Q3U1N0;Q3U232;Q3U9K3	COR1A_MOUSE;Q3U1N0_MOUSE;Q3U232_MOUSE;Q3U9K3_MOUSE	2.61e-11	26365.8	25622.3	25449.4	26675.8	67092.2	65252	60455.3	66459.4	48382.5	48504.9	37108.8	48997.6	56481	54306.4	56950.9	54820.2	30457.4	30992.4	31569.2	32156.8
0.668968	O89086;Q545K5;Q8BG13	RNA-binding protein 3;MCG116386, isoform CRA_a;RNA-binding protein 3	O89086;Q545K5;Q8BG13	RBM3_MOUSE;Q545K5_MOUSE;Q8BG13_MOUSE	8.74e-10	21011.2	16795.9	23335.5	20769.7	32683.8	25771.5	34707.2	35262.4	33775.2	45653.5	48409.6	48815.7	53620.2	50883.2	46978.8	46526.1	24961.4	25101.2	26558.5	27616.3
0.655504	O89112	LanC-like protein 1	O89112	LANC1_MOUSE	1.62e-08	40254.4	42157.4	41517.1	43462.5	33886	35916.6	37385.9	40072.5	39741.7	38567.7	39092.6	33376.2	35064	36120.5	34367.7	35452.8	38891.7	37073.9	37779.4	41401.4
0.661149	P00329;Q3UKA4	Alcohol dehydrogenase 1;Alcohol dehydrogenase 1 (Class I), isoform CRA_c	P00329;Q3UKA4	ADH1_MOUSE;Q3UKA4_MOUSE	4.84e-09	39818.8	43379.8	37467.4	42381.1	38000.6	43205	44441.8	40531.3	42941.7	28213.4	39392.4	43193.2	33769.4	35470.7	35583.7	36548.7	36298.5	29834.3	31532	33453
0.703493	P00493;Q99KF5	Hypoxanthine-guanine phosphoribosyltransferase;Hypoxanthine phosphoribosyltransferase	P00493;Q99KF5	HPRT_MOUSE;Q99KF5_MOUSE	1.02e-12	67899.1	66131.9	65187.7	67039.9	101136	107032	106249	88663.9	107510	86258.1	107527	105686	139297	142067	137003	138020	96754.8	92534.2	89837.1	89971
0.69465	P00920	Carbonic anhydrase 2	P00920	CAH2_MOUSE	3.9e-12	1.54423e+06	1.82635e+06	1.83961e+06	1.89878e+06	1.55295e+06	1744417	1536637	1335859	518232	491683	508778	537256	856906	815010	895152	862230	1156091	1.15785e+06	1.23096e+06	1.21322e+06
0.693933	P01027	Complement C3	P01027	CO3_MOUSE	4.48e-12	412916	416152	413113	423543	569240	569016	539858	537190	317091	313554	305202	350907	361313	357408	358140	377575	402372	410114	415731	397978
0.658347	P01644;P01645	Ig kappa chain V-V region HP R16.7;Ig kappa chain V-V region HP 93G7	P01644;P01645	KV5AB_MOUSE;KV5AC_MOUSE	8.85e-09	1127.61	Filtered	7360.6	8430.53	3550.27	3502.72	3757.06	5159.66	12315.6	11470.3	10350.3	10369.2	56979.9	54654.8	61104	55925.9	28221.3	28363.6	28215.3	25751.8
0.668553	P01654	Ig kappa chain V-III region PC 2880/PC 1229	P01654	KV3A1_MOUSE	9.49e-10	75082.3	47963.7	46963.7	45493.5	36467.4	33471.4	23436.2	117482	82123	59125.1	52701.7	67867.1	249173	241598	253970	246512	230352	219445	224189	212509
0.613051	P01660	Ig kappa chain V-III region PC 3741/TEPC 111	P01660	KV3A8_MOUSE	5.43e-05	Filtered	Filtered	Filtered	Filtered	Filtered	8166.37	Filtered	Filtered	32906.3	36780.8	35470.8	38852.4	98115.9	97525.8	96426.2	93728.5	81442.7	83185.9	81704.1	81291.6
0.607838	P01806;P01807;P01808	Ig heavy chain V region 441;Ig heavy chain V region X44;Ig heavy chain V region T601	P01806;P01807;P01808	HVM36_MOUSE;HVM37_MOUSE;HVM38_MOUSE	0.000117544	10985.4	10123.4	10303.2	11175.2	10943.5	8504.38	10475.4	8693.27	17400.6	18526.9	17265.2	16448.2	26881.9	27450.7	28079.3	25026.5	25219.4	24475.6	25892.6	25372.7
0.560917	P01867	Ig gamma-2B chain C region	P01867	IGG2B_MOUSE	0.00151669	Filtered	Filtered	Filtered	Filtered	Filtered	Filtered	Filtered	Filtered	22498.8	Filtered	Filtered	24992.5	82780.6	89645.7	95364	100567	18891	36798.9	32759.8	29116.8
0.672331	P01868;P01869;Q99LC4	Ig gamma-1 chain C region secreted form;Ig gamma-1 chain C region, membrane-bound form;Igh protein	P01868;P01869;Q99LC4	IGHG1_MOUSE;IGH1M_MOUSE;Q99LC4_MOUSE	4.09e-10	Filtered	Filtered	Filtered	12597	25065.8	26969.2	24120.7	31604.4	96350.5	86786.1	99822.7	54359.9	255100	207766	200718	235403	274261	250127	294718	255620
0.578171	P01887;Q3U679;Q9D239	Beta-2-microglobulin	P01887;Q3U679;Q9D239	B2MG_MOUSE;Q3U679_MOUSE;Q9D239_MOUSE	0.00109909	17164.5	14141	13197.5	Filtered	46345.4	41836.8	46797.3	46137.3	34005.4	27100.3	30395.4	40268.3	42712.9	38852.1	42507.8	41037.2	42198.8	36277.8	32586.9	36905.2
0.662659	P01898	H-2 class I histocompatibility antigen, Q10 alpha chain	P01898	HA10_MOUSE	3.48e-09	36446.6	37482	35549.5	37069.1	88007.9	88192.4	88298.6	86111.4	66399.5	54648.4	70344.8	68776	51275.9	52360.4	78007.3	50847.5	49728.9	54261.7	55694.5	57972.6
0.528282	P04104;Q08EK4;Q08EK5;Q6IFZ6;Q6IFZ9;Q6NXH9;Q9R0H5	Keratin, type II cytoskeletal 1;Keratin 77;Keratin 77;Keratin, type II cytoskeletal 1b;Keratin, type II cytoskeletal 74;Keratin, type II cytoskeletal 73;Keratin, type II cytoskeletal 71	P04104;Q08EK4;Q08EK5;Q6IFZ6;Q6IFZ9;Q6NXH9;Q9R0H5	K2C1_MOUSE;Q08EK4_MOUSE;Q08EK5_MOUSE;K2C1B_MOUSE;K2C74_MOUSE;K2C73_MOUSE;K2C71_MOUSE	0.00347202	20463.7	23011.3	18188.7	22138.2	12256.6	Filtered	11835.5	5532.08	Filtered	13979.4	14130.2	12766.9	20320.3	22715.6	24435.2	22810	24618	24598.8	28275.6	24840.8
0.696085	P04117;Q542H7	Fatty acid-binding protein, adipocyte;Fabp4 protein	P04117;Q542H7	FABP4_MOUSE;Q542H7_MOUSE	3.02e-12	6293395	6690478	6.79151e+06	6.19119e+06	7.00226e+06	6245266	6771196	7489879	7726489	7526000	7.60136e+06	6.63764e+06	7.86974e+06	7891216	7189767	7875649	6876669	6759159	6753087	6.97033e+06
0.690197	P04247;Q3UVB1	Myoglobin	P04247;Q3UVB1	MYG_MOUSE;Q3UVB1_MOUSE	9.54e-12	3.78875e+06	4.0347e+06	4.05071e+06	4.14627e+06	3510685	3.27468e+06	3.5006e+06	3635399	3.31864e+06	3.52659e+06	3.68715e+06	3.54072e+06	1617578	1538320	1.47566e+06	1.56664e+06	3240830	3.24358e+06	3.13525e+06	3106821
0.66082	P04444;Q5EBL1;Q9CZK5	Hemoglobin subunit beta-H1;Globin b3;Uncharacterized protein	P04444;Q5EBL1;Q9CZK5	HBBZ_MOUSE;Q5EBL1_MOUSE;Q9CZK5_MOUSE	5.17e-09	3399734	3824022	2935366	1273935	971491	60927.5	463789	328422	41931896	418459	26557454	677335	20432.7	60796864	42174768	44923024	487990	1.79227e+06	2379437	2.04732e+06
0.677703	P04919;Q3TAJ4;Q3TNL6;Q3TZJ1;Q3U065;Q53ZN9	Band 3 anion transport protein;Anion exchange protein;Anion exchange protein;Anion exchange protein;Anion exchange protein;Anion exchange protein	P04919;Q3TAJ4;Q3TNL6;Q3TZJ1;Q3U065;Q53ZN9	B3AT_MOUSE;Q3TAJ4_MOUSE;Q3TNL6_MOUSE;Q3TZJ1_MOUSE;Q3U065_MOUSE;Q53ZN9_MOUSE	1.22e-10	619720	648087	640081	613051	246046	240864	231666	264617	84998	66292.2	89843.1	81068.4	201100	225521	220001	225664	576931	578704	573530	558541
0.65034	P05125	Natriuretic peptides A	P05125	ANF_MOUSE	4.63e-08	875474	798784	878420	848556	1.28172e+06	1.19793e+06	1.27492e+06	1.33137e+06	432281	705278	596119	687980	877104	965541	944595	960900	896045	947989	1010648	850400
0.666176	P05132	cAMP-dependent protein kinase catalytic subunit alpha	P05132	KAPCA_MOUSE	1.64e-09	53545.7	49252.2	53184.7	52144.1	52363.8	57208.8	53112.7	53453.2	48160	52078.8	51673.4	39411.2	41465.3	40918.6	39906.7	42355.5	51906.2	55273.1	56881.1	55277.9
0.703285	P05201	Aspartate aminotransferase, cytoplasmic	P05201	AATC_MOUSE	1.02e-12	5.38795e+06	5156172	5.09339e+06	4534071	4.23411e+06	3703660	4631659	4249118	4701164	4.23616e+06	4600580	4.04137e+06	4646185	4657245	4634376	4511147	5295154	5254608	5.18603e+06	5.28594e+06
0.686201	P05202	Aspartate aminotransferase, mitochondrial	P05202	AATM_MOUSE	2.04e-11	10117256	10317914	10742277	10252526	8402241	8767092	8.13642e+06	8649530	8666154	9058131	8485681	8835040	7831916	7.94884e+06	8.01149e+06	7.98915e+06	8914278	9030777	8951438	8.36403e+06
0.636395	P05366;Q3UWC2;Q5I0U6;Q64454	Serum amyloid A-1 protein;Serum amyloid A protein;Serum amyloid A protein;Serum amyloid A protein	P05366;Q3UWC2;Q5I0U6;Q64454	SAA1_MOUSE;Q3UWC2_MOUSE;Q5I0U6_MOUSE;Q64454_MOUSE	6.94e-07	Filtered	Filtered	Filtered	Filtered	Filtered	Filtered	12209	9000.61	117479	89928.9	99330.3	107196	26823.5	22239.4	35174.2	22780.9	Filtered	Filtered	Filtered	Filtered
0.685994	P06728;Q9DBN0	Apolipoprotein A-IV;Uncharacterized protein	P06728;Q9DBN0	APOA4_MOUSE;Q9DBN0_MOUSE	2.14e-11	501811	492778	486868	488459	624609	604976	618821	649419	639782	626499	700503	669737	379922	397394	384128	390475	433179	485862	480765	486882
0.702537	P06745	Glucose-6-phosphate isomerase	P06745	G6PI_MOUSE	1.11e-12	1.91344e+06	2.0689e+06	1.67402e+06	2.05071e+06	2.05538e+06	2.10874e+06	2.02904e+06	2.07639e+06	1.54141e+06	1.91683e+06	1.70147e+06	1.7203e+06	1.74318e+06	1.81963e+06	1.77844e+06	1.80659e+06	2.03702e+06	1.89123e+06	1.84691e+06	1.97615e+06
0.66295	P06801;Q3TQP6;Q921S3;Q99LF5	NADP-dependent malic enzyme;Malic enzyme;Malic enzyme;Me1 protein	P06801;Q3TQP6;Q921S3;Q99LF5	MAOX_MOUSE;Q3TQP6_MOUSE;Q921S3_MOUSE;Q99LF5_MOUSE	3.27e-09	174084	198724	219812	180127	285541	348240	407511	356765	173805	188898	212575	211389	129859	124518	105745	139827	102699	115823	118440	121703
0.670995	P07309;Q5M9K1	Transthyretin	P07309;Q5M9K1	TTHY_MOUSE;Q5M9K1_MOUSE	5.49e-10	1.65415e+06	1.62819e+06	1715768	1.69027e+06	2.36153e+06	2.1329e+06	2.26318e+06	2189903	1.74437e+06	1.90043e+06	1.74169e+06	1.54795e+06	1.53252e+06	1.49747e+06	1.50503e+06	1.53195e+06	1.75824e+06	1.61443e+06	1696737	1.72853e+06
0.677688	P07356;Q3UCD3;Q542G9;Q9CZI7	Annexin A2;Annexin;Annexin;Annexin	P07356;Q3UCD3;Q542G9;Q9CZI7	ANXA2_MOUSE;Q3UCD3_MOUSE;Q542G9_MOUSE;Q9CZI7_MOUSE	1.22e-10	115942	113590	114448	114297	186994	189370	193149	189967	227872	234585	239906	231980	224289	220392	230028	224450	176009	180454	181083	171832
0.686893	P07724;Q546G4	Serum albumin;Albumin 1	P07724;Q546G4	ALBU_MOUSE;Q546G4_MOUSE	1.76e-11	55238028	54867752	48279160	50741940	62534232	69847184	67023372	64050668	41782136	50370980	45122340	49620852	50226336	47000364	52984448	45795464	51301856	54414156	43817796	54373312
0.513131	P07742;Q05DU8;Q6NZB3	Ribonucleoside-diphosphate reductase large subunit;Ribonucleoside-diphosphate reductase (Fragment);Ribonucleoside-diphosphate reductase	P07742;Q05DU8;Q6NZB3	RIR1_MOUSE;Q05DU8_MOUSE;Q6NZB3_MOUSE	0.00560893	Filtered	9195.53	10722.5	Filtered	10087.2	5723.67	Filtered	Filtered	Filtered	Filtered	Filtered	7379.28	16335.2	19294.8	21082.8	Filtered	Filtered	Filtered	Filtered	3654.03
0.6806	P07759	Serine protease inhibitor A3K	P07759	SPA3K_MOUSE	6.46e-11	2.05806e+06	1.97602e+06	2.10606e+06	1.96322e+06	1.21318e+06	1.2773e+06	1.21277e+06	1.30514e+06	1.1945e+06	968622	1.25342e+06	1236393	730475	820641	848814	805182	998858	936825	971957	939992
0.683522	P07901;Q3UIF3;Q80Y52	Heat shock protein HSP 90-alpha;Uncharacterized protein;Heat shock protein 90, alpha (Cytosolic), class A member 1	P07901;Q3UIF3;Q80Y52	HS90A_MOUSE;Q3UIF3_MOUSE;Q80Y52_MOUSE	3.61e-11	256831	231591	228212	246828	160164	143755	167061	131897	161596	120475	139726	136123	190792	185726	179716	184211	233013	222569	207746	205673
0.597998	P08030	Adenine phosphoribosyltransferase	P08030	APT_MOUSE	0.000363005	188062	180199	203855	165890	171685	156912	159620	169683	197299	210752	175027	159681	157745	65490.1	136900	155613	193718	139260	71832.6	73489.7
0.648729	P08032	Spectrin alpha chain, erythrocytic 1	P08032	SPTA1_MOUSE	6.37e-08	46636.9	47941.9	47822.4	44561.5	33329.4	29470.2	29891.7	32842.4	13097.6	16400.2	12268.5	8951.61	26366.1	23745.8	22978.7	23535.8	44662	47863.2	41552.6	50566.4
0.68323	P08074;Q542P5	Carbonyl reductase [NADPH] 2;Carbonyl reductase 2, isoform CRA_b	P08074;Q542P5	CBR2_MOUSE;Q542P5_MOUSE	3.8e-11	37185.7	11477.1	8388.7	19696.6	123191	120924	126215	125902	58753.6	58869.7	61062.4	53824.1	17047.6	16332.7	18316.3	21178.6	13693.7	26625.3	15818.7	20383.8
0.671645	P08113;Q3UAD6;Q91V38	Endoplasmin;Heat shock protein 90kDa beta (Grp94), member 1;Heat shock protein 90, beta (Grp94), member 1	P08113;Q3UAD6;Q91V38	ENPL_MOUSE;Q3UAD6_MOUSE;Q91V38_MOUSE	4.79e-10	272526	273398	281416	280381	293299	266704	261626	285278	251398	286848	185104	251646	261269	263090	263834	263381	218710	225017	221734	218597
0.685674	P08226;Q3TX45;Q3TXU4;Q3UBS0;Q4FK40;Q6GTX3	Apolipoprotein E;Uncharacterized protein;Apolipoprotein E, isoform CRA_h;Uncharacterized protein;Apoe protein;Apoe protein	P08226;Q3TX45;Q3TXU4;Q3UBS0;Q4FK40;Q6GTX3	APOE_MOUSE;Q3TX45_MOUSE;Q3TXU4_MOUSE;Q3UBS0_MOUSE;Q4FK40_MOUSE;Q6GTX3_MOUSE	2.26e-11	149009	161511	151538	156715	392790	423849	392801	415334	251129	253619	244540	282678	233794	248953	256548	258727	207043	209782	203986	190688
0.671642	P08228	Superoxide dismutase [Cu-Zn]	P08228	SODC_MOUSE	4.79e-10	1.92364e+06	2.13791e+06	2.08709e+06	2.05499e+06	1.66429e+06	1.55683e+06	1.5924e+06	1.58501e+06	1.43499e+06	1436505	1.50324e+06	1.3828e+06	1405552	1.38883e+06	1393845	1.37223e+06	1.68768e+06	1740409	1.70768e+06	1.69243e+06
0.701048	P08249	Malate dehydrogenase, mitochondrial	P08249	MDHM_MOUSE	1.28e-12	29173148	27154406	28844286	29226550	20688580	21739124	21848172	22765828	24244976	24366440	22598448	23160918	20283968	19914428	18270824	19139718	24736664	22690942	22958380	19599640
0.64901	P08752	Guanine nucleotide-binding protein G(i) subunit alpha-2	P08752	GNAI2_MOUSE	6.03e-08	194197	192008	195076	191223	200316	187105	182178	193710	237685	241142	235200	223363	185643	193435	205315	206706	216074	221571	209333	189139
0.622038	P09055	Integrin beta-1	P09055	ITB1_MOUSE	1.12e-05	18670	19343.3	19130.6	20358.9	19824.2	19210.6	21858.6	22638.5	23079.7	26923.9	22485.4	26300.9	19605.9	18439.8	17963.7	19691.5	16962.5	13888	14446.2	14351.5
0.679157	P09103;Q3TF72;Q3THC3;Q3TIM0;Q3TWE3;Q3UA23;Q3UDR2;Q3UJA8;Q3URP6	Protein disulfide-isomerase;Protein disulfide-isomerase;Protein disulfide-isomerase;Protein disulfide-isomerase;Protein disulfide-isomerase;Protein disulfide-isomerase;Protein disulfide-isomerase (Fragment);Protein disulfide-isomerase;Protein disulfide-isomerase	P09103;Q3TF72;Q3THC3;Q3TIM0;Q3TWE3;Q3UA23;Q3UDR2;Q3UJA8;Q3URP6	PDIA1_MOUSE;Q3TF72_MOUSE;Q3THC3_MOUSE;Q3TIM0_MOUSE;Q3TWE3_MOUSE;Q3UA23_MOUSE;Q3UDR2_MOUSE;Q3UJA8_MOUSE;Q3URP6_MOUSE	8.7e-11	119182	111171	88512.6	112147	126519	135950	147743	143326	160524	158148	154504	167695	178696	172696	176124	176101	148046	145817	148062	153923
0.695729	P09405;Q3TGR3;Q3TL52;Q3TT41;Q8CD23;Q8CE30	Nucleolin;Uncharacterized protein;Uncharacterized protein;Uncharacterized protein;Uncharacterized protein;Uncharacterized protein	P09405;Q3TGR3;Q3TL52;Q3TT41;Q8CD23;Q8CE30	NUCL_MOUSE;Q3TGR3_MOUSE;Q3TL52_MOUSE;Q3TT41_MOUSE;Q8CD23_MOUSE;Q8CE30_MOUSE	3.14e-12	66220.4	62628	65374.4	66211.3	66484.6	69452.9	58578	76116	73798.2	67014.7	63357.7	71418.9	51297.3	53227.8	51336	50968.3	63876.7	60578.1	56130.3	57545.1
0.696828	P09411	Phosphoglycerate kinase 1	P09411	PGK1_MOUSE	2.58e-12	2.6349e+06	3.24808e+06	3.40848e+06	3.23383e+06	3422660	3543875	3.5132e+06	3631210	3494104	3.44693e+06	3.56592e+06	3.41442e+06	3.28396e+06	3.34875e+06	3270577	3.44817e+06	3620300	3480080	3.49962e+06	3732372
0.689053	P09528	Ferritin heavy chain	P09528	FRIH_MOUSE	1.16e-11	939588	942243	891911	964624	765230	774759	787897	728834	1.20966e+06	1.01843e+06	1.25804e+06	1.1784e+06	1.28444e+06	1.2956e+06	1.2451e+06	1323238	982874	986884	1.0066e+06	963031
0.687978	P09542	Myosin light chain 3	P09542	MYL3_MOUSE	1.42e-11	3.75351e+06	3.72164e+06	3.92426e+06	3795591	3.2604e+06	3.39528e+06	3.27286e+06	3.24889e+06	4298923	4.18001e+06	4375327	4919240	4155376	4.12701e+06	4150900	4050422	2.5688e+06	2.56022e+06	2.59786e+06	2317312
0.682659	P09671;Q4FJX9	Superoxide dismutase [Mn], mitochondrial;Superoxide dismutase	P09671;Q4FJX9	SODM_MOUSE;Q4FJX9_MOUSE	4.24e-11	4271086	4469499	4.18272e+06	4.44082e+06	3660420	3882611	3.71301e+06	3.15749e+06	3335262	3.55009e+06	3.41116e+06	3382796	2.23522e+06	2379669	2.36644e+06	2.2888e+06	3847091	3.82868e+06	3.99399e+06	3.96151e+06
0.551798	P0C605;Q8BND1	cGMP-dependent protein kinase 1;cGMP-dependent protein kinase	P0C605;Q8BND1	KGP1_MOUSE;Q8BND1_MOUSE	0.00177549	715163	763137	784405	716310	10407.9	174252	191204	8827.65	35290.3	33335.2	16986.1	8188.25	28943.8	26890.3	26644.4	17177.9	40626.7	37074	26394.9	15956.2
0.677602	P0DP26;P0DP27;P0DP28;Q3UKW2	Calmodulin-1;Calmodulin-2;Calmodulin-3;Calmodulin-1	P0DP26;P0DP27;P0DP28;Q3UKW2	CALM1_MOUSE;CALM2_MOUSE;CALM3_MOUSE;Q3UKW2_MOUSE	1.24e-10	367200	366580	369162	356007	365251	409766	430075	418629	349920	332772	313422	364309	398908	374142	385119	423288	475825	452425	411665	456441
0.675908	P10126;Q3UA81;Q58E64	Elongation factor 1-alpha 1;Elongation factor 1-alpha;Elongation factor 1-alpha	P10126;Q3UA81;Q58E64	EF1A1_MOUSE;Q3UA81_MOUSE;Q58E64_MOUSE	1.82e-10	6.13055e+06	6232171	6.36376e+06	6012945	6.58642e+06	6750570	6492782	6.64254e+06	5730022	5.98804e+06	5593649	5805327	6178281	6.23084e+06	5973377	6160126	6673454	6980937	6.95061e+06	7.00704e+06
0.64016	P10493	Nidogen-1	P10493	NID1_MOUSE	3.37e-07	41919.1	48967.6	46715.1	48049	57579.7	53088.5	51463.2	60178.3	75354.2	73761.8	67841.3	71261	54278.6	59781.4	55064.8	61412.2	54023.5	52150.7	47270.6	52805.5
0.684424	P10518;Q9DD05	Delta-aminolevulinic acid dehydratase	P10518;Q9DD05	HEM2_MOUSE;Q9DD05_MOUSE	2.95e-11	594760	587334	577356	572636	445774	481210	418095	498707	503486	510305	535505	489425	894693	860178	782368	884449	478600	548983	506947	511665
0.669161	P10605;Q3TVS6	Cathepsin B;Uncharacterized protein	P10605;Q3TVS6	CATB_MOUSE;Q3TVS6_MOUSE	8.41e-10	108433	95738.9	98144.1	93108.8	91721.4	92812.3	91922.9	82817.1	117064	118259	113710	118542	107548	114548	105877	107189	103150	97019.1	101597	105751
0.624251	P10630;Q52KC1	Eukaryotic initiation factor 4A-II;Eukaryotic translation initiation factor 4A2	P10630;Q52KC1	IF4A2_MOUSE;Q52KC1_MOUSE	7.37e-06	1.00913e+06	1.01811e+06	995575	1.03491e+06	1169514	1.17153e+06	1.10011e+06	1.13422e+06	1.01148e+06	1.11554e+06	1.03723e+06	969312	1.09142e+06	1.07872e+06	1.01285e+06	1.06059e+06	1.06605e+06	1153843	1.05922e+06	1.11298e+06
0.680138	P10639	Thioredoxin	P10639	THIO_MOUSE	7.17e-11	140328	109452	114369	115708	203349	180602	178912	181420	144463	140941	149122	146324	192738	169626	193002	179985	225147	206802	166905	158615
0.689159	P10649	Glutathione S-transferase Mu 1	P10649	GSTM1_MOUSE	1.14e-11	1983410	1.87338e+06	1.93475e+06	2.01638e+06	1.49335e+06	1.48343e+06	1.48373e+06	1.40589e+06	1.44468e+06	1.41558e+06	1.72997e+06	1.72869e+06	1.68004e+06	1674518	1.5603e+06	1.52275e+06	1829576	1.82922e+06	1.75649e+06	1.70551e+06
0.631987	P10711;Q3UPE0;Q3UWX7	Transcription elongation factor A protein 1;Uncharacterized protein;Uncharacterized protein	P10711;Q3UPE0;Q3UWX7	TCEA1_MOUSE;Q3UPE0_MOUSE;Q3UWX7_MOUSE	1.63e-06	69519.4	72095.2	72744.8	73820.5	51577.8	48274.6	48666.5	49346.6	60545.3	52592.5	50889.6	63784.2	53657	56733.5	54703.3	51973.7	64300.1	60343.7	64289.4	74171
0.646907	P10833;Q3U1N3	Ras-related protein R-Ras;Harvey rat sarcoma oncogene, subgroup R	P10833;Q3U1N3	RRAS_MOUSE;Q3U1N3_MOUSE	9.13e-08	44265	36240.5	38865.7	49454.5	31000.3	27831.2	30434.7	38664.1	46969.1	46774	45510	48950.4	45731.7	30472	46353.8	48310.3	49149.6	52038	46017.4	50131.8
0.495874	P11087;Q60785;Q99LL6	Collagen alpha-1(I) chain;Alpha-1 type I procollagen (Fragment);Col1a1 protein (Fragment)	P11087;Q60785;Q99LL6	CO1A1_MOUSE;Q60785_MOUSE;Q99LL6_MOUSE	0.00999732	4901.13	Filtered	Filtered	Filtered	Filtered	Filtered	Filtered	18299.3	Filtered	Filtered	Filtered	Filtered	7573.06	9932.36	9109.53	9491.98	Filtered	Filtered	11313.2	Filtered
0.628532	P11152;Q3U5U0;Q3U6S8;Q3U784;Q3U841;Q3UAX2;Q3UB54;Q3UB98;Q3UC44;Q3UC81;Q3UCD4;Q3UCH4;Q3UCZ2;Q4FJQ8;Q8C562	Lipoprotein lipase	P11152;Q3U5U0;Q3U6S8;Q3U784;Q3U841;Q3UAX2;Q3UB54;Q3UB98;Q3UC44;Q3UC81;Q3UCD4;Q3UCH4;Q3UCZ2;Q4FJQ8;Q8C562	LIPL_MOUSE;Q3U5U0_MOUSE;Q3U6S8_MOUSE;Q3U784_MOUSE;Q3U841_MOUSE;Q3UAX2_MOUSE;Q3UB54_MOUSE;Q3UB98_MOUSE;Q3UC44_MOUSE;Q3UC81_MOUSE;Q3UCD4_MOUSE;Q3UCH4_MOUSE;Q3UCZ2_MOUSE;Q4FJQ8_MOUSE;Q8C562_MOUSE	3.22e-06	21430.3	20219.7	22248.2	29952.6	14408.5	14168.8	12051.2	13786.3	22644	35385.8	25243.6	19661.1	22778.3	18959.2	22545.8	20246.9	18372.7	18604.2	16332.4	18597.8
0.65363	P11404;Q5EBJ0	Fatty acid-binding protein, heart;Fatty acid binding protein 3, muscle and heart	P11404;Q5EBJ0	FABPH_MOUSE;Q5EBJ0_MOUSE	2.39e-08	55012396	55053380	36370424	54292264	39010128	33444018	39488508	43508228	33056636	36126292	44612516	41323084	42663136	49556768	36210116	47279328	50729820	53469276	50517620	52240544
0.698412	P11499;Q71LX8	Heat shock protein HSP 90-beta;Heat shock protein 84b	P11499;Q71LX8	HS90B_MOUSE;Q71LX8_MOUSE	2e-12	2850086	2637884	2.79346e+06	2.87191e+06	3.6095e+06	3312237	3.12497e+06	3.60963e+06	2.65114e+06	2841905	2.71405e+06	2.56291e+06	2462672	2557052	2.43313e+06	2.49317e+06	2.72914e+06	2.68142e+06	2868973	2.85034e+06
0.617187	P11531	Dystrophin	P11531	DMD_MOUSE	2.71e-05	11458.4	11645.9	9658.01	12283.3	9938.57	10902.9	12189.6	Filtered	21200.8	20987.2	19615.9	21523.3	11737.4	9969.68	11287	10297.4	11907.7	9524.13	11978.3	7016.49
0.64177	P11859;Q3UTR7;Q8VCN0	Angiotensinogen;Angiotensinogen;Agt protein	P11859;Q3UTR7;Q8VCN0	ANGT_MOUSE;Q3UTR7_MOUSE;Q8VCN0_MOUSE	2.48e-07	31555.1	34606.6	25470	29544.1	36475.4	30192	48241.2	48588.5	60362.6	63403.6	53265.1	59672.3	51055.1	51568.7	50763.7	40252.9	31107.5	14618.7	12996.6	36051.5
0.689076	P11983	T-complex protein 1 subunit alpha	P11983	TCPA_MOUSE	1.16e-11	190694	186816	192502	190870	224138	214621	212136	210672	196024	179526	203011	200131	155058	222284	234536	228051	195736	228029	219288	221770
0.666878	P12246;Q4JFI8	Serum amyloid P-component;Pentaxin	P12246;Q4JFI8	SAMP_MOUSE;Q4JFI8_MOUSE	1.4e-09	33728.6	49318.8	35811	47229.3	82051.2	73649.7	75146.2	77652.3	74772	77737.3	81059	84716.3	92259.8	91261.9	94505.4	98784.5	44562.7	43862.9	23786.5	45285
0.685515	P12382	ATP-dependent 6-phosphofructokinase, liver type	P12382	PFKAL_MOUSE	2.33e-11	95715.2	91129.1	96276.9	94991.3	89387.2	102087	95147.7	88032.3	91506.7	80584.4	94018.7	73582.5	91772.6	98420.6	93424.5	103884	97614.5	101418	102346	99561.4
0.672535	P12787	Cytochrome c oxidase subunit 5A, mitochondrial	P12787	COX5A_MOUSE	3.91e-10	2.29316e+06	2.22644e+06	2.25298e+06	2.20755e+06	1.17192e+06	1.17174e+06	1.22602e+06	1104338	1.82587e+06	1.89001e+06	1871649	1.8152e+06	1.02175e+06	1.01173e+06	1082492	1.08989e+06	1.6727e+06	1.66544e+06	1.61608e+06	1.57475e+06
0.632005	P12815;Q8C5M4	Programmed cell death protein 6;Uncharacterized protein	P12815;Q8C5M4	PDCD6_MOUSE;Q8C5M4_MOUSE	1.63e-06	7527.62	8936.64	10105.1	7084.02	13556.9	9939.58	9139.53	16177.8	13018.6	16090.3	3724.76	7571.08	8821.23	6328.69	10705.4	11433.5	46958.6	33279.2	12337.1	5203.25
0.539136	P13439;Q3TVV7;Q544K9	Uridine 5'-monophosphate synthase;Uncharacterized protein;Uridine monophosphate synthetase	P13439;Q3TVV7;Q544K9	UMPS_MOUSE;Q3TVV7_MOUSE;Q544K9_MOUSE	0.00249762	8358.28	3966.17	Filtered	10854.1	14547.5	14532.9	14543.5	11466.3	Filtered	11984.8	20840.1	19709.6	Filtered	4694.8	8829.1	Filtered	Filtered	Filtered	Filtered	Filtered
0.683277	P13634	Carbonic anhydrase 1	P13634	CAH1_MOUSE	3.76e-11	431343	408765	424632	433727	197250	188716	230694	219606	92428.7	79760.1	98890.4	101605	156311	160156	163328	156006	282640	288926	279455	220118
0.675059	P14069;Q545I9	Protein S100-A6;Protein S100	P14069;Q545I9	S10A6_MOUSE;Q545I9_MOUSE	2.23e-10	14467.5	15718.7	17676	15640.8	19829.8	18996	25349.5	25169.6	13193	15472.6	13038.8	14882.7	14250	12354.2	Filtered	14329.8	23478.3	13238.4	18918.2	20846.6
0.668612	P14094;Q3TSQ1;Q3TV47;Q545P0	Sodium/potassium-transporting ATPase subunit beta-1;Sodium/potassium-transporting ATPase subunit beta;Sodium/potassium-transporting ATPase subunit beta;Sodium/potassium-transporting ATPase subunit beta	P14094;Q3TSQ1;Q3TV47;Q545P0	AT1B1_MOUSE;Q3TSQ1_MOUSE;Q3TV47_MOUSE;Q545P0_MOUSE	9.37e-10	394809	412920	347345	401524	264161	261712	270262	284799	426420	447692	410018	406759	318224	334353	346077	328770	269121	277081	276191	281239
0.68213	P14115	60S ribosomal protein L27a	P14115	RL27A_MOUSE	4.73e-11	137793	198212	133762	144663	112781	121822	100231	116206	227010	207997	203703	220928	155315	206172	204525	201489	132378	141361	137959	145447
0.66328	P14142	Solute carrier family 2, facilitated glucose transporter member 4	P14142	GTR4_MOUSE	3.05e-09	60556.6	63217.1	54058.6	57184.2	69200.1	65418	65818.2	66983.5	69863	84581.7	67502.4	74308.7	68376.1	63798.9	60165.5	55431.2	55537.4	58155.4	66659.8	48290.6
0.695208	P14152	Malate dehydrogenase, cytoplasmic	P14152	MDHC_MOUSE	3.42e-12	15213035	15291446	15722891	15608957	16916966	15592501	16789072	16520028	17304434	18235592	17678060	16242259	16619683	15122162	16169858	16311202	16470009	16036759	15933189	14499954
0.680654	P14602;Q545F4	Heat shock protein beta-1;Hspb1 protein	P14602;Q545F4	HSPB1_MOUSE;Q545F4_MOUSE	6.4e-11	984394	983524	1.0102e+06	747615	996372	964046	976891	1.00115e+06	1.16343e+06	1.13623e+06	1.17367e+06	1140113	1.24974e+06	1.21184e+06	1258845	1.24463e+06	1.03224e+06	1.04262e+06	727570	1085058
0.682312	P14685;Q3ULJ5	26S proteasome non-ATPase regulatory subunit 3;Uncharacterized protein	P14685;Q3ULJ5	PSMD3_MOUSE;Q3ULJ5_MOUSE	4.56e-11	67896.7	70856.8	66388.2	66081.2	73775.1	66945.6	72659.5	74050	63024.3	64114.3	56620.5	58830.1	63022.2	64152.7	58284	61693.5	63625.8	63370.9	60203.2	62692.4
0.535115	P14733;Q8C553	Lamin-B1;Uncharacterized protein (Fragment)	P14733;Q8C553	LMNB1_MOUSE;Q8C553_MOUSE	0.00282537	Filtered	Filtered	Filtered	Filtered	Filtered	Filtered	Filtered	5286.93	Filtered	25230.1	6354.7	Filtered	5740.74	6840.49	6416.78	Filtered	Filtered	Filtered	34782.3	Filtered
0.668219	P14869;Q5FWB6;Q5M8R8	60S acidic ribosomal protein P0	P14869;Q5FWB6;Q5M8R8	RLA0_MOUSE;Q5FWB6_MOUSE;Q5M8R8_MOUSE	1.03e-09	42303.9	41032.4	44439.9	43399.5	39994.1	41430.6	38957.5	39499.4	77314.3	74440.9	74631.9	75605.1	66927.8	68006.5	67852.9	67190.8	48142	45678.9	47393.2	48081.8
0.675204	P15105	Glutamine synthetase	P15105	GLNA_MOUSE	2.15e-10	99427.9	100258	97323.3	93575.3	147615	157988	154898	115153	162609	122351	159615	123725	114857	93193.5	105233	100028	111873	111119	123499	111723
0.675372	P15327	Bisphosphoglycerate mutase	P15327	PMGE_MOUSE	2.08e-10	417131	435486	417366	395056	353468	311022	347214	378117	170208	172260	147595	142108	232261	227015	223646	226798	333346	339460	327500	238110
0.660085	P15532;Q5NC81	Nucleoside diphosphate kinase A;Nucleoside diphosphate kinase	P15532;Q5NC81	NDKA_MOUSE;Q5NC81_MOUSE	6.1e-09	130286	124902	125891	131125	130293	138620	148028	130909	112034	117050	116191	104214	134383	131487	153593	143786	126144	125515	153594	107591
0.690042	P15626	Glutathione S-transferase Mu 2	P15626	GSTM2_MOUSE	9.74e-12	3496317	3.39086e+06	3405278	3.28583e+06	2.92746e+06	2.33137e+06	2.73999e+06	2.8218e+06	3.13911e+06	2.91927e+06	3.27257e+06	3029946	2.81287e+06	3110950	3.11372e+06	3.12382e+06	3.4795e+06	3.50109e+06	3.49796e+06	3361870
0.614547	P15864;P43277;Q149Z9;Q3U292;Q5SZA3	Histone H1.2;Histone H1.3;Histone cluster 1, H1d;Uncharacterized protein;Histone cluster 1, H1c	P15864;P43277;Q149Z9;Q3U292;Q5SZA3	H12_MOUSE;H13_MOUSE;Q149Z9_MOUSE;Q3U292_MOUSE;Q5SZA3_MOUSE	4.26e-05	21884.5	23781.6	33396.6	15178.4	14153.5	12714.6	42434	50960.2	78799.5	56169	80528.4	95844.7	43074.8	40393.7	47219.7	53886.1	15221.2	9549.1	10181.5	8086.83
0.682242	P16015	Carbonic anhydrase 3	P16015	CAH3_MOUSE	4.63e-11	410635	405328	411242	410361	938625	935775	909770	905063	360288	380431	377378	367741	155426	145718	152497	157295	182109	165494	164192	180661
0.685944	P16045	Galectin-1	P16045	LEG1_MOUSE	2.16e-11	519298	504090	509283	515627	813999	807740	804868	653349	699817	554246	605310	689411	603570	589886	614274	590603	643289	631810	634812	597731
0.688016	P16125	L-lactate dehydrogenase B chain	P16125	LDHB_MOUSE	1.41e-11	14571324	15852062	15093631	14878398	13530552	13356025	13613500	12273609	14280231	13486620	14453217	12764303	13215952	13366656	11645365	12621614	15213363	15277458	15739225	11543304
0.586727	P16301;Q791M3;Q9CW47	Phosphatidylcholine-sterol acyltransferase;Lecithin-cholesterol acyltransferase Lcat;Uncharacterized protein (Fragment)	P16301;Q791M3;Q9CW47	LCAT_MOUSE;Q791M3_MOUSE;Q9CW47_MOUSE	0.000793771	22419.7	43059.4	10254.7	18105.5	43950.5	48300.7	55242.4	63152.1	26974.8	29943.5	18148.6	31122	29444.7	22318.3	19939.9	26244.8	20820.7	67437.5	100084	101911
0.698576	P16332	Methylmalonyl-CoA mutase, mitochondrial	P16332	MUTA_MOUSE	1.96e-12	197430	198824	203014	161818	173895	174418	178444	172215	189503	186572	174716	181016	160641	170326	158165	164021	219210	214450	201510	224295
0.525216	P16460;Q3UEJ7;Q3UJ34	Argininosuccinate synthase;Uncharacterized protein;MCG19004	P16460;Q3UEJ7;Q3UJ34	ASSY_MOUSE;Q3UEJ7_MOUSE;Q3UJ34_MOUSE	0.00380249	3802.99	742.691	7318.49	6393.57	3157.39	30353.5	9296.51	20003.8	15660.6	20618.5	17192.4	6993.24	34657.2	39662.7	34367.1	36657.9	4055.31	Filtered	26874.3	63193.1
0.601941	P17047;Q3TWE1;Q3UIW3;Q8C5K0;Q8C876;Q9CZU7	Lysosome-associated membrane glycoprotein 2;Uncharacterized protein;Uncharacterized protein;Lysosomal membrane glycoprotein 2, isoform CRA_a;Uncharacterized protein;Uncharacterized protein	P17047;Q3TWE1;Q3UIW3;Q8C5K0;Q8C876;Q9CZU7	LAMP2_MOUSE;Q3TWE1_MOUSE;Q3UIW3_MOUSE;Q8C5K0_MOUSE;Q8C876_MOUSE;Q9CZU7_MOUSE	0.00024395	8316.78	10320.8	8475.67	4203.02	12215.8	15324.8	14951.2	10630.7	21098.7	10619.3	12536.1	59372.3	10981.2	13994.5	14413.4	14350.1	8833.49	8703.67	7366.75	4330.75
0.6836	P17182;Q5FW97	Alpha-enolase;Enolase 1, alpha non-neuron	P17182;Q5FW97	ENOA_MOUSE;Q5FW97_MOUSE	3.55e-11	692244	705591	719016	688394	758090	749666	711315	750217	705757	757013	671298	700152	776238	758562	766121	747469	761989	715107	724818	740488
0.66528	P17426	AP-2 complex subunit alpha-1	P17426	AP2A1_MOUSE	2.02e-09	61551.1	60206.1	60100.5	54777.5	36230	49230.4	48075.5	86506.6	55676.7	54228.3	55867.9	53280.8	58011.9	62119.3	59110	55323.3	63247.3	59511.3	58490.2	61715.4
0.622607	P17427;Q3U7X9;Q69ZW4;Q6PEE6	AP-2 complex subunit alpha-2;Uncharacterized protein;MKIAA0899 protein (Fragment);Adaptor protein complex AP-2, alpha 2 subunit	P17427;Q3U7X9;Q69ZW4;Q6PEE6	AP2A2_MOUSE;Q3U7X9_MOUSE;Q69ZW4_MOUSE;Q6PEE6_MOUSE	1.01e-05	27325.1	30234.8	30686.6	28654.1	27345.3	25482.1	25992.8	27649.5	24121.9	24933.7	24084.4	26327.8	24484.9	28005.4	29653.8	27089	29239.2	27791.1	25804.6	24285
0.682407	P17563	Selenium-binding protein 1	P17563	SBP1_MOUSE	4.47e-11	1.39947e+06	1.40805e+06	1.47405e+06	1.56392e+06	1.30686e+06	1.2941e+06	1.1878e+06	1.18922e+06	1.2269e+06	1187291	1.41788e+06	1317302	1454028	1.41636e+06	1.42909e+06	1.37829e+06	1517377	1.45886e+06	1.45172e+06	1477710
0.679988	P17742;Q3TE63;Q3UAJ1;Q5SVY2	Peptidyl-prolyl cis-trans isomerase A;Peptidyl-prolyl cis-trans isomerase;Peptidyl-prolyl cis-trans isomerase;Peptidyl-prolyl cis-trans isomerase	P17742;Q3TE63;Q3UAJ1;Q5SVY2	PPIA_MOUSE;Q3TE63_MOUSE;Q3UAJ1_MOUSE;Q5SVY2_MOUSE	7.36e-11	493542	511590	509544	508051	549201	509196	512787	577210	486305	525946	511794	336789	548630	587967	580654	596642	597355	560650	580482	569649
0.683112	P17751	Triosephosphate isomerase	P17751	TPIS_MOUSE	3.85e-11	5.42155e+06	5.73111e+06	5537123	5492676	5164247	4872572	4794934	5.00822e+06	5.06826e+06	3851909	5243405	5385375	5.00129e+06	4812743	5.08526e+06	5.06841e+06	5399929	5.28392e+06	5.24818e+06	5273874
0.675113	P18242;Q3TWD0;Q3TWR6;Q3U651;Q3U7P0;Q3UCD9;Q8C243	Cathepsin D;Uncharacterized protein;Uncharacterized protein;Uncharacterized protein;Uncharacterized protein;Cathepsin D, isoform CRA_a;Uncharacterized protein	P18242;Q3TWD0;Q3TWR6;Q3U651;Q3U7P0;Q3UCD9;Q8C243	CATD_MOUSE;Q3TWD0_MOUSE;Q3TWR6_MOUSE;Q3U651_MOUSE;Q3U7P0_MOUSE;Q3UCD9_MOUSE;Q8C243_MOUSE	2.2e-10	243639	246300	245597	252454	144432	139530	143484	146962	263114	251554	263473	256312	240324	244386	235271	219504	296969	276741	292342	292480
0.553598	P18527	Ig heavy chain V region 914	P18527	HVM56_MOUSE	0.00170927	Filtered	Filtered	Filtered	Filtered	30855	44373.4	23776.5	23059.7	9979.22	5395.92	Filtered	Filtered	15064.5	32706.5	21565.3	20295	22958.5	13094	11507.5	12513.3
0.657901	P18528;Q5F2I8	Ig heavy chain V region 6.96;Gamma heavy chain variable region (Fragment)	P18528;Q5F2I8	HVM57_MOUSE;Q5F2I8_MOUSE	9.77e-09	Filtered	Filtered	Filtered	8213.55	20936.9	16865.7	19268.1	24277.7	36442.4	39909.1	37725.2	35542.7	111584	100777	102017	93618.9	135083	122454	87176.3	104370
0.6815	P18760;Q544Y7	Cofilin-1;Cofilin 1, non-muscle	P18760;Q544Y7	COF1_MOUSE;Q544Y7_MOUSE	5.37e-11	355099	349999	354627	360321	447331	460230	458679	414900	358900	363747	360776	324405	364687	326057	381802	370462	363645	343188	367937	368813
0.603335	P18872;Q543S2	Guanine nucleotide-binding protein G(o) subunit alpha;Guanine nucleotide binding protein, alpha o, isoform CRA_b	P18872;Q543S2	GNAO_MOUSE;Q543S2_MOUSE	0.000208565	24613.4	20333.7	26916.4	Filtered	25545.2	24640	24172.7	23379.3	30297.9	32593.8	30818.5	26645.4	28082.1	34828.9	25185.1	31473.8	35660	31460.2	33046.4	31594.5
0.687264	P19096;Q3UHT6	Fatty acid synthase;Uncharacterized protein	P19096;Q3UHT6	FAS_MOUSE;Q3UHT6_MOUSE	1.65e-11	103829	104842	103487	93901.7	476306	513171	472614	437791	134580	131020	111456	140379	31135.8	30224.6	32704.4	30203.7	63501.6	54757	65667	65935.2
0.676119	P19123	Troponin C, slow skeletal and cardiac muscles	P19123	TNNC1_MOUSE	1.74e-10	63426.2	39438.9	65523.8	43457.4	60026.1	42330.7	41850.6	59090.2	52351.2	44387.6	74416	41857.2	82388.5	41933.2	49570.5	78776.1	50132.8	37488.4	54302.8	48167.5
0.7021	P19157	Glutathione S-transferase P 1	P19157	GSTP1_MOUSE	1.11e-12	683321	687788	693811	680321	566893	552854	573468	609201	558152	609507	578228	554202	599816	620092	600667	584471	675983	675894	630245	637378
0.664558	P19324;Q3TJK3;Q3TMD2;Q3TWG9;Q8BV87;Q8BVU9	Serpin H1;Uncharacterized protein;Uncharacterized protein;Uncharacterized protein;Uncharacterized protein;Uncharacterized protein	P19324;Q3TJK3;Q3TMD2;Q3TWG9;Q8BV87;Q8BVU9	SERPH_MOUSE;Q3TJK3_MOUSE;Q3TMD2_MOUSE;Q3TWG9_MOUSE;Q8BV87_MOUSE;Q8BVU9_MOUSE	2.35e-09	79908.1	71227.9	74637.3	78916.4	94492.6	66258.5	105227	100352	98965.8	96712.7	103643	91326.4	84897	91053	61286.5	95717.4	107348	113705	117492	106836
0.687848	P19536;Q9D881	Cytochrome c oxidase subunit 5B, mitochondrial;Cytochrome c oxidase subunit 5B, mitochondrial	P19536;Q9D881	COX5B_MOUSE;Q9D881_MOUSE	1.43e-11	909038	853870	760990	754970	878701	910718	348253	838210	870625	791603	1.27842e+06	1.27547e+06	769221	693208	681634	779477	767364	720599	943964	962818
0.687628	P20029;Q3U9G2;Q9DC41	78 kDa glucose-regulated protein;Uncharacterized protein;Uncharacterized protein	P20029;Q3U9G2;Q9DC41	GRP78_MOUSE;Q3U9G2_MOUSE;Q9DC41_MOUSE	1.5e-11	266330	266898	270374	243982	254939	237351	228203	272190	424273	405891	409901	411527	365197	396343	349983	378340	297651	242845	274262	283041
0.679053	P20108	Thioredoxin-dependent peroxide reductase, mitochondrial	P20108	PRDX3_MOUSE	8.87e-11	3300472	3862781	3.82435e+06	3.67785e+06	2337501	2.41554e+06	2.39219e+06	2.33704e+06	2695549	2.63517e+06	2.69929e+06	2612487	2253964	2.38278e+06	2.26648e+06	2329592	3.0538e+06	2.65179e+06	3.04652e+06	2.95e+06
0.695942	P20152;Q3TFD9;Q3TWV0;Q3U6S1;Q3V2S4;Q5FWJ3	Vimentin;Uncharacterized protein;Uncharacterized protein;Uncharacterized protein;Uncharacterized protein;Vimentin	P20152;Q3TFD9;Q3TWV0;Q3U6S1;Q3V2S4;Q5FWJ3	VIME_MOUSE;Q3TFD9_MOUSE;Q3TWV0_MOUSE;Q3U6S1_MOUSE;Q3V2S4_MOUSE;Q5FWJ3_MOUSE	3.03e-12	92124.9	88017.5	88779.4	87253.4	129546	141635	138329	131915	152535	149821	152174	150106	132513	144894	142932	147677	117138	109979	123049	120862
0.679582	P20918;Q3V1T9	Plasminogen	P20918;Q3V1T9	PLMN_MOUSE;Q3V1T9_MOUSE	7.98e-11	118551	118266	119031	112215	158378	160441	143294	141674	133400	132145	132089	149459	130703	116081	107173	100354	117077	110126	120479	120726
0.630081	P21278;Q3UPA1;Q91X95	Guanine nucleotide-binding protein subunit alpha-11;Guanine nucleotide binding protein, alpha 11;Guanine nucleotide binding protein, alpha 11	P21278;Q3UPA1;Q91X95	GNA11_MOUSE;Q3UPA1_MOUSE;Q91X95_MOUSE	2.38e-06	27803.7	23059.2	30952.7	42590.2	17783.3	9323.03	18204.9	24129.8	9969.08	13008.9	16932.2	19530.4	49288	15859.7	17194.1	15739.4	Filtered	10517.1	8198.78	Filtered
0.670276	P21300;Q3UGS8;Q5M9J9	Aldose reductase-related protein 1;Uncharacterized protein;Aldo-keto reductase family 1, member B7	P21300;Q3UGS8;Q5M9J9	ALD1_MOUSE;Q3UGS8_MOUSE;Q5M9J9_MOUSE	6.48e-10	298652	307887	335579	328784	304008	286764	313413	311697	291734	291820	270614	295834	301574	307640	330396	313734	300121	311534	255225	301222
0.677637	P21550	Beta-enolase	P21550	ENOB_MOUSE	1.23e-10	7414514	6956091	7.54487e+06	7431294	7.06476e+06	7.48729e+06	7.67159e+06	7.44538e+06	7.69722e+06	7.20268e+06	7648935	7612941	6.12927e+06	6779739	6.6623e+06	6097124	7.67966e+06	6991155	7476518	7180174
0.680033	P21614	Vitamin D-binding protein	P21614	VTDB_MOUSE	7.29e-11	80539.2	84818.9	72050.8	62481.1	217621	220693	214445	178568	138572	156831	89220.3	140735	130401	140394	139105	115545	101148	114914	92778.9	87507.3
0.689167	P21981	Protein-glutamine gamma-glutamyltransferase 2	P21981	TGM2_MOUSE	1.14e-11	101181	108122	102423	106787	37053.1	61845.2	51184.9	45673	98453.8	49161.6	94033.7	96620.3	155327	145874	138089	152640	115112	142387	135077	128040
0.571995	P21995;Q3TI59;Q3TSZ8;Q3UFK0	Embigin;Uncharacterized protein;Uncharacterized protein;Uncharacterized protein	P21995;Q3TI59;Q3TSZ8;Q3UFK0	EMB_MOUSE;Q3TI59_MOUSE;Q3TSZ8_MOUSE;Q3UFK0_MOUSE	0.00126195	22035.3	12131.4	5789.65	22491.1	4929.36	12818.8	11914.3	1692.52	19926.4	5325.53	17615.9	19312.3	15107.5	18038.6	17926.8	16955.4	24859.4	16585	20367.8	14295.4
0.682267	P22315;Q4QRK2;Q544X6;Q8C3V7	Ferrochelatase, mitochondrial;Fech protein (Fragment);Ferrochelatase;Ferrochelatase	P22315;Q4QRK2;Q544X6;Q8C3V7	HEMH_MOUSE;Q4QRK2_MOUSE;Q544X6_MOUSE;Q8C3V7_MOUSE	4.61e-11	57074	59004	63694.9	66520.9	51967.4	47291.6	50037.7	46085.4	55561.5	65785.9	67048.6	59879.4	67002.3	61650.5	67934.8	66063.7	62743.6	65765.6	60581.2	51118.6
0.676975	P22599	Alpha-1-antitrypsin 1-2	P22599	A1AT2_MOUSE	1.44e-10	1246923	1.25643e+06	1.25325e+06	1.18664e+06	1.47276e+06	1379062	1.48765e+06	1.31892e+06	795858	764768	851661	842319	692980	702190	706275	698121	1.02358e+06	1.02627e+06	1.04e+06	1.03552e+06
0.525595	P22892;Q3UKX8;Q8CBB7;Q8CC03	AP-1 complex subunit gamma-1;Uncharacterized protein;AP-1 complex subunit gamma-1;Uncharacterized protein (Fragment)	P22892;Q3UKX8;Q8CBB7;Q8CC03	AP1G1_MOUSE;Q3UKX8_MOUSE;Q8CBB7_MOUSE;Q8CC03_MOUSE	0.00375916	6114.21	Filtered	Filtered	Filtered	5086.91	11699.9	Filtered	Filtered	5067	6370.16	6091.64	4729.18	6425.76	6293.76	7014.96	7679.69	Filtered	5823.19	5598.24	9150.36
0.688057	P22907;Q3UBC6;Q3UPG1;Q99L41	Porphobilinogen deaminase;Uncharacterized protein;Uncharacterized protein;Hydroxymethylbilane synthase	P22907;Q3UBC6;Q3UPG1;Q99L41	HEM3_MOUSE;Q3UBC6_MOUSE;Q3UPG1_MOUSE;Q99L41_MOUSE	1.4e-11	52894.9	60733.9	46255.2	44671.3	54270.5	52229.6	51395.3	58553	56998.3	63523.5	60177.8	65959.2	141113	141806	120588	149751	64044.6	62127.4	59509.3	59622.1
0.650939	P23116;Q3TKF9;Q3UEK3;Q3UL99;Q3UM46;Q6A0B9	Eukaryotic translation initiation factor 3 subunit A;Eukaryotic translation initiation factor 3 subunit A (Fragment);Eukaryotic translation initiation factor 3 subunit A (Fragment);Eukaryotic translation initiation factor 3 subunit A (Fragment);Eukaryotic translation initiation factor 3 subunit A (Fragment);Eukaryotic translation initiation factor 3 subunit A (Fragment)	P23116;Q3TKF9;Q3UEK3;Q3UL99;Q3UM46;Q6A0B9	EIF3A_MOUSE;Q3TKF9_MOUSE;Q3UEK3_MOUSE;Q3UL99_MOUSE;Q3UM46_MOUSE;Q6A0B9_MOUSE	4.11e-08	104422	111545	110225	111222	98460.2	102282	95909.6	99436.6	107932	117173	111141	104370	103762	91695	105047	99658.4	83443.2	92289.9	102545	95871.6
0.631827	P23242;Q7TMQ1	Gap junction alpha-1 protein;Gap junction protein	P23242;Q7TMQ1	CXA1_MOUSE;Q7TMQ1_MOUSE	1.68e-06	26013.2	25588.3	22984.7	20502.9	20674.5	24480.9	21486.8	18003.5	39090.5	42726.6	41185.4	56317.6	25012.9	29955.4	26781.9	27031	21530.5	21567.2	19303.9	19150.4
0.704691	P23492;Q543K9	Purine nucleoside phosphorylase	P23492;Q543K9	PNPH_MOUSE;Q543K9_MOUSE	1.02e-12	160526	158200	158085	155775	188678	191272	179982	183732	142999	173475	173654	179747	202168	208170	201588	203496	159628	166520	171694	163435
0.634668	P23591;Q5HZI6	GDP-L-fucose synthase;Tissue specific transplantation antigen P35B	P23591;Q5HZI6	FCL_MOUSE;Q5HZI6_MOUSE	9.65e-07	20107.1	23101.7	21547.2	21259.1	21222.1	30233.8	24774.6	22692.2	19435.5	20116.6	23676.8	22449.5	25948.3	28576.8	28818.8	26501.9	24053.7	27274.6	26466	27126.3
[truncated: 1,393 more rows]
