# Supplementary material for: Phosphorylation regulation of cardiac proteins in Babesia microti infected mice in an effort to restore heart function
Source: Parasit Vectors. 2022 Mar 21;15:98. doi: 10.1186/s13071-022-05233-7 (PMC8935697; doi:10.1186/s13071-022-05233-7)
Supplement: Supplementary file 8 — Additional file 8: Table S2. Information of intersecting global proteins used for cluster analysis. [file 13071_2022_5233_MOESM8_ESM.xlsx]

## Sheet: Intersection protein
PG.ProteinAccessions	PG.ProteinDescriptions	0 d	5 d	8 d	11 d	19 d
E9Q3X0;Q3THX5;Q9EQK5	Major vault protein;Uncharacterized protein;Major vault protein	87133.9	52121.7	94288.5	116853	97945.5
Q9JKB1	Ubiquitin carboxyl-terminal hydrolase isozyme L3	141301	128542	116936	120664	140572
P50462;Q545C7	Cysteine and glycine-rich protein 3	1.83718e+06	1.75394e+06	1.76e+06	1.9692e+06	2.01927e+06
A0A0R4J038;D3YTY9;O08677	Kininogen-1	201280	350784	248171	310520	241159
A0A0R4J0P1;Q9D7B6	Acyl-Coenzyme A dehydrogenase family, member 8;Isobutyryl-CoA dehydrogenase, mitochondrial	180478	149798	159571	168522	163031
E0CYV0;E9PWE0;F7D432;P23506;Q545L9	Protein-L-isoaspartate O-methyltransferase;Protein-L-isoaspartate O-methyltransferase;Protein-L-isoaspartate O-methyltransferase (Fragment);Protein-L-isoaspartate(D-aspartate) O-methyltransferase;Protein-L-isoaspartate O-methyltransferase	93849.5	164682	110724	118754	116547
B2RSN3;Q9CWF2	Tubulin beta chain;Tubulin beta-2B chain	314368	405340	314095	340614	320015
A3KFU5;A3KFU8;D3Z5M2;Q6PHQ9;Q91YZ8;Q99LF8	Polyadenylate-binding protein	93070.4	74229.4	103594	91394.2	89788.6
A0A0R4J052;G5E8T9;Q99KB8	Hydroxyacylglutathione hydrolase, mitochondrial;Hydroxyacyl glutathione hydrolase;Hydroxyacylglutathione hydrolase, mitochondrial	52238.9	51567.3	37231	49508.1	57026.8
Q9DC70	NADH dehydrogenase [ubiquinone] iron-sulfur protein 7, mitochondrial	298015	214511	331193	251303	257417
Q6PB66	Leucine-rich PPR motif-containing protein, mitochondrial	615151	493344	546527	427554	568087
P05202	Aspartate aminotransferase, mitochondrial	1.03575e+07	8.48882e+06	8.76125e+06	7.94535e+06	8.81513e+06
Q3TDN8;Q8R164	Uncharacterized protein;Valacyclovir hydrolase	176507	159431	185800	165812	167883
Q8VDQ1	Prostaglandin reductase 2	321016	259658	232002	263455	276661
A0A0G2JE32;A0A0G2JGL0;P61079;Q3U5V6;Q4QQL2;Q9D1S1;Q9D7F5	Ubiquitin-conjugating enzyme E2 D3 (Fragment);Ubiquitin-conjugating enzyme E2 D3;Ubiquitin-conjugating enzyme E2 D3;Uncharacterized protein;MCG22362, isoform CRA_a;Uncharacterized protein;Uncharacterized protein	129459	144821	169138	137218	143430
Q9CPP6	NADH dehydrogenase [ubiquinone] 1 alpha subcomplex subunit 5	127577	70326.1	101405	67960.1	72135.4
P17751	Triosephosphate isomerase	5.54561e+06	4.95999e+06	4.88724e+06	4.99193e+06	5.30148e+06
P26231;Q3TGQ3;Q545R0;Q6NV50	Catenin alpha-1;Uncharacterized protein;Catenin (Cadherin associated protein), alpha 1;Catenin (Cadherin associated protein), alpha 1	16096	19705.2	19802.4	20734	22028.6
Q9DCS9	NADH dehydrogenase [ubiquinone] 1 beta subcomplex subunit 10	584320	435251	566091	468105	479489
A0PJE6;Q7TMF4	Pccb protein (Fragment);Propionyl Coenzyme A carboxylase, beta polypeptide	750072	536394	586467	547771	660223
O08529;Q3U3A8	Calpain-2 catalytic subunit;Uncharacterized protein	145782	152810	145291	152032	150569
P61750;Q14BR4;Q9DD04	ADP-ribosylation factor 4;ADP-ribosylation factor 4;Uncharacterized protein	86388.5	65567.6	58184.5	58502.3	75493.8
Q3TST0;Q8K1R3	Uncharacterized protein;Polyribonucleotide nucleotidyltransferase 1, mitochondrial	30805.2	25891.9	31381.2	29524	25717.7
Q3THE6	Ferritin	25084.9	22399.2	56356.7	63852.9	49958.3
P51885	Lumican	225337	304438	258338	222775	190861
P70349	Histidine triad nucleotide-binding protein 1	584458	589620	590183	695342	741422
P61222;Q3TIU8;Q3TJM9;Q3UHY8;Q6NXX7	ATP-binding cassette sub-family E member 1;Uncharacterized protein;Uncharacterized protein;ATP-binding cassette, sub-family E (OABP), member 1;Abce1 protein (Fragment)	40736	42990.1	40257.9	44926.4	41966.5
O70250;Q5NCI4	Phosphoglycerate mutase 2;Phosphoglycerate mutase	3.31103e+06	2.96573e+06	2.88032e+06	2.73959e+06	3.1266e+06
P14115	60S ribosomal protein L27a	153607	112760	214910	191875	139286
Q8BRK8	5'-AMP-activated protein kinase catalytic subunit alpha-2	66222.6	60049.4	59968.5	55807.7	62942.7
Q50HX4;Q91V41	RAB14 protein;Ras-related protein Rab-14	32934.9	32695.5	29416.1	21032.8	22409.4
F8WJK8;Q3TGW8;Q3U8D2;Q3U9V1;Q99L47	Hsc70-interacting protein;Uncharacterized protein (Fragment);Uncharacterized protein;Uncharacterized protein;Hsc70-interacting protein	156273	145515	128295	131546	133907
Q2YDW1;Q3UGC7;Q66JS6	Eif3j protein (Fragment);Eukaryotic translation initiation factor 3 subunit J-A;Eukaryotic translation initiation factor 3 subunit J-B	41440.2	46438.6	35852.3	44221.2	49020.5
F6SVV1;P62082;Q4FZE6	40S ribosomal protein S7	57783.6	81259.1	120418	102534	74089.9
P54823	Probable ATP-dependent RNA helicase DDX6	37952.9	42895.3	49570.8	36633.2	40002.1
B8JJM5;B8JJN0;P04186;Q3UEG8	Complement factor B;Predicted gene 20547;Complement factor B;Complement factor B, isoform CRA_a	75355.5	126478	114517	103699	76399.2
Q61129	Complement factor I	71443	98674.1	85806.9	99707.2	77774.4
Q9D0K2	Succinyl-CoA:3-ketoacid coenzyme A transferase 1, mitochondrial	1.5828e+06	994672	1.21303e+06	1.39242e+06	1.6062e+06
A1L333;Q3V0Z8;Q5U222;Q61656;Q8BTS0	DEAD (Asp-Glu-Ala-Asp) box polypeptide 5;Uncharacterized protein (Fragment);Ddx5 protein (Fragment);Probable ATP-dependent RNA helicase DDX5;DEAD (Asp-Glu-Ala-Asp) box polypeptide 5	46315.4	73908.9	76205.8	42258.5	48723.8
Q20BD0;Q3TMZ8;Q544Z3;Q80XR6;Q99020;Q9D6G1	Heterogeneous nuclear ribonucleoprotein A/B;Uncharacterized protein;Heterogeneous nuclear ribonucleoprotein A/B, isoform CRA_c;Heterogeneous nuclear ribonucleoprotein A/B;Heterogeneous nuclear ribonucleoprotein A/B;Heterogeneous nuclear ribonucleoprotein A/B, isoform CRA_b	56669.6	88162.9	84057.4	82626.3	77052.3
Q60936	Atypical kinase COQ8A, mitochondrial	371437	246082	264520	202473	353907
Q91VT4	Carbonyl reductase family member 4	324270	235492	220725	205803	292916
Q3UAG2;Q91V28;Q9DCD0	6-phosphogluconate dehydrogenase, decarboxylating;6-phosphogluconate dehydrogenase, decarboxylating;6-phosphogluconate dehydrogenase, decarboxylating	172208	236818	171481	152103	129486
P51163;Q3UG55;Q3UKR3	Uroporphyrinogen-III synthase;Uroporphyrinogen III synthase, isoform CRA_a;Uncharacterized protein	21429.4	25659.4	25729.1	45487.7	37523.2
Q9DBF1	Alpha-aminoadipic semialdehyde dehydrogenase	51189.6	52011.6	48447.6	43340.9	50270.4
Q9Z2I8	Succinate--CoA ligase [GDP-forming] subunit beta, mitochondrial	286921	241804	247157	252633	245518
A1A4T2;Q8BHN3	Alpha glucosidase 2 alpha neutral subunit;Neutral alpha-glucosidase AB	15646.3	26703.7	20998	20357.4	16506.6
P68369	Tubulin alpha-1A chain	1.8897e+06	2.1389e+06	1.78603e+06	1.79662e+06	1.8583e+06
Q9CWJ9	Bifunctional purine biosynthesis protein PURH	105177	162435	111723	136397	140188
P42232	Signal transducer and activator of transcription 5B	52225	56917.6	43246.2	46608	51180.4
Q99KC8	von Willebrand factor A domain-containing protein 5A	145434	162030	168309	188689	157181
A0A286T4B5;A0A286T4G6;A0A286T4G8;A0A286T4I5;P00397;Q70YN3;Q9MD68	Cytochrome c oxidase subunit I;Cytochrome c oxidase subunit I;Cytochrome c oxidase subunit I;Cytochrome c oxidase subunit I;Cytochrome c oxidase subunit 1;Cytochrome c oxidase subunit 1;Cytochrome c oxidase subunit 1	162228	103262	115424	82861.2	123358
P63037;Q3TK61;Q5NTY0	DnaJ homolog subfamily A member 1;Uncharacterized protein;DnaJ (Hsp40) homolog, subfamily A, member 1	14446.8	23252.5	17135.8	18809.7	23212.8
B2RWB7;Q8BZA9	9630033F20Rik protein;Fructose-2,6-bisphosphatase TIGAR	74979.8	69945.8	71247.3	75025.1	88091.3
P24527	Leukotriene A-4 hydrolase	172349	194324	167650	183460	181886
Q3TFQ8;Q3V3U0;Q8CI94	Alpha-1,4 glucan phosphorylase;Alpha-1,4 glucan phosphorylase;Glycogen phosphorylase, brain form	3052892	2.72375e+06	2.62612e+06	2.82629e+06	3.04748e+06
Q3UIH7;Q9JHK4	Uncharacterized protein;Geranylgeranyl transferase type-2 subunit alpha	34200.4	29144.6	28528.9	27391.8	27281
Q3TLE2;Q8CIB5	Pleckstrin homology domain containing, family C (With FERM domain) member 1;Fermitin family homolog 2	111807	100639	101462	85819.2	121851
B9EKL9;D3Z4J9;Q05BC3	Eml1 protein;Echinoderm microtubule-associated protein-like 1;Echinoderm microtubule-associated protein-like 1	79128.1	78675.3	64858.2	60406	67561.9
D3YTN4	GTPase IMAP family member 4	86625.6	107252	91973	109231	112870
Q922B1	O-acetyl-ADP-ribose deacetylase MACROD1	404506	308967	333067	341224	419796
Q9WVJ3	Carboxypeptidase Q	67773.1	56130	61325.5	64760.3	56557.8
A2RTA0;P07310	Creatine kinase, muscle;Creatine kinase M-type	24343006	22251712	2.07163e+07	2.01241e+07	22907734
F8WIT2;P14824;Q3UI56	Annexin;Annexin A6;Annexin	464205	795594	782105	740414	655704
E9PWE8	Dihydropyrimidinase-related protein 3	278389	409962	379203	386630	411591
Q3U3G8;Q80XK9;Q9EPB5	Serine hydrolase-like protein;MCG4197, isoform CRA_b;Serine hydrolase-like protein	67332.7	48059.2	55364.3	52486.1	55916.9
P53994;Q0PD65	Ras-related protein Rab-2A;RAB2, member RAS oncogene family	42958.8	34477.4	43502.6	31478.1	34734.5
Q9D6S7	Ribosome-recycling factor, mitochondrial	49292.5	53188.5	27391.5	17685.3	64678.8
Q8K0Z7	Translational activator of cytochrome c oxidase 1	109637	78159.9	77618.7	69104.5	95590.8
Q8QZY1	Eukaryotic translation initiation factor 3 subunit L	25300.3	27796.3	27868.8	30073.6	28342.1
Q545I6;Q9ES94;Q9WUU7	Cathepsin Z, isoform CRA_b;Cathepsin Z;Cathepsin Z	24844.8	34121.9	35964.7	41560.5	28198.4
A0A068BGR9;Q9Z1P6	NADH dehydrogenase;NADH dehydrogenase [ubiquinone] 1 alpha subcomplex subunit 7	472274	435182	588015	435835	422888
A3KGU5;E9Q447	Spectrin alpha chain, non-erythrocytic 1;Spectrin alpha chain, non-erythrocytic 1	58444.1	56073.9	60790.8	45140.8	59262.1
P35505	Fumarylacetoacetase	200927	130832	132334	131088	147991
Q8VDG5	Phosphopantothenate--cysteine ligase	55114.7	40566.3	32170	34665.9	36111.1
A0A1Y7VJZ2;Q9WVL0	Glutathione transferase zeta 1 (Maleylacetoacetate isomerase), isoform CRA_c;Maleylacetoacetate isomerase	74499.8	73285.5	64227.3	50525.9	64567.8
Q8VBT1	Beta-taxilin	116056	118504	102209	104609	92180.6
P14602;Q545F4	Heat shock protein beta-1;Hspb1 protein	931433	984616	1.15336e+06	1.24126e+06	971872
Q8K010	5-oxoprolinase	100408	99955	99057.7	108988	102389
Q14AZ9;Q8BGC4	Zinc binding alcohol dehydrogenase, domain containing 2;Prostaglandin reductase-3	225363	154079	190241	165159	185848
P59999;Q7TPD9;Q8BVW6;Q9D3C4	Actin-related protein 2/3 complex subunit 4	286290	270972	229315	274788	301141
E9PYB0;F7CVJ5;F7DBB3	AHNAK nucleoprotein 2 (Fragment)	29467.9	30034.8	39681.4	49771.2	35433.8
P62932;Q3KN92;Q5DTZ7	F-box only protein 40;F-box protein 40;MKIAA1195 protein (Fragment)	27737.6	30615.7	33161.3	36052.9	32617.4
Q9DCL9	Multifunctional protein ADE2	129436	133078	152757	167948	158086
Q9CPV4	Glyoxalase domain-containing protein 4	235337	206546	193961	220327	251798
E9Q8T1	Transforming acidic coiled-coil-containing protein 2	25539.2	20749	24500.7	25017	28493.6
P52480	Pyruvate kinase PKM	8.59679e+06	8.51024e+06	7.68721e+06	7780465	9229828
A2A6Q8;Q9CZ19	Myosin light chain 4 (Fragment);Myosin light chain 4	199111	265301	277611	293237	135824
P26039;Q80TM2	Talin-1;MKIAA1027 protein (Fragment)	250420	198050	191156	196088	225111
P56480	ATP synthase subunit beta, mitochondrial	9751829	8.22387e+06	1.10904e+07	9.10056e+06	7.35709e+06
Q8BND5	Sulfhydryl oxidase 1	39687.7	57022.4	52633.8	48707.2	40931.1
B2RSR7;Q3ULJ0	Glycerol-3-phosphate dehydrogenase [NAD(+)];Glycerol-3-phosphate dehydrogenase 1-like protein	384033	289290	310356	342480	359075
O35639;Q3TFK4;Q3U737;Q8C1X9	Annexin A3;Annexin;Annexin;Annexin	138015	166680	154816	180530	166225
Q8VDN2	Sodium/potassium-transporting ATPase subunit alpha-1	558874	489108	838593	720843	574017
E9Q7N5;Q8R2Q4	Ribosome-releasing factor 2, mitochondrial;Ribosome-releasing factor 2, mitochondrial	47987.3	25418.8	36843.3	29762.1	35890.9
E0CXB2;E9QKZ2;Q4G0B8;Q91YE6	Importin-9;Importin-9;Importin 9;Importin-9	12530.2	19249.7	13428.2	12614.8	16229.2
Q9WVQ5	Methylthioribulose-1-phosphate dehydratase	152172	133992	138347	132329	158698
Q9D967	Magnesium-dependent phosphatase 1	88963.3	80156.2	70414.4	50321.3	89795.1
Q921I1	Serotransferrin	3.77266e+06	7.25691e+06	7.87707e+06	9.26281e+06	4041032
G5E839;P80315;Q3TII0;Q3UJZ8;Q564F4	T-complex protein 1 subunit delta	202091	228107	188410	190067	187457
Q9CVB6	Actin-related protein 2/3 complex subunit 2	123335	140029	122356	142228	124773
Q543P7;Q9WUL7	Uncharacterized protein;ADP-ribosylation factor-like protein 3	59510.9	60218.6	51571	53198.4	61816.8
A0A1Y7VLK0;Q3UBU9;Q62446	Peptidylprolyl isomerase;Peptidylprolyl isomerase;Peptidyl-prolyl cis-trans isomerase FKBP3	181189	162786	151401	149321	230850
F8WIV5;P39054;Q3T9X3	Dynamin-2	113174	109683	97616.4	93087.6	107994
Q9WUB3	Glycogen phosphorylase, muscle form	2612583	2.0742e+06	2.1595e+06	2.07217e+06	2.26939e+06
P10126;Q3UA81;Q58E64	Elongation factor 1-alpha 1;Elongation factor 1-alpha;Elongation factor 1-alpha	6.18486e+06	6618078	5.77926e+06	6.13566e+06	6903010
B2RUK5;Q3ULD5	Methylcrotonoyl-Coenzyme A carboxylase 2 (Beta);Methylcrotonoyl-CoA carboxylase beta chain, mitochondrial	359118	241984	226520	239369	296331
B2RRX1;P60710;P63260;Q3TSB7;Q3U5R4;Q3U804;Q3U939;Q3UAF6;Q3UAF7;Q3UCF8;Q4KL81;Q61276	Actin, beta;Actin, cytoplasmic 1;Actin, cytoplasmic 2;Uncharacterized protein;Uncharacterized protein;Uncharacterized protein;Uncharacterized protein;Uncharacterized protein;Uncharacterized protein;Uncharacterized protein;Actin, gamma, cytoplasmic 1;A-X actin	980742	1.5467e+06	902782	1.18221e+06	1.1169e+06
Q3UQ71	Uncharacterized protein	662550	438018	517099	519740	448127
B2RUC7;Q9Z1Z2	Serine/threonine kinase receptor associated protein;Serine-threonine kinase receptor-associated protein	27410.7	25600.3	36174.1	20998.8	17704.5
Q8BFW7	Lipoma-preferred partner homolog	55152.5	79442.7	69532.1	65176.3	68588.7
Q7TMY2;Q9DBL1	Acyl-Coenzyme A dehydrogenase, short/branched chain;Short/branched chain specific acyl-CoA dehydrogenase, mitochondrial	387470	296520	302816	326521	361174
Q9ERK4	Exportin-2	54256.2	65152.1	55469.6	57456.1	53904.7
Q9ERS2	NADH dehydrogenase [ubiquinone] 1 alpha subcomplex subunit 13	645603	470850	702445	533146	461305
Q3U3L3;Q4FJQ6;Q60854	Uncharacterized protein;Serine (Or cysteine) peptidase inhibitor, clade B, member 6a, isoform CRA_a;Serpin B6	270151	264545	244698	285845	293006
Q9Z1K5	E3 ubiquitin-protein ligase ARIH1	23236.6	27631.3	32567.9	24615.8	19666.9
Q8R123	FAD synthase	18205.2	18264.6	16906.2	13681.4	17024.8
P40142	Transketolase	219955	544505	341872	248511	260281
B2RXW7	Complement component 4B (Childo blood group)	23997.9	41036.5	35176.7	34580.1	16270.9
Q99LD8	N(G),N(G)-dimethylarginine dimethylaminohydrolase 2	67752.6	103184	88082.3	69968.7	67669.4
Q3UTI7;Q9QUR7	Peptidyl-prolyl cis-trans isomerase;Peptidyl-prolyl cis-trans isomerase NIMA-interacting 1	27625	46745	38974	45713.2	38989.3
P01027	Complement C3	416431	553826	321689	363609	406549
Q9WUM5	Succinate--CoA ligase [ADP/GDP-forming] subunit alpha, mitochondrial	2.9527e+06	2.52413e+06	2.62996e+06	2.49338e+06	2.80468e+06
O35737;Q811L7;Q8C2Q7	Heterogeneous nuclear ribonucleoprotein H;Heterogeneous nuclear ribonucleoprotein H1;Heterogeneous nuclear ribonucleoprotein H	98916.6	130064	125611	126610	114450
P16015	Carbonic anhydrase 3	409392	922308	371459	152734	173114
Q9D071	MMS19 nucleotide excision repair protein homolog	18393.8	16999.5	17183.4	20203.8	20711.3
Q6ZPT2;Q7TSZ3;Q8BMJ2	MKIAA1352 protein (Fragment);Leucyl-tRNA synthetase;Leucine--tRNA ligase, cytoplasmic	28046.5	31450.4	31672.3	36142	32207.4
F8WHL2;Q63ZW9;Q8BTF0;Q8CIE6	Coatomer subunit alpha;Copa protein (Fragment);Coatomer subunit alpha;Coatomer subunit alpha	52955.9	46584.7	57402.8	55449.8	48273
D3Z215;D3Z521;O88947;Q3TBR2;Q3TDB9;Q3U3V1;Q4FJS7;Q80Y26	Coagulation factor X;Coagulation factor X;Coagulation factor X;Coagulation factor X;Uncharacterized protein (Fragment);Coagulation factor X;F10 protein;F10 protein	21995.1	33628.7	33596	28033.2	24909
Q8BJY1	26S proteasome non-ATPase regulatory subunit 5	66856.1	63386.7	50708.1	51361.2	56821.8
Q64442	Sorbitol dehydrogenase	117814	122514	105997	106416	110357
A0A075DC90;P00405;Q7JCZ1	Cytochrome c oxidase subunit 2	1.90561e+06	1.2059e+06	1.99675e+06	1.82578e+06	1.74892e+06
D6RCW7;P47754;Q3UBZ3;Q3UCD2;Q5DQJ3	F-actin-capping protein subunit alpha-2;F-actin-capping protein subunit alpha-2;Uncharacterized protein;Uncharacterized protein;Capping protein (Actin filament) muscle Z-line, alpha 2, isoform CRA_c	64068.1	65824.5	67898.6	69941.5	63202.2
Q61171	Peroxiredoxin-2	5.22095e+06	4.50079e+06	3.07738e+06	3.47243e+06	4.33293e+06
O88342;Q3TJY2	WD repeat-containing protein 1;WD repeat domain 1	416230	453811	392235	395390	453327
A2AM97;I7HLV2;P86048;Q3THJ6;Q6ZWV3	Ribosomal protein 10;60S ribosomal protein L10 (Fragment);60S ribosomal protein L10-like;Uncharacterized protein;60S ribosomal protein L10	68847.9	69934.6	124256	121656	76266.3
A0A1L1SSF8;Q91V76	RIKEN cDNA 4931406C07 gene;Ester hydrolase C11orf54 homolog	16028	28642.5	24458.7	14637.1	14919.5
Q60932	Voltage-dependent anion-selective channel protein 1	1.2942e+06	866515	1.30914e+06	1.12252e+06	1.02005e+06
G3UVV4;P17710;Q3TJE3;Q6GQU1	Hexokinase 1, isoform CRA_f;Hexokinase-1;Uncharacterized protein;Hexokinase 1, isoform CRA_d	434441	463571	641824	563695	490479
P20918;Q3V1T9	Plasminogen	117016	150947	136773	113578	117102
Q8BWM0	Prostaglandin E synthase 2	42620.7	41653.1	46678.2	34499.5	33915
Q9D023	Mitochondrial pyruvate carrier 2	92872.7	51984.8	64894.9	54200.9	59278.6
Q148P2;Q9D404	3-oxoacyl-[acyl-carrier-protein] synthase, mitochondrial;3-oxoacyl-[acyl-carrier-protein] synthase, mitochondrial	24844.1	26458.9	28958.3	16572.8	20020.5
Q8BH80;Q9QY76	Vesicle-associated membrane protein, associated protein B and C;Vesicle-associated membrane protein-associated protein B	53461.5	45866.1	91665.9	56407.1	61918.8
Q3U630;Q9D0R2	Uncharacterized protein;Threonine--tRNA ligase, cytoplasmic	52644.9	56971.8	44997.4	49745.5	48464.9
A0A1W2P7X0;C6EQJ5;E9QMV2;Q4KML4	Costars family protein ABRACL (Fragment);ASL1/3110003A17Rik fusion protein;Costars family protein ABRACL;Costars family protein ABRACL	360713	346193	310059	345669	378590
P42932;Q3UL22;Q6A0F1;Q8BVY8;Q9WVS5	T-complex protein 1 subunit theta;Chaperonin subunit 8 (Theta), isoform CRA_a;MKIAA0002 protein (Fragment);Uncharacterized protein;Chaperonin containing TCP-1 theta subunit	270702	245976	233379	249911	285638
Q11011	Puromycin-sensitive aminopeptidase	113579	120177	100533	105356	112492
Q3U1J4	DNA damage-binding protein 1	54957.7	46082.9	51624.5	53746.2	55388.5
O08804	NK13	91801.8	97543.5	84515.8	102009	83447.6
Q3TYK4;Q9DBC7	Uncharacterized protein;cAMP-dependent protein kinase type I-alpha regulatory subunit	406726	328603	333914	383852	363112
Q3TCR9;Q62523;Q7TQE2;Q8CBM0;Q8CD55	Uncharacterized protein;Zyxin;Zyx protein;Uncharacterized protein;Uncharacterized protein	51294.7	60027.3	51330.7	43164	51668.3
A0A1Y7VMN0;F8VPK5;P70336	Rho-associated protein kinase 2 (Fragment);Rho-associated protein kinase;Rho-associated protein kinase 2	60678.2	56919.2	57038	57864.3	60465.3
A2AUR7;Q01730;Q9D031	Ras suppressor protein 1	205757	177115	148643	119940	226470
A0A1S6GWI4;B1ARW4;Q99LY9	MCG5769, isoform CRA_a;NADH dehydrogenase [ubiquinone] iron-sulfur protein 5 (Fragment);NADH dehydrogenase [ubiquinone] iron-sulfur protein 5	519720	302418	455500	382619	374763
B9EKB0;E9QN70;P02469;Q3UHL7	Laminin B1 subunit 1;Laminin subunit beta-1;Laminin subunit beta-1;Uncharacterized protein	18731.3	21334.8	23298.2	17964.6	22484.2
Q3TQP7;Q8QZT1	Uncharacterized protein;Acetyl-CoA acetyltransferase, mitochondrial	1.88366e+06	1.58437e+06	1.66132e+06	1.68632e+06	1.8957e+06
E9PV12;G3X914;Q2M4H5;Q9D5V5	Cullin-5;Cullin-5;Cullin 5;Cullin-5	30011.8	26440.4	22488.3	23778.3	26110.9
Q9CQJ8	NADH dehydrogenase [ubiquinone] 1 beta subcomplex subunit 9	207784	143921	221870	183746	147940
P38647	Stress-70 protein, mitochondrial	2.17575e+06	1.77887e+06	1.94121e+06	1.67979e+06	2.03912e+06
G3UZY2;P97493	Thioredoxin, mitochondrial (Fragment);Thioredoxin, mitochondrial	14171.9	14584.2	18249.1	13580.9	17507.5
P61202;Q3UK65;Q3V3N6	COP9 signalosome complex subunit 2;Uncharacterized protein;Uncharacterized protein	49819	43265.6	37609	33350	37431.4
H7BX88;P47934	Carnitine O-acetyltransferase	817248	743847	716038	694166	728631
Q8BMF4	Dihydrolipoyllysine-residue acetyltransferase component of pyruvate dehydrogenase complex, mitochondrial	5.40455e+06	4.77685e+06	4.32316e+06	4.42065e+06	4.27241e+06
A0A1S6GWH2;Q9Z1N5	Uncharacterized protein;Spliceosome RNA helicase Ddx39b	131242	149650	146499	103740	124295
A0A087WNP6;Q4VAA2	Protein CDV3	34624.4	37942.2	28082.8	43337.5	47630.6
B1AU25;Q9Z0X1	Apoptosis-inducing factor 1, mitochondrial;Apoptosis-inducing factor 1, mitochondrial	201105	133897	186962	148394	138275
B2RXT3	Ogdhl protein	889518	543521	688746	672317	717575
Q3UGT9;Q9ES46	Parvin, beta;Beta-parvin	71987.2	40975.8	34970.3	26426.6	59161.7
H7BX22;P34022	Ran-specific GTPase-activating protein	86652.3	117535	82231.2	113526	106957
Q3TRJ1;Q9EQH3	Vacuolar protein sorting-associated protein 35	189516	189858	173118	190717	193389
P07724;Q546G4	Serum albumin;Albumin 1	52281720	65863864	46724077	49001653	50976780
O08553	Dihydropyrimidinase-related protein 2	690785	876991	772231	789376	806006
O88958;Q6A0D9	Glucosamine-6-phosphate isomerase 1;Glucosamine-6-phosphate isomerase (Fragment)	40923.7	37882.7	31252.2	35290.5	37225.6
A0JNY7;F7CBP1;G3XA17	Eukaryotic translation initiation factor 4, gamma 2;Eukaryotic translation initiation factor 4 gamma 2;Eukaryotic translation initiation factor 4 gamma 2	36084.8	52537.2	47370.1	39577.5	37198
Q60692	Proteasome subunit beta type-6	57321.1	71571.5	52420.6	52257.1	62796.1
P10711;Q3UPE0;Q3UWX7	Transcription elongation factor A protein 1;Uncharacterized protein;Uncharacterized protein	72045	49466.4	56952.9	54266.9	65776.1
Q3U8X1;Q6IRT4;Q8BTW2;Q9DCH4	Eukaryotic translation initiation factor 3 subunit F	24718.7	24130.6	22125.6	21021	22530.1
Q3TSZ4;Q3TZ44;Q8K157	Aldose 1-epimerase	32534	29597.3	25490.9	20101.4	28803.1
P16332	Methylmalonyl-CoA mutase, mitochondrial	190271	174743	182952	163288	214866
P29699;Q3TIU3;Q3UEK5;Q3UEK9	Alpha-2-HS-glycoprotein;Uncharacterized protein;Uncharacterized protein;Alpha-2-HS-glycoprotein, isoform CRA_a	691275	1.37434e+06	1.24759e+06	1.30668e+06	844812
Q4VA32;Q9CQR4	Thioesterase superfamily member 2;Acyl-coenzyme A thioesterase 13	1.1107e+06	817264	898061	606045	997910
A0A0G2JFY5;A0A0G2JG00;A0A0G2JGW9;Q0P6B2;Q3TIS5;Q3TUE1;Q3UUU2;Q91WJ8	Far upstream element-binding protein 1;Far upstream element-binding protein 1;Far upstream element-binding protein 1;Far upstream element (FUSE) binding protein 1;Uncharacterized protein;Far upstream element-binding protein 1;Far upstream element-binding protein 1;Far upstream element-binding protein 1	43591.7	69273.5	57436.9	75403.5	69424.6
P31786;Q4VWZ5;Q548W7	Acyl-CoA-binding protein;Acyl-CoA-binding protein;Diazepam binding inhibitor	67299	65013	58446.8	50123.5	91495.8
Q5M9P5;Q8K3J1;Q8VC72	NADH dehydrogenase (Ubiquinone) Fe-S protein 8;NADH dehydrogenase [ubiquinone] iron-sulfur protein 8, mitochondrial;NADH dehydrogenase (Ubiquinone) Fe-S protein 8	446030	269553	324313	246015	261883
P62897;Q56A15	Cytochrome c, somatic;Cytochrome c	4.38041e+06	2.31288e+06	3.44976e+06	3.35444e+06	4.40476e+06
A0A0R4J140;Q5SW19	Clustered mitochondria protein homolog	136319	118967	131452	124723	136439
Q99JW2	Aminoacylase-1	41958.6	38054.4	35625	36064.9	40538.9
Q9EPL8	Importin-7	58208.4	69067.7	46079.9	47446.5	50075.9
O55143;Q5DTI2	Sarcoplasmic/endoplasmic reticulum calcium ATPase 2;ATPase, Ca++ transporting, cardiac muscle, slow twitch 2, isoform CRA_b (Fragment)	2.71012e+06	1.9404e+06	3.00719e+06	2.58207e+06	2.72818e+06
P56375	Acylphosphatase-2	318246	223011	212259	221762	271372
Q3U6C7;Q3UCC6;Q9Z2I9	Succinate-CoA ligase subunit beta (Fragment);Succinate-CoA ligase subunit beta (Fragment);Succinate--CoA ligase [ADP-forming] subunit beta, mitochondrial	4.22097e+06	3.15653e+06	3.89236e+06	3409600	3.95802e+06
G3X8T3;P16675;Q544R6;Q9D2D1	Carboxypeptidase;Lysosomal protective protein;Carboxypeptidase;Carboxypeptidase	12109.4	11187.4	14015.4	20302.3	16914
P62855;Q497N1	40S ribosomal protein S26	173018	189626	248365	254332	191174
G5E895;Q8BIV6	Aldo-keto reductase family 1, member B10 (aldose reductase);Uncharacterized protein	336783	293973	302373	314342	318765
E9Q1D5;Q62219	Transforming growth factor beta-1-induced transcript 1 protein	21431.8	28947.6	25820.6	25405.6	22776.6
Q9WV35	C->U-editing enzyme APOBEC-2	263663	364810	301167	294492	382839
P00493;Q99KF5	Hypoxanthine-guanine phosphoribosyltransferase;Hypoxanthine phosphoribosyltransferase	66564.7	100770	101745	139097	92274.3
P23953	Carboxylesterase 1C	1.70719e+06	1.69829e+06	1.1614e+06	1.44146e+06	1.43989e+06
E9Q4Z2	Acetyl-CoA carboxylase 2	39708.3	55217.2	42340.5	33050.5	40215.8
P14142	Solute carrier family 2, facilitated glucose transporter member 4	58754.1	66855	74063.9	61942.9	57160.8
A0A0R4J083	Long-chain-specific acyl-CoA dehydrogenase, mitochondrial	7853069	6.74359e+06	7.6759e+06	8.07576e+06	7.95449e+06
D3YYM6;D3Z1S8;Q91V55	40S ribosomal protein S5 (Fragment);40S ribosomal protein S5 (Fragment);40S ribosomal protein S5	85318	85053.5	117109	102407	70429.8
A0A1S6GWH5;B9EHN0;Q02053	Uncharacterized protein;Ubiquitin-activating enzyme E1, Chr X;Ubiquitin-like modifier-activating enzyme 1	408274	447482	438088	436013	439824
Q5RL20;Q6P060;Q810B1;Q99N89	39S ribosomal protein L43, mitochondrial;Mrpl43 protein (Fragment);Mitochondrial ribosomal protein L43 (Fragment);39S ribosomal protein L43, mitochondrial	30932.4	24342.6	30517	27154.6	34661.2
B2M1R6;H3BLL4;P61979;Q3TG17;Q3TL71;Q3TUA1;Q3U6X2;Q3U9Q3;Q5FWJ5	Heterogeneous nuclear ribonucleoprotein K;Heterogeneous nuclear ribonucleoprotein K;Heterogeneous nuclear ribonucleoprotein K;Uncharacterized protein;Uncharacterized protein;Uncharacterized protein;Uncharacterized protein;Uncharacterized protein;Hnrpk protein	317451	342033	302262	286282	316897
Q91WP9;Q9ET01	Alpha-1,4 glucan phosphorylase;Glycogen phosphorylase, liver form	480195	323660	251745	260497	339725
Q8R5H1	Ubiquitin carboxyl-terminal hydrolase 15	28070.4	21782.5	23477.9	21021.1	23103
A0A0A0MQF6;D2KHZ9;P16858	Glyceraldehyde-3-phosphate dehydrogenase	27430582	28410434	2.58218e+07	2.47908e+07	26636296
Q9CQ69	Cytochrome b-c1 complex subunit 8	911696	499360	785480	656499	729568
Q3V3W7;Q8BH61	Uncharacterized protein;Coagulation factor XIII A chain	78947.1	61760.4	64689	95548.1	82181
Q9CQL5	39S ribosomal protein L18, mitochondrial	60873.3	68983	56424.5	55154.3	69254.9
D9J303;E9Q8P5;F8WJI6	ENH isoform 3a;PDZ and LIM domain protein 5;PDZ and LIM domain protein 5	77190.4	82112.1	79017.4	81920.8	118190
P26040;Q3TCP5;Q3UL48;Q3UXR4;Q4KML7	Ezrin;Uncharacterized protein;Uncharacterized protein;Uncharacterized protein;Ezrin	706520	628675	477636	397307	804454
Q4FZK2;Q9D8N0	Eukaryotic translation elongation factor 1 gamma;Elongation factor 1-gamma	470612	520909	512560	490688	501714
P27546	Microtubule-associated protein 4	148005	163438	154494	158455	180339
P63101	14-3-3 protein zeta/delta	506199	461685	428583	453784	463880
Q4VAE8;Q9CQC7	Ndufb4 protein (Fragment);NADH dehydrogenase [ubiquinone] 1 beta subcomplex subunit 4	541777	397938	636432	486367	445589
P97823	Acyl-protein thioesterase 1	224279	179709	156690	142165	205588
P08113;Q3UAD6;Q91V38	Endoplasmin;Heat shock protein 90kDa beta (Grp94), member 1;Heat shock protein 90, beta (Grp94), member 1	276930	276727	243749	262893	221014
Q8BML9	Glutamine--tRNA ligase	44472.6	48115.4	47337.4	48764.4	37897.2
P70697	Uroporphyrinogen decarboxylase	27074.1	44971.8	44515.8	96321.2	47840.5
O70400;Q3TZ17	PDZ and LIM domain protein 1;Uncharacterized protein	89505.8	110392	114405	145415	110956
P62631	Elongation factor 1-alpha 2	1.53769e+06	1497959	1.26927e+06	887257	1.41941e+06
E9QJT5;P56376;Q4VAF0	Acylphosphatase;Acylphosphatase-1;Acylphosphatase (Fragment)	79706.1	60137	59850.4	55388.6	83666.9
P52503	NADH dehydrogenase [ubiquinone] iron-sulfur protein 6, mitochondrial	240682	186983	239203	207564	217293
E9QMK9;Q8BH86	D-glutamate cyclase, mitochondrial;D-glutamate cyclase, mitochondrial	171063	144346	151287	149917	171497
Q6PDI5	Proteasome-associated protein ECM29 homolog	65316.9	72028.5	59162.9	60060.1	91053
A0A0R4J275;Q7TMF3;Q8BME2	NADH dehydrogenase [ubiquinone] 1 alpha subcomplex subunit 12	209908	202134	286125	223881	183247
K7Q7T7;P63001;Q3TLP8;Q8BPG5;Q9D859	RAS-related C3 botulinum substrate 1;Ras-related C3 botulinum toxin substrate 1;RAS-related C3 botulinum substrate 1, isoform CRA_a;Uncharacterized protein;Uncharacterized protein	384461	427167	429173	406782	367499
P50518	V-type proton ATPase subunit E 1	38245	67148.4	57824.7	58682.4	41200.8
Q3THC1	Proteasome (Prosome, macropain) 26S subunit, non-ATPase, 9	50290.2	57003.5	39247.6	53994.3	59453.3
A0A1B0GR11;Q93092	Transaldolase	214030	262715	195801	188266	199446
D3Z7Q5;P56812;Q564F6	Programmed cell death protein 5;Programmed cell death protein 5;MCG128907	174694	188879	156701	167249	212029
Q9JHW2	Omega-amidase NIT2	144137	121007	120327	110749	121968
F8WIK0;Q8WTY4	Anamorsin	60558.8	79761.4	80557.8	66934.9	73341.4
O35643;Q3TVN4;Q5SVG4;Q5SVG5;Q8CC13	AP-1 complex subunit beta-1;AP complex subunit beta;AP complex subunit beta;AP complex subunit beta;AP complex subunit beta	70305.1	70705.7	62747.7	69947.5	78486.3
Q921V3;Q9Z1J3	Nitrogen fixation gene 1 (S. cerevisiae);Cysteine desulfurase, mitochondrial	102874	80528.1	80919.6	97134.8	113132
Q9DCZ1	GMP reductase 1	238623	208444	233881	256011	260223
O88544;Q14AI7	COP9 signalosome complex subunit 4;COP9 (Constitutive photomorphogenic) homolog, subunit 4 (Arabidopsis thaliana)	110542	123738	120680	108599	116698
A2RSV8;P19783	Cytochrome c oxidase subunit IV isoform 1;Cytochrome c oxidase subunit 4 isoform 1, mitochondrial	2.08489e+06	1.34143e+06	1.88731e+06	1.33487e+06	1.52432e+06
Q3U5R8;Q924B0;Q9D066	Inositol-1-monophosphatase	202237	209486	187631	180393	183049
P28650;Q3UBP0	Adenylosuccinate synthetase isozyme 1	317746	282926	268124	270621	278807
Q9CQM5	Thioredoxin domain-containing protein 17	130691	130031	119131	123297	147930
A0A0R3P9C8;Q9DC69	NADH dehydrogenase [ubiquinone] 1 alpha subcomplex subunit 9, mitochondrial;NADH dehydrogenase [ubiquinone] 1 alpha subcomplex subunit 9, mitochondrial	500151	314898	521414	365819	326149
A7VL18;Q3TG52;Q3THE7;Q3TMT4;Q3U367;Q3UDG0;Q3V1N7;Q9JLJ2	Gamma-aminobutyraldehyde dehydrogenase;Uncharacterized protein;Uncharacterized protein;Uncharacterized protein;4-trimethylaminobutyraldehyde dehydrogenase;Uncharacterized protein;Uncharacterized protein;4-trimethylaminobutyraldehyde dehydrogenase	41241.1	51511.7	37797.3	44831	40897.3
Q8K1J6	CCA tRNA nucleotidyltransferase 1, mitochondrial	49440.2	35201.3	36662.7	35871.9	30493.9
D3Z4I3;Q3TLA1;Q62176	RNA-binding protein 24;Uncharacterized protein;RNA-binding protein 38	47194.7	59828.1	42132.9	47908.2	50775.6
P28474;Q6P5I3	Alcohol dehydrogenase class-3;S-(hydroxymethyl)glutathione dehydrogenase	407408	452927	497195	438661	430453
B2RPS1;P61021;Q0PD56	RAB5B, member RAS oncogene family;Ras-related protein Rab-5B;Rab5B	56550.6	48727.6	50370	44193	50990.6
Q9CZD3	Glycine--tRNA ligase	127543	135576	132050	139627	134080
O35857;Q8R3X4	Mitochondrial import inner membrane translocase subunit TIM44;Timm44 protein (Fragment)	65028.2	53379.8	54654.7	39611.5	52380.1
Q9D1P4	Cysteine and histidine-rich domain-containing protein 1	25562.1	26783.7	22333.9	22857.5	26409.2
P45376;Q3TCL2;Q3UDY1	Aldose reductase;Uncharacterized protein (Fragment);MCG6067, isoform CRA_b	2.58815e+06	2.11131e+06	1.97051e+06	1.96566e+06	2511606
B2RXY7;P48758	Carbonyl reductase 1;Carbonyl reductase [NADPH] 1	245260	223273	205382	191319	231386
A0A1S6GWG7;A0A1S6GWG8;Q9JMC3	Uncharacterized protein;Uncharacterized protein;DnaJ homolog subfamily A member 4	18760.3	18433.1	20115.5	18876.5	25048.6
P21550	Beta-enolase	7.33669e+06	7.41726e+06	7540445	6.41711e+06	7.33188e+06
P70695;Q3TH92;Q3TKP4	Fructose-1,6-bisphosphatase isozyme 2;Uncharacterized protein;Fructose bisphosphatase 2	79119.7	75773.8	85605.7	110081	71130.7
P54071	Isocitrate dehydrogenase [NADP], mitochondrial	1.0359e+07	8.39673e+06	9.22612e+06	8.18993e+06	8.71496e+06
P23492;Q543K9	Purine nucleoside phosphorylase	158146	185916	167469	203856	165319
Q3UIB5;Q99LB2	Uncharacterized protein;Dehydrogenase/reductase SDR family member 4	486218	317003	367799	364927	359530
Q91VM9	Inorganic pyrophosphatase 2, mitochondrial	291675	337255	279698	302726	292130
A0A0R4J139;Q8BU85	Methionine sulfoxide reductase B3;Methionine-R-sulfoxide reductase B3, mitochondrial	55229.6	55183.2	55467.6	56149.4	63673.9
Q9EQ20	Methylmalonate-semialdehyde dehydrogenase [acylating], mitochondrial	937078	741014	804669	767629	892914
Q8C605;Q9WUA3	ATP-dependent 6-phosphofructokinase;ATP-dependent 6-phosphofructokinase, platelet type	503214	533404	464510	527788	496313
Q3TXD3;Q3U331;Q499X4;Q5RKP0;Q62465	Uncharacterized protein;Uncharacterized protein;Vesicle amine transport protein 1 homolog (T californica);Vat1 protein (Fragment);Synaptic vesicle membrane protein VAT-1 homolog	34202.4	46152.3	46627.1	49610.5	38176.6
Q9QZE5	Coatomer subunit gamma-1	10311.7	23119.9	20116.4	15019.7	10346.6
O09174;Q91YQ8	Alpha-methylacyl-CoA racemase;Amacr protein	54259.6	50560.6	50379.8	55510	51606.7
Q9R0Y5	Adenylate kinase isoenzyme 1	7.90587e+06	6.22488e+06	6.17633e+06	5.80331e+06	6.42058e+06
Q6P9R2;Q6ZPX7	Serine/threonine-protein kinase OSR1;MKIAA1101 protein (Fragment)	101207	76831.7	63947.7	80649.7	90887.4
Q61425	Hydroxyacyl-coenzyme A dehydrogenase, mitochondrial	4.9766e+06	3.90193e+06	3.98338e+06	4.16908e+06	4.6981e+06
A8DV41;P02089;Q549D9;Q54AH9	Beta-globin;Hemoglobin subunit beta-2;Beta-globin;Beta-2-globin (Fragment)	123245894	90570714	21976259	31695747	86114116
Q3U8R9;Q3UBF4;Q3UNH3;Q8CDN6	Uncharacterized protein;Uncharacterized protein;Uncharacterized protein (Fragment);Thioredoxin-like protein 1	182743	201355	156736	208900	211344
Q8CHT0	Delta-1-pyrroline-5-carboxylate dehydrogenase, mitochondrial	542357	379466	419502	480081	611120
P56565;Q91V77;Q9D3M4;Q9JL08	Protein S100-A1;Protein S100;Protein S100;Protein S100 (Fragment)	504801	322133	389659	320967	465666
A0A0S3CWK3	NArgBP2	73251.8	117098	118514	132556	122987
P62137;Q3U8W0	Serine/threonine-protein phosphatase PP1-alpha catalytic subunit;Protein-serine/threonine phosphatase	59438.4	80077.9	78083.8	103341	85493.4
A0A0N4SV57;A0A0N4SW89;P97429;Q7TMN7	Annexin (Fragment);Annexin (Fragment);Annexin A4;Annexin	15835.6	44045.9	37673	48247.4	23120.7
Q5EBG6	Heat shock protein beta-6	428897	377864	323913	326482	461630
Q6P3A8	2-oxoisovalerate dehydrogenase subunit beta, mitochondrial	143833	98626.8	116036	115233	118409
Q3TBA2;Q3TCE7;Q3U094;Q91Z25;Q9WV32	Uncharacterized protein;Uncharacterized protein;Uncharacterized protein;Actin-related protein 2/3 complex subunit 1B;Actin-related protein 2/3 complex subunit 1B	16561.7	26451.5	22395.7	29907.5	21904.5
P62259;Q5SS40	14-3-3 protein epsilon;Tyrosine 3-monooxygenase/tryptophan 5-monooxygenase activation protein, epsilon polypeptide, isoform CRA_c	1.11655e+06	933904	1.00718e+06	1065288	1.02503e+06
Q3T9Y8;Q9QZD9	Eukaryotic translation initiation factor 3 subunit I	34036.6	36423.5	28720.1	39813.2	32075.5
Q1XH17	Tripartite motif-containing protein 72	641671	505770	714849	711574	579919
Q8R4N0	Citrate lyase subunit beta-like protein, mitochondrial	256228	209035	203866	192472	206244
A6X925;Q4VBX4;Q9D2M8	Ubiquitin-conjugating enzyme E2 variant 2;MCG127675;Ubiquitin-conjugating enzyme E2 variant 2	281836	265583	270537	238038	252995
P09103;Q3TF72;Q3THC3;Q3TIM0;Q3TWE3;Q3UA23;Q3UDR2;Q3UJA8;Q3URP6	Protein disulfide-isomerase;Protein disulfide-isomerase;Protein disulfide-isomerase;Protein disulfide-isomerase;Protein disulfide-isomerase;Protein disulfide-isomerase;Protein disulfide-isomerase (Fragment);Protein disulfide-isomerase;Protein disulfide-isomerase	107753	138384	160218	175904	148962
E0CZE0;Q3UK27;Q8VBW6	NEDD8-activating enzyme E1 regulatory subunit	39891.6	45479.1	43253	39005.4	40226.8
Q9D0B5	Thiosulfate sulfurtransferase/rhodanese-like domain-containing protein 3	40426.6	34540.7	30091.5	31741.8	41085
A0A1L1SV73;Q8BY87	Ubiquitin carboxyl-terminal hydrolase 47	22773.1	33368.2	26335.3	27315.9	34789.7
P35282;Q0PD35;Q6A0C7	Ras-related protein Rab-21;RAB21, member RAS oncogene family;MKIAA0118 protein (Fragment)	39291.3	33256.2	36942.6	29233.2	32075.6
F6ZHD8;G3UW30;Q8C7E6;Q9D6Y9	1,4-alpha-glucan-branching enzyme;1,4-alpha-glucan-branching enzyme;Uncharacterized protein;1,4-alpha-glucan-branching enzyme	143450	153116	147567	144094	167070
Q64737	Trifunctional purine biosynthetic protein adenosine-3	303088	304280	283277	277890	321124
B2MWM9;P14211;Q3UWP8	Calreticulin;Calreticulin;Uncharacterized protein (Fragment)	63413.6	83429.6	102031	100719	75448.4
A2RTT4;P61089	MCG4297;Ubiquitin-conjugating enzyme E2 N	537014	468901	516567	438733	526038
Q3TPZ5;Q99KJ8	Dynactin 2;Dynactin subunit 2	148330	138394	126927	137935	150980
P06728;Q9DBN0	Apolipoprotein A-IV;Uncharacterized protein	492479	624456	659130	387980	471672
P30416	Peptidyl-prolyl cis-trans isomerase FKBP4	50892.8	64138.6	47744.6	57218.9	63641.4
P08752	Guanine nucleotide-binding protein G(i) subunit alpha-2	193126	190827	234347	197775	209029
P10630;Q52KC1	Eukaryotic initiation factor 4A-II;Eukaryotic translation initiation factor 4A2	1.01443e+06	1.14384e+06	1.03339e+06	1.06089e+06	1.09802e+06
P12787	Cytochrome c oxidase subunit 5A, mitochondrial	2.24503e+06	1.16851e+06	1.85068e+06	1.05147e+06	1.63224e+06
Q8CHP8	Glycerol-3-phosphate phosphatase	162640	144471	143611	135625	141730
P31428	Dipeptidase 1	16251	14060.1	22938.7	23975	16937.6
P15626	Glutathione S-transferase Mu 2	3.39457e+06	2.70515e+06	3.09022e+06	3.04034e+06	3.4601e+06
Q8K0D5	Elongation factor G, mitochondrial	104501	73462.2	76422	65387.1	100906
O70591	Prefoldin subunit 2	66975	92364.1	81572.2	71295.1	86814.4
Q5SX53;Q9CR62;Q9CTC7	Solute carrier family 25 (Mitochondrial carrier oxoglutarate carrier), member 11, isoform CRA_b;Mitochondrial 2-oxoglutarate/malate carrier protein;Uncharacterized protein (Fragment)	996309	618692	1.03137e+06	851711	744468
O08600;Q3UN47	Endonuclease G, mitochondrial;Endonuclease G	153681	144531	158621	156982	191725
Q8BTZ7	Mannose-1-phosphate guanyltransferase beta	59955.4	56709.1	57710.1	57606.8	54832.5
A0A1B0GT92;Q9Z1E4	Glycogen [starch] synthase;Glycogen [starch] synthase, muscle	123678	98186.2	101529	101941	106835
Q566C3;Q8QZR5	Alanine aminotransferase 1	138703	123858	115017	98712.1	139796
Q8C2C6;Q9D828;Q9Z1A1	Trk-fused;Uncharacterized protein;TFG protein	42558.1	55420.2	45705.1	52563	54446.2
P60867;Q5BLK2	40S ribosomal protein S20;MCG3574	142298	145639	196488	233692	166540
P22907;Q3UBC6;Q3UPG1;Q99L41	Porphobilinogen deaminase;Uncharacterized protein;Uncharacterized protein;Hydroxymethylbilane synthase	51138.8	54112.1	61664.7	138315	61325.8
Q4VAI2;Q9D358	Acid phosphatase 1, soluble;Low molecular weight phosphotyrosine protein phosphatase	358674	287356	251037	259261	337062
Q5RJV4;Q66JR7;Q7TNU0;Q9D0F9	Phosphoglucomutase 2;Pgm2 protein (Fragment);Pgm2 protein (Fragment);Phosphoglucomutase-1	1.82358e+06	1.93481e+06	1.70563e+06	1.43815e+06	1.61336e+06
Q9D1D4	Transmembrane emp24 domain-containing protein 10	24437.9	33922.1	44572.9	33807	40955.5
P04117;Q542H7	Fatty acid-binding protein, adipocyte;Fabp4 protein	6.49164e+06	6.87715e+06	7.37287e+06	7.70659e+06	6.83981e+06
A0A1B0GQU8;A0A1B0GSS8;P35980;Q0QEW9;Q58EW0;Q642K1	60S ribosomal protein L18;60S ribosomal protein L18;60S ribosomal protein L18;Ribosomal protein L18 (Fragment);MCG132477, isoform CRA_a;Ribosomal protein L18	104955	114503	172165	157756	113115
Q6P3C8;Q99PR8	Heat shock protein 2;Heat shock protein beta-2	74818.6	85859.9	82304.9	80569.6	86199.1
D3YYD5;D3Z645;Q9QZ88	Vacuolar protein sorting-associated protein 29 (Fragment);Vacuolar protein sorting-associated protein 29;Vacuolar protein sorting-associated protein 29	126371	121264	120917	124486	122110
A2AQL0;Q9Z1W9	Serine/threonine kinase 39, STE20/SPS1 homolog (Yeast);STE20/SPS1-related proline-alanine-rich protein kinase	91164.1	80197.8	85618.4	71970.9	85664.6
P17427;Q3U7X9;Q69ZW4;Q6PEE6	AP-2 complex subunit alpha-2;Uncharacterized protein;MKIAA0899 protein (Fragment);Adaptor protein complex AP-2, alpha 2 subunit	29225.2	26617.4	24866.9	27308.3	26780
O35129;Q3V235	Prohibitin-2;Prohibitin 2	326648	223896	350773	248933	235236
P80314;Q542X7	T-complex protein 1 subunit beta;Chaperonin subunit 2 (Beta), isoform CRA_a	183782	153841	160713	167119	164304
O09131	Glutathione S-transferase omega-1	658626	469535	511980	553883	578446
P50396	Rab GDP dissociation inhibitor alpha	168528	173469	145486	141814	134984
Q9QYR9	Acyl-coenzyme A thioesterase 2, mitochondrial	2.03237e+06	2.04907e+06	1.98723e+06	2.23868e+06	1.85754e+06
Q2TPA8	Hydroxysteroid dehydrogenase-like protein 2	362266	290760	343326	318349	353455
O89086;Q545K5;Q8BG13	RNA-binding protein 3;MCG116386, isoform CRA_a;RNA-binding protein 3	20478.1	32106.2	44163.5	49502.1	26059.3
Q3TQY2;Q8CBY8	Uncharacterized protein;Dynactin subunit 4	26740.2	20673.7	17683.9	16097.9	19339.4
Q91ZE0	Trimethyllysine dioxygenase, mitochondrial	29490.4	33301.2	34989	26721	26676.1
Q3U2G9;Q9D997;Q9QZ08	N-acetylglucosamine kinase, isoform CRA_c;N-acetyl-D-glucosamine kinase;N-acetyl-D-glucosamine kinase	85945.6	90750.3	84276.1	102070	85176
A0A1B0GX81;G3UYQ2;G3UZT6;Q3TDL4;Q3UF95;Q9Z1R2	Large proline-rich protein BAG6 (Fragment);Large proline-rich protein BAG6;Large proline-rich protein BAG6;Uncharacterized protein (Fragment);Large proline-rich protein BAG6;Large proline-rich protein BAG6	42820.6	37336.1	43313.5	43131.4	45625.6
Q80XN0	D-beta-hydroxybutyrate dehydrogenase, mitochondrial	34894.9	7039.33	15924	12745.6	38918
P45591;Q3UHW9	Cofilin-2;Uncharacterized protein	364867	346832	315615	325983	365625
Q80VP1	Epsin-1	17765.9	21151.9	20770.6	23710	21255.2
Q91VG6;Q9CRB9	MICOS complex subunit (Fragment);MICOS complex subunit Mic19	70943	52848.4	72331.4	62886	63417.2
O70433;Q543D7	Four and a half LIM domains protein 2;Four and a half LIM domains 2, isoform CRA_a	38807.7	35981.8	57829	54594.5	55119.9
Q3UW32;Q9EST5	Uncharacterized protein (Fragment);Acidic leucine-rich nuclear phosphoprotein 32 family member B	25722.1	35249.5	33354.7	32580.5	23622.6
P16125	L-lactate dehydrogenase B chain	1.50989e+07	1.31934e+07	1.37461e+07	1.27124e+07	1.44433e+07
Q9DB27	Malignant T-cell-amplified sequence 1	50875.4	39470.8	22247.1	19251.7	39176.9
Q3TG12;Q9CZU5;Q9WUA2	Uncharacterized protein (Fragment);Uncharacterized protein;Phenylalanine--tRNA ligase beta subunit	42727	42843.6	49616.5	52023.6	48415.8
P28654;Q3TSV1;Q3UKR1	Decorin	37340.4	33607.1	42390.7	34146.2	26169.5
P62827;Q3ULW0	GTP-binding nuclear protein Ran	481435	507941	402403	435466	429198
Q8BZF8	Phosphoglucomutase-like protein 5	425036	351630	339997	319881	353106
P19096;Q3UHT6	Fatty acid synthase;Uncharacterized protein	101515	474971	129359	31067.1	62465.2
Q8BIP0	Aspartate--tRNA ligase, mitochondrial	14655.9	14099.5	18160.5	18098	18323.9
Q9DB77	Cytochrome b-c1 complex subunit 2, mitochondrial	855793	612877	796895	629397	586846
Q9WTP7	GTP:AMP phosphotransferase AK3, mitochondrial	346649	323511	296973	240515	307771
Q3TCV9;Q3U199;Q3UD03;Q6NSR8	Uncharacterized protein;Uncharacterized protein;Uncharacterized protein;Probable aminopeptidase NPEPL1	31194.8	36538	35658.3	28699.3	31732
Q9D7J9	Enoyl-CoA hydratase domain-containing protein 3, mitochondrial	166053	136298	135814	137556	153452
Q9D6J5	NADH dehydrogenase [ubiquinone] 1 beta subcomplex subunit 8, mitochondrial	192175	124708	184400	146832	135127
Q3U489;Q9WUR9	Adenylate kinase 4, mitochondrial;Adenylate kinase 4, mitochondrial	132354	92030.6	90422.1	89624	142069
E9Q1G8;E9Q9F5;O55131;Q3UNN1;Q5DTS3;Q8C2A3	Septin-7;Septin-7;Septin-7;Uncharacterized protein;MKIAA4020 protein (Fragment);Uncharacterized protein	113981	97964	84541.3	87238.1	133574
Q3UW40;Q8BP67	Uncharacterized protein;60S ribosomal protein L24	60728.5	50031.7	80590.5	88946.8	68323.4
Q3TIP8;Q542F1;Q9Z1Q5	Chloride intracellular channel protein;Chloride intracellular channel protein;Chloride intracellular channel protein 1	181843	237062	215129	296840	230622
E9PZ16	Basement membrane-specific heparan sulfate proteoglycan core protein	42535.6	45947.4	113456	105655	70908.7
Q3TPC5;Q3TT94;Q571J7;Q6P1F6;Q9CWU3	Serine/threonine-protein phosphatase 2A 55 kDa regulatory subunit B (Fragment);Serine/threonine-protein phosphatase 2A 55 kDa regulatory subunit B;Serine/threonine-protein phosphatase 2A 55 kDa regulatory subunit B (Fragment);Serine/threonine-protein phosphatase 2A 55 kDa regulatory subunit B alpha isoform;Serine/threonine-protein phosphatase 2A 55 kDa regulatory subunit B	89418.6	99972.5	90934.4	87016.8	94317.2
P23927;Q52L78	Alpha-crystallin B chain;Cryab protein	2.34282e+06	1.58039e+06	2.20437e+06	2131244	1.81822e+06
P23591;Q5HZI6	GDP-L-fucose synthase;Tissue specific transplantation antigen P35B	21503.8	24730.7	21419.6	27461.4	26230.1
P61164	Alpha-centractin	135369	123487	86123	99143.5	105170
Q8K0E9;Q9DBB8	Dhdh protein (Fragment);Trans-1,2-dihydrobenzene-1,2-diol dehydrogenase	92263.4	72235.6	63913.6	54866.7	64305.1
Q3UE92;Q3UKF5;Q6P1B1	X-prolyl aminopeptidase (Aminopeptidase P) 1, soluble, isoform CRA_b;X-prolyl aminopeptidase;Xaa-Pro aminopeptidase 1	168081	168763	174058	196674	191010
Q61553	Fascin	49550.4	56745.4	47795.6	62295.7	75455.5
Q3U890;Q3UDH1;Q61035;Q8C2D1;Q8VDX8	Uncharacterized protein;Uncharacterized protein;Histidine--tRNA ligase, cytoplasmic;Uncharacterized protein;Hars protein	41891.2	42639.8	45751.6	50587.1	44736.5
P09528	Ferritin heavy chain	934592	764180	1.16613e+06	1.28709e+06	984848
Q99LC3	NADH dehydrogenase [ubiquinone] 1 alpha subcomplex subunit 10, mitochondrial	763515	499249	713858	568963	512657
A2AMM0	Caveolae-associated protein 4	81496.1	69724.5	83137.9	60574.4	81358.9
P04247;Q3UVB1	Myoglobin	4.00511e+06	3480342	3.51828e+06	1.54955e+06	3.18162e+06
Q5SVI8;Q9QVP4	Myosin, light polypeptide 7, regulatory;Myosin regulatory light chain 2, atrial isoform	57762.6	51731.3	59058.2	50500.4	30792.8
P68040	Receptor of activated protein C kinase 1	162481	127385	144352	153440	132110
P48722	Heat shock 70 kDa protein 4L	94278.4	78398.4	72804.5	78378.2	92792.6
P50516	V-type proton ATPase catalytic subunit A	60248.1	76473.4	74317.6	89282.7	65576.9
P47791;Q3TXK9;Q3U9R7;Q3UAS7;Q3UB84	Glutathione reductase, mitochondrial;Uncharacterized protein (Fragment);Uncharacterized protein (Fragment);Uncharacterized protein (Fragment);Uncharacterized protein (Fragment)	126268	97516.4	102865	110061	98689
P46412	Glutathione peroxidase 3	94641.7	95794.2	81888.4	92235	105346
A0A0J9YTY0;A0A0J9YUL3;Q8C1B7	Septin-11;Septin 11, isoform CRA_b;Septin-11	77038.8	78115.7	60109.1	62611.7	88764.2
E9PYH0;E9QMK2;E9QMK3;G3XA35;Q05CR7;Q3TNR6;Q3TQ47;Q3UXS4;Q4VA91;Q62059;Q8BS97;Q8C9U7	Versican core protein;Versican core protein;Versican core protein;MCG116562, isoform CRA_a;Vcan protein (Fragment);Uncharacterized protein (Fragment);Uncharacterized protein (Fragment);Uncharacterized protein (Fragment);Versican;Versican core protein;Versican core protein;Uncharacterized protein (Fragment)	36052.3	35166.7	33616	32613.9	32113.8
H3BJL6;H3BKH6;H3BLJ9;Q9R0P3	S-formylglutathione hydrolase	373519	308134	281383	296597	322773
Q1JPR8;Q9CRB6	Tppp3 protein (Fragment);Tubulin polymerization-promoting protein family member 3	35917.7	51230.7	40064.1	43655.5	48108.7
Q6ZQK2;Q80UW7;Q9JKF1	MKIAA0051 protein (Fragment);IQ motif containing GTPase activating protein 1;Ras GTPase-activating-like protein IQGAP1	32053.6	38994.3	28034.1	25380.4	34493
Q920Q8	Influenza virus NS1A-binding protein homolog	58364.9	38814.5	58608.4	49270.9	47522.5
Q8CGY6	Protein unc-45 homolog B	70744.3	83197.2	98292.5	93330.7	91591
Q0VGU0;Q3U281;Q9CQC9	SAR1 gene homolog B (S. cerevisiae);Uncharacterized protein;GTP-binding protein SAR1b	87028.3	90809.8	89802.8	81497	93112.8
Q08857;Q3TA14;Q3U6Y9;Q3UAI3;Q8C6Z4	Platelet glycoprotein 4;Uncharacterized protein;Uncharacterized protein;CD36 antigen, isoform CRA_a;Uncharacterized protein	217113	117543	219424	175650	157197
D9J2Z9;D9J300;D9J301;D9J302	ENH isoform 1b;ENH isoform 1c;ENH isoform 1d;ENH isoform 1e	259991	274798	296299	301830	366459
Q3TF87;Q3TMC5;Q3UJQ3;Q922B2	Uncharacterized protein;Uncharacterized protein;Uncharacterized protein;Aspartate--tRNA ligase, cytoplasmic	122831	102630	91449.8	108804	112191
Q9JJW5	Myozenin-2	34068.5	14363.3	36180.1	18664.8	25098.7
Q8VCT4	Carboxylesterase 1D	97762.1	107022	127574	76788.6	89108.4
Q4FJK0;Q9CQ62	Decr1 protein;2,4-dienoyl-CoA reductase, mitochondrial	2.18569e+06	1.62363e+06	2119186	1.85744e+06	1.98651e+06
P16045	Galectin-1	512075	769989	637196	599583	626910
Q7TPW6;Q9Z2Z6	Solute carrier family 25 (Mitochondrial carnitine/acylcarnitine translocase), member 20;Mitochondrial carnitine/acylcarnitine carrier protein	338359	209703	327837	245436	235935
P70398;Q4FE56	Probable ubiquitin carboxyl-terminal hydrolase FAF-X	29122.1	29337.1	28022.6	26621.3	26934.5
E9PYL9;E9PZB3;Q8VC94;Q9CXW4	Predicted gene 10036;Predicted gene 5093;Rpl11 protein;60S ribosomal protein L11	177301	142279	267136	231530	179129
P06745	Glucose-6-phosphate isomerase	1.92677e+06	2.06739e+06	1.72e+06	1.78696e+06	1.93783e+06
Q9CQD1	Ras-related protein Rab-5A	12203.1	14549	13272.5	11203.2	11228.3
P11499;Q71LX8	Heat shock protein HSP 90-beta;Heat shock protein 84b	2.78833e+06	3.41408e+06	2.6925e+06	2.48651e+06	2.78247e+06
E9QP62;Q4ZJB3	LIM and senescent cell antigen-like-containing domain protein	79772.2	74920.3	62323.3	53270.1	89346.5
Q9D832	DnaJ homolog subfamily B member 4	44179	55985.6	54629	59735.2	49785.2
P35385	Heat shock protein beta-7	53238.2	72577.6	71491.1	83943.3	76663.6
P22315;Q4QRK2;Q544X6;Q8C3V7	Ferrochelatase, mitochondrial;Fech protein (Fragment);Ferrochelatase;Ferrochelatase	61573.5	48845.5	62068.8	65662.8	60052.2
Q542Y0;Q64669	NAD(P)H dehydrogenase, quinone 1;NAD(P)H dehydrogenase [quinone] 1	119506	81233	87817.3	100134	126650
Q545G0;Q9R1P1	Proteasome subunit beta type;Proteasome subunit beta type-3	110394	98254.6	89579.6	98932.4	100320
Q9CY58	Plasminogen activator inhibitor 1 RNA-binding protein	72748.1	68396.2	87905.2	126545	74744.4
Q8BKZ9	Pyruvate dehydrogenase protein X component, mitochondrial	516843	395500	436532	397387	454561
P19157	Glutathione S-transferase P 1	686310	575604	575022	601262	654875
D3YYK0;Q8K4F5	Abhydrolase domain containing 11, isoform CRA_b;Protein ABHD11	129638	121069	110448	91442.8	106919
D3YYS6;E9Q3B9;O35678;Q3UFX6	Monoglyceride lipase;Monoglyceride lipase;Monoglyceride lipase;Uncharacterized protein	81003.9	67880	75010.9	74710.5	71645.5
O70209	PDZ and LIM domain protein 3	22932.3	35512.9	29689.1	28247.5	29927.7
A2AUD5;F6VQ81;Q3TAI4;Q3TUJ9;Q8BKP1;Q9CYZ2;Q9CZ22	Tumor protein D54;Tumor protein D54 (Fragment);Tumor protein D52-like 2, isoform CRA_c;Tumor protein D52-like 2, isoform CRA_a;Tumor protein D52-like 2, isoform CRA_d;Tumor protein D54;Uncharacterized protein	55538.1	71440.7	56445.3	60276.4	57201.4
Q9DCM2	Glutathione S-transferase kappa 1	350857	232822	261892	250157	325820
Q8VCG1;Q9CQ43;Q9JJ44	Deoxyuridine triphosphatase;Deoxyuridine triphosphatase;DUTPase	45190.2	45870.3	41881.1	51432.9	46144.7
Q9QX60	Deoxyguanosine kinase, mitochondrial	44614.1	38693.1	35690.6	38284.7	34294.5
O35864	COP9 signalosome complex subunit 5	60517.4	42819.9	54227.4	49906.9	55345
P80317;Q3TI05;Q3TIX8;Q52KG9	T-complex protein 1 subunit zeta;Chaperonin containing Tcp1, subunit 6a (Zeta);Uncharacterized protein;Chaperonin containing Tcp1, subunit 6a (Zeta)	137609	157373	153906	143052	156741
I6L985	Igh protein	146251	366667	888171	2.43658e+06	2.81137e+06
Q3TRM2;Q3V199;Q91VK1	Uncharacterized protein;Uncharacterized protein (Fragment);Basic leucine zipper and W2 domain-containing protein 2	86484.8	86268.1	66023.7	55255	109950
P18242;Q3TWD0;Q3TWR6;Q3U651;Q3U7P0;Q3UCD9;Q8C243	Cathepsin D;Uncharacterized protein;Uncharacterized protein;Uncharacterized protein;Uncharacterized protein;Cathepsin D, isoform CRA_a;Uncharacterized protein	246997	143602	258613	234871	289633
Q9CPY7	Cytosol aminopeptidase	152532	176387	84960.3	89028.5	77757.8
P61087;Q6ZWQ6	Ubiquitin-conjugating enzyme E2 K;Huntingtin interacting protein 2, isoform CRA_e	63487.3	74568.1	69528.3	62220.4	54561.3
P19324;Q3TJK3;Q3TMD2;Q3TWG9;Q8BV87;Q8BVU9	Serpin H1;Uncharacterized protein;Uncharacterized protein;Uncharacterized protein;Uncharacterized protein;Uncharacterized protein	76172.4	91582.6	97662	83238.5	111345
Q7TQ48	Sarcalumenin	1.68458e+06	1.23821e+06	2.15665e+06	1.54254e+06	1.46775e+06
H3BLL2;Q811I0	ATP synthase mitochondrial F1 complex assembly factor 1	29338.2	29540.2	30571.7	27832.2	31774.1
A0A068BIT8;P28063	Proteasome subunit beta type;Proteasome subunit beta type-8	19786.7	25398.8	22374.6	37690.7	21009.1
P60229;Q3UIG0;Q9CT23	Eukaryotic translation initiation factor 3 subunit E;Eukaryotic translation initiation factor 3 subunit E;Uncharacterized protein (Fragment)	34905.4	29871.9	30473.1	35133.9	42865.1
P56399;Q3U4W8	Ubiquitin carboxyl-terminal hydrolase 5;Ubiquitinyl hydrolase 1	270546	250071	210960	219802	263563
Q8K1Z0	Ubiquinone biosynthesis protein COQ9, mitochondrial	604757	414200	475923	398541	483154
A2AUC9	Kelch-like protein 41	157127	145493	154173	135357	162767
O35459	Delta(3,5)-Delta(2,4)-dienoyl-CoA isomerase, mitochondrial	1.28211e+06	746086	917951	1.09167e+06	1.02654e+06
F6ZV59;G3X9W0;G5E8G0;Q60668	Heterogeneous nuclear ribonucleoprotein D0 (Fragment);Heterogeneous nuclear ribonucleoprotein D, isoform CRA_a;Heterogeneous nuclear ribonucleoprotein D, isoform CRA_b;Heterogeneous nuclear ribonucleoprotein D0	92361.4	155353	162433	148897	116765
P67778	Prohibitin	349594	219541	357621	268408	248137
Q5ND51;Q64010;Q91VM1	V-crk sarcoma virus CT10 oncogene homolog (Avian), isoform CRA_a;Adapter molecule crk;V-crk sarcoma virus CT10 oncogene homolog (Avian)	72119.7	79533	74135.1	77866.9	71504.1
Q9DCT2	NADH dehydrogenase [ubiquinone] iron-sulfur protein 3, mitochondrial	497574	364823	554960	428451	405591
E9PUD2	Dynamin-1-like protein	452990	347971	332881	268829	400721
P07309;Q5M9K1	Transthyretin	1.6721e+06	2.23688e+06	1.73361e+06	1.51674e+06	1.69948e+06
Q9CYW4	Haloacid dehalogenase-like hydrolase domain-containing protein 3	55779.4	48904.9	43078	34382.4	44194.4
Q61599	Rho GDP-dissociation inhibitor 2	34903.4	69797.1	49738	58592.1	45198.7
A2A7S7;Q91WQ3	Tyrosine--tRNA ligase;Tyrosine--tRNA ligase, cytoplasmic	33428.4	26365.5	19096.4	21938.1	27858.9
Q8CIN4	Serine/threonine-protein kinase PAK 2	62241.5	79429.7	65680.2	57076.6	60664.7
E9Q3M3;E9Q586;O08788;Q3T9V8;Q3TB96;Q6NZM3	Dynactin subunit 1;Dynactin subunit 1;Dynactin subunit 1;Uncharacterized protein;Uncharacterized protein;Dctn1 protein	51752.7	55385.8	47967.8	52643.8	55947.3
Q0PD66;Q9D1G1	RAB1B, member RAS oncogene family, isoform CRA_c;Ras-related protein Rab-1B	83857	104802	92165.2	82051.2	88582.6
P47963;Q5RKP3	60S ribosomal protein L13	112877	118170	198924	177149	117098
Q9CR16	Peptidyl-prolyl cis-trans isomerase D	73923.4	85451.8	66454.3	66899.6	73885.2
Q8BKC5	Importin-5	93252.6	109395	96710.4	96064.7	100482
A0A0N4SV66;A0AUV1;A2AB79;A3KPD0;B2RVF0;C0HKE1;C0HKE2;C0HKE3;C0HKE4;C0HKE5;C0HKE6;C0HKE7;C0HKE8;C0HKE9;Q8BFU2;Q8CGP4;Q8CGP5;Q8CGP6;Q8CGP7;Q8R1M2	Histone H2A;Histone H2A (Fragment);Histone H2A;Histone H2A;Histone H2A;Histone H2A type 1-B;Histone H2A type 1-C;Histone H2A type 1-D;Histone H2A type 1-E;Histone H2A type 1-G;Histone H2A type 1-I;Histone H2A type 1-N;Histone H2A type 1-O;Histone H2A type 1-P;Histone H2A type 3;Histone H2A;Histone H2A type 1-F;Histone H2A type 1-H;Histone H2A type 1-K;Histone H2A.J	229016	232067	227975	197393	208234
Q8R1B4	Eukaryotic translation initiation factor 3 subunit C	60962.8	68318.8	71010.5	71074.4	66542.1
D3Z7V3;F6UV57;F6YCM8;F8WIH0;H7BX64;Q3URD3	Sarcolemmal membrane-associated protein;Sarcolemmal membrane-associated protein (Fragment);Sarcolemmal membrane-associated protein (Fragment);Sarcolemmal membrane-associated protein (Fragment);Sarcolemmal membrane-associated protein;Sarcolemmal membrane-associated protein	86194.2	59468.8	93909.9	68103.7	75502.5
A8DUV1	Alpha-globin	1.14309e+07	1.03701e+07	3.39547e+06	3.57645e+06	12232887
Q9D8S9	BolA-like protein 1	63071.4	55749.7	56483.9	53668.7	64878.1
Q61768	Kinesin-1 heavy chain	96142.6	78147.6	75393.3	82826.3	95651.6
Q80XB4	Nebulin-related-anchoring protein	35412.1	23304.6	24975.9	23309.7	30368.6
P61161;Q5SW83	Actin-related protein 2;ARP2 actin-related protein 2 homolog (Yeast)	107703	183673	146150	150904	103638
Q3TDD8;Q3THB0;Q3TLQ9;Q3TSY9;Q3UGC0;Q8BGD9	Uncharacterized protein;Uncharacterized protein;Uncharacterized protein;Uncharacterized protein;Uncharacterized protein;Eukaryotic translation initiation factor 4B	71286	81495.8	77579.7	106272	99221.1
G3X9J1;P70414	Sodium/calcium exchanger 1	194453	146732	211637	168727	194750
P62334;Q14AQ1	26S proteasome regulatory subunit 10B;Proteasome (Prosome, macropain) 26S subunit, ATPase, 6	142848	154981	145302	170456	159635
P97930	Thymidylate kinase	23161	20512.3	22794.1	20312.9	19640.1
Q3U6G1;Q923D2	Biliverdin reductase B (Flavin reductase (NADPH));Flavin reductase (NADPH)	641020	535530	241816	430059	541100
Q4FK49;Q9D819	Pyp protein;Inorganic pyrophosphatase	205873	200328	172503	186189	210518
B7ZP22;O88569	Heterogeneous nuclear ribonucleoprotein A2/B1;Heterogeneous nuclear ribonucleoproteins A2/B1	67134.3	85407	100319	75915.4	87892.9
A0A0R4J039;Q9ESB3	Histidine-rich glycoprotein	51467.2	46264	62372.2	56803	59496.8
P09411	Phosphoglycerate kinase 1	3.13132e+06	3.52774e+06	3.48034e+06	3.33787e+06	3.58309e+06
D3YUG3;D3YUT3;D3Z5R8;D3Z722;Q5M9P3;Q9CZX8	40S ribosomal protein S19 (Fragment);40S ribosomal protein S19 (Fragment);40S ribosomal protein S19 (Fragment);40S ribosomal protein S19;Rps19 protein (Fragment);40S ribosomal protein S19	88045.8	93550.7	129967	131028	93374.7
P80313;Q3TET0;Q3TIJ7;Q8C5Q5	T-complex protein 1 subunit eta;Uncharacterized protein;Chaperonin subunit 7 (Eta), isoform CRA_a;Uncharacterized protein	196366	182439	186240	205331	206206
B2RSC8;P46935	E3 ubiquitin-protein ligase;E3 ubiquitin-protein ligase NEDD4	60280	73271.3	53947.2	67529.7	64766.2
A0A0R4J1E2;E9QN08;P57776;Q80T06	Elongation factor 1-delta;Elongation factor 1-delta (Fragment);Elongation factor 1-delta;Elongation factor 1-delta	261568	263058	237179	271919	244024
Q61838	Pregnancy zone protein	1.38433e+06	1.67899e+06	1.15007e+06	1.5502e+06	1.29359e+06
Q9WTP6	Adenylate kinase 2, mitochondrial	546110	658246	645487	590078	631773
Q99LP6	GrpE protein homolog 1, mitochondrial	121179	98166.1	94353.5	80430.3	114691
Q7TSQ8	Pyruvate dehydrogenase phosphatase regulatory subunit, mitochondrial	40489.3	26136.7	32067.4	26824.7	30413.8
P26443	Glutamate dehydrogenase 1, mitochondrial	381190	338420	366365	343225	387362
Q3TVY0;Q3TW90;Q3U617;Q8BKP5;Q99JB5;Q9CPS5;Q9CX56	Uncharacterized protein;Uncharacterized protein;Uncharacterized protein;Uncharacterized protein;Proteasome (Prosome, macropain) 26S subunit, non-ATPase, 8;26S proteasome non-ATPase regulatory subunit 8;26S proteasome non-ATPase regulatory subunit 8	179267	140688	93990.1	105716	183599
Q3UEM7;Q3UER8;Q8VCM7	Uncharacterized protein;Fibrinogen gamma chain;Fibrinogen gamma chain	151467	193882	99684.4	118059	145517
Q14BI5;Q3UQS9	Myomesin 2;Uncharacterized protein	450648	357162	471912	430981	360752
P0DP26;P0DP27;P0DP28;Q3UKW2	Calmodulin-1;Calmodulin-2;Calmodulin-3;Calmodulin-1	364737	405930	340106	395364	449089
O08749	Dihydrolipoyl dehydrogenase, mitochondrial	2.63064e+06	1.88615e+06	2.35526e+06	2.27746e+06	2.392e+06
Q8BH59	Calcium-binding mitochondrial carrier protein Aralar1	347285	185409	335398	228145	232661
P28653;Q3TAF9;Q3TNY9;Q3UXK8;Q7TMW3	Biglycan	54728.6	50580.8	85504.9	91648.2	63920.9
A0A1B0GRV0;D3Z0E6;Q3U449;Q3UBN8;Q9Z0S1	3'(2'),5'-bisphosphate nucleotidase 1;3'(2'),5'-bisphosphate nucleotidase 1;Bisphosphate 3'-nucleotidase 1, isoform CRA_a;Uncharacterized protein;3'(2'),5'-bisphosphate nucleotidase 1	25836.7	22707.5	26473.7	18159.8	25633.8
Q60F90;Q9CY02	Alpha-hemoglobin stabilizing protein;Alpha-hemoglobin-stabilizing protein	13126.6	32345.7	51244.7	118518	28371.2
P07759	Serine protease inhibitor A3K	2.02584e+06	1.2521e+06	1.16323e+06	801278	961908
P26043;Q3TH46;Q3U111	Radixin;Uncharacterized protein (Fragment);Uncharacterized protein (Fragment)	53008.8	56671.9	39385.5	32728.1	59169.1
B7ZCI2	Nebulette	115976	87589.3	143502	134818	139807
A0A087WQ94;A0A087WQM0;A0A087WQS0;A0A087WRU0;A0A1D5RM59;E9Q0S6	Tensin 1 (Fragment);Tensin 1;Tensin 1;Tensin 1 (Fragment);Tensin 1;Tensin 1	64645.6	80829.5	106590	75045.1	74112.9
Q9CY64	Biliverdin reductase A	91949.5	82265.1	77436.5	83637.7	92264.2
P22599	Alpha-1-antitrypsin 1-2	1.23581e+06	1.4146e+06	813652	699891	1.03134e+06
Q3THQ5;Q60864	Uncharacterized protein;Stress-induced-phosphoprotein 1	332992	413767	319767	377305	385609
Q3V100;Q924M7	Mannose-6-phosphate isomerase	317410	306854	266040	311245	320869
Q3TJA9;Q99M87	DnaJ (Hsp40) homolog, subfamily A, member 3, isoform CRA_b;DnaJ homolog subfamily A member 3, mitochondrial	51400.8	44522.8	42454	27411.7	53210.2
Q5BKS2;Q99NF7	Protein phosphatase 1B, magnesium dependent, beta isoform;Ppm1b protein	68539.9	77430.8	65375.1	64320.6	57078.3
Q6P5F9	Exportin-1	41284.5	46070.6	41010.6	46791.9	54018.6
A2RSB1;B7ZNL2;Q78ZA7;Q8C1W9	Nucleosome assembly protein 1-like 4;Nap1l4 protein;Nucleosome assembly protein 1-like 4;Uncharacterized protein	120929	106850	84761.2	97077.8	111321
P51125;Q8C281;Q8CE04;Q8CE80;Q921U7	Calpastatin	68336.5	73347.7	64513.8	70098.3	84976.4
O08528	Hexokinase-2	293290	231231	347300	334107	321568
Q8K2B3	Succinate dehydrogenase [ubiquinone] flavoprotein subunit, mitochondrial	1.90881e+06	1.11162e+06	1.77334e+06	1.44484e+06	1.18668e+06
Q8R4S0	Protein phosphatase 1 regulatory subunit 14C	71362.7	70325.2	57262	54632.3	66897
P40336	Vacuolar protein sorting-associated protein 26A	131522	136776	131484	148664	137855
Q9CR68	Cytochrome b-c1 complex subunit Rieske, mitochondrial	1.04996e+06	659492	1.09095e+06	599137	764977
Q9CQ60	6-phosphogluconolactonase	466415	521625	450839	280259	463953
Q8R0F8	Acylpyruvase FAHD1, mitochondrial	323278	300730	310496	292162	334747
P12382	ATP-dependent 6-phosphofructokinase, liver type	94528.1	93663.6	84923.1	96875.6	100235
Q99LC5	Electron transfer flavoprotein subunit alpha, mitochondrial	5264384	4.30433e+06	4718009	4.33143e+06	4.72932e+06
O54724	Caveolae-associated protein 1	238093	223392	255720	198882	253151
A0A140T8M2	Immunoglobulin kappa variable 12-44 (Fragment)	25303.7	27214.7	50360.9	159661	187760
A5GZX3;Q9CPU0	Lactoylglutathione lyase	526194	506965	481095	470185	534311
A0A1W2P729;Q9QXT0	Protein canopy homolog 2 (Fragment);Protein canopy homolog 2	35794	43744.5	43856.2	43148.2	41821
P70670	Nascent polypeptide-associated complex subunit alpha, muscle-specific form	406199	390008	474470	402154	455565
Q569U9;Q9ERI6	Retinol dehydrogenase 14 (All-trans and 9-cis);Retinol dehydrogenase 14	14495.7	18443.9	19210.1	18349.6	36462.5
P53996;Q3U5V2;Q3U935;Q3ULK8;Q5QJQ9	Cellular nucleic acid-binding protein;Uncharacterized protein;Uncharacterized protein;Cellular nucleic acid binding protein, isoform CRA_a;Cellular nucleic acid binding protein	79154.7	103821	104141	103997	97399
Q5SXR6;Q68FD5;Q80U89	Clathrin heavy chain;Clathrin heavy chain 1;MKIAA0034 protein (Fragment)	400716	364791	392928	470964	403210
A0A0G2JEA5;Q3TMB3;Q3US29;Q4FJN9;Q5M8R9;Q920E5	Predicted gene 43738;Uncharacterized protein;Uncharacterized protein;Fdps protein;Farnesyl diphosphate synthetase;Farnesyl pyrophosphate synthase	40979.4	45235.8	37980.6	34719.1	35164.1
P62311	U6 snRNA-associated Sm-like protein LSm3	57699	68585.7	60525.9	50769.7	49473
A0A171KXD3;Q3TPF5;Q3UIG8;Q80WB1;Q80WV6;Q8C2D7;Q9JIF0	Protein arginine N-methyltransferase 1;Uncharacterized protein;Uncharacterized protein;Prmt1 protein (Fragment);Prmt1 protein;Uncharacterized protein;Protein arginine N-methyltransferase 1	22643.8	24003.4	21551.4	22521.3	20706.3
P62075	Mitochondrial import inner membrane translocase subunit Tim13	152965	112687	112346	63960.5	130135
Q3TMH2	Secernin-3	72584.8	66846.3	62430.5	56397.8	67135.6
P28665	Murinoglobulin-1	504707	447186	311090	595690	359642
P25444;Q3TL20;Q3TLE5;Q3TXR5;Q3TXS9;Q58EU3	40S ribosomal protein S2;Uncharacterized protein;Uncharacterized protein;Uncharacterized protein;Uncharacterized protein;MCG12811, isoform CRA_b	110269	96237	133617	122370	83130.5
B9EIU1	Glutamyl-prolyl-tRNA synthetase	186410	186525	194781	214389	194119
Q3U0V1	Far upstream element-binding protein 2	44582.9	61862.7	52912	55796.3	52678.9
H7BX01;P58281	Dynamin-like 120 kDa protein, mitochondrial;Dynamin-like 120 kDa protein, mitochondrial	43223.1	42595	56074.9	36555	31991.2
A0A0N4SVK8;Q8BGK2	[Protein ADP-ribosylarginine] hydrolase-like protein 1	980060	793942	875342	918594	1.08289e+06
P17563	Selenium-binding protein 1	1.46137e+06	1.2445e+06	1.28734e+06	1.41944e+06	1.47642e+06
E9QB02;Q68FL6	Methionine--tRNA ligase, cytoplasmic;Methionine--tRNA ligase, cytoplasmic	15424	13659.5	14380.8	17136.8	17420.3
Q3TK29;Q3TSG8;Q3UPJ8;Q922Z3;Q9CQN1	Uncharacterized protein;Uncharacterized protein;Uncharacterized protein;Trap1 protein (Fragment);Heat shock protein 75 kDa, mitochondrial	376067	295729	307753	243495	292985
P99026	Proteasome subunit beta type-4	141488	162308	150396	154745	121316
Q3TRG2	Uncharacterized protein	31349.2	31146.3	34116.7	30680.2	36838.4
Q9WVA4	Transgelin-2	330756	453230	324346	436373	440578
Q3TXS7	26S proteasome non-ATPase regulatory subunit 1	111451	94183.2	78775.4	84006	88339.2
D3Z1Z8;D3Z5N2;P54227;Q545B6;Q91XT3;Q9DCP3	Stathmin (Fragment);Stathmin;Stathmin;Stathmin;Stathmin;Stathmin	78885.5	135509	59744.3	137429	137760
G3X8R0;Q5QGU0;Q921E4;Q9CQG4	Receptor expression-enhancing protein	87432.1	73428	73113.5	65434.5	79573.9
Q3TZ45;Q3UJ89;Q69Z91;Q99NB1	Acetyl-coenzyme A synthetase;Acetyl-coenzyme A synthetase;Acetyl-coenzyme A synthetase (Fragment);Acetyl-coenzyme A synthetase 2-like, mitochondrial	815482	712041	774910	742328	779533
Q9CXJ4	ATP-binding cassette sub-family B member 8, mitochondrial	33590.9	18927.5	35384.3	27632.1	26454.5
O08709;Q53ZU7	Peroxiredoxin-6;Peroxiredoxin 6	1.24899e+06	972832	911292	894667	1.16925e+06
P11983	T-complex protein 1 subunit alpha	190220	215392	194673	209982	216206
Q9CR61	NADH dehydrogenase [ubiquinone] 1 beta subcomplex subunit 7	166955	97399.1	131845	97172.4	112610
Q8VCF0	Mitochondrial antiviral-signaling protein	40216.8	28951.3	34747.9	28962.5	31114.7
Q8BP40	Lysophosphatidic acid phosphatase type 6	39700.8	42214.5	46177.9	35555.6	36555.3
Q80UL3;Q9R0N0	Galactokinase 1;Galactokinase	54033.5	51754.5	46408.9	41001.8	46051.1
P31230;Q3UZG4;Q8C2U7	Aminoacyl tRNA synthase complex-interacting multifunctional protein 1;Aminoacyl tRNA synthase complex-interacting multifunctional protein 1;Uncharacterized protein	56408	65497	53505.1	56321.9	48944.3
P48036	Annexin A5	922875	1.05518e+06	929826	1.12423e+06	1.11202e+06
Q3THP1;Q3UDD5;Q3UDF3;Q6NXZ0;Q8BU29;Q99KK7	Dipeptidyl peptidase 3	99184.4	110427	107807	92875.6	104559
P97855;Q571F9	Ras GTPase-activating protein-binding protein 1;MKIAA4115 protein (Fragment)	41607.2	27500.2	36224.2	40091.3	29951.6
P29391;Q3TJJ6;Q3UCL5;Q9CPX4	Ferritin light chain 1;Ferritin;Ferritin;Ferritin	319060	327102	584059	738350	453056
O55126;Q3TD78;Q7TMG8	Protein NipSnap homolog 2;Uncharacterized protein;Glioblastoma amplified sequence	1.58574e+06	1.32642e+06	1.44288e+06	1.3825e+06	1.74061e+06
Q5M9J2;Q9D0S9	Histidine triad nucleotide binding protein 2;Histidine triad nucleotide-binding protein 2, mitochondrial	366943	274063	256721	172779	346716
P62754;Q3TL53;Q5BLK1;Q8BT09	40S ribosomal protein S6	117464	140904	182342	184684	122886
Q9QZ83	Gamma actin-like protein	109283	212337	140002	209648	172026
Q8R2K3	Single-stranded DNA binding protein 1	200395	155293	116856	117738	129960
A0A1Y7VJY8;A0A1Y7VM56;Q8K2C6	NAD-dependent protein deacylase sirtuin-5, mitochondrial;NAD-dependent protein deacylase sirtuin-5, mitochondrial;NAD-dependent protein deacylase sirtuin-5, mitochondrial	196774	195467	201027	157599	191494
Q3TVV6;Q3TXW2;Q3ULH5;Q8C290;Q8VEK3	Uncharacterized protein;Uncharacterized protein;Uncharacterized protein;Uncharacterized protein;Heterogeneous nuclear ribonucleoprotein U	121418	125874	142910	107125	132473
E9Q3V6;P42208	Septin-2	84434.6	83066.8	70014.1	61859.1	92332.9
A0A0J9YUS5;E9PVC5;E9PVC6;E9Q9E1;Q6NZJ6	Eukaryotic translation initiation factor 4 gamma 1	54140.1	59250.5	57009.9	55790.1	54823.3
B9EHC7;F6QYE1;O09161	Calsequestrin;Calsequestrin;Calsequestrin-2	661942	331724	608807	386204	504579
A2AKU9	ATP synthase subunit gamma	1.04552e+06	766368	1.20647e+06	1.00755e+06	829390
P28661	Septin-4	26507.1	21076.3	14952.4	16776.7	26349.2
P23242;Q7TMQ1	Gap junction alpha-1 protein;Gap junction protein	23772.3	21161.4	44830	27195.3	20388
A0A1S6GWG6;P62814	Uncharacterized protein;V-type proton ATPase subunit B, brain isoform	29433.1	47004.5	36445.3	42430.1	23997.2
Q9JK42	[Pyruvate dehydrogenase (acetyl-transferring)] kinase isozyme 2, mitochondrial	422915	302145	407266	358163	367758
E9QAT9;Q9ERP3	Tripartite motif-containing protein 54	34557.8	34541.3	37008.9	37251.5	35076
Q3UDE2	Tubulin--tyrosine ligase-like protein 12	34583.9	31559	28167.7	32018.9	31644.8
J3QP71;K3W4Q8;O55107;O55108;P18572	Basigin (Fragment);Basigin;Basigin (Fragment);Basigin (Fragment);Basigin	242916	191769	262629	216292	204318
O55042	Alpha-synuclein	38119.8	44537.8	16355.4	47865.6	52753.7
P62281;Q3UC02;Q9DB79	40S ribosomal protein S11;MCG23457;Uncharacterized protein	67408.3	67112.5	109980	119902	79219
Q99JI4	26S proteasome non-ATPase regulatory subunit 6	182533	193483	179250	172105	173545
Q06770;Q91WQ0	Corticosteroid-binding globulin;Serine (Or cysteine) peptidase inhibitor, clade A, member 6	76384.2	104463	53098.4	41926.6	83677.7
P29758;Q3TG75	Ornithine aminotransferase, mitochondrial;Ornithine aminotransferase, isoform CRA_b	421709	403151	362303	325780	343521
F8WJ41;P62245;Q5M9M4	40S ribosomal protein S15a (Fragment);40S ribosomal protein S15a;Ribosomal protein S15A	157823	152531	202597	241548	167853
Q99L13	3-hydroxyisobutyrate dehydrogenase, mitochondrial	598877	418447	508948	470827	527848
P51855;Q3TWM2;Q541E2;Q8R436	Glutathione synthetase;Glutathione synthetase;Glutathione synthetase (Fragment);Glutathione synthetase (Fragment)	63051.5	50963.4	51280.1	52919.2	70640.8
Q8BH95	Enoyl-CoA hydratase, mitochondrial	2.52054e+06	1.89605e+06	2.06132e+06	1.87201e+06	2.37923e+06
Q63918	Caveolae-associated protein 2	340306	292693	318065	242155	382275
A9JR55;E9Q9T8;Q3TF37;Q3UIK0	Mybpc3 protein;Myosin-binding protein C, cardiac-type;Myosin-binding protein C, cardiac-type;Myosin-binding protein C, cardiac-type	194572	220884	278938	252399	215076
Q8C0L9	Glycerophosphocholine phosphodiesterase GPCPD1	122253	63443.5	71804.6	77986.1	90938.1
B2M1R7;Q3TF69;Q61990	Poly(RC) binding protein 2;Uncharacterized protein;Poly(rC)-binding protein 2	145368	127442	123012	113208	148958
E9PZF0	Nucleoside diphosphate kinase	5.0774e+06	4.34899e+06	4.20705e+06	4.36652e+06	4.85082e+06
A3KMJ8;P61759;Q3TIR6	Vbp1 protein (Fragment);Prefoldin subunit 3;Prefoldin subunit 3	66949.5	76357.1	64574.8	57943.3	51234.9
Q9CZS1	Aldehyde dehydrogenase X, mitochondrial	77547.7	117346	100884	83264.4	66500.7
P10493	Nidogen-1	46412.7	55577.4	72054.6	57634.2	51562.6
A0A0N4SVL0;A0A0R4J112;A2AMI2;A2AMI7;Q6DI78;Q80XI3;Z4YKC4	Eukaryotic translation initiation factor 4 gamma 3;Eukaryotic translation initiation factor 4 gamma 3;Eukaryotic translation initiation factor 4 gamma 3;Eukaryotic translation initiation factor 4 gamma 3 (Fragment);Eif4g3 protein (Fragment);Eukaryotic translation initiation factor 4 gamma 3;Eukaryotic translation initiation factor 4 gamma 3	31733.1	35702.7	33154.7	33694	28787.3
O89053;Q3U1N0;Q3U232;Q3U9K3	Coronin-1A;Coronin;Coronin;Coronin	26028.3	64814.7	45748.5	55639.6	31294
P09405;Q3TGR3;Q3TL52;Q3TT41;Q8CD23;Q8CE30	Nucleolin;Uncharacterized protein;Uncharacterized protein;Uncharacterized protein;Uncharacterized protein;Uncharacterized protein	65108.5	67657.9	68897.4	51707.4	59532.5
Q3UW66;Q505N7;Q99J99	Sulfurtransferase;Sulfurtransferase;3-mercaptopyruvate sulfurtransferase	179328	152789	141141	136498	164842
Q8N7N5	DDB1- and CUL4-associated factor 8	23047.8	21892.3	25968	20963.6	18810.9
Q06890;Q549A5	Clusterin	65686.4	77075.4	67724.8	61549.5	57993
Q8VCW8	Acyl-CoA synthetase family member 2, mitochondrial	58076.7	48129.1	50991.7	48691.7	47669.8
Q64727	Vinculin	404330	411214	399297	371472	394991
Q07076;Q3TJ49;Q8BP75;Q922A2	Annexin A7;Annexin;Annexin;Annexin	106457	116996	113037	125998	119001
Q3TW28;Q3U4M7;Q64514	Uncharacterized protein;Uncharacterized protein;Tripeptidyl-peptidase 2	72830.2	68678.4	61723	68813.2	77918.6
Q8CIJ3;Q8JZQ9	Eukaryotic translation initiation factor 3 subunit B	49324.8	46324.6	51043	55069.9	49593.6
Q3U5L3;Q91VZ1;Q9CWK8	Uncharacterized protein;Snx2 protein;Sorting nexin-2	31026.6	49805	38525.5	42135.8	37730.5
Q04447	Creatine kinase B-type	760523	812702	731212	653942	815169
A4FUS1;P14131;Q5CZY9;Q641N3	MCG123443;40S ribosomal protein S16;Rps16 protein;Rps16 protein (Fragment)	144218	142384	176201	183771	129030
A0A1S6GWG9;E9PZ88;F8WIE1;Q8BWY6;Q91W89	Alpha-mannosidase;Alpha-mannosidase 2C1;Alpha-mannosidase 2C1;Alpha-mannosidase;Alpha-mannosidase 2C1	24330.9	24021.2	21880.3	22812	27264
O35345;Q4FJZ2;Q8BH30	Importin subunit alpha-7;Importin subunit alpha;Importin subunit alpha	78089	43963.4	45272.4	47204.5	56928.5
Q8VE95	UPF0598 protein C8orf82 homolog	129673	103344	126427	120668	145281
P97807	Fumarate hydratase, mitochondrial	3.67748e+06	2.8599e+06	3.09262e+06	2.78795e+06	3.0717e+06
Q8CG76	Aflatoxin B1 aldehyde reductase member 2	212842	189834	187005	166686	167681
D3YZD8;D3Z442;Q8R0P4	Mth938 domain-containing protein	88331.8	77298	71888.1	78531.8	95799.7
A2AGN7;B7ZCF1;O88685;Q3THI5;Q3TKG4;Q3U8Y7;Q8BUP7	26S proteasome regulatory subunit 6A;26S proteasome regulatory subunit 6A;26S proteasome regulatory subunit 6A;Uncharacterized protein;Uncharacterized protein (Fragment);Uncharacterized protein;Uncharacterized protein	243511	269368	249196	251394	250424
Q63932;Q91YS7	Dual specificity mitogen-activated protein kinase kinase 2;Dual-specificity mitogen-activated protein kinase kinase 2	47659.8	35279.5	37116.1	37004.2	46884.1
P48962;Q8BVI9	ADP/ATP translocase 1;Uncharacterized protein	15301755	1.00181e+07	1.31052e+07	10422445	10330443
D3YTQ3;F6VQH5;Q9Z130	Heterogeneous nuclear ribonucleoprotein D-like;Heterogeneous nuclear ribonucleoprotein D-like (Fragment);Heterogeneous nuclear ribonucleoprotein D-like	53556.4	45214.9	61960.5	60539.1	59159.2
A0A087WQS2;Q9CQC6	Basic leucine zipper and W2 domain-containing protein 1	20876.1	19611.6	17777.4	26533.5	30471.5
Q9D0M3	Cytochrome c1, heme protein, mitochondrial	1.34956e+06	975015	1.50296e+06	1.14974e+06	1.09164e+06
Q60994;Q8BRW2	Adiponectin;Uncharacterized protein	73533.4	62353.9	97650.5	88007.8	58744.1
Q3UA17;Q791V5	Uncharacterized protein;Mitochondrial carrier homolog 2	166438	94040.6	142090	121486	121403
Q8BU20;Q9CQH3	Uncharacterized protein;NADH dehydrogenase [ubiquinone] 1 beta subcomplex subunit 5, mitochondrial	154275	99884.7	173321	117766	107888
Q61081	Hsp90 co-chaperone Cdc37	61474.5	79347.8	67646.5	88063.6	91097.8
Q3TIU7;Q91VD9	Uncharacterized protein;NADH-ubiquinone oxidoreductase 75 kDa subunit, mitochondrial	978414	774622	1.25536e+06	953068	883740
Q9CYT6	Adenylyl cyclase-associated protein 2	123425	152264	138522	132165	134354
B2RQL6	LOC633594 protein	323685	332154	352774	375002	372045
Q9CQZ6;Q9D6H6	NADH dehydrogenase [ubiquinone] 1 beta subcomplex subunit 3;Uncharacterized protein	254003	196785	278067	208688	218374
O89020	Afamin	71164.7	107615	61124.5	58276.6	72762
Q60737;Q61177	Casein kinase II subunit alpha;Casein kinase II alpha subunit	47612.1	42266.5	44835.4	34482	40179.5
Q8K183	Pyridoxal kinase	44129.9	42776.1	37857.4	36852	48254.4
Q3KNM9;Q9DCZ4	MICOS complex subunit;MICOS complex subunit Mic26	202712	130127	200485	139718	151558
O35855;Q3ULU3	Branched-chain-amino-acid aminotransferase, mitochondrial;Branched-chain-amino-acid aminotransferase	725687	555535	637576	641219	702311
Q9CZJ2	Heat shock 70 kDa protein 12B	35002.1	31970.8	29049.2	35121.4	39649.6
Q91XE4	N-acyl-aromatic-L-amino acid amidohydrolase (carboxylate-forming)	131325	94536.7	102157	111643	133419
Q80YV4	Pantothenate kinase 4	33303.2	33277.6	33656.3	31228.6	32694.4
Q3TJF2;Q9CZ30	Obg-like ATPase 1	305118	257238	254778	253091	286740
A6H663;Q9JLV1	BCL2-associated athanogene 3;BAG family molecular chaperone regulator 3	118786	169654	150553	159060	146895
Q3U2G2;Q571M2;Q99L75	Heat shock 70 kDa protein 4;MKIAA4025 protein (Fragment);Heat shock protein 4	466422	478865	426176	415582	480257
A0A068BEQ2;P50171	H2-K region expressed gene 6, isoform CRA_a;Estradiol 17-beta-dehydrogenase 8	679286	674556	626693	563450	779836
E9Q401;F6U7V1	Ryanodine receptor 2	25430.9	16945	39589.3	23606	23297.7
P14152	Malate dehydrogenase, cytoplasmic	1.54591e+07	1.64546e+07	1.73651e+07	1.60557e+07	1.5735e+07
A0A0A6YVV2;P11352	Glutathione peroxidase;Glutathione peroxidase 1	135111	86528.5	63347	90690.2	112916
Q9DCV4	Regulator of microtubule dynamics protein 1	79578.7	79571.4	85624.2	73546.3	74273.8
B1AR28;P50544	Very long-chain-specific acyl-CoA dehydrogenase, mitochondrial;Very long-chain specific acyl-CoA dehydrogenase, mitochondrial	2.25447e+06	1.68431e+06	2.42044e+06	2.30171e+06	2.45792e+06
Q9R1T2	SUMO-activating enzyme subunit 1	21874	26203.2	22629.9	24635.6	23710.6
P18872;Q543S2	Guanine nucleotide-binding protein G(o) subunit alpha;Guanine nucleotide binding protein, alpha o, isoform CRA_b	23954.5	24434.3	30088.9	29892.5	32940.3
P46471;Q8BVQ9	26S proteasome regulatory subunit 7	117182	122249	102304	121956	121432
E0CYQ2;Q9CQ48	NudC domain-containing protein 2	28592.2	28315.1	23982.6	26145.3	23232.5
A2RT28;Q499X9	Methionine-tRNA synthetase 2 (Mitochondrial);Methionine--tRNA ligase, mitochondrial	33871	19801.2	29401.1	24062.6	27428.6
Q91VH6	Protein MEMO1	33078.3	30551.8	36217.5	30544	39781.1
Q3TXH7;Q3U1S6;Q3U4S7;Q80TP8;Q8JZN2;Q91W50	Uncharacterized protein;Uncharacterized protein;Uncharacterized protein;MKIAA0885 protein (Fragment);Cold shock domain-containing protein E1;Cold shock domain-containing protein E1	14102.6	10777.4	14160.8	10025.2	10065.2
O35215;Q3UNI8	D-dopachrome decarboxylase;D-dopachrome tautomerase	205693	130432	142514	352687	644275
P62301;Q5BLJ7;Q921R2	40S ribosomal protein S13;MCG10205;40S ribosomal protein S13	180370	156671	239928	247264	179326
Q9CXA2	Trans-L-3-hydroxyproline dehydratase	27281.6	30757.8	28030.3	24427.1	22223.5
Q8C586;Q9WVB0;S4R1Y2;T1ECW4	Uncharacterized protein;RNA-binding protein with multiple splicing;RNA-binding protein with multiple-splicing (Fragment);RNA-binding protein with multiple-splicing	101928	105265	100259	94574.7	114956
P61358;Q5BLJ9	60S ribosomal protein L27	101094	65276.5	132577	132255	110212
O88543;Q3UQL2	COP9 signalosome complex subunit 3;Uncharacterized protein	20307	16816.8	16502.8	17547.3	19765.9
P63330	Serine/threonine-protein phosphatase 2A catalytic subunit alpha isoform	535631	422722	483818	490741	478548
Q6PF96;Q921G7	Electron transfer flavoprotein-ubiquinone oxidoreductase, mitochondrial;Electron transfer flavoprotein-ubiquinone oxidoreductase, mitochondrial	379625	236219	392474	319079	279605
A0A1L1SQA8;P62852;Q58EA6	40S ribosomal protein S25;40S ribosomal protein S25;MCG10725, isoform CRA_a	219679	248443	329975	311768	240948
P38060;Q3UMP2	Hydroxymethylglutaryl-CoA lyase, mitochondrial;Uncharacterized protein	188318	172794	171434	159160	161436
A0A0R4J1C5;Q91YY4	ATP synthase mitochondrial F1 complex assembly factor 2	45112.9	33463.8	36330.6	30412.8	37712.1
Q8CCX9;Q9JKF7	Uncharacterized protein;39S ribosomal protein L39, mitochondrial	21166.2	21505	26972.9	20846	22335.6
A0A0R4IZY0;Q8C1A5	Thimet oligopeptidase	21612.7	25819.7	22846.3	23065.5	20785.1
Q8VHX6	Filamin-C	105348	105632	127849	117915	109736
Q9QYG0	Protein NDRG2	1268504	1.23562e+06	1.56459e+06	1.45236e+06	1.41078e+06
A2APY7	Arginine-hydroxylase NDUFAF5, mitochondrial	18730.6	18652.2	22317.6	15837.8	18919.2
A0A0A0MQ68;A0A1S6GWJ2;Q60759	Glutaryl-CoA dehydrogenase, mitochondrial;Uncharacterized protein;Glutaryl-CoA dehydrogenase, mitochondrial	51783.7	42962.9	43666.2	36093	47143.2
P57759	Endoplasmic reticulum resident protein 29	44995.3	43908.1	45900.2	49785.1	48881.5
Q9D6U8	Protein FAM162A	96295.5	71899.8	84894.7	91344	88004.3
Q9DCM0	Persulfide dioxygenase ETHE1, mitochondrial	205737	163189	176752	145024	183078
Q4KL76;Q64433	Heat shock protein 1 (Chaperonin 10);10 kDa heat shock protein, mitochondrial	3.06315e+06	2.29207e+06	2.66154e+06	2.44064e+06	3.20794e+06
Q8R1S0	Ubiquinone biosynthesis monooxygenase COQ6, mitochondrial	278808	250988	288101	235034	259287
Q3THW7;Q3TII2;Q3TIK5;Q5M9L0;Q8BTX5;Q91WK2	Eukaryotic translation initiation factor 3 subunit H	12904.8	20698.1	15786.5	15760.7	16192
Q541Z2;Q61239	Uncharacterized protein;Protein farnesyltransferase/geranylgeranyltransferase type-1 subunit alpha	21953.1	22857.9	22210.9	23370.8	26917.3
Q9JMA1	Ubiquitin carboxyl-terminal hydrolase 14	85765.1	63482.3	52191.8	71012.7	84944.5
P51881;Q545A2	ADP/ATP translocase 2;MCG11560	12490267	7.77299e+06	9971454	7.8208e+06	8.08538e+06
A0A1W2P6F6;A0A1W2P7Q9;Q60605;Q642K0	Myosin light polypeptide 6;Myosin light polypeptide 6;Myosin light polypeptide 6;MCG140959, isoform CRA_a	113439	180112	104424	138960	91460.8
A0A0U1RNK6;A0A0U1RNT6;Q3TED1;Q3THS6;Q3TSS0;Q3UAP7;Q3UZA2;Q6PE05;Q99J57	S-adenosylmethionine synthase;S-adenosylmethionine synthase;S-adenosylmethionine synthase;S-adenosylmethionine synthase isoform type-2;S-adenosylmethionine synthase;S-adenosylmethionine synthase;S-adenosylmethionine synthase;S-adenosylmethionine synthase;S-adenosylmethionine synthase	81057.1	81277.2	79904.1	73701	75524.2
P62737;P63268;Q3U122;Q3UJ36	Actin, aortic smooth muscle;Actin, gamma-enteric smooth muscle;Uncharacterized protein;Actin, gamma 2, smooth muscle, enteric, isoform CRA_a	4.53452e+06	6.15536e+06	5.50876e+06	5.95662e+06	5427299
D3Z2Z1;F8WIA1;Q922J3	CAP-Gly domain-containing linker protein 1	19774.4	29775.8	24304.9	30829.3	23164.8
O35344;Q543M7	Importin subunit alpha-4;Importin subunit alpha	49122.9	40839.5	29616	34209.3	46129
P68510	14-3-3 protein eta	51622.1	55169.1	46798.8	45071.5	43086.2
Q9CXW3	Calcyclin-binding protein	25465.2	30456.9	19505.2	17006.4	21743.9
P97443;Q3UQT9	Histone-lysine N-methyltransferase Smyd1;SET and MYND domain containing 1, isoform CRA_a	165741	155028	150028	150220	155526
Q8VDD5	Myosin-9	54194.2	73288.1	43042.3	55485.2	44084
P63028	Translationally-controlled tumor protein	180655	288045	218255	214281	200259
Q3TL72;Q8C878	NEDD8-activating enzyme E1 catalytic subunit	42121.3	27250.6	28365.2	32322.9	36233.5
Q3TEU8;Q3TF74;Q499X7;Q5PPQ7;Q9WUM4	Coronin;Coronin;Coronin;Coronin;Coronin-1C	24360.9	28273.7	25246	27338.6	26729.7
P47757	F-actin-capping protein subunit beta	53116.2	60847.3	49465.6	59879.4	56723.5
A6ZI44;P05064;Q5FWB7	Fructose-bisphosphate aldolase;Fructose-bisphosphate aldolase A;Fructose-bisphosphate aldolase	9944910	10269573	10260723	10618656	1.10398e+07
A2AN96;O88851;Q80YU9	Retinoblastoma binding protein 9;Putative hydrolase RBBP9;Retinoblastoma binding protein 9	38654.8	38396.5	34035.6	32310.2	38115
Q9R0X4	Acyl-coenzyme A thioesterase 9, mitochondrial	82530.1	85225.5	97691.5	87483.8	83248
P47809;Q543X6	Dual specificity mitogen-activated protein kinase kinase 4;Uncharacterized protein	49742.4	43744	44748	34652.3	35090.4
O55222	Integrin-linked protein kinase	165197	161878	139855	109687	196666
Q3THM1;Q3TIC8;Q9CZ13	Uncharacterized protein;Uncharacterized protein;Cytochrome b-c1 complex subunit 1, mitochondrial	1.98106e+06	1.65091e+06	2.74674e+06	2.06284e+06	1.65338e+06
Q8C140;Q9QXX4	Uncharacterized protein;Calcium-binding mitochondrial carrier protein Aralar2	526555	309455	497990	417553	411339
O70194	Eukaryotic translation initiation factor 3 subunit D	56526.1	46873.9	61325.2	79202.2	80328.4
E9PWY9;Q3U0Y9;Q4FJQ2;Q8BJG2;Q8BXN0;Q8C0C7	Phenylalanine--tRNA ligase alpha subunit;Uncharacterized protein;Farsla protein;Uncharacterized protein;Uncharacterized protein;Phenylalanine--tRNA ligase alpha subunit	39515.2	41522.6	46318.5	45080.2	43667.1
Q9JHI5	Isovaleryl-CoA dehydrogenase, mitochondrial	1.82455e+06	1.20771e+06	1.42538e+06	1.33388e+06	1.63434e+06
Q3ULN6;Q8R127	Uncharacterized protein;Saccharopine dehydrogenase-like oxidoreductase	80629.7	58790.2	81633.1	61844.8	57865.1
Q3TTM6;Q9DC61	Uncharacterized protein;Mitochondrial-processing peptidase subunit alpha	164886	152292	167069	155756	163129
P56391	Cytochrome c oxidase subunit 6B1	440693	282961	488362	210874	343566
P08228	Superoxide dismutase [Cu-Zn]	2.05091e+06	1.59963e+06	1.43938e+06	1.39011e+06	1.70705e+06
Q99KI0	Aconitate hydratase, mitochondrial	1.46003e+07	1.37862e+07	1.38228e+07	1.10329e+07	12471817
P97765;Q3TRG5;Q544A1;Q9DBP6	WW domain-binding protein 2;Uncharacterized protein;WW domain binding protein 2;Uncharacterized protein	90918.3	81429.7	76254	80729.6	64107.8
A0A1C7CYV0;B1AX58;Q99K51	Plastin-3 (Fragment);Plastin-3;Plastin-3	55917.4	87054.2	82428.3	110198	78184.9
O54984	ATPase Asna1	89961.1	92371	88256.5	80668.6	107345
P09055	Integrin beta-1	19375.7	20883	24697.5	18925.2	14912
A0A0R4J093;Q9DBP5	UMP-CMP kinase	149011	188820	157294	188720	179232
F6XI62;P14148;Q3UBI6;Q5M9N8	60S ribosomal protein L7 (Fragment);60S ribosomal protein L7;Uncharacterized protein;Ribosomal protein L7	98843.8	87185.9	175848	154152	105140
P52825;Q3UN55	Carnitine O-palmitoyltransferase 2, mitochondrial;Uncharacterized protein	475429	464709	484754	435838	558881
Q9JK92	Heat shock protein beta-8	163015	189984	171844	189579	193399
Q3TED3;Q3V117;Q91V92	ATP-citrate synthase	100486	332323	151532	57648.2	80783.2
Q61655;Q8BZY3;Q8R3C7	ATP-dependent RNA helicase DDX19A;DEAD (Asp-Glu-Ala-Asp) box polypeptide 19b;DEAD (Asp-Glu-Ala-Asp) box polypeptide 19b	19652.3	22569.1	19175	16617.3	20407.8
Q3URE1	Acyl-CoA synthetase family member 3, mitochondrial	22914.8	23111.6	22611.3	19335.7	20149.5
P23116;Q3TKF9;Q3UEK3;Q3UL99;Q3UM46;Q6A0B9	Eukaryotic translation initiation factor 3 subunit A;Eukaryotic translation initiation factor 3 subunit A (Fragment);Eukaryotic translation initiation factor 3 subunit A (Fragment);Eukaryotic translation initiation factor 3 subunit A (Fragment);Eukaryotic translation initiation factor 3 subunit A (Fragment);Eukaryotic translation initiation factor 3 subunit A (Fragment)	109353	99022	110154	100040	93537.4
A2AEX6;A2AEX8;P97447	Four and a half LIM domains protein 1;Four and a half LIM domains 1, isoform CRA_b;Four and a half LIM domains protein 1	107060	127128	137746	142758	144459
Q3T992;Q3TN93;Q66K07;Q8R317	Uncharacterized protein;Uncharacterized protein;Ubqln1 protein;Ubiquilin-1	79257	85783.9	80284	66534.7	77743
O55029	Coatomer subunit beta'	27281.9	34889.7	38822.3	36543	28399.1
A2A6G6;A2A6G7;A2A6G8;A2A6G9;A2A6H0;A2A6H1;Q543N3;Q61792	LIM and SH3 domain protein 1 (Fragment);LIM and SH3 domain protein 1 (Fragment);LIM and SH3 domain protein 1 (Fragment);LIM and SH3 domain protein 1 (Fragment);LIM and SH3 domain protein 1 (Fragment);LIM and SH3 domain protein 1 (Fragment);LIM and SH3 protein 1, isoform CRA_b;LIM and SH3 domain protein 1	21467	29249.1	30120.5	33218	32754.8
Q3THH1;Q922R8	Uncharacterized protein;Protein disulfide-isomerase A6	238676	287661	304769	299955	246839
O70251	Elongation factor 1-beta	257318	270471	286354	277016	271470
P63017;Q3TEK2;Q3TF16;Q3TH56;Q3TQ13;Q3UBA6	Heat shock cognate 71 kDa protein;Uncharacterized protein;Uncharacterized protein;Uncharacterized protein;Uncharacterized protein;Uncharacterized protein	1696574	1.49757e+06	1.43619e+06	1.51801e+06	1.54973e+06
Q8VDK4;Q9WTR5	Cadherin 13;Cadherin-13	143224	107766	166003	128518	108988
B7STB7;P10107;Q3US43;Q4FJV4;Q4FK88	Annexin;Annexin A1;Annexin;Annexin;Annexin	52456.9	89737.3	81093.5	84938.5	71703.1
P60766	Cell division control protein 42 homolog	93320	83901.2	109169	110269	83540.4
B2CY77;P14206	Laminin receptor (Fragment);40S ribosomal protein SA	158284	181406	270924	276578	175846
Q3TIP0;Q3TKV1;Q3TW71;Q3TXV1;Q8VDM4	Uncharacterized protein;MCG129789, isoform CRA_b;Uncharacterized protein;Uncharacterized protein;26S proteasome non-ATPase regulatory subunit 2	140830	134735	117338	107045	123461
O88492	Perilipin-4	152532	134317	211602	199489	191954
O09061;Q6RI64	Proteasome subunit beta type-1;Proteasome subunit beta type	160815	206744	177495	186491	151258
A0A1S6GWI0;Q9DCJ5	NADH dehydrogenase (Ubiquinone) 1 alpha subcomplex, 8;NADH dehydrogenase [ubiquinone] 1 alpha subcomplex subunit 8	388226	310897	481422	342835	318798
P32020	Non-specific lipid-transfer protein	154595	119309	128258	152598	125062
Q8K3C3	Protein LZIC	80552.5	95080	69962.7	63693.9	72333.5
P50247;Q3TF14;Q3U4D1	Adenosylhomocysteinase	358866	393965	350727	383723	377226
P51667	Myosin regulatory light chain 2, ventricular/cardiac muscle isoform	1.25535e+06	797677	1.10026e+06	1.35208e+06	871462
P32921;Q3U6U7;Q4FJZ4	Tryptophan--tRNA ligase, cytoplasmic;Uncharacterized protein;Wars protein	58021.6	163649	180093	274763	122737
Q921H9	Cytochrome c oxidase assembly factor 7	19630.6	23769.9	25493.4	17967.8	18896.9
Q5EBQ0	Voltage-dependent anion channel 3	759358	513948	758136	615032	573058
Z4YJF5	Myomesin-1	130371	110616	201930	141498	140297
P13634	Carbonic anhydrase 1	424617	209066	93171	158950	267785
P26883	Peptidyl-prolyl cis-trans isomerase FKBP1A	71422.9	61450.8	59629.6	85886.4	90222.8
P70404;Q3TGZ3;Q3TKM5	Isocitrate dehydrogenase [NAD] subunit gamma 1, mitochondrial;Isocitrate dehydrogenase [NAD] subunit, mitochondrial;Isocitrate dehydrogenase [NAD] subunit, mitochondrial	3.66526e+06	3.1356e+06	3.19047e+06	2.93821e+06	3.3949e+06
Q3TET5;Q9CXT8	Uncharacterized protein (Fragment);Mitochondrial-processing peptidase subunit beta	117730	102501	122540	99254.2	106143
Q9JI91	Alpha-actinin-2	49424.5	38185.5	49390	43968.4	43827.8
G3UYJ7	Predicted gene 20441 (Fragment)	182725	143864	133070	100046	172436
Q03265	ATP synthase subunit alpha, mitochondrial	1.73392e+07	1.37913e+07	19261086	16282119	1.44848e+07
Q91WM2	Haloacid dehalogenase-like hydrolase domain-containing 5	40843.2	34836.2	38262	37450.4	37892.2
P24270;Q3TVZ1;Q542K4;Q8C6E3	Catalase	219953	224870	131608	216412	185656
A0A0R4J0Z1;P08003	Protein disulfide-isomerase A4	21070.3	24953.9	23084.9	18226	17548
Q8CC88	von Willebrand factor A domain-containing protein 8	203856	138103	112323	123234	144290
Q9CQB4;Q9D855	Cytochrome b-c1 complex subunit 7	728504	410627	771863	676451	665470
P20029;Q3U9G2;Q9DC41	78 kDa glucose-regulated protein;Uncharacterized protein;Uncharacterized protein	261896	248171	412898	372466	274449
P09671;Q4FJX9	Superoxide dismutase [Mn], mitochondrial;Superoxide dismutase	4.34103e+06	3.60338e+06	3.41983e+06	2.31753e+06	3.90782e+06
Q53YU5;Q8C550;Q8R2S3;Q9D1X0	Apoptosis repressor interacting with CARD;Uncharacterized protein;Nucleolar protein 3 (Apoptosis repressor with CARD domain);Nucleolar protein 3	100563	68404.2	59569.3	62715.9	69290.1
Q91ZJ5	UTP--glucose-1-phosphate uridylyltransferase	838401	752723	673555	711844	912055
P26638;Q3U6F6;Q8C483	Serine--tRNA ligase, cytoplasmic;Uncharacterized protein;Serine--tRNA ligase, cytoplasmic	40015.8	48864.7	47310.4	53081.1	39479.4
Q9DCC4	Pyrroline-5-carboxylate reductase 3	35218.3	56786.5	32566.9	31630.6	37498.4
G3UXY0;G3UXZ5;P97371;Q5HZK3	Proteasome activator complex subunit 1;Proteasome activator complex subunit 1 (Fragment);Proteasome activator complex subunit 1;Proteasome (Prosome, macropain) 28 subunit, alpha	363145	403623	433836	606319	504219
Q62418	Drebrin-like protein	29619.2	49587.8	37986.6	49179.8	35399.2
B9EKP5	Filamin, alpha	265642	333200	281270	231154	247344
P54822;Q3TMB8	Adenylosuccinate lyase	188539	180427	155956	147813	175917
A0A0A6YX73;Q8K1M3	cAMP-dependent protein kinase type II-alpha regulatory subunit;Protein kinase, cAMP dependent regulatory, type II alpha	153018	107082	109411	101310	101365
P62192;Q542I9	26S proteasome regulatory subunit 4;MCG122657	210627	246365	225356	216076	222500
Q3TM70;Q9EQP2	EH-domain containing 4;EH domain-containing protein 4	585800	740152	663113	601604	789680
Q8BFR5	Elongation factor Tu, mitochondrial	1.69956e+06	1.47018e+06	1.49542e+06	1.42576e+06	1.61718e+06
Q3TJ01;Q99LF4	tRNA-splicing ligase RtcB homolog	31439.6	39803.3	40285.3	41980.6	39294.7
A2A5N2;Q9CQV8	Tyrosine 3-monooxygenase/tryptophan 5-monooxygenase activation protein, beta polypeptide;14-3-3 protein beta/alpha	62980.3	66724.5	60652.9	63687.6	63398.6
E9Q800;Q3TQL4;Q8CAQ8	MICOS complex subunit MIC60;MICOS complex subunit MIC60 (Fragment);MICOS complex subunit Mic60	245410	170453	309719	229147	204377
P60843;Q4FZL1;Q5F2A7	Eukaryotic initiation factor 4A-I;Eif4a1 protein (Fragment);Uncharacterized protein	610435	673522	625868	662835	599024
Q8K159;Q91WU7	Itih1 protein;Inter-alpha trypsin inhibitor, heavy chain 1 (Fragment)	34023.6	38535	31840.8	40698.5	28922.5
P51660;Q3TT11;Q3UHW2	Peroxisomal multifunctional enzyme type 2;Uncharacterized protein;Uncharacterized protein	69723.8	45357.3	51276.8	50953.1	47723.4
P05201	Aspartate aminotransferase, cytoplasmic	5.04289e+06	4.20464e+06	4.39482e+06	4.61224e+06	5.25543e+06
P63242	Eukaryotic translation initiation factor 5A-1	399699	405724	357037	438202	503963
Q61941;Q8C1W8;Q922E1	NAD(P) transhydrogenase, mitochondrial;Nicotinamide nucleotide transhydrogenase, isoform CRA_a;Nicotinamide nucleotide transhydrogenase	1.21713e+06	954520	1.47588e+06	1.06051e+06	938797
A0A0J9YU62;O88712	C-terminal-binding protein 1	55369.9	55449.1	52507	55348.3	51133.1
A2AT02;Q3KQQ1;Q3UVN5;Q9CZ44	NSFL1 cofactor p47;Nsfl1c protein (Fragment);Uncharacterized protein;NSFL1 cofactor p47	148786	147310	127493	142085	155107
P17182;Q5FW97	Alpha-enolase;Enolase 1, alpha non-neuron	701311	742322	708555	762098	735600
P49722;Q3UWT6	Proteasome subunit alpha type-2;Proteasome subunit alpha type	102961	94043.7	77626.5	92885.6	105199
D3YWF6;Q7TQI3	Ubiquitin thioesterase OTUB1	127515	118196	107948	101424	110496
A0A087WRE7;Q8R0N6	Hydroxyacid-oxoacid transhydrogenase, mitochondrial (Fragment);Hydroxyacid-oxoacid transhydrogenase, mitochondrial	128332	143404	138830	140181	124307
B2RRX2;P63328	Serine/threonine-protein phosphatase;Serine/threonine-protein phosphatase 2B catalytic subunit alpha isoform	88451.8	101090	86766.1	73843.9	70939.7
D6RGQ0;E9Q8I0;P06909	Complement factor H	36813.9	47899.3	40690.6	40199.8	31239.3
G5E814;Q9D8B4	MCG5603;NADH dehydrogenase [ubiquinone] 1 alpha subcomplex subunit 11	187144	128340	192063	141540	129505
P34884;Q545F0	Macrophage migration inhibitory factor;MCG3124, isoform CRA_b	1.31991e+06	1.03793e+06	1.02998e+06	936106	1.30477e+06
P54731	FAS-associated factor 1	27585.6	22725.5	26326.7	26087	22926.7
P62908;Q3UCL7;Q5YLW3	40S ribosomal protein S3;Uncharacterized protein;Ribosomal protein S3	225068	217613	287968	280016	213582
Q9JJZ2	Tubulin alpha-8 chain	96322.8	86487	74623.4	77311.5	88198
A0A0U1RNL7;A0A0U1RPT4;O55028;Q3UC13;Q3UCB5	[3-methyl-2-oxobutanoate dehydrogenase [lipoamide]] kinase, mitochondrial;[3-methyl-2-oxobutanoate dehydrogenase [lipoamide]] kinase, mitochondrial;[3-methyl-2-oxobutanoate dehydrogenase [lipoamide]] kinase, mitochondrial;Uncharacterized protein;Branched chain ketoacid dehydrogenase kinase, isoform CRA_a	19103.1	13648.6	16445	15259.5	15301.2
F6WMC0;F7CDT0;P61082	NEDD8-conjugating enzyme Ubc12 (Fragment);NEDD8-conjugating enzyme Ubc12 (Fragment);NEDD8-conjugating enzyme Ubc12	164624	176340	169930	142437	172203
Q8R086	Sulfite oxidase, mitochondrial	95045.9	89817.3	99174.5	84494	97631
G3X9D8;Q8BWA5	Kelch-like protein 31	26312.7	20979.2	21045.4	22042.4	29247
P59017;Q3TNR7;Q3UGC5	Bcl-2-like protein 13;Uncharacterized protein;Uncharacterized protein	73998	42134.4	76336.8	60525	61178.5
Q8CJ53	Cdc42-interacting protein 4	25770	20568	14930.2	12063.9	24243
Q3UPL0	Protein transport protein Sec31A	58896.7	66905.7	54413.3	47884.4	42351.2
Q8JZN5	Acyl-CoA dehydrogenase family member 9, mitochondrial	142954	120520	128046	114283	115757
P63038	60 kDa heat shock protein, mitochondrial	1.96711e+06	1.83128e+06	1.81258e+06	1.61254e+06	1.70784e+06
Q3U4S9;Q5XJY5	Coatomer subunit delta	48755.7	56944.6	58869.4	57900	51010.9
J3QQ13;K3W4R6;K3W4R7;P50752;Q3TH80;Q54AB6;Q6P3Z7	Troponin T, cardiac muscle;Troponin T, cardiac muscle;Troponin T, cardiac muscle;Troponin T, cardiac muscle;Uncharacterized protein;Cardiac troponin T;Tnnt2 protein	809718	774637	801128	348670	446219
D3Z7X0	Acyl-Coenzyme A dehydrogenase family, member 12	218079	106911	193208	166585	184834
Q3U3J1;Q99L69	2-oxoisovalerate dehydrogenase subunit alpha, mitochondrial;Branched chain ketoacid dehydrogenase E1, alpha polypeptide	320204	280467	269853	257849	280384
P35979;Q3TIQ2;Q5BLK0;Q8C2K0	60S ribosomal protein L12;Uncharacterized protein;MCG18564, isoform CRA_a;Uncharacterized protein	141547	133463	219337	221591	159873
G3UX26;Q60930	Voltage-dependent anion-selective channel protein 2	544552	359889	605756	467635	450341
Q3U4H0;Q61166	Microtubule-associated protein, RP/EB family, member 1;Microtubule-associated protein RP/EB family member 1	41576.2	44053	35466.8	39794.1	42726.5
P97351;Q3U5P8;Q3UAC2;Q564F3;Q9D1S3	40S ribosomal protein S3a	92345.2	104629	148240	145377	96657.1
K7W4D1;P01900	MHC class I antigen (Fragment);H-2 class I histocompatibility antigen, D-D alpha chain	10095.1	31496.1	29734.1	41088.8	20752.2
Q60597	2-oxoglutarate dehydrogenase, mitochondrial	3.77403e+06	2.64764e+06	3.16933e+06	2.88377e+06	3.12862e+06
Q9R0H0	Peroxisomal acyl-coenzyme A oxidase 1	34633.5	23100.5	26409.1	39169	16783
Q58EV2	Apoa1 protein	4.6545e+06	6.26922e+06	4.77814e+06	3.35475e+06	4.54047e+06
Q9CXI0	2-methoxy-6-polyprenyl-1,4-benzoquinol methylase, mitochondrial	115120	76008.2	84052	68877.4	105535
A0A0A6YWG8;D3YVN1;Q3TF62;Q505L1;Q9Z2N8	Actin-like protein 6A (Fragment);Actin-like protein 6A (Fragment);Uncharacterized protein;Actin-like 6A, isoform CRA_a;Actin-like protein 6A	20736.3	27223.4	22165.1	26997.6	26667.4
Q3TG58;Q3V244;Q564E5;Q80U88;Q9WUK2	Williams-Beuren syndrome chromosome region 1 homolog (Human), isoform CRA_b;Uncharacterized protein;Williams-Beuren syndrome chromosome region 1 homolog (Human), isoform CRA_a;MKIAA0038 protein (Fragment);Eukaryotic translation initiation factor 4H	52126.3	52185.9	43114.6	49229.6	43629.2
A0A0R4J259;Q7TMK9	Heterogeneous nuclear ribonucleoprotein Q	80960.6	87585.7	99984.9	97282.7	93015.1
P04919;Q3TAJ4;Q3TNL6;Q3TZJ1;Q3U065;Q53ZN9	Band 3 anion transport protein;Anion exchange protein;Anion exchange protein;Anion exchange protein;Anion exchange protein;Anion exchange protein	630235	245798	80550.4	218071	571926
E9QN44;Q8CIM3	D-2-hydroxyglutarate dehydrogenase, mitochondrial;D-2-hydroxyglutarate dehydrogenase, mitochondrial	122722	104570	111543	100952	109316
Q8R1G2	Carboxymethylenebutenolidase homolog	112932	91535.2	87440.4	91182.5	91325
Q8R2H9	Phosphoethanolamine/phosphocholine phosphatase	45641.5	61072.9	45901.2	37222.3	35365.3
P51150;Q4FJQ0	Ras-related protein Rab-7a;MCG130610	68504.9	62193.3	67351.9	57234	70341.6
J3QMM7;K3W4M4;Q9CZ42	ATP-dependent (S)-NAD(P)H-hydrate dehydratase	75191.9	68110	73767.2	68522.9	76221.8
Q9D0G0	28S ribosomal protein S30, mitochondrial	17121.6	12718.5	11488.7	8361.67	11256.1
Q03734	Serine protease inhibitor A3M	8520.03	23244	28028.7	18228.9	11963.9
Q3UJS6;Q8BT60	Uncharacterized protein;Copine-3	39732.1	66386.3	67273.8	58802.6	56360.3
B1AQF4;Q9D7X3	Dual-specificity protein phosphatase 3;Dual specificity protein phosphatase 3	104234	92786.5	92070.7	88593.9	114089
A0A1L1SV25;P57780;Q1A602;Q3UDJ7;Q3ULT2	Alpha-actinin-4;Alpha-actinin-4;Non-muscle alpha-actinin 4;Uncharacterized protein;Actinin alpha 4	44185	46685.1	38630.6	43679.6	37387.2
P06801;Q3TQP6;Q921S3;Q99LF5	NADP-dependent malic enzyme;Malic enzyme;Malic enzyme;Me1 protein	193187	349514	196667	124987	114666
Q3UIM5;Q924X2	Uncharacterized protein;Carnitine O-palmitoyltransferase 1, muscle isoform	678741	414138	699586	552751	520219
P68181	cAMP-dependent protein kinase catalytic subunit beta	246130	247280	236354	205017	250755
O35350;Q3TI07;Q3UDG8;Q80Y25;Q8C2J1	Calpain-1 catalytic subunit;Uncharacterized protein;Uncharacterized protein;Capn1 protein;Uncharacterized protein	83515.7	64759.7	53382.2	60726.6	87892.7
P18760;Q544Y7	Cofilin-1;Cofilin 1, non-muscle	355012	445285	351957	360752	360896
Q8BH64	EH domain-containing protein 2	391351	385819	351205	349392	414920
A2BFF7;A2BFF9;D6Q0F5;D6Q0F6;D6Q0F7;O88487;Q3TPJ8;Q3UDA2	Dynein cytoplasmic 1 intermediate chain 2;Cytoplasmic dynein 1 intermediate chain 2;Cytoplasmic dynein intermediate chain 2 isoform 2.1;Cytoplasmic dynein intermediate chain 2 isoform 2.2;Cytoplasmic dynein intermediate chain 2 isoform 2.5;Cytoplasmic dynein 1 intermediate chain 2;Cytoplasmic dynein 1 intermediate chain 2;Uncharacterized protein (Fragment)	46768.9	39157.3	44409.9	42897.3	42750.7
Q3UC72;Q3UPA3;Q3UUX9;Q61598	Rab GDP dissociation inhibitor (Fragment);Rab GDP dissociation inhibitor (Fragment);Rab GDP dissociation inhibitor;Rab GDP dissociation inhibitor beta	694205	653165	575474	616273	646404
Q3U7C0;Q3UDQ7;Q8JZQ2	Uncharacterized protein;Uncharacterized protein;AFG3-like protein 2	16419.8	13248.4	21252.6	16391.3	20513.7
A0A075B5P5;A0A1Y7VJN6;P03987	Immunoglobulin heavy constant gamma 3 (Fragment);Immunoglobulin heavy constant gamma 3 (Fragment);Ig gamma-3 chain C region	81878.3	94865.4	295015	1.02809e+06	642564
A2AFQ2;Q99N15	3-hydroxyacyl-CoA dehydrogenase type-2;17beta-hydroxysteroid dehydrogenase type 10/short chain L-3-hydroxyacyl-CoA dehydrogenase	1.57935e+06	1.23883e+06	1.2876e+06	1.19318e+06	1.51558e+06
Q8K411	Presequence protease, mitochondrial	32146.1	29747.3	32171.7	30647.9	25261.6
Q91WS0	CDGSH iron-sulfur domain-containing protein 1	108511	89725.5	112820	92028.1	74811.6
P40124;Q3TC53;Q3U0U5;Q3UNQ0;Q3UVJ2	Adenylyl cyclase-associated protein 1;Adenylyl cyclase-associated protein;Adenylyl cyclase-associated protein;Adenylyl cyclase-associated protein;Adenylyl cyclase-associated protein	96698.8	155490	136328	146997	144241
Q3TVK3;Q3U3I6;Q8CAJ7;Q9Z2W0	Aspartyl aminopeptidase;Uncharacterized protein;Uncharacterized protein;Aspartyl aminopeptidase	234218	233880	211797	219964	216776
D0EM45;D0EM46;D0EM47;Q9JKL5	Tescalcin variant 1;Calcineurin B homologous protein 3;Tescalcin variant 3;Calcineurin B homologous protein 3	8115.77	10488.6	7579.47	5649.52	6967.22
D3YXT0;Q91WD5	NADH dehydrogenase [ubiquinone] iron-sulfur protein 2, mitochondrial;NADH dehydrogenase [ubiquinone] iron-sulfur protein 2, mitochondrial	576276	385093	557375	357738	339705
P45952	Medium-chain specific acyl-CoA dehydrogenase, mitochondrial	6.52711e+06	6.10649e+06	6.95816e+06	6.12708e+06	6.82065e+06
A0A1B0GRP7;Q3UYN1;Q544R1;Q9Z2Y8	Pyridoxal phosphate-binding protein (Fragment);Uncharacterized protein;Proline synthetase co-transcribed;Pyridoxal phosphate homeostasis protein	186935	160928	172957	174824	201435
A0A0R4J023;Q9JLZ3	Methylglutaconyl-CoA hydratase, mitochondrial;Methylglutaconyl-CoA hydratase, mitochondrial	606137	338294	355637	329340	512370
Q91X72	Hemopexin	705913	1.50055e+06	1.47789e+06	1.61343e+06	631112
P27612	Phospholipase A-2-activating protein	67100	67481.1	60651.2	53283.7	60161.3
Q9D6J6	NADH dehydrogenase [ubiquinone] flavoprotein 2, mitochondrial	637349	554241	700655	577229	531687
D3YWH9;F7CJS8;Q6ZWN5;Q96EC0;Q9CXW7	40S ribosomal protein S9;40S ribosomal protein S9 (Fragment);40S ribosomal protein S9;Rps9 protein (Fragment);40S ribosomal protein S9	128629	133284	185447	193180	125854
Q8BGH2	Sorting and assembly machinery component 50 homolog	135409	90007.8	148851	121599	118921
Q3T9Z2;Q91Z53	Glyoxylate reductase/hydroxypyruvate reductase	590953	563397	534323	525283	537344
P63325;Q3U9P0;Q5M9K7	40S ribosomal protein S10;Uncharacterized protein;MCG21688	103226	92597	107646	111545	82739.2
P37804	Transgelin	199638	244089	155740	143215	186386
Q01853	Transitional endoplasmic reticulum ATPase	1.1104e+06	965913	849673	809854	983424
P48787;Q497F1	Troponin I, cardiac muscle;Troponin I, cardiac 3	647590	792574	713325	690245	652572
P10833;Q3U1N3	Ras-related protein R-Ras;Harvey rat sarcoma oncogene, subgroup R	42206.4	31982.6	47050.9	42717	49334.2
B1AZ14;B1AZ15;Q3UMF0	Cordon-bleu protein-like 1	12541.4	15736.1	12259	15687	19301.2
P60335	Poly(rC)-binding protein 1	230493	216773	216419	206819	227004
Q9CQX8	28S ribosomal protein S36, mitochondrial	128784	155738	135296	150311	153315
Q80SW1	S-adenosylhomocysteine hydrolase-like protein 1	92025.4	109567	87672.7	87871.2	98274.9
P24547;Q3U9N8;Q3UAT9	Inosine-5'-monophosphate dehydrogenase 2;Inosine-5'-monophosphate dehydrogenase;Inosine-5'-monophosphate dehydrogenase	20990.7	44345.9	33585.8	49003.7	35988.4
A0A1D5RLW5;A0A1D5RM85;P62717;Q3THJ0	60S ribosomal protein L18a;60S ribosomal protein L18a (Fragment);60S ribosomal protein L18a;60S ribosomal protein L18a	45600.1	42055.7	67195	63731.5	41625.8
Q9DBG5	Perilipin-3	81542.8	60437.3	74926.1	63147.8	79565.6
P63276;Q3TK12;Q5M9L7;Q8BT90	40S ribosomal protein S17;Uncharacterized protein;MCG15301, isoform CRA_a;Uncharacterized protein (Fragment)	66823	101708	119944	121812	84273.6
Q9Z2I0	Mitochondrial proton/calcium exchanger protein	25427.7	23015.3	31078.4	25850.6	19415.9
P24549	Retinal dehydrogenase 1	194240	303117	149369	148172	205766
P55264	Adenosine kinase	356626	286276	293099	302223	350182
Q3UQM8;Q8BMS4	Ubiquinone biosynthesis O-methyltransferase, mitochondrial;Ubiquinone biosynthesis O-methyltransferase, mitochondrial	121045	108910	125752	99237.6	112960
P47911;Q3UCH0;Q3UFI4	60S ribosomal protein L6	67381.5	62786.4	109938	101986	72869.3
A3KML3;P68254	MCG126220;14-3-3 protein theta	69441.7	73041.8	53745.5	44980.1	45238.7
A0A1Y7VKY1;F6YVP7;P62270;Q3TW65;Q561N5	MCG116671;Predicted gene 10260;40S ribosomal protein S18;Uncharacterized protein;MCG23000, isoform CRA_b	207942	239470	318517	297224	216130
A0A1S6GWJ9;Q8K239;Q9CZR8	Elongation factor Ts, mitochondrial;Tsfm protein (Fragment);Elongation factor Ts, mitochondrial	74434.2	64557.6	82341.9	73353.7	88350.3
P70296;Q3TGC5;Q5EBQ2	Phosphatidylethanolamine-binding protein 1;Uncharacterized protein;MCG7941, isoform CRA_f	2.1645e+06	1.87673e+06	1869399	1.84095e+06	2.05226e+06
Q9DB20	ATP synthase subunit O, mitochondrial	2.21925e+06	1.15574e+06	1.93683e+06	1.60087e+06	1.55257e+06
Q3UJW9;Q540D7;Q9JII6	Uncharacterized protein;Aldehyde reductase;Alcohol dehydrogenase [NADP(+)]	158820	167578	144865	169813	151638
Q3TXJ4;Q99JZ4	Uncharacterized protein;GTP-binding protein SAR1a	246411	232310	205803	177575	227614
Q99MR8	Methylcrotonoyl-CoA carboxylase subunit alpha, mitochondrial	399743	377831	261826	312877	404951
B2RUJ7;Q00519	Xanthine dehydrogenase;Xanthine dehydrogenase/oxidase	54392.4	99491.4	140944	159232	78446.3
O88746;Q3UDC3;Q561M4	Target of Myb protein 1;Target of Myb protein 1;Target of myb1 homolog (Chicken)	199682	171375	185076	227649	198364
O88587	Catechol O-methyltransferase	115542	103071	121637	146124	97664.1
D3Z041;P41216	Long-chain-fatty-acid--CoA ligase 1	913154	637504	1.03186e+06	733981	705646
Q3TML6;Q3UDF8;Q3UIJ2;Q9Z0N1	Eukaryotic translation initiation factor 2, subunit 3, structural gene X-linked;Uncharacterized protein;Uncharacterized protein;Eukaryotic translation initiation factor 2 subunit 3, X-linked	46489.7	37749.2	32208	37883.2	52964.3
Q9DCS3	Enoyl-[acyl-carrier-protein] reductase, mitochondrial	64272.2	53241.3	55885.7	49742.9	61792
B2RT97;Q9WVJ2	Proteasome (Prosome, macropain) 26S subunit, non-ATPase, 13;26S proteasome non-ATPase regulatory subunit 13	73481.9	74942.9	70306.7	86850.3	79837.6
P61148;Q6ZWS1	Fibroblast growth factor 1;Fibroblast growth factor	57517.6	50475.2	36732.9	29795.3	56206.1
O55234	Proteasome subunit beta type-5	103837	96609.2	76673.8	61955.2	76734.8
P10605;Q3TVS6	Cathepsin B;Uncharacterized protein	98856.3	89818.4	116894	108790	101879
D3Z6B9;Q8K009	Mitochondrial 10-formyltetrahydrofolate dehydrogenase	46678.8	46608.1	47632.8	36176	31380.8
Q3UGC8;Q91ZA3	Propionyl-Coenzyme A carboxylase, alpha polypeptide, isoform CRA_b;Propionyl-CoA carboxylase alpha chain, mitochondrial	611793	474586	517664	483586	583342
F6W2Q5;H3BK65;P42567;Q5JC28;Q80ZL3	Epidermal growth factor receptor substrate 15;Epidermal growth factor receptor substrate 15;Epidermal growth factor receptor substrate 15;Epidermal growth factor receptor pathway substrate 15 isoform B;Epidermal growth factor receptor pathway substrate 15	19308.2	22589.2	17727.6	26402.5	22645.6
Q91VR5	ATP-dependent RNA helicase DDX1	56792.8	55559.9	62767.2	71994.6	77252.2
P58389;Q543N6;Q8C0E1	Serine/threonine-protein phosphatase 2A activator	47762.5	39959.6	25358.7	25738.3	32580.7
A0A0N4SWE8;Q9D7X8	Gamma-glutamylcyclotransferase (Fragment);Gamma-glutamylcyclotransferase	36719.7	36502.9	35656.4	32657.2	28514.3
Q9JKS4	LIM domain-binding protein 3	3982470	3.57163e+06	4.59322e+06	4.37936e+06	4.48934e+06
P58771;Q545Y3	Tropomyosin alpha-1 chain;Tropomyosin 1, alpha, isoform CRA_l	248894	349243	324771	415295	317276
Q5GQ64;Q9Z0F7	Gamma-synuclein (Fragment);Gamma-synuclein	20906.8	20328.5	19960.2	12902.8	14696.4
Q3TW74;Q922D8	Uncharacterized protein;C-1-tetrahydrofolate synthase, cytoplasmic	135473	131318	115398	176296	179633
E9Q4T8;Q6ZQ84;Q9JLV5	Cullin-3;MKIAA0617 protein (Fragment);Cullin-3	21041.5	22811.5	17912.8	16918.5	18585.1
Q00623;Q3V2G1	Apolipoprotein A-I;Uncharacterized protein	799845	764608	583098	423429	595187
Q99PT1	Rho GDP-dissociation inhibitor 1	680034	747500	733418	745398	721913
P99029;Q3U7H9;Q3UWS9	Peroxiredoxin-5, mitochondrial;Uncharacterized protein (Fragment);Uncharacterized protein (Fragment)	3.42508e+06	2.22099e+06	2.50483e+06	1.88812e+06	3.24797e+06
P42125	Enoyl-CoA delta isomerase 1, mitochondrial	3.81958e+06	3.19564e+06	3436920	3.45669e+06	3.6452e+06
P97355	Spermine synthase	21492.7	25087.7	26395.1	22043	22480.6
P63085;Q3UF82	Mitogen-activated protein kinase 1;Mitogen-activated protein kinase	77025.2	93590.6	78585.8	83721.3	81442.4
P10518;Q9DD05	Delta-aminolevulinic acid dehydratase	583022	460946	509680	855422	511549
O35295	Transcriptional activator protein Pur-beta	39647.4	42206.9	42116.5	42588.9	35788.8
Q3TUI9;Q3TUX3;Q3UPK6;Q9Z2U1	Proteasome subunit alpha type;Proteasome subunit alpha type;Proteasome subunit alpha type;Proteasome subunit alpha type-5	165469	162364	136421	150542	144075
A0A1Y7VK19;Q9DCB8	Iron-sulfur cluster assembly 2 homolog, mitochondrial (Fragment);Iron-sulfur cluster assembly 2 homolog, mitochondrial	59263.9	42964.7	48479.9	44132.4	50546.4
Q07417	Short-chain specific acyl-CoA dehydrogenase, mitochondrial	1.92197e+06	1.4058e+06	1.57892e+06	1.39038e+06	1.50244e+06
Q6ZPS9;Q80Y09;Q9WU78	MKIAA1375 protein (Fragment);Pdcd6ip protein;Programmed cell death 6-interacting protein	63047.8	59907.4	49751.3	57814.8	64495
Q3TGR2;Q8K0E8	Fibrinogen, B beta polypeptide, isoform CRA_a;Fibrinogen beta chain	207380	361813	156487	187339	215630
E9QKR0;P62880;Q3U9V4	Guanine nucleotide-binding protein G(I)/G(S)/G(T) subunit beta-2;Guanine nucleotide-binding protein G(I)/G(S)/G(T) subunit beta-2;Guanine nucleotide binding protein, beta 2, isoform CRA_a	36321.3	35218	49191.7	38884.5	32551.1
Q3UGR5	Haloacid dehalogenase-like hydrolase domain-containing protein 2	192656	163729	150478	135631	157208
Q9D172	ES1 protein homolog, mitochondrial	1.84594e+06	1.08452e+06	1232269	1.33658e+06	1.78846e+06
P62702;Q3UXQ6;Q545F8;Q545X8	40S ribosomal protein S4, X isoform;40S ribosomal protein S4;40S ribosomal protein S4;40S ribosomal protein S4	142397	127162	170793	154692	108974
Q9CQM9	Glutaredoxin-3	104460	109034	88934.5	89204.4	100465
D3Z7P3;D3Z7P4	Glutaminase kidney isoform, mitochondrial;Glutaminase kidney isoform, mitochondrial	44594.3	43355.7	45021.8	38162.8	38964.6
Q6P8J7	Creatine kinase S-type, mitochondrial	8.14066e+06	7.33035e+06	8.26184e+06	6.13347e+06	7.0251e+06
Q3U878;Q3UGB5;Q9JII5	Uncharacterized protein;DAZ associated protein 1, isoform CRA_b;DAZ-associated protein 1	76868	83776.1	70272.7	81617.7	65493
Q9D154	Leukocyte elastase inhibitor A	15068.5	19081.4	16620.1	16087.6	17672
A0A0N4SVQ1;Q62425	Cytochrome c oxidase subunit NDUFA4	900895	424821	640405	346843	587929
A0A1B0GSG5;Q3UM23;Q91VI7	Ribonuclease inhibitor;Uncharacterized protein;Ribonuclease inhibitor	215410	217825	222915	238959	240784
Q9CR24	Nucleoside diphosphate-linked moiety X motif 8	69851.3	32166.6	38476.8	38323.3	49995.3
B2RQQ1;Q02566	MCG133649, isoform CRA_a;Myosin-6	220692	218022	251759	298337	163025
P28271;Q8VDC3	Cytoplasmic aconitate hydratase;Cytoplasmic aconitase	170920	174300	154924	177272	179948
Q8BWT1	3-ketoacyl-CoA thiolase, mitochondrial	6.0335e+06	5.7852e+06	4.97987e+06	4.58675e+06	4.91768e+06
P01806;P01807;P01808	Ig heavy chain V region 441;Ig heavy chain V region X44;Ig heavy chain V region T601	10646.8	9654.16	17410.2	26859.6	25240.1
A0A0R4J0X5;Q00896	Alpha-1-antitrypsin 1-3	1.57116e+06	1.51484e+06	939092	864784	789870
Q3U6L3;Q9QUH0	Glutaredoxin, isoform CRA_a;Glutaredoxin-1	201685	120577	116243	93014.9	124639
Q9D2G2	Dihydrolipoyllysine-residue succinyltransferase component of 2-oxoglutarate dehydrogenase complex, mitochondrial	3.18046e+06	2.18966e+06	2.79569e+06	2.75718e+06	3.01048e+06
P35235	Tyrosine-protein phosphatase non-receptor type 11	97279.5	96283.4	99273.4	105853	109830
P17742;Q3TE63;Q3UAJ1;Q5SVY2	Peptidyl-prolyl cis-trans isomerase A;Peptidyl-prolyl cis-trans isomerase;Peptidyl-prolyl cis-trans isomerase;Peptidyl-prolyl cis-trans isomerase	505682	537099	465209	578473	577034
Q9R1P3	Proteasome subunit beta type-2	236466	192059	155167	179182	189489
P97315;Q4FJX4	Cysteine and glycine-rich protein 1;Csrp1 protein	32687.4	53291.4	29678.3	29871.3	35384.9
P62962;Q5SX50	Profilin-1;Profilin	1.24939e+06	1.29775e+06	1.27778e+06	1.1607e+06	1.2656e+06
H3BIY9;H3BKM0;Q5SWR1;Q9DBG3	AP complex subunit beta;AP complex subunit beta;AP complex subunit beta;AP-2 complex subunit beta	40614.3	31664.6	32337.3	35339.2	33632.3
Q8BQL7;Q9QZ06	Uncharacterized protein;Toll-interacting protein	79866	59611.3	59164.9	79322.1	81206.2
A0A0R4J0S3;Q924D0	Reticulon 4 interacting protein 1;Reticulon-4-interacting protein 1, mitochondrial	147921	109304	134624	114830	154295
Q78ZM0;Q9CSC2;Q9CU14	Sorting nexin 3, isoform CRA_b;Uncharacterized protein (Fragment);Uncharacterized protein (Fragment)	51327	44393.9	54899.3	67109.9	59773.2
P52430	Serum paraoxonase/arylesterase 1	49138.9	52728.3	33140.4	55407	44941.6
A0A140T8L1;P12970;Q58ET1;Q5EBG5;Q6P1A9;Q80UT7	Ribosomal protein L7A, pseudogene 3;60S ribosomal protein L7a;MCG11348;Ribosomal protein L7A;Ribosomal protein L7A;Rpl7a protein (Fragment)	65647	89651.8	139885	125096	96277.5
Q6ZWV7	60S ribosomal protein L35	46905.9	35517.3	73577.2	68151.5	44818.2
O70571;Q544J2	[Pyruvate dehydrogenase (acetyl-transferring)] kinase isozyme 4, mitochondrial;Pyruvate dehydrogenase kinase, isoenzyme 4	58918.9	15318.8	191754	54493	42543
A0A0R4J094	Fumarylacetoacetate hydrolase domain-containing 2A	291316	224853	239867	190767	245276
Q9D1A2	Cytosolic non-specific dipeptidase	173066	194577	198104	214162	191489
E0CXN5;P13707	Glycerol-3-phosphate dehydrogenase [NAD(+)];Glycerol-3-phosphate dehydrogenase [NAD(+)], cytoplasmic	260254	570823	358382	215292	258371
Q91WU5	Arsenite methyltransferase	103232	105356	105674	101501	114167
Q60676	Serine/threonine-protein phosphatase 5	65288	59311.7	57536.4	63266.6	69279.7
P15327	Bisphosphoglycerate mutase	416260	347455	158043	227430	309604
E9PV24	Fibrinogen alpha chain	177998	406936	219299	231942	232227
E9PW66;P28656;Q3TF41;Q8BSH9	Nucleosome assembly protein 1-like 1	59763.3	59424.2	34276	52982.5	42714.1
P20108	Thioredoxin-dependent peroxide reductase, mitochondrial	3.66636e+06	2.37057e+06	2.66063e+06	2.3082e+06	2.92553e+06
Q543B9;Q9QUR6	Prolyl endopeptidase	126740	117249	117993	113206	116990
Q05CI8;Q8BTY1	Ccbl1 protein;Kynurenine--oxoglutarate transaminase 1	52318.7	66428.5	55204.1	44363.7	36948.5
A0A0R4J008;D3YYI8;O09106;P70288;Q3UXH8;Q58E49	Histone deacetylase;Histone deacetylase;Histone deacetylase 1;Histone deacetylase 2;Uncharacterized protein (Fragment);Histone deacetylase	34209.3	37317.2	41579.5	37132	38855.4
Q3TCD4;Q9WUR2	Enoyl-CoA delta isomerase 2, mitochondrial;Enoyl-CoA delta isomerase 2, mitochondrial	318586	250735	312600	305863	286756
A0A0G2JGS4;E9Q1T1;E9Q1V9;E9Q1W0;Q6PHZ2	Calcium/calmodulin-dependent protein kinase type II subunit delta	228317	197816	196927	172474	209148
A0A0A0MQA5;P68368	Tubulin alpha chain (Fragment);Tubulin alpha-4A chain	1.18935e+06	1.06531e+06	982507	1.06066e+06	1.28147e+06
D3YU22;Q3UH68	LIM and calponin homology domains-containing protein 1	19020	18042.9	21423.2	19225.4	21742.7
P53395;Q7TND9	Lipoamide acyltransferase component of branched-chain alpha-keto acid dehydrogenase complex, mitochondrial;Dihydrolipoamide acetyltransferase component of pyruvate dehydrogenase complex	173348	151832	126693	131832	167415
A0A1B0GSX0;P06151;Q564E2	L-lactate dehydrogenase;L-lactate dehydrogenase A chain;L-lactate dehydrogenase	5.10315e+06	3.9359e+06	4.033e+06	4.68917e+06	5.34484e+06
A0A0U1RNF2;A2RTH5	Leucine carboxyl methyltransferase 1	35187.3	39352.6	36599.7	17389.5	17887.1
P00920	Carbonic anhydrase 2	1.77724e+06	1.54247e+06	513987	857324	1.18953e+06
Q8C7H1	Methylmalonic aciduria type A homolog, mitochondrial	46436.5	41654.2	40120.9	33565.2	43123.4
P15105	Glutamine synthetase	97646.1	143913	142075	103328	114554
A0A0M3HEQ0;A0A0U1RPV8;A0A0U1RQA4;J3QMN4;J3QMQ8;Q9JLT4	Thioredoxin reductase 2, mitochondrial;Thioredoxin reductase 2, mitochondrial;Thioredoxin reductase 2, mitochondrial;Thioredoxin reductase 2, mitochondrial;Thioredoxin reductase 2, mitochondrial;Thioredoxin reductase 2, mitochondrial	37727.2	38249.4	39769	32959.6	34845.2
G5E902;Q3THU8;Q8VEM8	MCG10343, isoform CRA_b;Uncharacterized protein;Phosphate carrier protein, mitochondrial	1.34197e+06	897462	1.14085e+06	1.17866e+06	1.08549e+06
Q8BMF3	NADP-dependent malic enzyme, mitochondrial	134646	106389	117885	134141	125554
Q149B8	PGC-1 and ERR-induced regulator in muscle protein 1	50239.1	36779.9	72208.5	51925.6	51089.7
P80318;Q3U4U6	T-complex protein 1 subunit gamma	200007	178969	182752	192734	182232
Q3TDF8;Q3TF02;Q3TL10;Q3U6V5;Q8BWY3	Uncharacterized protein;Uncharacterized protein;Uncharacterized protein;Uncharacterized protein;Eukaryotic peptide chain release factor subunit 1	58475	57466.3	52666.7	51863.6	53274
Q9QYS9	Protein quaking	21648.3	31731.1	31524.3	28092.3	26432.8
A8DUV3;P01942	Alpha-globin;Hemoglobin subunit alpha	108304852	104041306	32850773	3.19239e+07	105849940
O35972	39S ribosomal protein L23, mitochondrial	39968.5	38754.9	37480.2	33666.2	32819.2
A2AFI9;A2AFJ1;Q3UX53;Q60972;Q60973;Q8C5H3	Histone-binding protein RBBP7;Histone-binding protein RBBP7;Uncharacterized protein;Histone-binding protein RBBP4;Histone-binding protein RBBP7;Uncharacterized protein	23258.3	37101.7	33852.9	34613.6	28145.3
Q8R104	NAD-dependent protein deacetylase sirtuin-3	52252.3	32208.9	40815.3	25651.1	43413
A0A140LIF0;P97478;Q3TYT1	5-demethoxyubiquinone hydroxylase, mitochondrial;5-demethoxyubiquinone hydroxylase, mitochondrial;5-demethoxyubiquinone hydroxylase, mitochondrial	85479.1	69975.3	70881.8	66691.5	74936.2
Q8C845;Q9D8Y0	EF-hand domain-containing protein D2	26669.7	35748.5	37893.2	46268.8	28798.1
O35685	Nuclear migration protein nudC	22766.1	34756.2	19898.5	21620.7	19428.3
P58252;Q3TK17;Q3TX47;Q3UDC8;Q3UMI7;Q6P9L9	Elongation factor 2;Uncharacterized protein;Uncharacterized protein;Uncharacterized protein;Uncharacterized protein;Eef2 protein (Fragment)	1.64014e+06	1.89914e+06	1.93746e+06	2.13172e+06	1.89655e+06
P05132	cAMP-dependent protein kinase catalytic subunit alpha	52031.7	54034.6	47830.8	41161.5	54834.6
F7A8H6;O70325;Q3TI34;Q3TIF2;Q5XJZ8;Q76LV0;S4R1E5	Glutathione peroxidase;Phospholipid hydroperoxide glutathione peroxidase, mitochondrial;Glutathione peroxidase;Uncharacterized protein;Glutathione peroxidase (Fragment);Glutathione peroxidase;Glutathione peroxidase	92704.7	72262.1	56071.9	47732.6	88455.9
Q8K4Z3	NAD(P)H-hydrate epimerase	353781	294532	310481	282514	323539
Q3UM45	Protein phosphatase 1 regulatory subunit 7	143702	138655	132321	138083	133111
Q76MZ3	Serine/threonine-protein phosphatase 2A 65 kDa regulatory subunit A alpha isoform	436116	530530	497365	476221	450532
P14869;Q5FWB6;Q5M8R8	60S acidic ribosomal protein P0	42793.9	39970.4	75498.1	67494.5	47324
Q99N93;Q9CSU4	39S ribosomal protein L16, mitochondrial;Uncharacterized protein (Fragment)	28573	27110.9	23656.7	23335.5	24330.8
Q4FJR9;Q64339	G1p2 protein;Ubiquitin-like protein ISG15	118635	145132	157766	315052	150899
O08997	Copper transport protein ATOX1	90141	99168.8	84231.8	75072.9	107512
Q9D020	Cytosolic 5'-nucleotidase 3A	70537.6	74473.2	86418.3	112360	82492.7
Q9CZU6	Citrate synthase, mitochondrial	1.42284e+07	11534319	1.28288e+07	1.15777e+07	13501615
Q543S0;Q8CAZ9;Q9JK53	Proline arginine-rich end leucine-rich repeat;Uncharacterized protein;Prolargin	54978.8	55035.2	50244.9	53438	44491.9
P68037;Q561N4	Ubiquitin-conjugating enzyme E2 L3;MCG1032217	344215	259220	264398	232827	291559
P20152;Q3TFD9;Q3TWV0;Q3U6S1;Q3V2S4;Q5FWJ3	Vimentin;Uncharacterized protein;Uncharacterized protein;Uncharacterized protein;Uncharacterized protein;Vimentin	89043.8	135356	151159	142004	117757
Q3V2D0;Q8CGK3	Lon protease homolog, mitochondrial;Lon protease homolog, mitochondrial	529561	366371	365220	298758	387104
A0A075B5P6;A0A075B6A0;P01872	Ig mu chain C region (Fragment);Ig mu chain C region (Fragment);Ig mu chain C region	164748	286146	193224	358067	256925
P54797;Q8BTN3	Transport and Golgi organization 2 homolog;DNA segment, Chr 16, human D22S680E, expressed, isoform CRA_c	193465	161452	172998	186782	170997
Q71RI9	Kynurenine--oxoglutarate transaminase 3	185091	143607	158861	159763	199197
F8VPN4	Amylo-1,6-glucosidase, 4-alpha-glucanotransferase	311208	255763	274822	284584	289524
B2RRH9;Q3THK7	Guanine monphosphate synthetase;GMP synthase [glutamine-hydrolyzing]	21159.4	21619.2	17455.3	19502.8	22689.4
Q8BGS2	BolA-like protein 2	62599.9	58060.1	49065.6	51497.8	59963.5
P10639	Thioredoxin	119964	186071	145212	183838	189367
A0A023NCR8;A0A023NCS0;A0A023ND59;A0A023NDP0;A0A023NDP5;A0A023NDQ1;A0A023NE65;A0A023NE78;A0A023UL25;A0A075DCW5;A0A0K1W397;A0A0U2K7A0;A0A0U2L632;A0A0U2M169;A0A0U2M1A2;A0A0U2QFD1;A0A0U2REU1;A0A0U2UZH0;A0A0U3AJS9;A0A140GE27;A0A141CM53;A0A1E1F976;A0A1E1F982;A0A1E1F983;A0A1E1F984;A0A1E1F987;A0A1E1F990;A0A1E1F993;A0A1E1F999;A0A1E1F9C3;A0A1S6PXL0;A0A1S6PXL1;A0A1S6PXL4;A0A1S6PXL6;A0A1S6PXL7;A0A1S6PXN0;A0A…	Cytochrome b (Fragment);Cytochrome b (Fragment);Cytochrome b (Fragment);Cytochrome b (Fragment);Cytochrome b (Fragment);Cytochrome b (Fragment);Cytochrome b	251048	96106.9	118122	79234.7	134869
P97384	Annexin A11	18587.1	27622.7	26112.4	26192.2	20751.1
Q80ZZ0;Q8K1X5;Q9WVK4	EH-domain containing 1;EH-domain containing 1 (Fragment);EH domain-containing protein 1	326025	385168	364016	338005	333423
F8WHP8;P56135	ATP synthase subunit f, mitochondrial;ATP synthase subunit f, mitochondrial	2.86e+06	2.01749e+06	2.92888e+06	2.48058e+06	2.3885e+06
P47199;Q80XR3	Quinone oxidoreductase;Crystallin, zeta	70991.3	73631.8	75333.5	71447	74684.2
A0A0G2JFB4;A0A0G2JH04;P63073;Q3TK95	Eukaryotic translation initiation factor 4E;Eukaryotic translation initiation factor 4E;Eukaryotic translation initiation factor 4E;Uncharacterized protein	97339.9	75831.7	67261.4	67010.8	75746
D3YYE1;D3Z7M9;O35381	Acidic leucine-rich nuclear phosphoprotein 32 family member A (Fragment);Acidic leucine-rich nuclear phosphoprotein 32 family member A;Acidic leucine-rich nuclear phosphoprotein 32 family member A	109332	139565	120797	102296	85186.3
O35943;Q3TV21;Q3UG34;Q6PDS4	Frataxin, mitochondrial;Frataxin;Uncharacterized protein;Fxn protein	45566.5	56204.7	56621.4	43530.8	52183.4
Q3U7Z6;Q9DBJ1	Phosphoglycerate mutase;Phosphoglycerate mutase 1	4.58226e+06	3.99669e+06	3.54398e+06	3.8004e+06	4.49886e+06
Q6YJU2;Q8CB17;Q9QXC1	GUGU alpha;Uncharacterized protein;Fetuin-B	95697	137034	116681	304638	132593
Q62261	Spectrin beta chain, non-erythrocytic 1	75307.8	84632.9	77720.6	63142.4	93393.3
E9PYH2;Q91V12	Cytosolic acyl coenzyme A thioester hydrolase	137121	147148	125500	126185	123998
Q8QZS1	3-hydroxyisobutyryl-CoA hydrolase, mitochondrial	294751	258422	266094	233709	276170
P62141	Serine/threonine-protein phosphatase PP1-beta catalytic subunit	239088	252905	280961	227343	234306
Q99LX0	Protein/nucleic acid deglycase DJ-1	1.42891e+06	989334	1.0479e+06	1.14876e+06	1.38955e+06
Q05816;Q497I3	Fatty acid-binding protein, epidermal;Fatty acid binding protein 5, epidermal	357150	508717	373327	471164	411495
D3YWR7;Q8BVI4	Dihydropteridine reductase	305250	261438	254606	288959	305152
K3W4S6;Q9R062;V9GX26	Glycogenin;Glycogenin-1;Glycogenin (Fragment)	342161	347010	309106	325193	344058
A0A1S6GWH1;P62196	Uncharacterized protein;26S proteasome regulatory subunit 8	133607	151574	137176	149387	144842
P35293;Q0PD38	Ras-related protein Rab-18;RAB18, member RAS oncogene family, isoform CRA_a	39105.6	40164.2	44457.6	35379.4	30707.1
P14094;Q3TSQ1;Q3TV47;Q545P0	Sodium/potassium-transporting ATPase subunit beta-1;Sodium/potassium-transporting ATPase subunit beta;Sodium/potassium-transporting ATPase subunit beta;Sodium/potassium-transporting ATPase subunit beta	389150	270234	422722	331856	275908
Q3TGW0;Q3TWJ4;Q3ULF7;Q99JY9	Uncharacterized protein;Uncharacterized protein;MCG1196;Actin-related protein 3	118202	160057	137424	155627	127479
Q9JIF7	Coatomer subunit beta	51685.5	50526.2	51413.5	48320.2	43069.7
A8DUK0;P02088	Beta-globin;Hemoglobin subunit beta-1	256174400	274569924	55703742	77323562	243966144
P97290	Plasma protease C1 inhibitor	44660.5	94080.6	67896.1	59331.3	36848.4
Q3UWW9;Q5BKQ9;Q7TMI0;Q8BG32	Uncharacterized protein;MCG19050, isoform CRA_d;Psmd11 protein (Fragment);26S proteasome non-ATPase regulatory subunit 11	124694	122476	123034	132291	131149
P11404;Q5EBJ0	Fatty acid-binding protein, heart;Fatty acid binding protein 3, muscle and heart	50182116	3.88627e+07	38779632	43927337	51739315
Q5SW88	RAB1A, member RAS oncogene family	400826	395255	362721	310287	367880
Q9QUM9	Proteasome subunit alpha type-6	180837	172058	161125	170577	161659
Q99JY0	Trifunctional enzyme subunit beta, mitochondrial	4.50218e+06	2.80238e+06	4.58531e+06	3.85016e+06	3.6164e+06
A0A0G2JEC4;Q9JK48	Endophilin-B1	57981.5	63820.4	52512.9	54646.7	67997.4
A0A1S6GWG5;Q3UMV5;Q9D7N3	Mitochondrial ribosomal protein S9, isoform CRA_b;Uncharacterized protein;28S ribosomal protein S9, mitochondrial	21759.4	15958.3	21565.3	12115.2	15559.5
Q9D0I9	Arginine--tRNA ligase, cytoplasmic	104227	110354	101628	116213	100713
Q9DB60	Prostamide/prostaglandin F synthase	149845	109263	98289.6	98711.4	131814
Q4FK36;Q9R0P5	Destrin	367020	515480	393396	366139	387043
A0A0G2JDV8;Q9DAW9	Calponin;Calponin-3	49468.4	61173.5	44749.8	54834.3	50717.1
P09542	Myosin light chain 3	3.79875e+06	3.29436e+06	4.44338e+06	4.12093e+06	2.51105e+06
B2RRE0;Q9WTQ5	A kinase (PRKA) anchor protein (Gravin) 12;A-kinase anchor protein 12	42586.8	46969.3	46376.1	43570.2	49848.7
O09111;Q4VBC9	NADH dehydrogenase [ubiquinone] 1 beta subcomplex subunit 11, mitochondrial;Ndufb11 protein (Fragment)	448464	377092	614424	439438	412527
P01887;Q3U679;Q9D239	Beta-2-microglobulin	14834.3	45279.2	32942.3	41277.5	36992.2
E9PZD8;G3X8Q5;G3X9T8;Q61147	Ceruloplasmin	280550	510064	657184	707496	337953
P62242;Q497E9;Q5M9L9	40S ribosomal protein S8	88766.8	94499.8	134385	140065	114380
Q8BFP9;Q8R2U8	[Pyruvate dehydrogenase (acetyl-transferring)] kinase isozyme 1, mitochondrial;Pdk1 protein	450429	344662	442221	378684	373399
P08249	Malate dehydrogenase, mitochondrial	2.85996e+07	21760426	2.35927e+07	1.94022e+07	2.24964e+07
Q8VC96;Q9DBD0	Uncharacterized protein;Inhibitor of carbonic anhydrase	75567.8	134210	130286	165770	83431.6
Q91V64;Q9D096	Isochorismatase domain-containing protein 1;Uncharacterized protein	120196	120268	99051.3	81496.7	101328
B2RS41;Q8BWF0	Aldhehyde dehydrogenase family 5, subfamily A1;Succinate-semialdehyde dehydrogenase, mitochondrial	266314	235426	237862	229251	254525
E9PVM7;P48774	Glutathione S-transferase (Fragment);Glutathione S-transferase Mu 5	86207.8	65217.1	56523.8	87513	80257.3
O70435;Q58EV4;Q9DCD8	Proteasome subunit alpha type-3;Proteasome subunit alpha type;Proteasome subunit alpha type	229967	224341	211167	234533	232547
Q9D051	Pyruvate dehydrogenase E1 component subunit beta, mitochondrial	4.72943e+06	4445459	4.96889e+06	4.52058e+06	4.88755e+06
Q6IRU2	Tropomyosin alpha-4 chain	66800.1	83115.2	65500.5	88435.3	89596.8
Q61206	Platelet-activating factor acetylhydrolase IB subunit beta	79551.9	69895.9	57249.6	72906.2	83590.6
Q3U8F5;Q9D8W5	Uncharacterized protein;26S proteasome non-ATPase regulatory subunit 12	71198	85271	68159.8	72522.4	68719.9
O89112	LanC-like protein 1	41847.8	36815.2	37694.5	35251.2	38786.6
P27773	Protein disulfide-isomerase A3	262329	284085	328965	338289	312862
P07356;Q3UCD3;Q542G9;Q9CZI7	Annexin A2;Annexin;Annexin;Annexin	114569	189870	233586	224790	177345
P07901;Q3UIF3;Q80Y52	Heat shock protein HSP 90-alpha;Uncharacterized protein;Heat shock protein 90, alpha (Cytosolic), class A member 1	240865	150720	139480	185111	217250
P00329;Q3UKA4	Alcohol dehydrogenase 1;Alcohol dehydrogenase 1 (Class I), isoform CRA_c	40761.8	41544.7	38435.2	35343.1	32779.5
Q61704	Inter-alpha-trypsin inhibitor heavy chain H3	17845.9	20575.7	32661.2	47254.3	14919.7
P24472	Glutathione S-transferase A4	434891	411126	457097	407730	470616
P14685;Q3ULJ5	26S proteasome non-ATPase regulatory subunit 3;Uncharacterized protein	67805.8	71857.6	60647.3	61788.1	62473.1
Q5NCJ9;Q8R1I1	RIKEN cDNA 1110020P15, isoform CRA_b;Cytochrome b-c1 complex subunit 9	406778	241261	289645	210884	299197
Q62426	Cystatin-B	53222	48112.6	35665.7	33166	43750.8
Q3TIV6;Q8C1V4;Q8C292;Q8CFK5;Q8R2P8;Q99MN1	Lysine--tRNA ligase	74064.3	72076.7	58468.7	61364.3	60734
Q3T9Z7;Q3U3E7;Q8BH43;Q8BZD7	Uncharacterized protein;Uncharacterized protein (Fragment);Wiskott-Aldrich syndrome protein family member 2;Uncharacterized protein (Fragment)	26433.6	28182.9	25238.2	29829.7	33745
Q3TJX0;Q3U6N7;Q3U9M7;Q61233	Uncharacterized protein;Uncharacterized protein;Uncharacterized protein;Plastin-2	36603.8	103835	95795	118454	49246.7
P29341;Q3U8U8;Q8BN32	Polyadenylate-binding protein 1;Polyadenylate-binding protein;Polyadenylate-binding protein	96486.3	79144.6	96593	88414.8	72729
D3Z0F5;O88545;Q3UIT2	COP9 signalosome complex subunit 6;COP9 signalosome complex subunit 6;COP9 (Constitutive photomorphogenic) homolog, subunit 6 (Arabidopsis thaliana), isoform CRA_b	52276.2	49856.7	43107	45700.3	59579.9
P10649	Glutathione S-transferase Mu 1	1.95198e+06	1.4666e+06	1.57973e+06	1.6094e+06	1.7802e+06
Q64105	Sepiapterin reductase	620027	472534	480015	459260	589811
Q8K215	LYR motif-containing protein 4	50106.8	31983.2	33941.9	27045.4	40193.2
Q3U3D3;Q790I0;Q7TPT7;Q9Z1Q9	Uncharacterized protein;Valyl-tRNA synthetase 2, isoform CRA_b;Valyl-tRNA synthetase;Valine--tRNA ligase	50705.2	48802.5	49668.1	57025.6	50626.4
P47738;Q3TVM2;Q3U9J7;Q3UJW1;Q544B1	Aldehyde dehydrogenase, mitochondrial;Uncharacterized protein;Uncharacterized protein;Uncharacterized protein;Aldehyde dehydrogenase 2, mitochondrial, isoform CRA_b	1.14964e+06	854675	965731	860296	930502
Q3V384	AFG1-like ATPase	51966	33994.4	39564	30085	46926.6
P08226;Q3TX45;Q3TXU4;Q3UBS0;Q4FK40;Q6GTX3	Apolipoprotein E;Uncharacterized protein;Apolipoprotein E, isoform CRA_h;Uncharacterized protein;Apoe protein;Apoe protein	154693	406193	257991	249505	202875
E9Q1S3;Q01405;Q8C1E4	Protein transport protein Sec23A;Protein transport protein Sec23A;Uncharacterized protein	53416.7	53976.7	42758.3	42479.1	42913.9
A0A1S6GWJ8;B8JK32;B8JK33;Q3THB3;Q3TL61;Q3TW40;Q570Z0;Q9D0E1	Uncharacterized protein;Heterogeneous nuclear ribonucleoprotein M;Heterogeneous nuclear ribonucleoprotein M;Uncharacterized protein;Uncharacterized protein;Uncharacterized protein;MKIAA4193 protein (Fragment);Heterogeneous nuclear ribonucleoprotein M	67261.3	54402.9	70899.9	67184.6	57143.2
A0A140LIZ5;P54775;Q3TFA5;Q3TUN5;Q569X4;Q8BKU2	26S proteasome regulatory subunit 6B;26S proteasome regulatory subunit 6B;Uncharacterized protein;Uncharacterized protein;Proteasome (Prosome, macropain) 26S subunit, ATPase, 4;Uncharacterized protein	96875.5	127925	115781	119719	112179
A2AL12;B2RXM2;J3QNY1;Q0VG47;Q3UZG3;Q5FB19;Q6P6I7;Q6PFA7;Q8BG05	Heterogeneous nuclear ribonucleoprotein A3;EG627828 protein;Predicted pseudogene 9242;Heterogeneous nuclear ribonucleoprotein A3;Uncharacterized protein;Heterogeneous nuclear ribonucleoprotein A3;Hnrpa3 protein;Hnrpa3 protein (Fragment);Heterogeneous nuclear ribonucleoprotein A3	21864.8	27956.7	31311.8	25285.9	23134.6
B2RQS1	Striatin-3	32147.8	27873.3	32167.8	33991.7	31338.7
Q9DAR7	m7GpppX diphosphatase	38438.1	44516.3	43724.4	43232.1	43026.7
Q6ZWX6	Eukaryotic translation initiation factor 2 subunit 1	45138.9	39204.9	37115.8	44510.9	49627.6
A0A1W2P7A1;F7AEH4;Q6ZWZ6	40S ribosomal protein S12	119425	125892	167361	179966	149338
Q91VA7	Isocitrate dehydrogenase [NAD] subunit, mitochondrial	1.53006e+06	1.06482e+06	1.18187e+06	1.21829e+06	1.45314e+06
Q9CPQ1	Cytochrome c oxidase subunit 6C	1.34641e+06	751203	1.03639e+06	642994	977700
Q9DCW4	Electron transfer flavoprotein subunit beta	1.02641e+07	8.28559e+06	9.07574e+06	8.98005e+06	8.85056e+06
Q9R1P0	Proteasome subunit alpha type-4	221051	241808	211459	259510	226846
Q8BIJ6	Isoleucine--tRNA ligase, mitochondrial	208764	158488	182575	174588	205115
Q3TJG6;Q9R0Q7	Uncharacterized protein;Prostaglandin E synthase 3	62771.6	63598.8	62663.1	59558.5	59126.1
Q9CX34	Protein SGT1 homolog	40026.5	53441.8	43725.9	40041.4	33480.1
A0A068BFR3;P46638;Q78ZJ8	RAS oncogene family protein;Ras-related protein Rab-11B;MCG22989, isoform CRA_b	196325	153026	171341	171168	158083
B7ZCL8;P70290;Q542P4;Q684Q6	55 kDa erythrocyte membrane protein;55 kDa erythrocyte membrane protein;Membrane protein, palmitoylated;Membrane protein, palmitoylated (Fragment)	46603.4	44870.3	38120.9	56185.5	70615.6
Q3TC14;Q3U3B7;Q91UZ5;Q924A9	Inositol-1-monophosphatase (Fragment);Inositol-1-monophosphatase;Inositol monophosphatase 2;Inositol-1-monophosphatase (Fragment)	54002.2	63492.7	61264.2	65720.2	49197.8
P62874;Q3TQ70;Q3U1B1	Guanine nucleotide-binding protein G(I)/G(S)/G(T) subunit beta-1;Beta1 subnuit of GTP-binding protein;Uncharacterized protein	94644	79345.7	82687.4	70448.6	71379.2
Q8C0M9	Isoaspartyl peptidase/L-asparaginase	64369.1	67094.4	66143.8	68457	71290.8
Q8BMS1	Trifunctional enzyme subunit alpha, mitochondrial	3.646e+06	2.1508e+06	3.66151e+06	3.08136e+06	2.87301e+06
A2A4P4	Predicted gene, 27029	21311.4	26657.2	22923.3	20575.7	20885.5
A0A068WAQ5;A0A068WAZ7;A2A838;A2A839;A2A841;A2A842;B6ZHC8;P48193	Protein 4.1R (Fragment);Protein 4.1R (Fragment);Protein 4.1 (Fragment);Protein 4.1;Protein 4.1;Protein 4.1;Erythrocyte protein band 4.1;Protein 4.1	40551.8	36521.3	25845.5	26665	50858.4
P26041;Q3TZQ2	Moesin;Uncharacterized protein	300545	364362	247903	173560	313733
D3YUM1;Q91YT0	NADH dehydrogenase [ubiquinone] flavoprotein 1, mitochondrial;NADH dehydrogenase [ubiquinone] flavoprotein 1, mitochondrial	848024	635958	1.05119e+06	776975	742014
O08797	SPI6	54257.7	53771.5	48339.9	51286.6	47134.8
P52196;Q545S0	Thiosulfate sulfurtransferase;Sulfurtransferase	78965.2	93864	79988.4	70143.1	76821.8
Q5ND36;Q61247	Serine (Or cysteine) peptidase inhibitor, clade F, member 2, isoform CRA_c;Alpha-2-antiplasmin	93385.2	135162	86550.4	101534	81730.4
Q3TTA8;Q8BZ14;Q8C129	Aminopeptidase (Fragment);Uncharacterized protein;Leucyl-cystinyl aminopeptidase	83232.4	42185.7	48967.1	53539.4	54586.6
Q3TDA7;Q9WVE8	Protein kinase C and casein kinase substrate in neurons 2, isoform CRA_a;Protein kinase C and casein kinase substrate in neurons protein 2	113691	84446.2	53245.2	65083.8	109811
Q9Z1Z0	General vesicular transport factor p115	39086.1	43785.5	41047.8	33622.7	34700.6
P35700	Peroxiredoxin-1	3.36722e+06	3.53298e+06	3.2607e+06	3.27461e+06	3.36109e+06

## Sheet: Ratio
PG.ProteinDescriptions	5 d/0 d	8 d/0 d	11 d/0 d	19 d/0 d
Major vault protein;Uncharacterized protein;Major vault protein	0.59818	1.08211	1.34107	1.12408
Ubiquitin carboxyl-terminal hydrolase isozyme L3	0.909698	0.827564	0.853948	0.99484
Cysteine and glycine-rich protein 3	0.954691	0.957986	1.07186	1.09911
Kininogen-1	1.74277	1.23296	1.54273	1.19813
Acyl-Coenzyme A dehydrogenase family, member 8;Isobutyryl-CoA dehydrogenase, mitochondrial	0.830007	0.884159	0.933753	0.90333
Protein-L-isoaspartate O-methyltransferase;Protein-L-isoaspartate O-methyltransferase;Protein-L-isoaspartate O-methyltransferase (Fragment);Protein-L-isoaspartate(D-aspartate) O-methyltransferase;Protein-L-isoaspartate O-methyltransferase	1.75474	1.17981	1.26536	1.24185
Tubulin beta chain;Tubulin beta-2B chain	1.28938	0.999132	1.08349	1.01796
Polyadenylate-binding protein	0.797562	1.11307	0.98199	0.964738
Hydroxyacylglutathione hydrolase, mitochondrial;Hydroxyacyl glutathione hydrolase;Hydroxyacylglutathione hydrolase, mitochondrial	0.987144	0.712707	0.947725	1.09165
NADH dehydrogenase [ubiquinone] iron-sulfur protein 7, mitochondrial	0.7198	1.11133	0.843254	0.863771
Leucine-rich PPR motif-containing protein, mitochondrial	0.801988	0.888444	0.695038	0.923493
Aspartate aminotransferase, mitochondrial	0.819582	0.845885	0.767111	0.851087
Uncharacterized protein;Valacyclovir hydrolase	0.903257	1.05265	0.939411	0.951143
Prostaglandin reductase 2	0.808863	0.722711	0.820691	0.861829
Ubiquitin-conjugating enzyme E2 D3 (Fragment);Ubiquitin-conjugating enzyme E2 D3;Ubiquitin-conjugating enzyme E2 D3;Uncharacterized protein;MCG22362, isoform CRA_a;Uncharacterized protein;Uncharacterized protein	1.11866	1.3065	1.05993	1.10792
NADH dehydrogenase [ubiquinone] 1 alpha subcomplex subunit 5	0.551244	0.794852	0.532698	0.565426
Triosephosphate isomerase	0.894399	0.88128	0.900158	0.955976
Catenin alpha-1;Uncharacterized protein;Catenin (Cadherin associated protein), alpha 1;Catenin (Cadherin associated protein), alpha 1	1.22423	1.23027	1.28815	1.36858
NADH dehydrogenase [ubiquinone] 1 beta subcomplex subunit 10	0.744884	0.968802	0.80111	0.820593
Pccb protein (Fragment);Propionyl Coenzyme A carboxylase, beta polypeptide	0.715124	0.781881	0.730291	0.880213
Calpain-2 catalytic subunit;Uncharacterized protein	1.04821	0.99663	1.04287	1.03284
ADP-ribosylation factor 4;ADP-ribosylation factor 4;Uncharacterized protein	0.758985	0.673522	0.6772	0.873887
Uncharacterized protein;Polyribonucleotide nucleotidyltransferase 1, mitochondrial	0.840505	1.0187	0.958411	0.83485
Ferritin	0.892936	2.24664	2.54547	1.99157
Lumican	1.35103	1.14645	0.988633	0.847005
Histidine triad nucleotide-binding protein 1	1.00883	1.0098	1.18972	1.26856
ATP-binding cassette sub-family E member 1;Uncharacterized protein;Uncharacterized protein;ATP-binding cassette, sub-family E (OABP), member 1;Abce1 protein (Fragment)	1.05533	0.988263	1.10287	1.03021
Phosphoglycerate mutase 2;Phosphoglycerate mutase	0.895713	0.869918	0.827415	0.9443
60S ribosomal protein L27a	0.734079	1.39908	1.24913	0.906768
5'-AMP-activated protein kinase catalytic subunit alpha-2	0.906782	0.905561	0.84273	0.950472
RAB14 protein;Ras-related protein Rab-14	0.992732	0.893159	0.638619	0.680417
Hsc70-interacting protein;Uncharacterized protein (Fragment);Uncharacterized protein;Uncharacterized protein;Hsc70-interacting protein	0.93116	0.820972	0.841773	0.856881
Eif3j protein (Fragment);Eukaryotic translation initiation factor 3 subunit J-A;Eukaryotic translation initiation factor 3 subunit J-B	1.12062	0.865158	1.06711	1.18292
40S ribosomal protein S7	1.40627	2.08394	1.77445	1.2822
Probable ATP-dependent RNA helicase DDX6	1.13023	1.30611	0.965229	1.05399
Complement factor B;Predicted gene 20547;Complement factor B;Complement factor B, isoform CRA_a	1.67842	1.51969	1.37613	1.01385
Complement factor I	1.38116	1.20105	1.39562	1.08862
Succinyl-CoA:3-ketoacid coenzyme A transferase 1, mitochondrial	0.628424	0.766384	0.879718	1.01478
DEAD (Asp-Glu-Ala-Asp) box polypeptide 5;Uncharacterized protein (Fragment);Ddx5 protein (Fragment);Probable ATP-dependent RNA helicase DDX5;DEAD (Asp-Glu-Ala-Asp) box polypeptide 5	1.59577	1.64537	0.912407	1.052
Heterogeneous nuclear ribonucleoprotein A/B;Uncharacterized protein;Heterogeneous nuclear ribonucleoprotein A/B, isoform CRA_c;Heterogeneous nuclear ribonucleoprotein A/B;Heterogeneous nuclear ribonucleoprotein A/B;Heterogeneous nuclear ribonucleoprotein A/B, isoform CRA_b	1.55574	1.48329	1.45804	1.35968
Atypical kinase COQ8A, mitochondrial	0.662515	0.712154	0.545107	0.952806
Carbonyl reductase family member 4	0.726223	0.680682	0.634666	0.903308
6-phosphogluconate dehydrogenase, decarboxylating;6-phosphogluconate dehydrogenase, decarboxylating;6-phosphogluconate dehydrogenase, decarboxylating	1.37519	0.995776	0.883249	0.751916
Uroporphyrinogen-III synthase;Uroporphyrinogen III synthase, isoform CRA_a;Uncharacterized protein	1.19739	1.20064	2.12268	1.75102
Alpha-aminoadipic semialdehyde dehydrogenase	1.01606	0.946434	0.846674	0.982043
Succinate--CoA ligase [GDP-forming] subunit beta, mitochondrial	0.842753	0.86141	0.880497	0.855697
Alpha glucosidase 2 alpha neutral subunit;Neutral alpha-glucosidase AB	1.70671	1.34204	1.3011	1.05498
Tubulin alpha-1A chain	1.13188	0.945141	0.950745	0.983383
Bifunctional purine biosynthesis protein PURH	1.5444	1.06224	1.29683	1.33288
Signal transducer and activator of transcription 5B	1.08985	0.828075	0.892447	0.979998
von Willebrand factor A domain-containing protein 5A	1.11411	1.15729	1.29743	1.08077
Cytochrome c oxidase subunit I;Cytochrome c oxidase subunit I;Cytochrome c oxidase subunit I;Cytochrome c oxidase subunit I;Cytochrome c oxidase subunit 1;Cytochrome c oxidase subunit 1;Cytochrome c oxidase subunit 1	0.636523	0.711496	0.510771	0.760403
DnaJ homolog subfamily A member 1;Uncharacterized protein;DnaJ (Hsp40) homolog, subfamily A, member 1	1.60952	1.18613	1.30199	1.60677
9630033F20Rik protein;Fructose-2,6-bisphosphatase TIGAR	0.932862	0.950221	1.00061	1.17487
Leukotriene A-4 hydrolase	1.12751	0.972735	1.06447	1.05534
Alpha-1,4 glucan phosphorylase;Alpha-1,4 glucan phosphorylase;Glycogen phosphorylase, brain form	0.892186	0.860208	0.925773	0.998227
Uncharacterized protein;Geranylgeranyl transferase type-2 subunit alpha	0.852174	0.83417	0.800922	0.797681
Pleckstrin homology domain containing, family C (With FERM domain) member 1;Fermitin family homolog 2	0.900113	0.907474	0.767567	1.08984
Eml1 protein;Echinoderm microtubule-associated protein-like 1;Echinoderm microtubule-associated protein-like 1	0.994278	0.819662	0.763395	0.85383
GTPase IMAP family member 4	1.23811	1.06173	1.26096	1.30296
O-acetyl-ADP-ribose deacetylase MACROD1	0.763812	0.823393	0.843557	1.0378
Carboxypeptidase Q	0.828204	0.904865	0.955545	0.834517
Creatine kinase, muscle;Creatine kinase M-type	0.914091	0.851015	0.826689	0.94104
Annexin;Annexin A6;Annexin	1.71389	1.68483	1.59502	1.41253
Dihydropyrimidinase-related protein 3	1.47262	1.36214	1.38881	1.47848
Serine hydrolase-like protein;MCG4197, isoform CRA_b;Serine hydrolase-like protein	0.713757	0.82225	0.779504	0.830457
Ras-related protein Rab-2A;RAB2, member RAS oncogene family	0.802569	1.01266	0.732751	0.808554
Ribosome-recycling factor, mitochondrial	1.07904	0.555693	0.358784	1.31214
Translational activator of cytochrome c oxidase 1	0.712897	0.707961	0.630302	0.871884
Eukaryotic translation initiation factor 3 subunit L	1.09865	1.10152	1.18866	1.12023
Cathepsin Z, isoform CRA_b;Cathepsin Z;Cathepsin Z	1.3734	1.44758	1.67281	1.13498
NADH dehydrogenase;NADH dehydrogenase [ubiquinone] 1 alpha subcomplex subunit 7	0.92146	1.24507	0.922843	0.895429
Spectrin alpha chain, non-erythrocytic 1;Spectrin alpha chain, non-erythrocytic 1	0.959445	1.04015	0.772377	1.014
Fumarylacetoacetase	0.651141	0.658616	0.652417	0.736543
Phosphopantothenate--cysteine ligase	0.736035	0.583693	0.628978	0.655199
Glutathione transferase zeta 1 (Maleylacetoacetate isomerase), isoform CRA_c;Maleylacetoacetate isomerase	0.983701	0.862113	0.678202	0.866685
Beta-taxilin	1.02109	0.880683	0.901362	0.794276
Heat shock protein beta-1;Hspb1 protein	1.0571	1.23826	1.33264	1.04342
5-oxoprolinase	0.995488	0.986551	1.08545	1.01973
Zinc binding alcohol dehydrogenase, domain containing 2;Prostaglandin reductase-3	0.683693	0.844154	0.732858	0.824663
Actin-related protein 2/3 complex subunit 4	0.946493	0.800988	0.959825	1.05187
AHNAK nucleoprotein 2 (Fragment)	1.01924	1.3466	1.689	1.20245
F-box only protein 40;F-box protein 40;MKIAA1195 protein (Fragment)	1.10376	1.19554	1.29978	1.17593
Multifunctional protein ADE2	1.02814	1.18018	1.29754	1.22135
Glyoxalase domain-containing protein 4	0.877658	0.824183	0.936216	1.06994
Transforming acidic coiled-coil-containing protein 2	0.812438	0.959337	0.979554	1.11568
Pyruvate kinase PKM	0.989933	0.894196	0.905044	1.07364
Myosin light chain 4 (Fragment);Myosin light chain 4	1.33243	1.39425	1.47273	0.682154
Talin-1;MKIAA1027 protein (Fragment)	0.790872	0.763343	0.783037	0.898937
ATP synthase subunit beta, mitochondrial	0.843315	1.13726	0.933216	0.754432
Sulfhydryl oxidase 1	1.43678	1.3262	1.22726	1.03133
Glycerol-3-phosphate dehydrogenase [NAD(+)];Glycerol-3-phosphate dehydrogenase 1-like protein	0.753294	0.808151	0.8918	0.935013
Annexin A3;Annexin;Annexin;Annexin	1.2077	1.12174	1.30805	1.2044
Sodium/potassium-transporting ATPase subunit alpha-1	0.875166	1.5005	1.28981	1.0271
Ribosome-releasing factor 2, mitochondrial;Ribosome-releasing factor 2, mitochondrial	0.529699	0.767772	0.620208	0.747925
Importin-9;Importin-9;Importin 9;Importin-9	1.53626	1.07166	1.00675	1.2952
Methylthioribulose-1-phosphate dehydratase	0.880528	0.909146	0.8696	1.04289
Magnesium-dependent phosphatase 1	0.901003	0.791499	0.565641	1.00935
Serotransferrin	1.92355	2.08794	2.45525	1.07114
T-complex protein 1 subunit delta	1.12873	0.932302	0.940502	0.927587
Actin-related protein 2/3 complex subunit 2	1.13535	0.992057	1.15318	1.01166
Uncharacterized protein;ADP-ribosylation factor-like protein 3	1.01189	0.86658	0.893926	1.03875
Peptidylprolyl isomerase;Peptidylprolyl isomerase;Peptidyl-prolyl cis-trans isomerase FKBP3	0.898433	0.8356	0.824116	1.27408
Dynamin-2	0.969158	0.862535	0.822518	0.954233
Glycogen phosphorylase, muscle form	0.793927	0.826575	0.793151	0.868637
Elongation factor 1-alpha 1;Elongation factor 1-alpha;Elongation factor 1-alpha	1.07005	0.934421	0.992045	1.11611
Methylcrotonoyl-Coenzyme A carboxylase 2 (Beta);Methylcrotonoyl-CoA carboxylase beta chain, mitochondrial	0.673829	0.630768	0.666547	0.825163
Actin, beta;Actin, cytoplasmic 1;Actin, cytoplasmic 2;Uncharacterized protein;Uncharacterized protein;Uncharacterized protein;Uncharacterized protein;Uncharacterized protein;Uncharacterized protein;Uncharacterized protein;Actin, gamma, cytoplasmic 1;A-X actin	1.57707	0.92051	1.20543	1.13883
Uncharacterized protein	0.661108	0.780467	0.784453	0.676367
Serine/threonine kinase receptor associated protein;Serine-threonine kinase receptor-associated protein	0.933953	1.31971	0.766079	0.645896
Lipoma-preferred partner homolog	1.44042	1.26072	1.18175	1.24362
Acyl-Coenzyme A dehydrogenase, short/branched chain;Short/branched chain specific acyl-CoA dehydrogenase, mitochondrial	0.765273	0.781521	0.842701	0.932134
Exportin-2	1.20082	1.02236	1.05898	0.993521
NADH dehydrogenase [ubiquinone] 1 alpha subcomplex subunit 13	0.729318	1.08804	0.825811	0.714534
Uncharacterized protein;Serine (Or cysteine) peptidase inhibitor, clade B, member 6a, isoform CRA_a;Serpin B6	0.979251	0.905784	1.0581	1.0846
E3 ubiquitin-protein ligase ARIH1	1.18913	1.40157	1.05935	0.846376
FAD synthase	1.00326	0.928648	0.751513	0.935161
Transketolase	2.47553	1.55428	1.12983	1.18334
Complement component 4B (Childo blood group)	1.71001	1.46582	1.44096	0.678012
N(G),N(G)-dimethylarginine dimethylaminohydrolase 2	1.52296	1.30006	1.03271	0.998773
Peptidyl-prolyl cis-trans isomerase;Peptidyl-prolyl cis-trans isomerase NIMA-interacting 1	1.69213	1.41082	1.65478	1.41138
Complement C3	1.32994	0.77249	0.873156	0.97627
Succinate--CoA ligase [ADP/GDP-forming] subunit alpha, mitochondrial	0.854854	0.890697	0.844442	0.949869
Heterogeneous nuclear ribonucleoprotein H;Heterogeneous nuclear ribonucleoprotein H1;Heterogeneous nuclear ribonucleoprotein H	1.31489	1.26986	1.27997	1.15703
Carbonic anhydrase 3	2.25288	0.907345	0.373076	0.422857
MMS19 nucleotide excision repair protein homolog	0.924199	0.934197	1.09841	1.12599
MKIAA1352 protein (Fragment);Leucyl-tRNA synthetase;Leucine--tRNA ligase, cytoplasmic	1.12137	1.12928	1.28865	1.14836
Coatomer subunit alpha;Copa protein (Fragment);Coatomer subunit alpha;Coatomer subunit alpha	0.879688	1.08397	1.04709	0.911569
Coagulation factor X;Coagulation factor X;Coagulation factor X;Coagulation factor X;Uncharacterized protein (Fragment);Coagulation factor X;F10 protein;F10 protein	1.52892	1.52743	1.27452	1.13248
26S proteasome non-ATPase regulatory subunit 5	0.948106	0.758467	0.768235	0.849913
Sorbitol dehydrogenase	1.03989	0.899698	0.903254	0.936709
Cytochrome c oxidase subunit 2	0.632813	1.04782	0.958109	0.917771
F-actin-capping protein subunit alpha-2;F-actin-capping protein subunit alpha-2;Uncharacterized protein;Uncharacterized protein;Capping protein (Actin filament) muscle Z-line, alpha 2, isoform CRA_c	1.02742	1.05979	1.09167	0.986486
Peroxiredoxin-2	0.862063	0.589428	0.665096	0.829912
WD repeat-containing protein 1;WD repeat domain 1	1.09029	0.94235	0.94993	1.08912
Ribosomal protein 10;60S ribosomal protein L10 (Fragment);60S ribosomal protein L10-like;Uncharacterized protein;60S ribosomal protein L10	1.01578	1.80479	1.76702	1.10775
RIKEN cDNA 4931406C07 gene;Ester hydrolase C11orf54 homolog	1.78703	1.526	0.913221	0.930837
Voltage-dependent anion-selective channel protein 1	0.669539	1.01155	0.867348	0.788174
Hexokinase 1, isoform CRA_f;Hexokinase-1;Uncharacterized protein;Hexokinase 1, isoform CRA_d	1.06705	1.47736	1.29752	1.12899
Plasminogen	1.28997	1.16885	0.970622	1.00074
Prostaglandin E synthase 2	0.977298	1.0952	0.809454	0.79574
Mitochondrial pyruvate carrier 2	0.559743	0.698751	0.583604	0.638278
3-oxoacyl-[acyl-carrier-protein] synthase, mitochondrial;3-oxoacyl-[acyl-carrier-protein] synthase, mitochondrial	1.065	1.1656	0.667073	0.805848
Vesicle-associated membrane protein, associated protein B and C;Vesicle-associated membrane protein-associated protein B	0.857928	1.71461	1.0551	1.15819
Uncharacterized protein;Threonine--tRNA ligase, cytoplasmic	1.08219	0.854733	0.944925	0.920599
Costars family protein ABRACL (Fragment);ASL1/3110003A17Rik fusion protein;Costars family protein ABRACL;Costars family protein ABRACL	0.959746	0.859573	0.958296	1.04956
T-complex protein 1 subunit theta;Chaperonin subunit 8 (Theta), isoform CRA_a;MKIAA0002 protein (Fragment);Uncharacterized protein;Chaperonin containing TCP-1 theta subunit	0.908658	0.862124	0.923193	1.05517
Puromycin-sensitive aminopeptidase	1.05809	0.885135	0.927598	0.990425
DNA damage-binding protein 1	0.838515	0.939349	0.977956	1.00784
NK13	1.06254	0.920633	1.11119	0.908997
Uncharacterized protein;cAMP-dependent protein kinase type I-alpha regulatory subunit	0.807922	0.820981	0.943762	0.892769
Uncharacterized protein;Zyxin;Zyx protein;Uncharacterized protein;Uncharacterized protein	1.17024	1.0007	0.841489	1.00728
Rho-associated protein kinase 2 (Fragment);Rho-associated protein kinase;Rho-associated protein kinase 2	0.938051	0.940008	0.953627	0.996491
Ras suppressor protein 1	0.860796	0.722417	0.582922	1.10067
MCG5769, isoform CRA_a;NADH dehydrogenase [ubiquinone] iron-sulfur protein 5 (Fragment);NADH dehydrogenase [ubiquinone] iron-sulfur protein 5	0.581887	0.876434	0.736203	0.721087
Laminin B1 subunit 1;Laminin subunit beta-1;Laminin subunit beta-1;Uncharacterized protein	1.13899	1.24381	0.959066	1.20035
Uncharacterized protein;Acetyl-CoA acetyltransferase, mitochondrial	0.841111	0.881965	0.895235	1.0064
Cullin-5;Cullin-5;Cullin 5;Cullin-5	0.880999	0.749316	0.792297	0.87002
NADH dehydrogenase [ubiquinone] 1 beta subcomplex subunit 9	0.692648	1.06779	0.884314	0.711991
Stress-70 protein, mitochondrial	0.817592	0.892205	0.772052	0.937206
Thioredoxin, mitochondrial (Fragment);Thioredoxin, mitochondrial	1.02909	1.2877	0.958301	1.23537
COP9 signalosome complex subunit 2;Uncharacterized protein;Uncharacterized protein	0.868455	0.754912	0.669422	0.751347
Carnitine O-acetyltransferase	0.910185	0.876157	0.849395	0.891566
Dihydrolipoyllysine-residue acetyltransferase component of pyruvate dehydrogenase complex, mitochondrial	0.883857	0.799911	0.817951	0.790521
Uncharacterized protein;Spliceosome RNA helicase Ddx39b	1.14026	1.11625	0.790449	0.947065
Protein CDV3	1.09582	0.811069	1.25165	1.37564
Apoptosis-inducing factor 1, mitochondrial;Apoptosis-inducing factor 1, mitochondrial	0.665806	0.929673	0.73789	0.687577
Ogdhl protein	0.611029	0.774291	0.755822	0.806701
Parvin, beta;Beta-parvin	0.569209	0.485785	0.367102	0.821836
Ran-specific GTPase-activating protein	1.3564	0.948979	1.31013	1.23432
Vacuolar protein sorting-associated protein 35	1.0018	0.913471	1.00634	1.02043
Serum albumin;Albumin 1	1.25979	0.893698	0.937262	0.97504
Dihydropyrimidinase-related protein 2	1.26956	1.1179	1.14272	1.1668
Glucosamine-6-phosphate isomerase 1;Glucosamine-6-phosphate isomerase (Fragment)	0.925693	0.763672	0.862351	0.909634
Eukaryotic translation initiation factor 4, gamma 2;Eukaryotic translation initiation factor 4 gamma 2;Eukaryotic translation initiation factor 4 gamma 2	1.45594	1.31275	1.09679	1.03085
Proteasome subunit beta type-6	1.24861	0.914508	0.911656	1.09551
Transcription elongation factor A protein 1;Uncharacterized protein;Uncharacterized protein	0.686604	0.790519	0.753236	0.912986
Eukaryotic translation initiation factor 3 subunit F	0.976207	0.895095	0.850411	0.911458
Aldose 1-epimerase	0.909734	0.783515	0.617859	0.885322
Methylmalonyl-CoA mutase, mitochondrial	0.91839	0.961533	0.858186	1.12926
Alpha-2-HS-glycoprotein;Uncharacterized protein;Uncharacterized protein;Alpha-2-HS-glycoprotein, isoform CRA_a	1.98812	1.80476	1.89024	1.22211
Thioesterase superfamily member 2;Acyl-coenzyme A thioesterase 13	0.735807	0.808551	0.54564	0.898448
Far upstream element-binding protein 1;Far upstream element-binding protein 1;Far upstream element-binding protein 1;Far upstream element (FUSE) binding protein 1;Uncharacterized protein;Far upstream element-binding protein 1;Far upstream element-binding protein 1;Far upstream element-binding protein 1	1.58915	1.31761	1.72977	1.59261
Acyl-CoA-binding protein;Acyl-CoA-binding protein;Diazepam binding inhibitor	0.966032	0.868464	0.744788	1.35954
NADH dehydrogenase (Ubiquinone) Fe-S protein 8;NADH dehydrogenase [ubiquinone] iron-sulfur protein 8, mitochondrial;NADH dehydrogenase (Ubiquinone) Fe-S protein 8	0.604338	0.727109	0.551566	0.587143
Cytochrome c, somatic;Cytochrome c	0.528006	0.787544	0.765783	1.00556
Clustered mitochondria protein homolog	0.872712	0.964301	0.914941	1.00088
Aminoacylase-1	0.90695	0.849051	0.859535	0.966164
Importin-7	1.18656	0.791637	0.815113	0.860285
Sarcoplasmic/endoplasmic reticulum calcium ATPase 2;ATPase, Ca++ transporting, cardiac muscle, slow twitch 2, isoform CRA_b (Fragment)	0.715984	1.10962	0.952753	1.00667
Acylphosphatase-2	0.700751	0.666966	0.696827	0.852713
Succinate-CoA ligase subunit beta (Fragment);Succinate-CoA ligase subunit beta (Fragment);Succinate--CoA ligase [ADP-forming] subunit beta, mitochondrial	0.747822	0.922149	0.807777	0.937704
Carboxypeptidase;Lysosomal protective protein;Carboxypeptidase;Carboxypeptidase	0.923854	1.15739	1.67657	1.39676
40S ribosomal protein S26	1.09599	1.43548	1.46997	1.10493
Aldo-keto reductase family 1, member B10 (aldose reductase);Uncharacterized protein	0.872886	0.897826	0.933368	0.946501
Transforming growth factor beta-1-induced transcript 1 protein	1.35069	1.20478	1.18542	1.06275
C->U-editing enzyme APOBEC-2	1.38362	1.14224	1.11693	1.452
Hypoxanthine-guanine phosphoribosyltransferase;Hypoxanthine phosphoribosyltransferase	1.51387	1.52852	2.08965	1.38624
Carboxylesterase 1C	0.994783	0.680299	0.844344	0.843426
Acetyl-CoA carboxylase 2	1.39057	1.06629	0.832332	1.01278
Solute carrier family 2, facilitated glucose transporter member 4	1.13788	1.26057	1.05427	0.972881
Long-chain-specific acyl-CoA dehydrogenase, mitochondrial	0.858721	0.97744	1.02836	1.01291
40S ribosomal protein S5 (Fragment);40S ribosomal protein S5 (Fragment);40S ribosomal protein S5	0.996899	1.37262	1.2003	0.825498
Uncharacterized protein;Ubiquitin-activating enzyme E1, Chr X;Ubiquitin-like modifier-activating enzyme 1	1.09603	1.07302	1.06794	1.07728
39S ribosomal protein L43, mitochondrial;Mrpl43 protein (Fragment);Mitochondrial ribosomal protein L43 (Fragment);39S ribosomal protein L43, mitochondrial	0.786961	0.986568	0.877869	1.12054
Heterogeneous nuclear ribonucleoprotein K;Heterogeneous nuclear ribonucleoprotein K;Heterogeneous nuclear ribonucleoprotein K;Uncharacterized protein;Uncharacterized protein;Uncharacterized protein;Uncharacterized protein;Uncharacterized protein;Hnrpk protein	1.07744	0.952155	0.901815	0.998256
Alpha-1,4 glucan phosphorylase;Glycogen phosphorylase, liver form	0.674017	0.524257	0.542482	0.707473
Ubiquitin carboxyl-terminal hydrolase 15	0.775996	0.836394	0.748871	0.823038
Glyceraldehyde-3-phosphate dehydrogenase	1.03572	0.94135	0.903764	0.971044
Cytochrome b-c1 complex subunit 8	0.547726	0.861558	0.720085	0.800232
Uncharacterized protein;Coagulation factor XIII A chain	0.782302	0.819397	1.21028	1.04096
39S ribosomal protein L18, mitochondrial	1.13322	0.926916	0.90605	1.13769
ENH isoform 3a;PDZ and LIM domain protein 5;PDZ and LIM domain protein 5	1.06376	1.02367	1.06128	1.53115
Ezrin;Uncharacterized protein;Uncharacterized protein;Uncharacterized protein;Ezrin	0.88982	0.676041	0.562344	1.13861
Eukaryotic translation elongation factor 1 gamma;Elongation factor 1-gamma	1.10687	1.08913	1.04266	1.06609
Microtubule-associated protein 4	1.10427	1.04384	1.07061	1.21847
14-3-3 protein zeta/delta	0.912062	0.846669	0.896454	0.916398
Ndufb4 protein (Fragment);NADH dehydrogenase [ubiquinone] 1 beta subcomplex subunit 4	0.734505	1.17471	0.897726	0.822458
Acyl-protein thioesterase 1	0.801276	0.698641	0.633874	0.916662
Endoplasmin;Heat shock protein 90kDa beta (Grp94), member 1;Heat shock protein 90, beta (Grp94), member 1	0.999266	0.880183	0.949313	0.798087
Glutamine--tRNA ligase	1.08191	1.06442	1.09651	0.852148
Uroporphyrinogen decarboxylase	1.66106	1.64422	3.55769	1.76702
PDZ and LIM domain protein 1;Uncharacterized protein	1.23336	1.27818	1.62465	1.23965
Elongation factor 1-alpha 2	0.974161	0.825437	0.577006	0.923078
Acylphosphatase;Acylphosphatase-1;Acylphosphatase (Fragment)	0.754484	0.750888	0.69491	1.04969
NADH dehydrogenase [ubiquinone] iron-sulfur protein 6, mitochondrial	0.776887	0.993853	0.862397	0.90282
D-glutamate cyclase, mitochondrial;D-glutamate cyclase, mitochondrial	0.84382	0.884393	0.876385	1.00254
Proteasome-associated protein ECM29 homolog	1.10275	0.905783	0.919519	1.39402
NADH dehydrogenase [ubiquinone] 1 alpha subcomplex subunit 12	0.962963	1.3631	1.06657	0.872985
RAS-related C3 botulinum substrate 1;Ras-related C3 botulinum toxin substrate 1;RAS-related C3 botulinum substrate 1, isoform CRA_a;Uncharacterized protein;Uncharacterized protein	1.11108	1.1163	1.05806	0.955883
V-type proton ATPase subunit E 1	1.75574	1.51196	1.53438	1.07729
Proteasome (Prosome, macropain) 26S subunit, non-ATPase, 9	1.13349	0.780423	1.07366	1.18221
Transaldolase	1.22746	0.914828	0.87962	0.931858
Programmed cell death protein 5;Programmed cell death protein 5;MCG128907	1.0812	0.897002	0.957384	1.21372
Omega-amidase NIT2	0.839524	0.834805	0.768357	0.846189
Anamorsin	1.31709	1.33024	1.10529	1.21108
AP-1 complex subunit beta-1;AP complex subunit beta;AP complex subunit beta;AP complex subunit beta;AP complex subunit beta	1.0057	0.892505	0.994913	1.11637
Nitrogen fixation gene 1 (S. cerevisiae);Cysteine desulfurase, mitochondrial	0.782781	0.786588	0.944208	1.09971
GMP reductase 1	0.873527	0.980124	1.07287	1.09052
COP9 signalosome complex subunit 4;COP9 (Constitutive photomorphogenic) homolog, subunit 4 (Arabidopsis thaliana)	1.11937	1.09171	0.982423	1.05568
Cytochrome c oxidase subunit IV isoform 1;Cytochrome c oxidase subunit 4 isoform 1, mitochondrial	0.643408	0.905233	0.64026	0.731128
Inositol-1-monophosphatase	1.03585	0.927777	0.891992	0.905124
Adenylosuccinate synthetase isozyme 1	0.890414	0.843832	0.85169	0.877453
Thioredoxin domain-containing protein 17	0.994944	0.911546	0.943423	1.1319
NADH dehydrogenase [ubiquinone] 1 alpha subcomplex subunit 9, mitochondrial;NADH dehydrogenase [ubiquinone] 1 alpha subcomplex subunit 9, mitochondrial	0.629606	1.04251	0.731418	0.652102
Gamma-aminobutyraldehyde dehydrogenase;Uncharacterized protein;Uncharacterized protein;Uncharacterized protein;4-trimethylaminobutyraldehyde dehydrogenase;Uncharacterized protein;Uncharacterized protein;4-trimethylaminobutyraldehyde dehydrogenase	1.24904	0.916496	1.08705	0.991663
CCA tRNA nucleotidyltransferase 1, mitochondrial	0.711997	0.741555	0.725562	0.616784
RNA-binding protein 24;Uncharacterized protein;RNA-binding protein 38	1.26769	0.892746	1.01512	1.07588
Alcohol dehydrogenase class-3;S-(hydroxymethyl)glutathione dehydrogenase	1.11173	1.22039	1.07671	1.05656
RAB5B, member RAS oncogene family;Ras-related protein Rab-5B;Rab5B	0.861664	0.890706	0.781477	0.90168
Glycine--tRNA ligase	1.06298	1.03534	1.09475	1.05126
Mitochondrial import inner membrane translocase subunit TIM44;Timm44 protein (Fragment)	0.820872	0.840476	0.609144	0.805498
Cysteine and histidine-rich domain-containing protein 1	1.04779	0.873711	0.894194	1.03314
Aldose reductase;Uncharacterized protein (Fragment);MCG6067, isoform CRA_b	0.815758	0.761357	0.759484	0.970424
Carbonyl reductase 1;Carbonyl reductase [NADPH] 1	0.91035	0.837405	0.780064	0.943432
Uncharacterized protein;Uncharacterized protein;DnaJ homolog subfamily A member 4	0.982562	1.07224	1.00619	1.3352
Beta-enolase	1.01098	1.02777	0.87466	0.999344
Fructose-1,6-bisphosphatase isozyme 2;Uncharacterized protein;Fructose bisphosphatase 2	0.957711	1.08198	1.39133	0.899027
Isocitrate dehydrogenase [NADP], mitochondrial	0.810577	0.890642	0.790613	0.841297
Purine nucleoside phosphorylase	1.17559	1.05895	1.28903	1.04536
Uncharacterized protein;Dehydrogenase/reductase SDR family member 4	0.651976	0.756448	0.750543	0.739442
Inorganic pyrophosphatase 2, mitochondrial	1.15627	0.958935	1.03789	1.00156
Methionine sulfoxide reductase B3;Methionine-R-sulfoxide reductase B3, mitochondrial	0.99916	1.00431	1.01665	1.15289
Methylmalonate-semialdehyde dehydrogenase [acylating], mitochondrial	0.790771	0.8587	0.819173	0.952871
ATP-dependent 6-phosphofructokinase;ATP-dependent 6-phosphofructokinase, platelet type	1.05999	0.923088	1.04883	0.986287
Uncharacterized protein;Uncharacterized protein;Vesicle amine transport protein 1 homolog (T californica);Vat1 protein (Fragment);Synaptic vesicle membrane protein VAT-1 homolog	1.34939	1.36327	1.4505	1.11619
Coatomer subunit gamma-1	2.2421	1.95083	1.45657	1.00339
Alpha-methylacyl-CoA racemase;Amacr protein	0.931829	0.928497	1.02304	0.951108
Adenylate kinase isoenzyme 1	0.787374	0.781233	0.734051	0.812128
Serine/threonine-protein kinase OSR1;MKIAA1101 protein (Fragment)	0.759151	0.631848	0.796876	0.898031
Hydroxyacyl-coenzyme A dehydrogenase, mitochondrial	0.784055	0.800423	0.837737	0.944038
Beta-globin;Hemoglobin subunit beta-2;Beta-globin;Beta-2-globin (Fragment)	0.734878	0.178312	0.257175	0.698718
Uncharacterized protein;Uncharacterized protein;Uncharacterized protein (Fragment);Thioredoxin-like protein 1	1.10185	0.857683	1.14314	1.15651
Delta-1-pyrroline-5-carboxylate dehydrogenase, mitochondrial	0.699662	0.77348	0.885176	1.12679
Protein S100-A1;Protein S100;Protein S100;Protein S100 (Fragment)	0.638138	0.771907	0.63583	0.922475
NArgBP2	1.59856	1.61789	1.8096	1.67896
Serine/threonine-protein phosphatase PP1-alpha catalytic subunit;Protein-serine/threonine phosphatase	1.34724	1.31369	1.73862	1.43835
Annexin (Fragment);Annexin (Fragment);Annexin A4;Annexin	2.78144	2.37901	3.04676	1.46004
Heat shock protein beta-6	0.881014	0.755224	0.761214	1.07632
2-oxoisovalerate dehydrogenase subunit beta, mitochondrial	0.685703	0.806738	0.80116	0.823238
Uncharacterized protein;Uncharacterized protein;Uncharacterized protein;Actin-related protein 2/3 complex subunit 1B;Actin-related protein 2/3 complex subunit 1B	1.59715	1.35226	1.80583	1.3226
14-3-3 protein epsilon;Tyrosine 3-monooxygenase/tryptophan 5-monooxygenase activation protein, epsilon polypeptide, isoform CRA_c	0.836422	0.902053	0.954093	0.918039
Eukaryotic translation initiation factor 3 subunit I	1.07013	0.843801	1.16972	0.942383
Tripartite motif-containing protein 72	0.788208	1.11404	1.10894	0.903765
Citrate lyase subunit beta-like protein, mitochondrial	0.815815	0.795643	0.751174	0.804924
Ubiquitin-conjugating enzyme E2 variant 2;MCG127675;Ubiquitin-conjugating enzyme E2 variant 2	0.942332	0.95991	0.844599	0.897668
Protein disulfide-isomerase;Protein disulfide-isomerase;Protein disulfide-isomerase;Protein disulfide-isomerase;Protein disulfide-isomerase;Protein disulfide-isomerase;Protein disulfide-isomerase (Fragment);Protein disulfide-isomerase;Protein disulfide-isomerase	1.28427	1.48689	1.63247	1.38243
NEDD8-activating enzyme E1 regulatory subunit	1.14007	1.08426	0.977786	1.0084
Thiosulfate sulfurtransferase/rhodanese-like domain-containing protein 3	0.854404	0.744349	0.785171	1.01628
Ubiquitin carboxyl-terminal hydrolase 47	1.46524	1.15642	1.19948	1.52767
Ras-related protein Rab-21;RAB21, member RAS oncogene family;MKIAA0118 protein (Fragment)	0.846401	0.940225	0.744012	0.816354
1,4-alpha-glucan-branching enzyme;1,4-alpha-glucan-branching enzyme;Uncharacterized protein;1,4-alpha-glucan-branching enzyme	1.06738	1.0287	1.00449	1.16466
Trifunctional purine biosynthetic protein adenosine-3	1.00393	0.934635	0.916862	1.05951
Calreticulin;Calreticulin;Uncharacterized protein (Fragment)	1.31564	1.60898	1.58828	1.18978
MCG4297;Ubiquitin-conjugating enzyme E2 N	0.873165	0.961925	0.816987	0.979562
Dynactin 2;Dynactin subunit 2	0.93302	0.855708	0.929921	1.01787
Apolipoprotein A-IV;Uncharacterized protein	1.26798	1.33839	0.787809	0.95775
Peptidyl-prolyl cis-trans isomerase FKBP4	1.26027	0.938139	1.1243	1.2505
Guanine nucleotide-binding protein G(i) subunit alpha-2	0.988097	1.21344	1.02407	1.08235
Eukaryotic initiation factor 4A-II;Eukaryotic translation initiation factor 4A2	1.12757	1.01869	1.0458	1.08241
Cytochrome c oxidase subunit 5A, mitochondrial	0.520485	0.824345	0.468353	0.727046
Glycerol-3-phosphate phosphatase	0.888285	0.882998	0.833892	0.871433
Dipeptidase 1	0.865185	1.41152	1.47529	1.04225
Glutathione S-transferase Mu 2	0.796906	0.910343	0.895648	1.01931
Elongation factor G, mitochondrial	0.702984	0.731307	0.625711	0.965598
Prefoldin subunit 2	1.37908	1.21795	1.0645	1.29622
Solute carrier family 25 (Mitochondrial carrier oxoglutarate carrier), member 11, isoform CRA_b;Mitochondrial 2-oxoglutarate/malate carrier protein;Uncharacterized protein (Fragment)	0.620984	1.03519	0.854867	0.747226
Endonuclease G, mitochondrial;Endonuclease G	0.940465	1.03215	1.02148	1.24755
Mannose-1-phosphate guanyltransferase beta	0.945855	0.962551	0.960828	0.914555
Glycogen [starch] synthase;Glycogen [starch] synthase, muscle	0.793886	0.820918	0.824242	0.863815
Alanine aminotransferase 1	0.892967	0.829233	0.711678	1.00787
Trk-fused;Uncharacterized protein;TFG protein	1.30222	1.07395	1.23509	1.27934
40S ribosomal protein S20;MCG3574	1.02347	1.38082	1.64226	1.17035
Porphobilinogen deaminase;Uncharacterized protein;Uncharacterized protein;Hydroxymethylbilane synthase	1.05814	1.20583	2.70469	1.1992
Acid phosphatase 1, soluble;Low molecular weight phosphotyrosine protein phosphatase	0.801161	0.699902	0.722831	0.939744
Phosphoglucomutase 2;Pgm2 protein (Fragment);Pgm2 protein (Fragment);Phosphoglucomutase-1	1.06099	0.935316	0.788641	0.884719
Transmembrane emp24 domain-containing protein 10	1.3881	1.82393	1.38339	1.6759
Fatty acid-binding protein, adipocyte;Fabp4 protein	1.05939	1.13575	1.18716	1.05363
60S ribosomal protein L18;60S ribosomal protein L18;60S ribosomal protein L18;Ribosomal protein L18 (Fragment);MCG132477, isoform CRA_a;Ribosomal protein L18	1.09098	1.64037	1.50308	1.07775
Heat shock protein 2;Heat shock protein beta-2	1.14757	1.10006	1.07687	1.15211
Vacuolar protein sorting-associated protein 29 (Fragment);Vacuolar protein sorting-associated protein 29;Vacuolar protein sorting-associated protein 29	0.959584	0.956843	0.985079	0.966282
Serine/threonine kinase 39, STE20/SPS1 homolog (Yeast);STE20/SPS1-related proline-alanine-rich protein kinase	0.879708	0.939168	0.789465	0.939674
AP-2 complex subunit alpha-2;Uncharacterized protein;MKIAA0899 protein (Fragment);Adaptor protein complex AP-2, alpha 2 subunit	0.910771	0.850874	0.93441	0.916333
Prohibitin-2;Prohibitin 2	0.685436	1.07386	0.762084	0.720151
T-complex protein 1 subunit beta;Chaperonin subunit 2 (Beta), isoform CRA_a	0.837083	0.874477	0.909332	0.894013
Glutathione S-transferase omega-1	0.7129	0.777346	0.840968	0.878261
Rab GDP dissociation inhibitor alpha	1.02932	0.863271	0.841486	0.800955
Acyl-coenzyme A thioesterase 2, mitochondrial	1.00822	0.977788	1.10151	0.913977
Hydroxysteroid dehydrogenase-like protein 2	0.802613	0.947716	0.87877	0.975676
RNA-binding protein 3;MCG116386, isoform CRA_a;RNA-binding protein 3	1.56784	2.15662	2.41732	1.27255
Uncharacterized protein;Dynactin subunit 4	0.773131	0.661323	0.602012	0.723235
Trimethyllysine dioxygenase, mitochondrial	1.12922	1.18646	0.906093	0.90457
N-acetylglucosamine kinase, isoform CRA_c;N-acetyl-D-glucosamine kinase;N-acetyl-D-glucosamine kinase	1.0559	0.980575	1.18761	0.991046
Large proline-rich protein BAG6 (Fragment);Large proline-rich protein BAG6;Large proline-rich protein BAG6;Uncharacterized protein (Fragment);Large proline-rich protein BAG6;Large proline-rich protein BAG6	0.87192	1.01151	1.00726	1.06551
D-beta-hydroxybutyrate dehydrogenase, mitochondrial	0.201729	0.456342	0.365255	1.11529
Cofilin-2;Uncharacterized protein	0.950569	0.865012	0.89343	1.00208
Epsin-1	1.19059	1.16913	1.33458	1.19641
MICOS complex subunit (Fragment);MICOS complex subunit Mic19	0.744941	1.01957	0.886429	0.893917
Four and a half LIM domains protein 2;Four and a half LIM domains 2, isoform CRA_a	0.927183	1.49014	1.4068	1.42034
Uncharacterized protein (Fragment);Acidic leucine-rich nuclear phosphoprotein 32 family member B	1.3704	1.29673	1.26663	0.918376
L-lactate dehydrogenase B chain	0.873803	0.910406	0.841944	0.956585
Malignant T-cell-amplified sequence 1	0.775834	0.437287	0.378408	0.770057
Uncharacterized protein (Fragment);Uncharacterized protein;Phenylalanine--tRNA ligase beta subunit	1.00273	1.16125	1.21758	1.13314
Decorin	0.900018	1.13525	0.914457	0.700836
GTP-binding nuclear protein Ran	1.05505	0.835839	0.904516	0.891496
Phosphoglucomutase-like protein 5	0.827295	0.799923	0.752596	0.830768
Fatty acid synthase;Uncharacterized protein	4.67882	1.27428	0.306035	0.61533
Aspartate--tRNA ligase, mitochondrial	0.962034	1.23913	1.23486	1.25028
Cytochrome b-c1 complex subunit 2, mitochondrial	0.716151	0.931177	0.735454	0.685734
GTP:AMP phosphotransferase AK3, mitochondrial	0.933253	0.856696	0.69383	0.887847
Uncharacterized protein;Uncharacterized protein;Uncharacterized protein;Probable aminopeptidase NPEPL1	1.17129	1.14309	0.920003	1.01722
Enoyl-CoA hydratase domain-containing protein 3, mitochondrial	0.820809	0.817898	0.828388	0.924115
NADH dehydrogenase [ubiquinone] 1 beta subcomplex subunit 8, mitochondrial	0.648931	0.959541	0.764053	0.703146
Adenylate kinase 4, mitochondrial;Adenylate kinase 4, mitochondrial	0.695335	0.683182	0.677152	1.0734
Septin-7;Septin-7;Septin-7;Uncharacterized protein;MKIAA4020 protein (Fragment);Uncharacterized protein	0.85948	0.741717	0.765377	1.1719
Uncharacterized protein;60S ribosomal protein L24	0.823858	1.32706	1.46466	1.12506
Chloride intracellular channel protein;Chloride intracellular channel protein;Chloride intracellular channel protein 1	1.30367	1.18305	1.6324	1.26825
Basement membrane-specific heparan sulfate proteoglycan core protein	1.08021	2.66731	2.48392	1.66704
Serine/threonine-protein phosphatase 2A 55 kDa regulatory subunit B (Fragment);Serine/threonine-protein phosphatase 2A 55 kDa regulatory subunit B;Serine/threonine-protein phosphatase 2A 55 kDa regulatory subunit B (Fragment);Serine/threonine-protein phosphatase 2A 55 kDa regulatory subunit B alpha isoform;Serine/threonine-protein phosphatase 2A 55 kDa regulatory subunit B	1.11803	1.01695	0.97314	1.05478
Alpha-crystallin B chain;Cryab protein	0.674569	0.940905	0.909693	0.776085
GDP-L-fucose synthase;Tissue specific transplantation antigen P35B	1.15006	0.996084	1.27705	1.21979
Alpha-centractin	0.912225	0.636209	0.732395	0.776911
Dhdh protein (Fragment);Trans-1,2-dihydrobenzene-1,2-diol dehydrogenase	0.782928	0.69273	0.594674	0.696973
X-prolyl aminopeptidase (Aminopeptidase P) 1, soluble, isoform CRA_b;X-prolyl aminopeptidase;Xaa-Pro aminopeptidase 1	1.00405	1.03556	1.17011	1.13641
Fascin	1.1452	0.964585	1.25722	1.5228
Uncharacterized protein;Uncharacterized protein;Histidine--tRNA ligase, cytoplasmic;Uncharacterized protein;Hars protein	1.01787	1.09215	1.20758	1.06792
Ferritin heavy chain	0.817662	1.24775	1.37717	1.05377
NADH dehydrogenase [ubiquinone] 1 alpha subcomplex subunit 10, mitochondrial	0.653882	0.934962	0.745189	0.671443
Caveolae-associated protein 4	0.855557	1.02015	0.74328	0.998317
Myoglobin	0.868976	0.878448	0.386894	0.794391
Myosin, light polypeptide 7, regulatory;Myosin regulatory light chain 2, atrial isoform	0.895585	1.02243	0.874275	0.533092
Receptor of activated protein C kinase 1	0.783997	0.888424	0.944356	0.813078
Heat shock 70 kDa protein 4L	0.831563	0.772229	0.831348	0.98424
V-type proton ATPase catalytic subunit A	1.26931	1.23353	1.48192	1.08845
Glutathione reductase, mitochondrial;Uncharacterized protein (Fragment);Uncharacterized protein (Fragment);Uncharacterized protein (Fragment);Uncharacterized protein (Fragment)	0.772297	0.814658	0.871649	0.781584
Glutathione peroxidase 3	1.01218	0.865246	0.97457	1.1131
Septin-11;Septin 11, isoform CRA_b;Septin-11	1.01398	0.780244	0.812729	1.1522
Versican core protein;Versican core protein;Versican core protein;MCG116562, isoform CRA_a;Vcan protein (Fragment);Uncharacterized protein (Fragment);Uncharacterized protein (Fragment);Uncharacterized protein (Fragment);Versican;Versican core protein;Versican core protein;Uncharacterized protein (Fragment)	0.975435	0.932422	0.904627	0.890755
S-formylglutathione hydrolase	0.824949	0.753329	0.794061	0.864139
Tppp3 protein (Fragment);Tubulin polymerization-promoting protein family member 3	1.42634	1.11544	1.21543	1.33942
MKIAA0051 protein (Fragment);IQ motif containing GTPase activating protein 1;Ras GTPase-activating-like protein IQGAP1	1.21654	0.874602	0.791814	1.07611
Influenza virus NS1A-binding protein homolog	0.665031	1.00417	0.844188	0.814231
Protein unc-45 homolog B	1.17603	1.38941	1.31927	1.29468
SAR1 gene homolog B (S. cerevisiae);Uncharacterized protein;GTP-binding protein SAR1b	1.04345	1.03188	0.936442	1.06991
Platelet glycoprotein 4;Uncharacterized protein;Uncharacterized protein;CD36 antigen, isoform CRA_a;Uncharacterized protein	0.541389	1.01064	0.809024	0.724031
ENH isoform 1b;ENH isoform 1c;ENH isoform 1d;ENH isoform 1e	1.05695	1.13965	1.16092	1.40951
Uncharacterized protein;Uncharacterized protein;Uncharacterized protein;Aspartate--tRNA ligase, cytoplasmic	0.835534	0.744514	0.885797	0.913374
Myozenin-2	0.4216	1.06198	0.547862	0.736711
Carboxylesterase 1D	1.09472	1.30494	0.785464	0.911483
Decr1 protein;2,4-dienoyl-CoA reductase, mitochondrial	0.742845	0.969574	0.849819	0.90887
Galectin-1	1.50367	1.24434	1.17089	1.22426
Solute carrier family 25 (Mitochondrial carnitine/acylcarnitine translocase), member 20;Mitochondrial carnitine/acylcarnitine carrier protein	0.619763	0.968901	0.725371	0.697291
Probable ubiquitin carboxyl-terminal hydrolase FAF-X	1.00738	0.962248	0.914127	0.924885
Predicted gene 10036;Predicted gene 5093;Rpl11 protein;60S ribosomal protein L11	0.802468	1.50668	1.30585	1.01031
Glucose-6-phosphate isomerase	1.07298	0.892688	0.92744	1.00574
Ras-related protein Rab-5A	1.19223	1.08764	0.918065	0.92012
Heat shock protein HSP 90-beta;Heat shock protein 84b	1.22442	0.965631	0.891753	0.997897
LIM and senescent cell antigen-like-containing domain protein	0.939178	0.781266	0.667778	1.12002
DnaJ homolog subfamily B member 4	1.26724	1.23654	1.35212	1.1269
Heat shock protein beta-7	1.36326	1.34285	1.57675	1.44001
Ferrochelatase, mitochondrial;Fech protein (Fragment);Ferrochelatase;Ferrochelatase	0.793288	1.00804	1.06641	0.975294
NAD(P)H dehydrogenase, quinone 1;NAD(P)H dehydrogenase [quinone] 1	0.67974	0.734836	0.837898	1.05978
Proteasome subunit beta type;Proteasome subunit beta type-3	0.890033	0.811451	0.896172	0.90874
Plasminogen activator inhibitor 1 RNA-binding protein	0.940179	1.20835	1.7395	1.02744
Pyruvate dehydrogenase protein X component, mitochondrial	0.765222	0.844613	0.768874	0.879496
Glutathione S-transferase P 1	0.838694	0.837846	0.876078	0.954197
Abhydrolase domain containing 11, isoform CRA_b;Protein ABHD11	0.933903	0.851976	0.705371	0.824752
Monoglyceride lipase;Monoglyceride lipase;Monoglyceride lipase;Uncharacterized protein	0.837984	0.926017	0.922307	0.88447
PDZ and LIM domain protein 3	1.5486	1.29464	1.23178	1.30504
Tumor protein D54;Tumor protein D54 (Fragment);Tumor protein D52-like 2, isoform CRA_c;Tumor protein D52-like 2, isoform CRA_a;Tumor protein D52-like 2, isoform CRA_d;Tumor protein D54;Uncharacterized protein	1.28634	1.01633	1.08532	1.02995
Glutathione S-transferase kappa 1	0.663581	0.746434	0.712989	0.928641
Deoxyuridine triphosphatase;Deoxyuridine triphosphatase;DUTPase	1.01505	0.926773	1.13814	1.02112
Deoxyguanosine kinase, mitochondrial	0.867284	0.799984	0.858129	0.768692
COP9 signalosome complex subunit 5	0.707564	0.896063	0.824671	0.91453
T-complex protein 1 subunit zeta;Chaperonin containing Tcp1, subunit 6a (Zeta);Uncharacterized protein;Chaperonin containing Tcp1, subunit 6a (Zeta)	1.14363	1.11843	1.03955	1.13903
Igh protein	2.50711	6.07292	16.6603	19.2229
Uncharacterized protein;Uncharacterized protein (Fragment);Basic leucine zipper and W2 domain-containing protein 2	0.997495	0.763414	0.638899	1.27132
Cathepsin D;Uncharacterized protein;Uncharacterized protein;Uncharacterized protein;Uncharacterized protein;Cathepsin D, isoform CRA_a;Uncharacterized protein	0.581392	1.04703	0.950906	1.17262
Cytosol aminopeptidase	1.1564	0.557001	0.583673	0.509782
Ubiquitin-conjugating enzyme E2 K;Huntingtin interacting protein 2, isoform CRA_e	1.17454	1.09515	0.980044	0.859406
Serpin H1;Uncharacterized protein;Uncharacterized protein;Uncharacterized protein;Uncharacterized protein;Uncharacterized protein	1.20231	1.28212	1.09276	1.46175
Sarcalumenin	0.735024	1.28023	0.915685	0.871286
ATP synthase mitochondrial F1 complex assembly factor 1	1.00689	1.04205	0.948668	1.08303
Proteasome subunit beta type;Proteasome subunit beta type-8	1.28363	1.13079	1.90485	1.06178
Eukaryotic translation initiation factor 3 subunit E;Eukaryotic translation initiation factor 3 subunit E;Uncharacterized protein (Fragment)	0.855794	0.873017	1.00655	1.22803
Ubiquitin carboxyl-terminal hydrolase 5;Ubiquitinyl hydrolase 1	0.92432	0.779757	0.812437	0.974188
Ubiquinone biosynthesis protein COQ9, mitochondrial	0.684903	0.786966	0.65901	0.798923
Kelch-like protein 41	0.925956	0.981196	0.861449	1.03589
Delta(3,5)-Delta(2,4)-dienoyl-CoA isomerase, mitochondrial	0.581921	0.715969	0.851468	0.800667
Heterogeneous nuclear ribonucleoprotein D0 (Fragment);Heterogeneous nuclear ribonucleoprotein D, isoform CRA_a;Heterogeneous nuclear ribonucleoprotein D, isoform CRA_b;Heterogeneous nuclear ribonucleoprotein D0	1.68201	1.75866	1.61211	1.26422
Prohibitin	0.627988	1.02296	0.76777	0.709785
V-crk sarcoma virus CT10 oncogene homolog (Avian), isoform CRA_a;Adapter molecule crk;V-crk sarcoma virus CT10 oncogene homolog (Avian)	1.10279	1.02794	1.07969	0.991465
NADH dehydrogenase [ubiquinone] iron-sulfur protein 3, mitochondrial	0.733204	1.11533	0.861079	0.815137
Dynamin-1-like protein	0.768164	0.734851	0.593454	0.884613
Transthyretin	1.33777	1.03679	0.90709	1.01638
Haloacid dehalogenase-like hydrolase domain-containing protein 3	0.876757	0.772293	0.6164	0.792307
Rho GDP-dissociation inhibitor 2	1.99972	1.42502	1.67869	1.29496
Tyrosine--tRNA ligase;Tyrosine--tRNA ligase, cytoplasmic	0.788716	0.571262	0.656273	0.833392
Serine/threonine-protein kinase PAK 2	1.27615	1.05525	0.917018	0.974666
Dynactin subunit 1;Dynactin subunit 1;Dynactin subunit 1;Uncharacterized protein;Uncharacterized protein;Dctn1 protein	1.0702	0.926866	1.01722	1.08105
RAB1B, member RAS oncogene family, isoform CRA_c;Ras-related protein Rab-1B	1.24977	1.09908	0.978465	1.05635
60S ribosomal protein L13	1.04689	1.7623	1.56939	1.03739
Peptidyl-prolyl cis-trans isomerase D	1.15595	0.898961	0.904984	0.999482
Importin-5	1.1731	1.03708	1.03015	1.07752
Histone H2A;Histone H2A (Fragment);Histone H2A;Histone H2A;Histone H2A;Histone H2A type 1-B;Histone H2A type 1-C;Histone H2A type 1-D;Histone H2A type 1-E;Histone H2A type 1-G;Histone H2A type 1-I;Histone H2A type 1-N;Histone H2A type 1-O;Histone H2A type 1-P;Histone H2A type 3;Histone H2A;Histone H2A type 1-F;Histone H2A type 1-H;Histone H2A type 1-K;Histone H2A.J	1.01332	0.995454	0.861918	0.909256
Eukaryotic translation initiation factor 3 subunit C	1.12066	1.16482	1.16587	1.09152
Sarcolemmal membrane-associated protein;Sarcolemmal membrane-associated protein (Fragment);Sarcolemmal membrane-associated protein (Fragment);Sarcolemmal membrane-associated protein (Fragment);Sarcolemmal membrane-associated protein;Sarcolemmal membrane-associated protein	0.68994	1.08952	0.790119	0.875958
Alpha-globin	0.907199	0.297042	0.312875	1.07016
BolA-like protein 1	0.883914	0.895555	0.85092	1.02865
Kinesin-1 heavy chain	0.81283	0.784182	0.861495	0.994893
Nebulin-related-anchoring protein	0.658097	0.705294	0.658241	0.857577
Actin-related protein 2;ARP2 actin-related protein 2 homolog (Yeast)	1.70537	1.35697	1.40111	0.96226
Uncharacterized protein;Uncharacterized protein;Uncharacterized protein;Uncharacterized protein;Uncharacterized protein;Eukaryotic translation initiation factor 4B	1.14322	1.08829	1.49078	1.39187
Sodium/calcium exchanger 1	0.75459	1.08837	0.867701	1.00153
26S proteasome regulatory subunit 10B;Proteasome (Prosome, macropain) 26S subunit, ATPase, 6	1.08494	1.01718	1.19327	1.11752
Thymidylate kinase	0.885639	0.984159	0.877028	0.847978
Biliverdin reductase B (Flavin reductase (NADPH));Flavin reductase (NADPH)	0.835434	0.377237	0.670899	0.844124
Pyp protein;Inorganic pyrophosphatase	0.973066	0.837907	0.904389	1.02256
Heterogeneous nuclear ribonucleoprotein A2/B1;Heterogeneous nuclear ribonucleoproteins A2/B1	1.27218	1.4943	1.1308	1.30921
Histidine-rich glycoprotein	0.898904	1.21188	1.10367	1.15601
Phosphoglycerate kinase 1	1.1266	1.11146	1.06596	1.14427
40S ribosomal protein S19 (Fragment);40S ribosomal protein S19 (Fragment);40S ribosomal protein S19 (Fragment);40S ribosomal protein S19;Rps19 protein (Fragment);40S ribosomal protein S19	1.06252	1.47613	1.48818	1.06052
T-complex protein 1 subunit eta;Uncharacterized protein;Chaperonin subunit 7 (Eta), isoform CRA_a;Uncharacterized protein	0.929078	0.948433	1.04566	1.05011
E3 ubiquitin-protein ligase;E3 ubiquitin-protein ligase NEDD4	1.21552	0.894945	1.12027	1.07442
Elongation factor 1-delta;Elongation factor 1-delta (Fragment);Elongation factor 1-delta;Elongation factor 1-delta	1.0057	0.906759	1.03957	0.932927
Pregnancy zone protein	1.21285	0.830774	1.11982	0.934448
Adenylate kinase 2, mitochondrial	1.20533	1.18197	1.08051	1.15686
GrpE protein homolog 1, mitochondrial	0.810093	0.77863	0.663733	0.946463
Pyruvate dehydrogenase phosphatase regulatory subunit, mitochondrial	0.645521	0.791997	0.662513	0.751157
Glutamate dehydrogenase 1, mitochondrial	0.887798	0.961108	0.900404	1.01619
Uncharacterized protein;Uncharacterized protein;Uncharacterized protein;Uncharacterized protein;Proteasome (Prosome, macropain) 26S subunit, non-ATPase, 8;26S proteasome non-ATPase regulatory subunit 8;26S proteasome non-ATPase regulatory subunit 8	0.784797	0.524301	0.589709	1.02416
Uncharacterized protein;Fibrinogen gamma chain;Fibrinogen gamma chain	1.28003	0.658128	0.779438	0.960718
Myomesin 2;Uncharacterized protein	0.792552	1.04719	0.95636	0.800519
Calmodulin-1;Calmodulin-2;Calmodulin-3;Calmodulin-1	1.11294	0.932468	1.08397	1.23127
Dihydrolipoyl dehydrogenase, mitochondrial	0.716993	0.895318	0.865741	0.909284
Calcium-binding mitochondrial carrier protein Aralar1	0.53388	0.965771	0.65694	0.669943
Biglycan	0.924212	1.56235	1.67459	1.16796
3'(2'),5'-bisphosphate nucleotidase 1;3'(2'),5'-bisphosphate nucleotidase 1;Bisphosphate 3'-nucleotidase 1, isoform CRA_a;Uncharacterized protein;3'(2'),5'-bisphosphate nucleotidase 1	0.878887	1.02466	0.702869	0.992148
Alpha-hemoglobin stabilizing protein;Alpha-hemoglobin-stabilizing protein	2.46414	3.90389	9.02889	2.16136
Serine protease inhibitor A3K	0.618064	0.574198	0.395529	0.474819
Radixin;Uncharacterized protein (Fragment);Uncharacterized protein (Fragment)	1.0691	0.742998	0.617408	1.11621
Nebulette	0.755235	1.23734	1.16246	1.20548
Tensin 1 (Fragment);Tensin 1;Tensin 1;Tensin 1 (Fragment);Tensin 1;Tensin 1	1.25035	1.64884	1.16087	1.14645
Biliverdin reductase A	0.894677	0.842164	0.909605	1.00342
Alpha-1-antitrypsin 1-2	1.14467	0.658395	0.566341	0.834546
Uncharacterized protein;Stress-induced-phosphoprotein 1	1.24257	0.960286	1.13308	1.15802
Mannose-6-phosphate isomerase	0.966744	0.83816	0.980577	1.0109
DnaJ (Hsp40) homolog, subfamily A, member 3, isoform CRA_b;DnaJ homolog subfamily A member 3, mitochondrial	0.866189	0.825939	0.533294	1.0352
Protein phosphatase 1B, magnesium dependent, beta isoform;Ppm1b protein	1.12972	0.953824	0.93844	0.832775
Exportin-1	1.11593	0.993365	1.1334	1.30845
Nucleosome assembly protein 1-like 4;Nap1l4 protein;Nucleosome assembly protein 1-like 4;Uncharacterized protein	0.883583	0.70092	0.802769	0.920554
Calpastatin	1.07333	0.94406	1.02578	1.2435
Hexokinase-2	0.788403	1.18415	1.13917	1.09642
Succinate dehydrogenase [ubiquinone] flavoprotein subunit, mitochondrial	0.582363	0.929027	0.756929	0.621686
Protein phosphatase 1 regulatory subunit 14C	0.985463	0.802409	0.765558	0.937424
Vacuolar protein sorting-associated protein 26A	1.03995	0.999711	1.13034	1.04815
Cytochrome b-c1 complex subunit Rieske, mitochondrial	0.628109	1.03904	0.570626	0.728575
6-phosphogluconolactonase	1.11837	0.966603	0.600878	0.994719
Acylpyruvase FAHD1, mitochondrial	0.930252	0.96046	0.903747	1.03548
ATP-dependent 6-phosphofructokinase, liver type	0.990854	0.898389	1.02483	1.06037
Electron transfer flavoprotein subunit alpha, mitochondrial	0.817633	0.896213	0.822781	0.898361
Caveolae-associated protein 1	0.938255	1.07403	0.83531	1.06324
Immunoglobulin kappa variable 12-44 (Fragment)	1.07552	1.99026	6.30979	7.42028
Lactoylglutathione lyase	0.963457	0.914293	0.893559	1.01543
Protein canopy homolog 2 (Fragment);Protein canopy homolog 2	1.22212	1.22524	1.20546	1.16838
Nascent polypeptide-associated complex subunit alpha, muscle-specific form	0.960141	1.16807	0.990043	1.12153
Retinol dehydrogenase 14 (All-trans and 9-cis);Retinol dehydrogenase 14	1.27237	1.32523	1.26586	2.5154
Cellular nucleic acid-binding protein;Uncharacterized protein;Uncharacterized protein;Cellular nucleic acid binding protein, isoform CRA_a;Cellular nucleic acid binding protein	1.31162	1.31566	1.31385	1.23049
Clathrin heavy chain;Clathrin heavy chain 1;MKIAA0034 protein (Fragment)	0.910346	0.980564	1.1753	1.00622
Predicted gene 43738;Uncharacterized protein;Uncharacterized protein;Fdps protein;Farnesyl diphosphate synthetase;Farnesyl pyrophosphate synthase	1.10386	0.92682	0.847232	0.858092
U6 snRNA-associated Sm-like protein LSm3	1.18868	1.04899	0.879906	0.857434
Protein arginine N-methyltransferase 1;Uncharacterized protein;Uncharacterized protein;Prmt1 protein (Fragment);Prmt1 protein;Uncharacterized protein;Protein arginine N-methyltransferase 1	1.06005	0.951759	0.99459	0.914439
Mitochondrial import inner membrane translocase subunit Tim13	0.736682	0.734453	0.418137	0.850751
Secernin-3	0.920941	0.860104	0.776992	0.924926
Murinoglobulin-1	0.886032	0.616378	1.18027	0.712576
40S ribosomal protein S2;Uncharacterized protein;Uncharacterized protein;Uncharacterized protein;Uncharacterized protein;MCG12811, isoform CRA_b	0.872751	1.21174	1.10975	0.753891
Glutamyl-prolyl-tRNA synthetase	1.00061	1.0449	1.15009	1.04135
Far upstream element-binding protein 2	1.38759	1.18682	1.25152	1.18159
Dynamin-like 120 kDa protein, mitochondrial;Dynamin-like 120 kDa protein, mitochondrial	0.985469	1.29734	0.845729	0.740141
[Protein ADP-ribosylarginine] hydrolase-like protein 1	0.810096	0.893152	0.937284	1.10492
Selenium-binding protein 1	0.851593	0.880913	0.971307	1.0103
Methionine--tRNA ligase, cytoplasmic;Methionine--tRNA ligase, cytoplasmic	0.885604	0.932366	1.11105	1.12943
Uncharacterized protein;Uncharacterized protein;Uncharacterized protein;Trap1 protein (Fragment);Heat shock protein 75 kDa, mitochondrial	0.786373	0.818345	0.647479	0.779077
Proteasome subunit beta type-4	1.14716	1.06296	1.0937	0.857434
Uncharacterized protein	0.99353	1.08828	0.978662	1.1751
Transgelin-2	1.37029	0.980621	1.31932	1.33203
26S proteasome non-ATPase regulatory subunit 1	0.845062	0.706816	0.753747	0.792627
Stathmin (Fragment);Stathmin;Stathmin;Stathmin;Stathmin;Stathmin	1.7178	0.757355	1.74214	1.74633
Receptor expression-enhancing protein	0.83983	0.836232	0.748404	0.910122
Acetyl-coenzyme A synthetase;Acetyl-coenzyme A synthetase;Acetyl-coenzyme A synthetase (Fragment);Acetyl-coenzyme A synthetase 2-like, mitochondrial	0.873154	0.950248	0.910294	0.955917
ATP-binding cassette sub-family B member 8, mitochondrial	0.563471	1.05339	0.822606	0.78755
Peroxiredoxin-6;Peroxiredoxin 6	0.778893	0.729622	0.716312	0.936153
T-complex protein 1 subunit alpha	1.13233	1.02341	1.10389	1.13661
NADH dehydrogenase [ubiquinone] 1 beta subcomplex subunit 7	0.583384	0.789703	0.582026	0.674492
Mitochondrial antiviral-signaling protein	0.71988	0.864015	0.720158	0.773675
Lysophosphatidic acid phosphatase type 6	1.06332	1.16315	0.89559	0.920771
Galactokinase 1;Galactokinase	0.957823	0.858892	0.758822	0.85227
Aminoacyl tRNA synthase complex-interacting multifunctional protein 1;Aminoacyl tRNA synthase complex-interacting multifunctional protein 1;Uncharacterized protein	1.16113	0.948538	0.998474	0.867685
Annexin A5	1.14336	1.00753	1.21819	1.20495
Dipeptidyl peptidase 3	1.11335	1.08693	0.936393	1.05419
Ras GTPase-activating protein-binding protein 1;MKIAA4115 protein (Fragment)	0.660947	0.870624	0.963565	0.719865
Ferritin light chain 1;Ferritin;Ferritin;Ferritin	1.0252	1.83056	2.31414	1.41997
Protein NipSnap homolog 2;Uncharacterized protein;Glioblastoma amplified sequence	0.836465	0.909912	0.871833	1.09766
Histidine triad nucleotide binding protein 2;Histidine triad nucleotide-binding protein 2, mitochondrial	0.746883	0.699622	0.470862	0.944879
40S ribosomal protein S6	1.19955	1.55233	1.57226	1.04617
Gamma actin-like protein	1.94299	1.28109	1.91839	1.57413
Single-stranded DNA binding protein 1	0.774935	0.58313	0.587533	0.648522
NAD-dependent protein deacylase sirtuin-5, mitochondrial;NAD-dependent protein deacylase sirtuin-5, mitochondrial;NAD-dependent protein deacylase sirtuin-5, mitochondrial	0.993359	1.02161	0.800917	0.973169
Uncharacterized protein;Uncharacterized protein;Uncharacterized protein;Uncharacterized protein;Heterogeneous nuclear ribonucleoprotein U	1.0367	1.17701	0.88228	1.09105
Septin-2	0.9838	0.829211	0.732627	1.09354
Eukaryotic translation initiation factor 4 gamma 1	1.09439	1.05301	1.03048	1.01262
Calsequestrin;Calsequestrin;Calsequestrin-2	0.501137	0.919728	0.583441	0.76227
ATP synthase subunit gamma	0.732999	1.15393	0.963684	0.793277
Septin-4	0.795118	0.564092	0.632913	0.994045
Gap junction alpha-1 protein;Gap junction protein	0.890172	1.88581	1.14399	0.857638
Uncharacterized protein;V-type proton ATPase subunit B, brain isoform	1.59699	1.23824	1.44158	0.815314
[Pyruvate dehydrogenase (acetyl-transferring)] kinase isozyme 2, mitochondrial	0.714433	0.962998	0.846892	0.869579
Tripartite motif-containing protein 54	0.999522	1.07093	1.07795	1.015
Tubulin--tyrosine ligase-like protein 12	0.912534	0.814475	0.925831	0.915014
Basigin (Fragment);Basigin;Basigin (Fragment);Basigin (Fragment);Basigin	0.789446	1.08115	0.890399	0.841105
Alpha-synuclein	1.16836	0.429052	1.25566	1.38389
40S ribosomal protein S11;MCG23457;Uncharacterized protein	0.995612	1.63155	1.77874	1.17521
26S proteasome non-ATPase regulatory subunit 6	1.05999	0.982015	0.942872	0.950761
Corticosteroid-binding globulin;Serine (Or cysteine) peptidase inhibitor, clade A, member 6	1.3676	0.695149	0.548891	1.09548
Ornithine aminotransferase, mitochondrial;Ornithine aminotransferase, isoform CRA_b	0.955994	0.85913	0.772522	0.814592
40S ribosomal protein S15a (Fragment);40S ribosomal protein S15a;Ribosomal protein S15A	0.966465	1.2837	1.5305	1.06355
3-hydroxyisobutyrate dehydrogenase, mitochondrial	0.698719	0.849837	0.786184	0.881397
Glutathione synthetase;Glutathione synthetase;Glutathione synthetase (Fragment);Glutathione synthetase (Fragment)	0.808282	0.813304	0.839301	1.12037
Enoyl-CoA hydratase, mitochondrial	0.75224	0.817809	0.742699	0.943937
Caveolae-associated protein 2	0.860088	0.934644	0.71158	1.12333
Mybpc3 protein;Myosin-binding protein C, cardiac-type;Myosin-binding protein C, cardiac-type;Myosin-binding protein C, cardiac-type	1.13523	1.4336	1.2972	1.10538
Glycerophosphocholine phosphodiesterase GPCPD1	0.518953	0.587344	0.637907	0.743851
Poly(RC) binding protein 2;Uncharacterized protein;Poly(rC)-binding protein 2	0.876683	0.846214	0.778767	1.0247
Nucleoside diphosphate kinase	0.856538	0.828584	0.859991	0.955374
Vbp1 protein (Fragment);Prefoldin subunit 3;Prefoldin subunit 3	1.14052	0.964529	0.865477	0.765276
Aldehyde dehydrogenase X, mitochondrial	1.51321	1.30092	1.07372	0.857546
Nidogen-1	1.19746	1.55248	1.24178	1.11096
Eukaryotic translation initiation factor 4 gamma 3;Eukaryotic translation initiation factor 4 gamma 3;Eukaryotic translation initiation factor 4 gamma 3;Eukaryotic translation initiation factor 4 gamma 3 (Fragment);Eif4g3 protein (Fragment);Eukaryotic translation initiation factor 4 gamma 3;Eukaryotic translation initiation factor 4 gamma 3	1.12509	1.0448	1.06179	0.907172
Coronin-1A;Coronin;Coronin;Coronin	2.49016	1.75764	2.13765	1.2023
Nucleolin;Uncharacterized protein;Uncharacterized protein;Uncharacterized protein;Uncharacterized protein;Uncharacterized protein	1.03916	1.05819	0.794172	0.914359
Sulfurtransferase;Sulfurtransferase;3-mercaptopyruvate sulfurtransferase	0.852012	0.787054	0.761167	0.919223
DDB1- and CUL4-associated factor 8	0.949868	1.1267	0.909571	0.816172
Clusterin	1.17339	1.03103	0.937021	0.882878
Acyl-CoA synthetase family member 2, mitochondrial	0.828715	0.878006	0.838402	0.820807
Vinculin	1.01702	0.987551	0.918733	0.976901
Annexin A7;Annexin;Annexin;Annexin	1.099	1.06181	1.18356	1.11783
Uncharacterized protein;Uncharacterized protein;Tripeptidyl-peptidase 2	0.942994	0.847493	0.944846	1.06987
Eukaryotic translation initiation factor 3 subunit B	0.939175	1.03483	1.11648	1.00545
Uncharacterized protein;Snx2 protein;Sorting nexin-2	1.60523	1.24169	1.35805	1.21607
Creatine kinase B-type	1.06861	0.96146	0.859859	1.07185
MCG123443;40S ribosomal protein S16;Rps16 protein;Rps16 protein (Fragment)	0.987279	1.22177	1.27426	0.894689
Alpha-mannosidase;Alpha-mannosidase 2C1;Alpha-mannosidase 2C1;Alpha-mannosidase;Alpha-mannosidase 2C1	0.987271	0.899279	0.937573	1.12055
Importin subunit alpha-7;Importin subunit alpha;Importin subunit alpha	0.56299	0.579754	0.604496	0.72902
UPF0598 protein C8orf82 homolog	0.796959	0.974964	0.930552	1.12036
Fumarate hydratase, mitochondrial	0.77768	0.840961	0.758115	0.835272
Aflatoxin B1 aldehyde reductase member 2	0.8919	0.87861	0.783144	0.787819
Mth938 domain-containing protein	0.875087	0.813842	0.889055	1.08454
26S proteasome regulatory subunit 6A;26S proteasome regulatory subunit 6A;26S proteasome regulatory subunit 6A;Uncharacterized protein;Uncharacterized protein (Fragment);Uncharacterized protein;Uncharacterized protein	1.10618	1.02335	1.03237	1.02839
Dual specificity mitogen-activated protein kinase kinase 2;Dual-specificity mitogen-activated protein kinase kinase 2	0.740236	0.778773	0.776424	0.983724
ADP/ATP translocase 1;Uncharacterized protein	0.654705	0.856452	0.681127	0.675115
Heterogeneous nuclear ribonucleoprotein D-like;Heterogeneous nuclear ribonucleoprotein D-like (Fragment);Heterogeneous nuclear ribonucleoprotein D-like	0.844248	1.15692	1.13038	1.10461
Basic leucine zipper and W2 domain-containing protein 1	0.939427	0.851563	1.271	1.45963
Cytochrome c1, heme protein, mitochondrial	0.722469	1.11367	0.85194	0.808888
Adiponectin;Uncharacterized protein	0.847968	1.32798	1.19684	0.798877
Uncharacterized protein;Mitochondrial carrier homolog 2	0.56502	0.853714	0.72992	0.729421
Uncharacterized protein;NADH dehydrogenase [ubiquinone] 1 beta subcomplex subunit 5, mitochondrial	0.647444	1.12345	0.763347	0.699319
Hsp90 co-chaperone Cdc37	1.29074	1.1004	1.43252	1.48188
Uncharacterized protein;NADH-ubiquinone oxidoreductase 75 kDa subunit, mitochondrial	0.791712	1.28306	0.974094	0.903237
Adenylyl cyclase-associated protein 2	1.23366	1.12232	1.07081	1.08855
LOC633594 protein	1.02617	1.08987	1.15854	1.1494
NADH dehydrogenase [ubiquinone] 1 beta subcomplex subunit 3;Uncharacterized protein	0.774734	1.09474	0.821598	0.85973
Afamin	1.5122	0.858917	0.818898	1.02245
Casein kinase II subunit alpha;Casein kinase II alpha subunit	0.887725	0.94168	0.724226	0.843892
Pyridoxal kinase	0.969322	0.857863	0.835079	1.09346
MICOS complex subunit;MICOS complex subunit Mic26	0.64193	0.989015	0.689246	0.747652
Branched-chain-amino-acid aminotransferase, mitochondrial;Branched-chain-amino-acid aminotransferase	0.765529	0.878582	0.883602	0.967787
Heat shock 70 kDa protein 12B	0.913396	0.829929	1.00341	1.13278
N-acyl-aromatic-L-amino acid amidohydrolase (carboxylate-forming)	0.719868	0.777894	0.850124	1.01594
Pantothenate kinase 4	0.99923	1.0106	0.937705	0.981718
Obg-like ATPase 1	0.843077	0.835014	0.829487	0.939769
BCL2-associated athanogene 3;BAG family molecular chaperone regulator 3	1.42824	1.26743	1.33905	1.23664
Heat shock 70 kDa protein 4;MKIAA4025 protein (Fragment);Heat shock protein 4	1.02668	0.913712	0.890999	1.02966
H2-K region expressed gene 6, isoform CRA_a;Estradiol 17-beta-dehydrogenase 8	0.993037	0.922577	0.829474	1.14802
Ryanodine receptor 2	0.666314	1.55674	0.928242	0.916116
Malate dehydrogenase, cytoplasmic	1.0644	1.12329	1.0386	1.01785
Glutathione peroxidase;Glutathione peroxidase 1	0.640426	0.468852	0.671229	0.835733
Regulator of microtubule dynamics protein 1	0.999909	1.07597	0.924196	0.933337
Very long-chain-specific acyl-CoA dehydrogenase, mitochondrial;Very long-chain specific acyl-CoA dehydrogenase, mitochondrial	0.747098	1.07362	1.02095	1.09024
SUMO-activating enzyme subunit 1	1.19792	1.03456	1.12625	1.08397
Guanine nucleotide-binding protein G(o) subunit alpha;Guanine nucleotide binding protein, alpha o, isoform CRA_b	1.02003	1.25609	1.24789	1.37512
26S proteasome regulatory subunit 7	1.04325	0.873041	1.04074	1.03627
NudC domain-containing protein 2	0.990309	0.838782	0.914423	0.812549
Methionine-tRNA synthetase 2 (Mitochondrial);Methionine--tRNA ligase, mitochondrial	0.584607	0.86803	0.71042	0.809796
Protein MEMO1	0.92362	1.0949	0.923384	1.20263
Uncharacterized protein;Uncharacterized protein;Uncharacterized protein;MKIAA0885 protein (Fragment);Cold shock domain-containing protein E1;Cold shock domain-containing protein E1	0.764212	1.00413	0.710875	0.713711
D-dopachrome decarboxylase;D-dopachrome tautomerase	0.634111	0.692847	1.71463	3.13222
40S ribosomal protein S13;MCG10205;40S ribosomal protein S13	0.868613	1.3302	1.37087	0.994213
Trans-L-3-hydroxyproline dehydratase	1.12742	1.02745	0.89537	0.814599
Uncharacterized protein;RNA-binding protein with multiple splicing;RNA-binding protein with multiple-splicing (Fragment);RNA-binding protein with multiple-splicing	1.03274	0.983632	0.927859	1.12782
60S ribosomal protein L27	0.645703	1.31143	1.30824	1.09019
COP9 signalosome complex subunit 3;Uncharacterized protein	0.828125	0.812664	0.864098	0.973351
Serine/threonine-protein phosphatase 2A catalytic subunit alpha isoform	0.789203	0.903266	0.916192	0.893429
Electron transfer flavoprotein-ubiquinone oxidoreductase, mitochondrial;Electron transfer flavoprotein-ubiquinone oxidoreductase, mitochondrial	0.622243	1.03385	0.840511	0.736529
40S ribosomal protein S25;40S ribosomal protein S25;MCG10725, isoform CRA_a	1.13094	1.50208	1.4192	1.09682
Hydroxymethylglutaryl-CoA lyase, mitochondrial;Uncharacterized protein	0.91756	0.91034	0.845162	0.857249
ATP synthase mitochondrial F1 complex assembly factor 2	0.741778	0.805326	0.674149	0.835949
Uncharacterized protein;39S ribosomal protein L39, mitochondrial	1.016	1.27434	0.984869	1.05525
Thimet oligopeptidase	1.19466	1.05708	1.06722	0.961711
Filamin-C	1.0027	1.21359	1.11929	1.04166
Protein NDRG2	0.974076	1.23342	1.14494	1.11216
Arginine-hydroxylase NDUFAF5, mitochondrial	0.995811	1.1915	0.845557	1.01007
Glutaryl-CoA dehydrogenase, mitochondrial;Uncharacterized protein;Glutaryl-CoA dehydrogenase, mitochondrial	0.82966	0.843241	0.696995	0.910387
Endoplasmic reticulum resident protein 29	0.975838	1.02011	1.10645	1.08637
Protein FAM162A	0.746658	0.881606	0.94858	0.913898
Persulfide dioxygenase ETHE1, mitochondrial	0.793195	0.859115	0.704899	0.889866
Heat shock protein 1 (Chaperonin 10);10 kDa heat shock protein, mitochondrial	0.748272	0.868889	0.796774	1.04727
Ubiquinone biosynthesis monooxygenase COQ6, mitochondrial	0.900216	1.03333	0.842994	0.929982
Eukaryotic translation initiation factor 3 subunit H	1.60391	1.22331	1.22131	1.25473
Uncharacterized protein;Protein farnesyltransferase/geranylgeranyltransferase type-1 subunit alpha	1.04122	1.01175	1.06458	1.22613
Ubiquitin carboxyl-terminal hydrolase 14	0.740189	0.608544	0.82799	0.990433
ADP/ATP translocase 2;MCG11560	0.622324	0.798338	0.626151	0.647335
Myosin light polypeptide 6;Myosin light polypeptide 6;Myosin light polypeptide 6;MCG140959, isoform CRA_a	1.58775	0.920533	1.22497	0.806257
S-adenosylmethionine synthase;S-adenosylmethionine synthase;S-adenosylmethionine synthase;S-adenosylmethionine synthase isoform type-2;S-adenosylmethionine synthase;S-adenosylmethionine synthase;S-adenosylmethionine synthase;S-adenosylmethionine synthase;S-adenosylmethionine synthase	1.00272	0.985776	0.909249	0.931741
Actin, aortic smooth muscle;Actin, gamma-enteric smooth muscle;Uncharacterized protein;Actin, gamma 2, smooth muscle, enteric, isoform CRA_a	1.35744	1.21485	1.31362	1.19689
CAP-Gly domain-containing linker protein 1	1.50578	1.22911	1.55905	1.17146
Importin subunit alpha-4;Importin subunit alpha	0.831373	0.602895	0.696401	0.939053
14-3-3 protein eta	1.06871	0.906565	0.873105	0.834646
Calcyclin-binding protein	1.19602	0.765955	0.66783	0.853866
Histone-lysine N-methyltransferase Smyd1;SET and MYND domain containing 1, isoform CRA_a	0.935365	0.905193	0.906352	0.938364
Myosin-9	1.35232	0.794224	1.02382	0.813446
Translationally-controlled tumor protein	1.59445	1.20813	1.18613	1.10851
NEDD8-activating enzyme E1 catalytic subunit	0.646956	0.673417	0.767378	0.86022
Coronin;Coronin;Coronin;Coronin;Coronin-1C	1.16062	1.03634	1.12223	1.09724
F-actin-capping protein subunit beta	1.14555	0.931271	1.12733	1.06791
Fructose-bisphosphate aldolase;Fructose-bisphosphate aldolase A;Fructose-bisphosphate aldolase	1.03265	1.03176	1.06775	1.1101
Retinoblastoma binding protein 9;Putative hydrolase RBBP9;Retinoblastoma binding protein 9	0.993318	0.880501	0.835866	0.986035
Acyl-coenzyme A thioesterase 9, mitochondrial	1.03266	1.18371	1.06002	1.0087
Dual specificity mitogen-activated protein kinase kinase 4;Uncharacterized protein	0.87941	0.899594	0.696634	0.705443
Integrin-linked protein kinase	0.979911	0.846593	0.663975	1.19049
Uncharacterized protein;Uncharacterized protein;Cytochrome b-c1 complex subunit 1, mitochondrial	0.833349	1.3865	1.04129	0.834597
Uncharacterized protein;Calcium-binding mitochondrial carrier protein Aralar2	0.587697	0.945751	0.79299	0.781188
Eukaryotic translation initiation factor 3 subunit D	0.829243	1.0849	1.40116	1.42108
Phenylalanine--tRNA ligase alpha subunit;Uncharacterized protein;Farsla protein;Uncharacterized protein;Uncharacterized protein;Phenylalanine--tRNA ligase alpha subunit	1.0508	1.17217	1.14083	1.10507
Isovaleryl-CoA dehydrogenase, mitochondrial	0.661921	0.781222	0.731075	0.895748
Uncharacterized protein;Saccharopine dehydrogenase-like oxidoreductase	0.729138	1.01245	0.767023	0.717666
Uncharacterized protein;Mitochondrial-processing peptidase subunit alpha	0.923619	1.01324	0.944627	0.989347
Cytochrome c oxidase subunit 6B1	0.642082	1.10817	0.478506	0.779605
Superoxide dismutase [Cu-Zn]	0.779963	0.701827	0.677804	0.832338
Aconitate hydratase, mitochondrial	0.94424	0.946744	0.755659	0.854216
WW domain-binding protein 2;Uncharacterized protein;WW domain binding protein 2;Uncharacterized protein	0.895636	0.838709	0.887935	0.705114
Plastin-3 (Fragment);Plastin-3;Plastin-3	1.55684	1.47411	1.97073	1.39822
ATPase Asna1	1.02679	0.981051	0.896705	1.19323
Integrin beta-1	1.07779	1.27466	0.976751	0.769626
UMP-CMP kinase	1.26716	1.05559	1.26649	1.20281
60S ribosomal protein L7 (Fragment);60S ribosomal protein L7;Uncharacterized protein;Ribosomal protein L7	0.882058	1.77905	1.55955	1.0637
Carnitine O-palmitoyltransferase 2, mitochondrial;Uncharacterized protein	0.977453	1.01962	0.916727	1.17553
Heat shock protein beta-8	1.16544	1.05416	1.16295	1.18638
ATP-citrate synthase	3.30715	1.50799	0.573693	0.803924
ATP-dependent RNA helicase DDX19A;DEAD (Asp-Glu-Ala-Asp) box polypeptide 19b;DEAD (Asp-Glu-Ala-Asp) box polypeptide 19b	1.14842	0.975709	0.845567	1.03844
Acyl-CoA synthetase family member 3, mitochondrial	1.00859	0.986759	0.843812	0.879324
Eukaryotic translation initiation factor 3 subunit A;Eukaryotic translation initiation factor 3 subunit A (Fragment);Eukaryotic translation initiation factor 3 subunit A (Fragment);Eukaryotic translation initiation factor 3 subunit A (Fragment);Eukaryotic translation initiation factor 3 subunit A (Fragment);Eukaryotic translation initiation factor 3 subunit A (Fragment)	0.905523	1.00732	0.914836	0.855368
Four and a half LIM domains protein 1;Four and a half LIM domains 1, isoform CRA_b;Four and a half LIM domains protein 1	1.18744	1.28662	1.33344	1.34933
Uncharacterized protein;Uncharacterized protein;Ubqln1 protein;Ubiquilin-1	1.08235	1.01296	0.83948	0.980897
Coatomer subunit beta'	1.27886	1.423	1.33946	1.04095
LIM and SH3 domain protein 1 (Fragment);LIM and SH3 domain protein 1 (Fragment);LIM and SH3 domain protein 1 (Fragment);LIM and SH3 domain protein 1 (Fragment);LIM and SH3 domain protein 1 (Fragment);LIM and SH3 domain protein 1 (Fragment);LIM and SH3 protein 1, isoform CRA_b;LIM and SH3 domain protein 1	1.36251	1.4031	1.54739	1.52582
Uncharacterized protein;Protein disulfide-isomerase A6	1.20523	1.27692	1.25675	1.0342
Elongation factor 1-beta	1.05112	1.11284	1.07655	1.055
Heat shock cognate 71 kDa protein;Uncharacterized protein;Uncharacterized protein;Uncharacterized protein;Uncharacterized protein;Uncharacterized protein	0.882704	0.846522	0.89475	0.91345
Cadherin 13;Cadherin-13	0.752427	1.15904	0.897322	0.760961
Annexin;Annexin A1;Annexin;Annexin;Annexin	1.71069	1.54591	1.6192	1.36689
Cell division control protein 42 homolog	0.899071	1.16984	1.18162	0.895203
Laminin receptor (Fragment);40S ribosomal protein SA	1.14608	1.71163	1.74735	1.11095
Uncharacterized protein;MCG129789, isoform CRA_b;Uncharacterized protein;Uncharacterized protein;26S proteasome non-ATPase regulatory subunit 2	0.956725	0.833193	0.760099	0.876665
Perilipin-4	0.880578	1.38726	1.30785	1.25845
Proteasome subunit beta type-1;Proteasome subunit beta type	1.2856	1.10373	1.15967	0.940575
NADH dehydrogenase (Ubiquinone) 1 alpha subcomplex, 8;NADH dehydrogenase [ubiquinone] 1 alpha subcomplex subunit 8	0.800813	1.24006	0.883082	0.821166
Non-specific lipid-transfer protein	0.771753	0.829641	0.987084	0.808964
Protein LZIC	1.18035	0.868536	0.790713	0.897968
Adenosylhomocysteinase	1.0978	0.977319	1.06927	1.05116
Myosin regulatory light chain 2, ventricular/cardiac muscle isoform	0.635423	0.876456	1.07706	0.6942
Tryptophan--tRNA ligase, cytoplasmic;Uncharacterized protein;Wars protein	2.82049	3.1039	4.73553	2.11537
Cytochrome c oxidase assembly factor 7	1.21086	1.29866	0.915299	0.962624
Voltage-dependent anion channel 3	0.676819	0.99839	0.809937	0.754662
Myomesin-1	0.84847	1.54889	1.08535	1.07614
Carbonic anhydrase 1	0.492365	0.219424	0.374338	0.63065
Peptidyl-prolyl cis-trans isomerase FKBP1A	0.860381	0.834882	1.20251	1.26322
Isocitrate dehydrogenase [NAD] subunit gamma 1, mitochondrial;Isocitrate dehydrogenase [NAD] subunit, mitochondrial;Isocitrate dehydrogenase [NAD] subunit, mitochondrial	0.855493	0.870462	0.801638	0.926236
Uncharacterized protein (Fragment);Mitochondrial-processing peptidase subunit beta	0.870645	1.04086	0.843069	0.901584
Alpha-actinin-2	0.772602	0.999301	0.889607	0.886763
Predicted gene 20441 (Fragment)	0.787327	0.728253	0.547522	0.943692
ATP synthase subunit alpha, mitochondrial	0.795385	1.11084	0.939037	0.835382
Haloacid dehalogenase-like hydrolase domain-containing 5	0.852925	0.936804	0.916932	0.927749
Catalase	1.02236	0.598347	0.983903	0.844072
Protein disulfide-isomerase A4	1.18432	1.09561	0.86501	0.832831
von Willebrand factor A domain-containing protein 8	0.677454	0.550989	0.604516	0.707803
Cytochrome b-c1 complex subunit 7	0.563658	1.05952	0.928548	0.913474
78 kDa glucose-regulated protein;Uncharacterized protein;Uncharacterized protein	0.947592	1.57657	1.42219	1.04793
Superoxide dismutase [Mn], mitochondrial;Superoxide dismutase	0.830075	0.787792	0.533867	0.900205
Apoptosis repressor interacting with CARD;Uncharacterized protein;Nucleolar protein 3 (Apoptosis repressor with CARD domain);Nucleolar protein 3	0.680214	0.592359	0.623649	0.689023
UTP--glucose-1-phosphate uridylyltransferase	0.897808	0.803381	0.84905	1.08785
Serine--tRNA ligase, cytoplasmic;Uncharacterized protein;Serine--tRNA ligase, cytoplasmic	1.22113	1.18229	1.3265	0.986595
Pyrroline-5-carboxylate reductase 3	1.61241	0.924713	0.898128	1.06474
Proteasome activator complex subunit 1;Proteasome activator complex subunit 1 (Fragment);Proteasome activator complex subunit 1;Proteasome (Prosome, macropain) 28 subunit, alpha	1.11146	1.19466	1.66963	1.38848
Drebrin-like protein	1.67418	1.2825	1.6604	1.19514
Filamin, alpha	1.25432	1.05883	0.87017	0.93112
Adenylosuccinate lyase	0.956977	0.827184	0.783993	0.933054
cAMP-dependent protein kinase type II-alpha regulatory subunit;Protein kinase, cAMP dependent regulatory, type II alpha	0.699797	0.715022	0.662076	0.662436
26S proteasome regulatory subunit 4;MCG122657	1.16967	1.06993	1.02587	1.05637
EH-domain containing 4;EH domain-containing protein 4	1.26349	1.13198	1.02698	1.34804
Elongation factor Tu, mitochondrial	0.865034	0.879887	0.838898	0.951529
tRNA-splicing ligase RtcB homolog	1.26603	1.28135	1.33528	1.24985
Tyrosine 3-monooxygenase/tryptophan 5-monooxygenase activation protein, beta polypeptide;14-3-3 protein beta/alpha	1.05945	0.963046	1.01123	1.00664
MICOS complex subunit MIC60;MICOS complex subunit MIC60 (Fragment);MICOS complex subunit Mic60	0.694563	1.26205	0.933731	0.832797
Eukaryotic initiation factor 4A-I;Eif4a1 protein (Fragment);Uncharacterized protein	1.10335	1.02528	1.08584	0.981307
Itih1 protein;Inter-alpha trypsin inhibitor, heavy chain 1 (Fragment)	1.13259	0.935844	1.19618	0.850072
Peroxisomal multifunctional enzyme type 2;Uncharacterized protein;Uncharacterized protein	0.650528	0.735427	0.730785	0.684464
Aspartate aminotransferase, cytoplasmic	0.833774	0.871487	0.914601	1.04215
Eukaryotic translation initiation factor 5A-1	1.01507	0.893265	1.09633	1.26086
NAD(P) transhydrogenase, mitochondrial;Nicotinamide nucleotide transhydrogenase, isoform CRA_a;Nicotinamide nucleotide transhydrogenase	0.784237	1.21259	0.87132	0.771319
C-terminal-binding protein 1	1.00143	0.948293	0.999609	0.923481
NSFL1 cofactor p47;Nsfl1c protein (Fragment);Uncharacterized protein;NSFL1 cofactor p47	0.990083	0.856888	0.954966	1.04248
Alpha-enolase;Enolase 1, alpha non-neuron	1.05848	1.01033	1.08668	1.04889
Proteasome subunit alpha type-2;Proteasome subunit alpha type	0.913393	0.753942	0.902145	1.02174
Ubiquitin thioesterase OTUB1	0.926922	0.846549	0.795386	0.866536
Hydroxyacid-oxoacid transhydrogenase, mitochondrial (Fragment);Hydroxyacid-oxoacid transhydrogenase, mitochondrial	1.11745	1.0818	1.09233	0.968635
Serine/threonine-protein phosphatase;Serine/threonine-protein phosphatase 2B catalytic subunit alpha isoform	1.14288	0.980942	0.834849	0.802016
Complement factor H	1.30112	1.10531	1.09197	0.848574
MCG5603;NADH dehydrogenase [ubiquinone] 1 alpha subcomplex subunit 11	0.685781	1.02629	0.756316	0.692011
Macrophage migration inhibitory factor;MCG3124, isoform CRA_b	0.786369	0.78034	0.709221	0.988533
FAS-associated factor 1	0.82382	0.954366	0.945677	0.831114
40S ribosomal protein S3;Uncharacterized protein;Ribosomal protein S3	0.966878	1.27947	1.24414	0.948966
Tubulin alpha-8 chain	0.897887	0.774722	0.802629	0.91565
[3-methyl-2-oxobutanoate dehydrogenase [lipoamide]] kinase, mitochondrial;[3-methyl-2-oxobutanoate dehydrogenase [lipoamide]] kinase, mitochondrial;[3-methyl-2-oxobutanoate dehydrogenase [lipoamide]] kinase, mitochondrial;Uncharacterized protein;Branched chain ketoacid dehydrogenase kinase, isoform CRA_a	0.714467	0.860855	0.798796	0.80098
NEDD8-conjugating enzyme Ubc12 (Fragment);NEDD8-conjugating enzyme Ubc12 (Fragment);NEDD8-conjugating enzyme Ubc12	1.07117	1.03223	0.865228	1.04604
Sulfite oxidase, mitochondrial	0.944988	1.04344	0.88898	1.0272
Kelch-like protein 31	0.797303	0.799818	0.837709	1.11152
Bcl-2-like protein 13;Uncharacterized protein;Uncharacterized protein	0.5694	1.03161	0.817927	0.826759
Cdc42-interacting protein 4	0.798136	0.579364	0.468136	0.940742
Protein transport protein Sec31A	1.13598	0.923875	0.813022	0.719076
Acyl-CoA dehydrogenase family member 9, mitochondrial	0.843071	0.895718	0.799441	0.809747
60 kDa heat shock protein, mitochondrial	0.930952	0.921445	0.819753	0.868198
Coatomer subunit delta	1.16796	1.20744	1.18756	1.04626
Troponin T, cardiac muscle;Troponin T, cardiac muscle;Troponin T, cardiac muscle;Troponin T, cardiac muscle;Uncharacterized protein;Cardiac troponin T;Tnnt2 protein	0.956674	0.98939	0.430607	0.55108
Acyl-Coenzyme A dehydrogenase family, member 12	0.49024	0.885956	0.763876	0.847556
2-oxoisovalerate dehydrogenase subunit alpha, mitochondrial;Branched chain ketoacid dehydrogenase E1, alpha polypeptide	0.875901	0.842754	0.805265	0.875643
60S ribosomal protein L12;Uncharacterized protein;MCG18564, isoform CRA_a;Uncharacterized protein	0.942887	1.54957	1.5655	1.12947
Voltage-dependent anion-selective channel protein 2	0.66089	1.11239	0.85875	0.826994
Microtubule-associated protein, RP/EB family, member 1;Microtubule-associated protein RP/EB family member 1	1.05957	0.853055	0.957137	1.02767
40S ribosomal protein S3a	1.13302	1.60528	1.57428	1.04669
MHC class I antigen (Fragment);H-2 class I histocompatibility antigen, D-D alpha chain	3.11993	2.9454	4.07016	2.05567
2-oxoglutarate dehydrogenase, mitochondrial	0.701541	0.839772	0.76411	0.828987
Peroxisomal acyl-coenzyme A oxidase 1	0.666999	0.762531	1.13096	0.484588
Apoa1 protein	1.34692	1.02656	0.720755	0.975501
2-methoxy-6-polyprenyl-1,4-benzoquinol methylase, mitochondrial	0.660251	0.730124	0.598309	0.916741
Actin-like protein 6A (Fragment);Actin-like protein 6A (Fragment);Uncharacterized protein;Actin-like 6A, isoform CRA_a;Actin-like protein 6A	1.31284	1.0689	1.30195	1.28602
Williams-Beuren syndrome chromosome region 1 homolog (Human), isoform CRA_b;Uncharacterized protein;Williams-Beuren syndrome chromosome region 1 homolog (Human), isoform CRA_a;MKIAA0038 protein (Fragment);Eukaryotic translation initiation factor 4H	1.00114	0.827118	0.944429	0.836992
Heterogeneous nuclear ribonucleoprotein Q	1.08183	1.23498	1.20161	1.14889
Band 3 anion transport protein;Anion exchange protein;Anion exchange protein;Anion exchange protein;Anion exchange protein;Anion exchange protein	0.39001	0.12781	0.346016	0.907481
D-2-hydroxyglutarate dehydrogenase, mitochondrial;D-2-hydroxyglutarate dehydrogenase, mitochondrial	0.852086	0.908906	0.822602	0.890762
Carboxymethylenebutenolidase homolog	0.810536	0.774277	0.807414	0.808675
Phosphoethanolamine/phosphocholine phosphatase	1.3381	1.00569	0.815536	0.774849
Ras-related protein Rab-7a;MCG130610	0.907866	0.983169	0.835472	1.02681
ATP-dependent (S)-NAD(P)H-hydrate dehydratase	0.905815	0.981052	0.911307	1.0137
28S ribosomal protein S30, mitochondrial	0.742831	0.671003	0.488368	0.65742
Serine protease inhibitor A3M	2.72816	3.28974	2.13954	1.40421
Uncharacterized protein;Copine-3	1.67085	1.69319	1.47998	1.41851
Dual-specificity protein phosphatase 3;Dual specificity protein phosphatase 3	0.890173	0.883306	0.84995	1.09454
Alpha-actinin-4;Alpha-actinin-4;Non-muscle alpha-actinin 4;Uncharacterized protein;Actinin alpha 4	1.05658	0.874292	0.988562	0.846151
NADP-dependent malic enzyme;Malic enzyme;Malic enzyme;Me1 protein	1.80921	1.01801	0.646977	0.593552
Uncharacterized protein;Carnitine O-palmitoyltransferase 1, muscle isoform	0.610157	1.03071	0.814377	0.766448
cAMP-dependent protein kinase catalytic subunit beta	1.00467	0.960282	0.832963	1.01879
Calpain-1 catalytic subunit;Uncharacterized protein;Uncharacterized protein;Capn1 protein;Uncharacterized protein	0.77542	0.639188	0.727129	1.05241
Cofilin-1;Cofilin 1, non-muscle	1.25428	0.991397	1.01617	1.01657
EH domain-containing protein 2	0.985864	0.897417	0.892784	1.06022
Dynein cytoplasmic 1 intermediate chain 2;Cytoplasmic dynein 1 intermediate chain 2;Cytoplasmic dynein intermediate chain 2 isoform 2.1;Cytoplasmic dynein intermediate chain 2 isoform 2.2;Cytoplasmic dynein intermediate chain 2 isoform 2.5;Cytoplasmic dynein 1 intermediate chain 2;Cytoplasmic dynein 1 intermediate chain 2;Uncharacterized protein (Fragment)	0.837251	0.94956	0.917217	0.914083
Rab GDP dissociation inhibitor (Fragment);Rab GDP dissociation inhibitor (Fragment);Rab GDP dissociation inhibitor;Rab GDP dissociation inhibitor beta	0.940882	0.828969	0.887739	0.931142
Uncharacterized protein;Uncharacterized protein;AFG3-like protein 2	0.806858	1.29433	0.998268	1.24933
Immunoglobulin heavy constant gamma 3 (Fragment);Immunoglobulin heavy constant gamma 3 (Fragment);Ig gamma-3 chain C region	1.15861	3.60308	12.5563	7.84779
3-hydroxyacyl-CoA dehydrogenase type-2;17beta-hydroxysteroid dehydrogenase type 10/short chain L-3-hydroxyacyl-CoA dehydrogenase	0.784388	0.81527	0.755488	0.959618
Presequence protease, mitochondrial	0.925376	1.0008	0.953392	0.785837
CDGSH iron-sulfur domain-containing protein 1	0.826882	1.03971	0.848103	0.68944
Adenylyl cyclase-associated protein 1;Adenylyl cyclase-associated protein;Adenylyl cyclase-associated protein;Adenylyl cyclase-associated protein;Adenylyl cyclase-associated protein	1.60798	1.40982	1.52016	1.49165
Aspartyl aminopeptidase;Uncharacterized protein;Uncharacterized protein;Aspartyl aminopeptidase	0.998555	0.90427	0.939143	0.92553
Tescalcin variant 1;Calcineurin B homologous protein 3;Tescalcin variant 3;Calcineurin B homologous protein 3	1.29237	0.933919	0.696116	0.858479
NADH dehydrogenase [ubiquinone] iron-sulfur protein 2, mitochondrial;NADH dehydrogenase [ubiquinone] iron-sulfur protein 2, mitochondrial	0.668244	0.967202	0.620776	0.589484
Medium-chain specific acyl-CoA dehydrogenase, mitochondrial	0.935557	1.06604	0.938712	1.04497
Pyridoxal phosphate-binding protein (Fragment);Uncharacterized protein;Proline synthetase co-transcribed;Pyridoxal phosphate homeostasis protein	0.860879	0.925229	0.935218	1.07757
Methylglutaconyl-CoA hydratase, mitochondrial;Methylglutaconyl-CoA hydratase, mitochondrial	0.558116	0.586728	0.543343	0.845304
Hemopexin	2.12569	2.09359	2.2856	0.894036
Phospholipase A-2-activating protein	1.00568	0.903892	0.794093	0.89659
NADH dehydrogenase [ubiquinone] flavoprotein 2, mitochondrial	0.869605	1.09933	0.905672	0.834217
40S ribosomal protein S9;40S ribosomal protein S9 (Fragment);40S ribosomal protein S9;Rps9 protein (Fragment);40S ribosomal protein S9	1.03619	1.44173	1.50184	0.978432
Sorting and assembly machinery component 50 homolog	0.66471	1.09927	0.89801	0.878236
Glyoxylate reductase/hydroxypyruvate reductase	0.95337	0.904172	0.888874	0.909283
40S ribosomal protein S10;Uncharacterized protein;MCG21688	0.897033	1.04282	1.08059	0.801536
Transgelin	1.22266	0.780109	0.717373	0.933617
Transitional endoplasmic reticulum ATPase	0.869881	0.765198	0.729337	0.885651
Troponin I, cardiac muscle;Troponin I, cardiac 3	1.22388	1.10151	1.06587	1.00769
Ras-related protein R-Ras;Harvey rat sarcoma oncogene, subgroup R	0.757765	1.11478	1.0121	1.16888
Cordon-bleu protein-like 1	1.25474	0.977487	1.25082	1.539
Poly(rC)-binding protein 1	0.940475	0.938938	0.897291	0.984862
28S ribosomal protein S36, mitochondrial	1.2093	1.05056	1.16715	1.19048
S-adenosylhomocysteine hydrolase-like protein 1	1.19061	0.952701	0.954858	1.06791
Inosine-5'-monophosphate dehydrogenase 2;Inosine-5'-monophosphate dehydrogenase;Inosine-5'-monophosphate dehydrogenase	2.11264	1.60003	2.33454	1.71449
60S ribosomal protein L18a;60S ribosomal protein L18a (Fragment);60S ribosomal protein L18a;60S ribosomal protein L18a	0.922274	1.47357	1.39762	0.912846
Perilipin-3	0.741173	0.918856	0.774413	0.975752
40S ribosomal protein S17;Uncharacterized protein;MCG15301, isoform CRA_a;Uncharacterized protein (Fragment)	1.52205	1.79495	1.82291	1.26115
Mitochondrial proton/calcium exchanger protein	0.905126	1.22222	1.01663	0.763572
Retinal dehydrogenase 1	1.56053	0.768991	0.762829	1.05934
Adenosine kinase	0.802734	0.821866	0.847449	0.981928
Ubiquinone biosynthesis O-methyltransferase, mitochondrial;Ubiquinone biosynthesis O-methyltransferase, mitochondrial	0.899747	1.03889	0.819839	0.933207
60S ribosomal protein L6	0.931804	1.63158	1.51356	1.08144
MCG126220;14-3-3 protein theta	1.05184	0.773965	0.647739	0.651463
MCG116671;Predicted gene 10260;40S ribosomal protein S18;Uncharacterized protein;MCG23000, isoform CRA_b	1.15162	1.53176	1.42936	1.03937
Elongation factor Ts, mitochondrial;Tsfm protein (Fragment);Elongation factor Ts, mitochondrial	0.867311	1.10624	0.985484	1.18696
Phosphatidylethanolamine-binding protein 1;Uncharacterized protein;MCG7941, isoform CRA_f	0.86705	0.863662	0.850519	0.948145
ATP synthase subunit O, mitochondrial	0.520779	0.872742	0.721354	0.699594
Uncharacterized protein;Aldehyde reductase;Alcohol dehydrogenase [NADP(+)]	1.05515	0.912136	1.06921	0.954779
Uncharacterized protein;GTP-binding protein SAR1a	0.942776	0.835205	0.720648	0.923717
Methylcrotonoyl-CoA carboxylase subunit alpha, mitochondrial	0.945184	0.654985	0.782695	1.01303
Xanthine dehydrogenase;Xanthine dehydrogenase/oxidase	1.82914	2.59124	2.92747	1.44223
Target of Myb protein 1;Target of Myb protein 1;Target of myb1 homolog (Chicken)	0.858238	0.926852	1.14006	0.993401
Catechol O-methyltransferase	0.892061	1.05274	1.26468	0.845267
Long-chain-fatty-acid--CoA ligase 1	0.698134	1.12999	0.803787	0.772757
Eukaryotic translation initiation factor 2, subunit 3, structural gene X-linked;Uncharacterized protein;Uncharacterized protein;Eukaryotic translation initiation factor 2 subunit 3, X-linked	0.81199	0.692799	0.814871	1.13927
Enoyl-[acyl-carrier-protein] reductase, mitochondrial	0.828371	0.869515	0.773942	0.961411
Proteasome (Prosome, macropain) 26S subunit, non-ATPase, 13;26S proteasome non-ATPase regulatory subunit 13	1.01988	0.956789	1.18193	1.08649
Fibroblast growth factor 1;Fibroblast growth factor	0.877562	0.638637	0.51802	0.977199
Proteasome subunit beta type-5	0.930395	0.738407	0.596659	0.738995
Cathepsin B;Uncharacterized protein	0.908576	1.18246	1.10049	1.03058
Mitochondrial 10-formyltetrahydrofolate dehydrogenase	0.998486	1.02044	0.775	0.672272
Propionyl-Coenzyme A carboxylase, alpha polypeptide, isoform CRA_b;Propionyl-CoA carboxylase alpha chain, mitochondrial	0.77573	0.846142	0.79044	0.953496
Epidermal growth factor receptor substrate 15;Epidermal growth factor receptor substrate 15;Epidermal growth factor receptor substrate 15;Epidermal growth factor receptor pathway substrate 15 isoform B;Epidermal growth factor receptor pathway substrate 15	1.16992	0.918136	1.36742	1.17284
ATP-dependent RNA helicase DDX1	0.978292	1.1052	1.26767	1.36025
Serine/threonine-protein phosphatase 2A activator	0.836631	0.530934	0.538882	0.682139
Gamma-glutamylcyclotransferase (Fragment);Gamma-glutamylcyclotransferase	0.994094	0.971041	0.889363	0.776539
LIM domain-binding protein 3	0.896837	1.15336	1.09966	1.12727
Tropomyosin alpha-1 chain;Tropomyosin 1, alpha, isoform CRA_l	1.40318	1.30486	1.66856	1.27474
Gamma-synuclein (Fragment);Gamma-synuclein	0.97234	0.954721	0.617156	0.702947
Uncharacterized protein;C-1-tetrahydrofolate synthase, cytoplasmic	0.969329	0.851814	1.30134	1.32597
Cullin-3;MKIAA0617 protein (Fragment);Cullin-3	1.08412	0.851307	0.804053	0.883259
Apolipoprotein A-I;Uncharacterized protein	0.955945	0.729014	0.529389	0.744128
Rho GDP-dissociation inhibitor 1	1.09921	1.0785	1.09612	1.06158
Peroxiredoxin-5, mitochondrial;Uncharacterized protein (Fragment);Uncharacterized protein (Fragment)	0.64845	0.731319	0.551262	0.948289
Enoyl-CoA delta isomerase 1, mitochondrial	0.836649	0.899817	0.904994	0.954347
Spermine synthase	1.16727	1.2281	1.0256	1.04597
Mitogen-activated protein kinase 1;Mitogen-activated protein kinase	1.21507	1.02026	1.08693	1.05735
Delta-aminolevulinic acid dehydratase	0.790616	0.874204	1.46722	0.877409
Transcriptional activator protein Pur-beta	1.06456	1.06228	1.07419	0.902677
Proteasome subunit alpha type;Proteasome subunit alpha type;Proteasome subunit alpha type;Proteasome subunit alpha type-5	0.981233	0.824451	0.909791	0.870706
Iron-sulfur cluster assembly 2 homolog, mitochondrial (Fragment);Iron-sulfur cluster assembly 2 homolog, mitochondrial	0.724972	0.818034	0.744676	0.852903
Short-chain specific acyl-CoA dehydrogenase, mitochondrial	0.731438	0.821509	0.723412	0.78172
MKIAA1375 protein (Fragment);Pdcd6ip protein;Programmed cell death 6-interacting protein	0.950191	0.789104	0.917	1.02295
Fibrinogen, B beta polypeptide, isoform CRA_a;Fibrinogen beta chain	1.74468	0.754592	0.903358	1.03978
Guanine nucleotide-binding protein G(I)/G(S)/G(T) subunit beta-2;Guanine nucleotide-binding protein G(I)/G(S)/G(T) subunit beta-2;Guanine nucleotide binding protein, beta 2, isoform CRA_a	0.969622	1.35435	1.07057	0.896197
Haloacid dehalogenase-like hydrolase domain-containing protein 2	0.849852	0.781068	0.704005	0.816001
ES1 protein homolog, mitochondrial	0.587518	0.667558	0.724064	0.968864
40S ribosomal protein S4, X isoform;40S ribosomal protein S4;40S ribosomal protein S4;40S ribosomal protein S4	0.89301	1.19942	1.08635	0.765285
Glutaredoxin-3	1.04379	0.851376	0.85396	0.961756
Glutaminase kidney isoform, mitochondrial;Glutaminase kidney isoform, mitochondrial	0.972224	1.00958	0.855776	0.873756
Creatine kinase S-type, mitochondrial	0.900461	1.01489	0.753436	0.862965
Uncharacterized protein;DAZ associated protein 1, isoform CRA_b;DAZ-associated protein 1	1.08987	0.9142	1.06179	0.852019
Leukocyte elastase inhibitor A	1.26631	1.10297	1.06763	1.17278
Cytochrome c oxidase subunit NDUFA4	0.471554	0.710854	0.384998	0.652606
Ribonuclease inhibitor;Uncharacterized protein;Ribonuclease inhibitor	1.01121	1.03484	1.10932	1.11779
Nucleoside diphosphate-linked moiety X motif 8	0.460501	0.550839	0.548642	0.71574
MCG133649, isoform CRA_a;Myosin-6	0.987906	1.14077	1.35183	0.7387
Cytoplasmic aconitate hydratase;Cytoplasmic aconitase	1.01978	0.90641	1.03716	1.05282
3-ketoacyl-CoA thiolase, mitochondrial	0.958846	0.82537	0.760214	0.815062
Ig heavy chain V region 441;Ig heavy chain V region X44;Ig heavy chain V region T601	0.906766	1.63526	2.52279	2.37067
Alpha-1-antitrypsin 1-3	0.964151	0.597704	0.55041	0.502729
Glutaredoxin, isoform CRA_a;Glutaredoxin-1	0.597848	0.576357	0.461188	0.617988
Dihydrolipoyllysine-residue succinyltransferase component of 2-oxoglutarate dehydrogenase complex, mitochondrial	0.688472	0.87902	0.866914	0.946554
Tyrosine-protein phosphatase non-receptor type 11	0.989761	1.0205	1.08813	1.12902
Peptidyl-prolyl cis-trans isomerase A;Peptidyl-prolyl cis-trans isomerase;Peptidyl-prolyl cis-trans isomerase;Peptidyl-prolyl cis-trans isomerase	1.06213	0.919963	1.14395	1.1411
Proteasome subunit beta type-2	0.812204	0.656193	0.75775	0.801338
Cysteine and glycine-rich protein 1;Csrp1 protein	1.63033	0.907943	0.913846	1.08252
Profilin-1;Profilin	1.0387	1.02272	0.929013	1.01297
AP complex subunit beta;AP complex subunit beta;AP complex subunit beta;AP-2 complex subunit beta	0.779642	0.796203	0.870115	0.82809
Uncharacterized protein;Toll-interacting protein	0.746392	0.740803	0.993189	1.01678
Reticulon 4 interacting protein 1;Reticulon-4-interacting protein 1, mitochondrial	0.738935	0.910107	0.776294	1.04309
Sorting nexin 3, isoform CRA_b;Uncharacterized protein (Fragment);Uncharacterized protein (Fragment)	0.864921	1.0696	1.3075	1.16456
Serum paraoxonase/arylesterase 1	1.07305	0.674424	1.12756	0.914583
Ribosomal protein L7A, pseudogene 3;60S ribosomal protein L7a;MCG11348;Ribosomal protein L7A;Ribosomal protein L7A;Rpl7a protein (Fragment)	1.36566	2.13087	1.90558	1.46659
60S ribosomal protein L35	0.757203	1.56861	1.45294	0.955492
[Pyruvate dehydrogenase (acetyl-transferring)] kinase isozyme 4, mitochondrial;Pyruvate dehydrogenase kinase, isoenzyme 4	0.259998	3.25454	0.924881	0.722061
Fumarylacetoacetate hydrolase domain-containing 2A	0.771855	0.823392	0.654847	0.841961
Cytosolic non-specific dipeptidase	1.1243	1.14468	1.23746	1.10645
Glycerol-3-phosphate dehydrogenase [NAD(+)];Glycerol-3-phosphate dehydrogenase [NAD(+)], cytoplasmic	2.19333	1.37705	0.82724	0.992765
Arsenite methyltransferase	1.02058	1.02365	0.983231	1.10593
Serine/threonine-protein phosphatase 5	0.908462	0.881271	0.969038	1.06114
Bisphosphoglycerate mutase	0.834708	0.379673	0.546365	0.743775
Fibrinogen alpha chain	2.28618	1.23203	1.30306	1.30466
Nucleosome assembly protein 1-like 1	0.994326	0.573529	0.886539	0.714722
Thioredoxin-dependent peroxide reductase, mitochondrial	0.646572	0.725685	0.629562	0.797937
Prolyl endopeptidase	0.925112	0.93098	0.893212	0.923066
Ccbl1 protein;Kynurenine--oxoglutarate transaminase 1	1.26969	1.05515	0.84795	0.706219
Histone deacetylase;Histone deacetylase;Histone deacetylase 1;Histone deacetylase 2;Uncharacterized protein (Fragment);Histone deacetylase	1.09085	1.21544	1.08544	1.13581
Enoyl-CoA delta isomerase 2, mitochondrial;Enoyl-CoA delta isomerase 2, mitochondrial	0.787024	0.981209	0.960064	0.90009
Calcium/calmodulin-dependent protein kinase type II subunit delta	0.866409	0.862515	0.755417	0.916043
Tubulin alpha chain (Fragment);Tubulin alpha-4A chain	0.895712	0.826089	0.8918	1.07745
LIM and calponin homology domains-containing protein 1	0.948627	1.12635	1.0108	1.14315
Lipoamide acyltransferase component of branched-chain alpha-keto acid dehydrogenase complex, mitochondrial;Dihydrolipoamide acetyltransferase component of pyruvate dehydrogenase complex	0.87588	0.730861	0.760508	0.965777
L-lactate dehydrogenase;L-lactate dehydrogenase A chain;L-lactate dehydrogenase	0.771269	0.790297	0.918879	1.04736
Leucine carboxyl methyltransferase 1	1.11838	1.04014	0.494199	0.50834
Carbonic anhydrase 2	0.8679	0.289205	0.482391	0.669315
Methylmalonic aciduria type A homolog, mitochondrial	0.897014	0.863994	0.722818	0.928652
Glutamine synthetase	1.47383	1.455	1.05818	1.17315
Thioredoxin reductase 2, mitochondrial;Thioredoxin reductase 2, mitochondrial;Thioredoxin reductase 2, mitochondrial;Thioredoxin reductase 2, mitochondrial;Thioredoxin reductase 2, mitochondrial;Thioredoxin reductase 2, mitochondrial	1.01384	1.05412	0.87363	0.92361
MCG10343, isoform CRA_b;Uncharacterized protein;Phosphate carrier protein, mitochondrial	0.668764	0.850127	0.878308	0.80888
NADP-dependent malic enzyme, mitochondrial	0.790136	0.875517	0.996251	0.932472
PGC-1 and ERR-induced regulator in muscle protein 1	0.732097	1.4373	1.03357	1.01693
T-complex protein 1 subunit gamma	0.894816	0.913729	0.963637	0.911128
Uncharacterized protein;Uncharacterized protein;Uncharacterized protein;Uncharacterized protein;Eukaryotic peptide chain release factor subunit 1	0.98275	0.90067	0.886937	0.911057
Protein quaking	1.46576	1.4562	1.29767	1.22101
Alpha-globin;Hemoglobin subunit alpha	0.960634	0.303318	0.29476	0.977333
39S ribosomal protein L23, mitochondrial	0.969636	0.937744	0.842319	0.821126
Histone-binding protein RBBP7;Histone-binding protein RBBP7;Uncharacterized protein;Histone-binding protein RBBP4;Histone-binding protein RBBP7;Uncharacterized protein	1.5952	1.45552	1.48822	1.21012
NAD-dependent protein deacetylase sirtuin-3	0.61641	0.781119	0.490908	0.830835
5-demethoxyubiquinone hydroxylase, mitochondrial;5-demethoxyubiquinone hydroxylase, mitochondrial;5-demethoxyubiquinone hydroxylase, mitochondrial	0.818625	0.829229	0.780208	0.87666
EF-hand domain-containing protein D2	1.34042	1.42083	1.73488	1.07981
Nuclear migration protein nudC	1.52667	0.874041	0.949688	0.853387
Elongation factor 2;Uncharacterized protein;Uncharacterized protein;Uncharacterized protein;Uncharacterized protein;Eef2 protein (Fragment)	1.15791	1.18128	1.29972	1.15634
cAMP-dependent protein kinase catalytic subunit alpha	1.0385	0.919264	0.791086	1.05387
Glutathione peroxidase;Phospholipid hydroperoxide glutathione peroxidase, mitochondrial;Glutathione peroxidase;Uncharacterized protein;Glutathione peroxidase (Fragment);Glutathione peroxidase;Glutathione peroxidase	0.779487	0.604844	0.514888	0.954168
NAD(P)H-hydrate epimerase	0.832527	0.87761	0.798558	0.91452
Protein phosphatase 1 regulatory subunit 7	0.964878	0.920801	0.960898	0.926295
Serine/threonine-protein phosphatase 2A 65 kDa regulatory subunit A alpha isoform	1.21649	1.14044	1.09196	1.03305
60S acidic ribosomal protein P0	0.934021	1.76422	1.5772	1.10586
39S ribosomal protein L16, mitochondrial;Uncharacterized protein (Fragment)	0.948827	0.827937	0.816695	0.851529
G1p2 protein;Ubiquitin-like protein ISG15	1.22334	1.32984	2.65564	1.27196
Copper transport protein ATOX1	1.10015	0.934445	0.832839	1.1927
Cytosolic 5'-nucleotidase 3A	1.05579	1.22514	1.5929	1.16948
Citrate synthase, mitochondrial	0.810653	0.901633	0.813703	0.948919
Proline arginine-rich end leucine-rich repeat;Uncharacterized protein;Prolargin	1.00102	0.913895	0.971974	0.809254
Ubiquitin-conjugating enzyme E2 L3;MCG1032217	0.753074	0.768119	0.676399	0.847026
Vimentin;Uncharacterized protein;Uncharacterized protein;Uncharacterized protein;Uncharacterized protein;Vimentin	1.52011	1.69758	1.59476	1.32246
Lon protease homolog, mitochondrial;Lon protease homolog, mitochondrial	0.691838	0.689665	0.56416	0.730991
Ig mu chain C region (Fragment);Ig mu chain C region (Fragment);Ig mu chain C region	1.73687	1.17284	2.17342	1.5595
Transport and Golgi organization 2 homolog;DNA segment, Chr 16, human D22S680E, expressed, isoform CRA_c	0.834529	0.894208	0.965456	0.883866
Kynurenine--oxoglutarate transaminase 3	0.775871	0.858289	0.863158	1.07621
Amylo-1,6-glucosidase, 4-alpha-glucanotransferase	0.821838	0.883081	0.91445	0.930323
Guanine monphosphate synthetase;GMP synthase [glutamine-hydrolyzing]	1.02173	0.824945	0.921708	1.07231
BolA-like protein 2	0.927479	0.783796	0.822649	0.957885
Thioredoxin	1.55105	1.21047	1.53244	1.57853
Cytochrome b (Fragment);Cytochrome b (Fragment);Cytochrome b (Fragment);Cytochrome b (Fragment);Cytochrome b (Fragment);Cytochrome b (Fragment);Cytochrome b	0.382822	0.470515	0.315615	0.537222
Annexin A11	1.48612	1.40486	1.40916	1.11642
EH-domain containing 1;EH-domain containing 1 (Fragment);EH domain-containing protein 1	1.18141	1.11653	1.03674	1.02269
ATP synthase subunit f, mitochondrial;ATP synthase subunit f, mitochondrial	0.705415	1.02408	0.867335	0.835139
Quinone oxidoreductase;Crystallin, zeta	1.0372	1.06117	1.00642	1.05202
Eukaryotic translation initiation factor 4E;Eukaryotic translation initiation factor 4E;Eukaryotic translation initiation factor 4E;Uncharacterized protein	0.779041	0.690995	0.688421	0.77816
Acidic leucine-rich nuclear phosphoprotein 32 family member A (Fragment);Acidic leucine-rich nuclear phosphoprotein 32 family member A;Acidic leucine-rich nuclear phosphoprotein 32 family member A	1.27652	1.10486	0.935643	0.779152
Frataxin, mitochondrial;Frataxin;Uncharacterized protein;Fxn protein	1.23347	1.24261	0.955325	1.14521
Phosphoglycerate mutase;Phosphoglycerate mutase 1	0.872209	0.773413	0.829372	0.9818
GUGU alpha;Uncharacterized protein;Fetuin-B	1.43195	1.21928	3.18336	1.38555
Spectrin beta chain, non-erythrocytic 1	1.12383	1.03204	0.838458	1.24015
Cytosolic acyl coenzyme A thioester hydrolase	1.07313	0.915253	0.920249	0.904299
3-hydroxyisobutyryl-CoA hydrolase, mitochondrial	0.876745	0.902775	0.792901	0.93696
Serine/threonine-protein phosphatase PP1-beta catalytic subunit	1.05779	1.17514	0.950877	0.979998
Protein/nucleic acid deglycase DJ-1	0.692369	0.733355	0.803941	0.972451
Fatty acid-binding protein, epidermal;Fatty acid binding protein 5, epidermal	1.42438	1.04529	1.31923	1.15216
Dihydropteridine reductase	0.856472	0.834091	0.946633	0.99968
Glycogenin;Glycogenin-1;Glycogenin (Fragment)	1.01417	0.903395	0.950411	1.00555
Uncharacterized protein;26S proteasome regulatory subunit 8	1.13448	1.02671	1.11811	1.08409
Ras-related protein Rab-18;RAB18, member RAS oncogene family, isoform CRA_a	1.02707	1.13686	0.904713	0.785234
Sodium/potassium-transporting ATPase subunit beta-1;Sodium/potassium-transporting ATPase subunit beta;Sodium/potassium-transporting ATPase subunit beta;Sodium/potassium-transporting ATPase subunit beta	0.694421	1.08627	0.852772	0.709003
Uncharacterized protein;Uncharacterized protein;MCG1196;Actin-related protein 3	1.35409	1.16262	1.31662	1.07848
Coatomer subunit beta	0.97757	0.994737	0.934889	0.833303
Beta-globin;Hemoglobin subunit beta-1	1.07181	0.217445	0.30184	0.952344
Plasma protease C1 inhibitor	2.10658	1.52027	1.3285	0.825078
Uncharacterized protein;MCG19050, isoform CRA_d;Psmd11 protein (Fragment);26S proteasome non-ATPase regulatory subunit 11	0.982206	0.98668	1.06092	1.05176
Fatty acid-binding protein, heart;Fatty acid binding protein 3, muscle and heart	0.774434	0.772778	0.875358	1.03103
RAB1A, member RAS oncogene family	0.986102	0.904933	0.774119	0.917804
Proteasome subunit alpha type-6	0.951451	0.890992	0.943263	0.893946
Trifunctional enzyme subunit beta, mitochondrial	0.622449	1.01846	0.855177	0.803255
Endophilin-B1	1.1007	0.905684	0.942485	1.17274
Mitochondrial ribosomal protein S9, isoform CRA_b;Uncharacterized protein;28S ribosomal protein S9, mitochondrial	0.733398	0.991082	0.556781	0.71507
Arginine--tRNA ligase, cytoplasmic	1.05879	0.975062	1.115	0.966286
Prostamide/prostaglandin F synthase	0.729176	0.655943	0.658757	0.879667
Destrin	1.4045	1.07187	0.997601	1.05456
Calponin;Calponin-3	1.23662	0.904614	1.10847	1.02524
Myosin light chain 3	0.867221	1.16969	1.08481	0.661019
A kinase (PRKA) anchor protein (Gravin) 12;A-kinase anchor protein 12	1.10291	1.08898	1.02309	1.17052
NADH dehydrogenase [ubiquinone] 1 beta subcomplex subunit 11, mitochondrial;Ndufb11 protein (Fragment)	0.840852	1.37006	0.979876	0.919866
Beta-2-microglobulin	3.05232	2.22068	2.78256	2.49368
Ceruloplasmin	1.81809	2.34249	2.52182	1.20461
40S ribosomal protein S8	1.06459	1.51391	1.5779	1.28855
[Pyruvate dehydrogenase (acetyl-transferring)] kinase isozyme 1, mitochondrial;Pdk1 protein	0.765187	0.981778	0.840719	0.828985
Malate dehydrogenase, mitochondrial	0.760865	0.824931	0.678409	0.786599
Uncharacterized protein;Inhibitor of carbonic anhydrase	1.77602	1.7241	2.19366	1.10406
Isochorismatase domain-containing protein 1;Uncharacterized protein	1.0006	0.82408	0.67803	0.843021
Aldhehyde dehydrogenase family 5, subfamily A1;Succinate-semialdehyde dehydrogenase, mitochondrial	0.884017	0.893164	0.86083	0.955734
Glutathione S-transferase (Fragment);Glutathione S-transferase Mu 5	0.756511	0.655669	1.01514	0.930975
Proteasome subunit alpha type-3;Proteasome subunit alpha type;Proteasome subunit alpha type	0.975538	0.918252	1.01986	1.01122
Pyruvate dehydrogenase E1 component subunit beta, mitochondrial	0.939956	1.05063	0.955839	1.03343
Tropomyosin alpha-4 chain	1.24424	0.980545	1.32388	1.34127
Platelet-activating factor acetylhydrolase IB subunit beta	0.878619	0.719651	0.916461	1.05077
Uncharacterized protein;26S proteasome non-ATPase regulatory subunit 12	1.19766	0.957329	1.0186	0.965195
LanC-like protein 1	0.879741	0.900753	0.842367	0.926848
Protein disulfide-isomerase A3	1.08294	1.25402	1.28956	1.19263
Annexin A2;Annexin;Annexin;Annexin	1.65725	2.03881	1.96204	1.54792
Heat shock protein HSP 90-alpha;Uncharacterized protein;Heat shock protein 90, alpha (Cytosolic), class A member 1	0.625742	0.579077	0.768525	0.901957
Alcohol dehydrogenase 1;Alcohol dehydrogenase 1 (Class I), isoform CRA_c	1.01921	0.942922	0.867065	0.804172
Inter-alpha-trypsin inhibitor heavy chain H3	1.15297	1.83018	2.64791	0.836031
Glutathione S-transferase A4	0.945355	1.05106	0.937546	1.08215
26S proteasome non-ATPase regulatory subunit 3;Uncharacterized protein	1.05976	0.894427	0.911252	0.921354
RIKEN cDNA 1110020P15, isoform CRA_b;Cytochrome b-c1 complex subunit 9	0.593103	0.712047	0.518426	0.735529
Cystatin-B	0.903999	0.670131	0.623164	0.822044
Lysine--tRNA ligase	0.973163	0.789431	0.828527	0.820016
Uncharacterized protein;Uncharacterized protein (Fragment);Wiskott-Aldrich syndrome protein family member 2;Uncharacterized protein (Fragment)	1.06618	0.954776	1.12848	1.27659
Uncharacterized protein;Uncharacterized protein;Uncharacterized protein;Plastin-2	2.83674	2.61707	3.23611	1.3454
Polyadenylate-binding protein 1;Polyadenylate-binding protein;Polyadenylate-binding protein	0.820267	1.00111	0.916346	0.753775
COP9 signalosome complex subunit 6;COP9 signalosome complex subunit 6;COP9 (Constitutive photomorphogenic) homolog, subunit 6 (Arabidopsis thaliana), isoform CRA_b	0.953717	0.824602	0.874209	1.13971
Glutathione S-transferase Mu 1	0.751338	0.809296	0.824497	0.911997
Sepiapterin reductase	0.762118	0.774183	0.74071	0.951267
LYR motif-containing protein 4	0.6383	0.67739	0.539755	0.802149
Uncharacterized protein;Valyl-tRNA synthetase 2, isoform CRA_b;Valyl-tRNA synthetase;Valine--tRNA ligase	0.962475	0.979548	1.12465	0.998447
Aldehyde dehydrogenase, mitochondrial;Uncharacterized protein;Uncharacterized protein;Uncharacterized protein;Aldehyde dehydrogenase 2, mitochondrial, isoform CRA_b	0.743431	0.840032	0.74832	0.809388
AFG1-like ATPase	0.654166	0.761344	0.578937	0.903026
Apolipoprotein E;Uncharacterized protein;Apolipoprotein E, isoform CRA_h;Uncharacterized protein;Apoe protein;Apoe protein	2.6258	1.66776	1.61291	1.31147
Protein transport protein Sec23A;Protein transport protein Sec23A;Uncharacterized protein	1.01048	0.800467	0.795239	0.803379
Uncharacterized protein;Heterogeneous nuclear ribonucleoprotein M;Heterogeneous nuclear ribonucleoprotein M;Uncharacterized protein;Uncharacterized protein;Uncharacterized protein;MKIAA4193 protein (Fragment);Heterogeneous nuclear ribonucleoprotein M	0.80883	1.0541	0.99886	0.84957
26S proteasome regulatory subunit 6B;26S proteasome regulatory subunit 6B;Uncharacterized protein;Uncharacterized protein;Proteasome (Prosome, macropain) 26S subunit, ATPase, 4;Uncharacterized protein	1.32051	1.19516	1.2358	1.15797
Heterogeneous nuclear ribonucleoprotein A3;EG627828 protein;Predicted pseudogene 9242;Heterogeneous nuclear ribonucleoprotein A3;Uncharacterized protein;Heterogeneous nuclear ribonucleoprotein A3;Hnrpa3 protein;Hnrpa3 protein (Fragment);Heterogeneous nuclear ribonucleoprotein A3	1.27862	1.43206	1.15647	1.05807
Striatin-3	0.867036	1.00062	1.05736	0.974831
m7GpppX diphosphatase	1.15813	1.13753	1.12472	1.11938
Eukaryotic translation initiation factor 2 subunit 1	0.86854	0.822257	0.986087	1.09944
40S ribosomal protein S12	1.05414	1.40138	1.50693	1.25047
Isocitrate dehydrogenase [NAD] subunit, mitochondrial	0.69593	0.772435	0.796234	0.949723
Cytochrome c oxidase subunit 6C	0.557929	0.769745	0.477561	0.726152
Electron transfer flavoprotein subunit beta	0.807236	0.884218	0.874895	0.862279
Proteasome subunit alpha type-4	1.0939	0.956607	1.17399	1.02622
Isoleucine--tRNA ligase, mitochondrial	0.75917	0.874549	0.836294	0.98252
Uncharacterized protein;Prostaglandin E synthase 3	1.01318	0.998271	0.948813	0.941925
Protein SGT1 homolog	1.33516	1.09242	1.00037	0.836449
RAS oncogene family protein;Ras-related protein Rab-11B;MCG22989, isoform CRA_b	0.779453	0.872743	0.871858	0.805209
55 kDa erythrocyte membrane protein;55 kDa erythrocyte membrane protein;Membrane protein, palmitoylated;Membrane protein, palmitoylated (Fragment)	0.962811	0.817986	1.20561	1.51525
Inositol-1-monophosphatase (Fragment);Inositol-1-monophosphatase;Inositol monophosphatase 2;Inositol-1-monophosphatase (Fragment)	1.17574	1.13448	1.21699	0.911032
Guanine nucleotide-binding protein G(I)/G(S)/G(T) subunit beta-1;Beta1 subnuit of GTP-binding protein;Uncharacterized protein	0.83836	0.873667	0.744354	0.754186
Isoaspartyl peptidase/L-asparaginase	1.04234	1.02757	1.06351	1.10753
Trifunctional enzyme subunit alpha, mitochondrial	0.589907	1.00425	0.845135	0.787992
Predicted gene, 27029	1.25084	1.07564	0.965476	0.980012
Protein 4.1R (Fragment);Protein 4.1R (Fragment);Protein 4.1 (Fragment);Protein 4.1;Protein 4.1;Protein 4.1;Erythrocyte protein band 4.1;Protein 4.1	0.900609	0.637345	0.657554	1.25416
Moesin;Uncharacterized protein	1.21234	0.824845	0.577483	1.04388
NADH dehydrogenase [ubiquinone] flavoprotein 1, mitochondrial;NADH dehydrogenase [ubiquinone] flavoprotein 1, mitochondrial	0.749929	1.23957	0.916217	0.874991
SPI6	0.99104	0.890933	0.945242	0.868721
Thiosulfate sulfurtransferase;Sulfurtransferase	1.18868	1.01296	0.888279	0.972857
Serine (Or cysteine) peptidase inhibitor, clade F, member 2, isoform CRA_c;Alpha-2-antiplasmin	1.44736	0.92681	1.08726	0.875196
Aminopeptidase (Fragment);Uncharacterized protein;Leucyl-cystinyl aminopeptidase	0.506843	0.588318	0.643253	0.655833
Protein kinase C and casein kinase substrate in neurons 2, isoform CRA_a;Protein kinase C and casein kinase substrate in neurons protein 2	0.742771	0.468334	0.572464	0.965876
General vesicular transport factor p115	1.12023	1.05019	0.860222	0.887799
Peroxiredoxin-1	1.04923	0.968368	0.972498	0.998181
