# Supplementary material for: Phosphorylation regulation of cardiac proteins in Babesia microti infected mice in an effort to restore heart function
Source: Parasit Vectors. 2022 Mar 21;15:98. doi: 10.1186/s13071-022-05233-7 (PMC8935697; doi:10.1186/s13071-022-05233-7)
Supplement: Supplementary file 9 — Additional file 9: Table S3. Proteins in each cluster. [file 13071_2022_5233_MOESM9_ESM.xlsx]

## Sheet: Cluster1
GPX id	Primary Accession Key	Secondary Accession Keys	Ratio 5 d/0 d	Ratio 8 d/0 d	Ratio 11 d/0 d	Ratio 19 d/0 d
4	A0A0R4J038	D3YTY9;O08677	0.801379	0.302131	0.625483	0.260783
6	E0CYV0	E9PWE0;F7D432;P23506;Q545L9	0.811258	0.238552	0.339552	0.312494
36	B8JJM5	B8JJN0;P04186;Q3UEG8	0.747106	0.603773	0.460614	0.0198447
39	A1L333	Q3V0Z8;Q5U222;Q61656;Q8BTS0	0.674257	0.718409	-0.132251	0.0731344
40	Q20BD0	Q3TMZ8;Q544Z3;Q80XR6;Q99020;Q9D6G1	0.637597	0.568801	0.544027	0.443265
47	A1A4T2	Q8BHN3	0.771216	0.424429	0.379734	0.0772202
49	Q9CWJ9		0.627045	0.0871089	0.374993	0.414549
53	P63037	Q3TK61;Q5NTY0	0.686628	0.246258	0.380723	0.684166
64	F8WIT2	P14824;Q3UI56	0.77727	0.752602	0.673572	0.498284
96	E0CXB2	E9QKZ2;Q4G0B8;Q91YE6	0.619425	0.0998505	0.00970346	0.373174
108	B2RRX1	P60710;P63260;Q3TSB7;Q3U5R4;Q3U804;Q3U939;Q3UAF6;Q3UAF7;Q3UCF8;Q4KL81;Q61276	0.657244	-0.119495	0.269544	0.187555
118	P40142		1.30774	0.636247	0.176099	0.242863
119	B2RXW7		0.774001	0.551712	0.527032	-0.560618
120	Q99LD8		0.606878	0.378577	0.0464338	-0.0017713
121	Q3UTI7	Q9QUR7	0.758838	0.496537	0.726636	0.497104
125	P16015		1.17177	-0.140277	-1.42246	-1.24176
129	D3Z215	D3Z521;O88947;Q3TBR2;Q3TDB9;Q3U3V1;Q4FJS7;Q80Y26	0.612511	0.611106	0.349951	0.179483
137	A0A1L1SSF8	Q91V76	0.837563	0.609755	-0.130965	-0.1034
181	P29699	Q3TIU3;Q3UEK5;Q3UEK9	0.991408	0.85181	0.918573	0.28937
183	A0A0G2JFY5	A0A0G2JG00;A0A0G2JGW9;Q0P6B2;Q3TIS5;Q3TUE1;Q3UUU2;Q91WJ8	0.668252	0.397925	0.790579	0.671395
231	P50518		0.812083	0.596416	0.617658	0.107402
267	Q9QZE5		1.16485	0.964087	0.542575	0.00487815
278	A0A0N4SV57	A0A0N4SW89;P97429;Q7TMN7	1.47583	1.25036	1.60728	0.546009
281	Q3TBA2	Q3TCE7;Q3U094;Q91Z25;Q9WV32	0.675499	0.435369	0.852658	0.403375
290	A0A1L1SV73	Q8BY87	0.55114	0.209663	0.262409	0.611329
347	P19096	Q3UHT6	2.22614	0.349684	-1.70823	-0.700569
365	Q61553		0.195606	-0.0520194	0.330236	0.606729
391	P16045		0.588483	0.315383	0.227606	0.291905
409	O70209		0.63096	0.372552	0.300742	0.384099
430	F6ZV59	G3X9W0;G5E8G0;Q60668	0.750188	0.814479	0.688954	0.338249
437	Q61599		0.999798	0.510979	0.747337	0.372911
452	P61161	Q5SW83	0.770082	0.440391	0.486571	-0.0555008
507	Q569U9	Q9ERI6	0.347514	0.406241	0.340122	1.33079
515	P28665		-0.17457	-0.698113	0.239117	-0.488884
528	D3Z1Z8	D3Z5N2;P54227;Q545B6;Q91XT3;Q9DCP3	0.780559	-0.400958	0.80086	0.804324
546	Q9QZ83		0.95828	0.357369	0.939895	0.654553
556	A0A1S6GWG6	P62814	0.675358	0.308294	0.52765	-0.294572
576	Q9CZS1		0.59761	0.379535	0.102616	-0.221714
579	O89053	Q3U1N0;Q3U232;Q3U9K3	1.31624	0.81364	1.09603	0.2658
589	Q3U5L3	Q91VZ1;Q9CWK8	0.682784	0.312305	0.441537	0.282223
658	Q3THW7	Q3TII2;Q3TIK5;Q5M9L0;Q8BTX5;Q91WK2	0.681594	0.290785	0.288428	0.327378
662	A0A1W2P6F6	A0A1W2P7Q9;Q60605;Q642K0	0.666984	-0.119458	0.292752	-0.310688
665	D3Z2Z1	F8WIA1;Q922J3	0.590509	0.297615	0.64067	0.228304
671	P63028		0.673055	0.272778	0.246262	0.148625
698	Q3TED3	Q3V117;Q91V92	1.72559	0.592628	-0.80165	-0.31487
710	B7STB7	P10107;Q3US43;Q4FJV4;Q4FK88	0.774575	0.628452	0.695284	0.450902
742	Q9DCC4		0.689222	-0.112922	-0.155007	0.0905038
744	Q62418		0.743451	0.358958	0.731534	0.257184
790	K7W4D1	P01900	1.64152	1.55846	2.02508	1.03961
805	Q03734		1.44793	1.71797	1.0973	0.489762
806	Q3UJS6	Q8BT60	0.740581	0.759741	0.565576	0.504376
809	P06801	Q3TQP6;Q921S3;Q99LF5	0.855357	0.0257587	-0.628214	-0.752554
822	P40124	Q3TC53;Q3U0U5;Q3UNQ0;Q3UVJ2	0.685252	0.495512	0.604219	0.576913
829	Q91X72		1.08793	1.06598	1.19257	-0.161595
840	B1AZ14	B1AZ15;Q3UMF0	0.327385	-0.0328512	0.322874	0.621993
844	P24547	Q3U9N8;Q3UAT9	1.07905	0.6781	1.22314	0.777777
894	Q3TGR2	Q8K0E8	0.802965	-0.406232	-0.14663	0.0562822
917	P97315	Q4FJX4	0.705167	-0.139326	-0.129976	0.114395
929	E0CXN5	P13707	1.13312	0.461577	-0.273621	-0.0104762
933	E9PV24		1.19294	0.301035	0.381902	0.383677
958	A2AFI9	A2AFJ1;Q3UX53;Q60972;Q60973;Q8C5H3	0.673737	0.541535	0.573591	0.275148
962	O35685		0.610386	-0.194227	-0.0744746	-0.228727
979	A0A075B5P6	A0A075B6A0;P01872	0.796488	0.230009	1.11997	0.641087
985	P10639		0.633248	0.275562	0.615828	0.658583
1010	P97290		1.0749	0.604331	0.409795	-0.277397
1025	P01887	Q3U679;Q9D239	1.60991	1.151	1.47641	1.31828
1030	Q8VC96	Q9DBD0	0.828646	0.785841	1.13334	0.142821
1051	Q3TJX0	Q3U6N7;Q3U9M7;Q61233	1.50423	1.38796	1.69426	0.428033
1060	P08226	Q3TX45;Q3TXU4;Q3UBS0;Q4FK40;Q6GTX3	1.39276	0.737915	0.689663	0.391182

## Sheet: Cluster2
GPX id	Primary Accession Key	Secondary Accession Keys	Ratio 5 d/0 d	Ratio 8 d/0 d	Ratio 11 d/0 d	Ratio 19 d/0 d
1	E9Q3X0	Q3THX5;Q9EQK5	-0.741349	0.113848	0.423388	0.168746
24	Q3THE6		-0.163372	1.16777	1.34793	0.993905
34	F6SVV1	P62082;Q4FZE6	0.491869	1.05932	0.827368	0.358616
44	P51163	Q3UG55;Q3UKR3	0.259893	0.263808	1.08588	0.808193
71	Q545I6	Q9ES94;Q9WUU7	0.457754	0.533638	0.742269	0.182669
82	E9PYB0	F7CVJ5;F7DBB3	0.0274931	0.429319	0.756167	0.265983
94	Q8VDN2		-0.192372	0.585448	0.367161	0.0385704
99	Q921I1		0.943774	1.06208	1.29587	0.099142
136	A2AM97	I7HLV2;P86048;Q3THJ6;Q6ZWV3	0.0225932	0.851832	0.821318	0.147633
144	Q8BH80	Q9QY76	-0.221072	0.777884	0.0773776	0.211878
193	G3X8T3	P16675;Q544R6;Q9D2D1	-0.114263	0.210877	0.74551	0.482086
198	P00493	Q99KF5	0.598242	0.612133	1.06326	0.471172
222	P70697		0.732106	0.717403	1.83094	0.82132
223	O70400	Q3TZ17	0.302589	0.354096	0.700128	0.309936
276	A0A0S3CWK3		0.676775	0.694118	0.855671	0.747567
277	P62137	Q3U8W0	0.430007	0.393628	0.797942	0.524416
287	P09103	Q3TF72;Q3THC3;Q3TIM0;Q3TWE3;Q3UA23;Q3UDR2;Q3UJA8;Q3URP6	0.360947	0.572302	0.707058	0.467211
294	B2MWM9	P14211;Q3UWP8	0.395767	0.686146	0.667467	0.250697
313	P60867	Q5BLK2	0.0334736	0.465521	0.715687	0.226946
314	P22907	Q3UBC6;Q3UPG1;Q99L41	0.0815316	0.270025	1.43546	0.262076
317	Q9D1D4		0.473108	0.867051	0.468203	0.744939
319	A0A1B0GQU8	A0A1B0GSS8;P35980;Q0QEW9;Q58EW0;Q642K1	0.125623	0.714021	0.587927	0.108028
330	O89086	Q545K5;Q8BG13	0.648774	1.10877	1.27341	0.347721
357	Q3TIP8	Q542F1;Q9Z1Q5	0.382577	0.242512	0.706993	0.342842
358	E9PZ16		0.111314	1.41539	1.31262	0.737292
394	E9PYL9	E9PZB3;Q8VC94;Q9CXW4	-0.317484	0.591373	0.384993	0.0147991
400	P35385		0.447064	0.425303	0.656954	0.52608
404	Q9CY58		-0.0889933	0.273039	0.798673	0.0390569
416	I6L985		1.32603	2.60239	4.05834	4.26475
424	A0A068BIT8	P28063	0.360232	0.177332	0.929677	0.0864823
442	P47963	Q5RKP3	0.066106	0.817459	0.650207	0.0529541
477	P28653	Q3TAF9;Q3TNY9;Q3UXK8;Q7TMW3	-0.113705	0.643713	0.743812	0.223993
479	Q60F90	Q9CY02	1.30108	1.96491	3.17455	1.11194
483	A0A087WQ94	A0A087WQM0;A0A087WQS0;A0A087WRU0;A0A1D5RM59;E9Q0S6	0.32233	0.721449	0.215207	0.197173
503	A0A140T8M2		0.10504	0.992957	2.65759	2.89147
542	P29391	Q3TJJ6;Q3UCL5;Q9CPX4	0.0359121	0.872287	1.21048	0.505859
545	P62754	Q3TL53;Q5BLK1;Q8BT09	0.262499	0.634433	0.652844	0.0651106
555	P23242	Q7TMQ1	-0.167844	0.915185	0.194077	-0.22156
562	P62281	Q3UC02;Q9DB79	-0.00634498	0.706245	0.830855	0.23292
566	F8WJ41	P62245;Q5M9M4	-0.0492099	0.360303	0.614	0.088892
577	P10493		0.25998	0.63457	0.312406	0.151805
636	O35215	Q3UNI8	-0.657193	-0.529392	0.777897	1.64718
640	P61358	Q5BLJ9	-0.631058	0.391143	0.387625	0.124583
644	A0A1L1SQA8	P62852;Q58EA6	0.177517	0.586959	0.505078	0.133329
691	A0A1C7CYV0	B1AX58;Q99K51	0.638616	0.559842	0.978733	0.483592
695	F6XI62	P14148;Q3UBI6;Q5M9N8	-0.181054	0.831103	0.641134	0.0890894
705	A2A6G6	A2A6G7;A2A6G8;A2A6G9;A2A6H0;A2A6H1;Q543N3;Q61792	0.44627	0.488623	0.629841	0.609582
712	B2CY77	P14206	0.19671	0.77537	0.805173	0.151797
721	P32921	Q3U6U7;Q4FJZ4	1.49594	1.63408	2.24353	1.08091
724	Z4YJF5		-0.237064	0.631231	0.118163	0.105864
737	P20029	Q3U9G2;Q9DC41	-0.0776622	0.656791	0.508113	0.0675457
743	G3UXY0	G3UXZ5;P97371;Q5HZK3	0.152462	0.256605	0.739532	0.473505
786	P35979	Q3TIQ2;Q5BLK0;Q8C2K0	-0.0848439	0.631871	0.64662	0.175643
789	P97351	Q3U5P8;Q3UAC2;Q564F3;Q9D1S3	0.18017	0.682824	0.654693	0.0658381
818	A0A075B5P5	A0A1Y7VJN6;P03987	0.212399	1.84923	3.65034	2.97229
832	D3YWH9	F7CJS8;Q6ZWN5;Q96EC0;Q9CXW7	0.0512888	0.527797	0.586732	-0.0314562
847	P63276	Q3TK12;Q5M9L7;Q8BT90	0.606016	0.843945	0.866241	0.334736
852	P47911	Q3UCH0;Q3UFI4	-0.101901	0.706269	0.597944	0.112957
854	A0A1Y7VKY1	F6YVP7;P62270;Q3TW65;Q561N5	0.20366	0.615187	0.515367	0.0557137
861	B2RUJ7	Q00519	0.871167	1.37364	1.54965	0.5283
878	P58771	Q545Y3	0.488701	0.383893	0.738606	0.350206
910	P01806	P01807;P01808	-0.141198	0.709516	1.33502	1.2453
924	A0A140T8L1	P12970;Q58ET1;Q5EBG5;Q6P1A9;Q80UT7	0.449603	1.09144	0.930232	0.552469
925	Q6ZWV7		-0.401248	0.649489	0.538976	-0.0656849
961	Q8C845	Q9D8Y0	0.422684	0.506738	0.79484	0.110773
969	P14869	Q5FWB6;Q5M8R8	-0.0984734	0.819034	0.657364	0.145165
971	Q4FJR9	Q64339	0.290829	0.41125	1.40906	0.347052
973	Q9D020		0.0783281	0.292944	0.671657	0.225873
977	P20152	Q3TFD9;Q3TWV0;Q3U6S1;Q3V2S4;Q5FWJ3	0.604173	0.763479	0.673343	0.403229
995	Q6YJU2	Q8CB17;Q9QXC1	0.517984	0.286028	1.67055	0.470457
1022	P09542		-0.205528	0.226131	0.117443	-0.597236
1026	E9PZD8	G3X8Q5;G3X9T8;Q61147	0.862423	1.22804	1.33446	0.268567
1027	P62242	Q497E9;Q5M9L9	0.0902921	0.598279	0.658005	0.365747
1041	P07356	Q3UCD3;Q542G9;Q9CZI7	0.728788	1.02773	0.972354	0.630332
1044	Q61704		0.205351	0.871988	1.40485	-0.258371
1068	A0A1W2P7A1	F7AEH4;Q6ZWZ6	0.0760733	0.486852	0.591613	0.32247

## Sheet: Cluster3
GPX id	Primary Accession Key	Secondary Accession Keys	Ratio 5 d/0 d	Ratio 8 d/0 d	Ratio 11 d/0 d	Ratio 19 d/0 d
31	Q50HX4	Q91V41	-0.0105235	-0.163011	-0.646974	-0.55551
41	Q60936		-0.593974	-0.489738	-0.87539	-0.0697452
42	Q91VT4		-0.461515	-0.554946	-0.65593	-0.14671
52	A0A286T4B5	A0A286T4G6;A0A286T4G8;A0A286T4I5;P00397;Q70YN3;Q9MD68	-0.651716	-0.491073	-0.969251	-0.395163
68	Q9D6S7		0.109746	-0.847639	-1.47881	0.391927
69	Q8K0Z7		-0.488235	-0.498259	-0.665884	-0.197792
74	P35505		-0.618958	-0.602492	-0.616134	-0.441158
75	Q8VDG5		-0.442154	-0.776718	-0.66892	-0.609994
98	Q9D967		-0.150397	-0.33734	-0.822042	0.0134261
107	B2RUK5	Q3ULD5	-0.569545	-0.66482	-0.585221	-0.277249
134	Q61171		-0.214135	-0.762611	-0.588365	-0.26897
154	A2AUR7	Q01730;Q9D031	-0.216257	-0.469095	-0.778626	0.138378
169	Q3UGT9	Q9ES46	-0.81297	-1.04161	-1.44575	-0.283077
179	Q3TSZ4	Q3TZ44;Q8K157	-0.136484	-0.351968	-0.69465	-0.175726
182	Q4VA32	Q9CQR4	-0.4426	-0.306589	-0.873978	-0.154493
191	P56375		-0.513026	-0.584314	-0.521127	-0.229868
207	Q91WP9	Q9ET01	-0.569143	-0.931655	-0.882352	-0.499253
213	D9J303	E9Q8P5;F8WJI6	0.089173	0.0337498	0.085809	0.61462
214	P26040	Q3TCP5;Q3UL48;Q3UXR4;Q4KML7	-0.168415	-0.564818	-0.830476	0.18728
219	P97823		-0.319629	-0.517377	-0.657732	-0.125538
224	P62631		-0.0377676	-0.276769	-0.793342	-0.115476
252	O35857	Q8R3X4	-0.284772	-0.250721	-0.715145	-0.312048
270	Q6P9R2	Q6ZPX7	-0.397541	-0.662349	-0.327574	-0.155162
272	A8DV41	P02089;Q549D9;Q54AH9	-0.444423	-2.48752	-1.95918	-0.517218
275	P56565	Q91V77;Q9D3M4;Q9JL08	-0.648059	-0.373502	-0.653288	-0.116418
305	Q8K0D5		-0.508436	-0.451451	-0.676432	-0.050505
331	Q3TQY2	Q8CBY8	-0.371214	-0.596574	-0.732135	-0.467465
342	Q9DB27		-0.366181	-1.19335	-1.40198	-0.376963
362	P61164		-0.132539	-0.652427	-0.449307	-0.364178
363	Q8K0E9	Q9DBB8	-0.353048	-0.529636	-0.749829	-0.520826
370	P04247	Q3UVB1	-0.202612	-0.186972	-1.36999	-0.332079
398	E9QP62	Q4ZJB3	-0.0905295	-0.356114	-0.58256	0.163525
411	Q9DCM2		-0.591655	-0.421913	-0.488048	-0.106806
417	Q3TRM2	Q3V199;Q91VK1	-0.00361921	-0.389463	-0.646341	0.34633
419	Q9CPY7		0.209639	-0.844247	-0.776769	-0.972049
434	E9PUD2		-0.380513	-0.444476	-0.752791	-0.176882
436	Q9CYW4		-0.189752	-0.37278	-0.698062	-0.335868
438	A2A7S7	Q91WQ3	-0.342423	-0.807775	-0.607633	-0.262933
448	A8DUV1		-0.140509	-1.75126	-1.67634	0.0978206
451	Q80XB4		-0.603627	-0.503704	-0.603312	-0.221662
457	Q3U6G1	Q923D2	-0.259402	-1.40646	-0.575833	-0.244473
468	Q99LP6		-0.30384	-0.36099	-0.591326	-0.0793825
471	Q3TVY0	Q3TW90;Q3U617;Q8BKP5;Q99JB5;Q9CPS5;Q9CX56	-0.349609	-0.931532	-0.761925	0.034445
472	Q3UEM7	Q3UER8;Q8VCM7	0.356177	-0.603559	-0.359494	-0.0578154
480	P07759		-0.694172	-0.80038	-1.33815	-1.07455
481	P26043	Q3TH46;Q3U111	0.0963993	-0.42857	-0.695703	0.158611
485	P22599		0.194934	-0.602976	-0.820256	-0.260937
488	Q3TJA9	Q99M87	-0.207247	-0.275893	-0.906998	0.0499117
498	Q9CQ60		0.161398	-0.0490046	-0.734856	-0.00763836
513	P62075		-0.440887	-0.445259	-1.25795	-0.233191
523	Q3TK29	Q3TSG8;Q3UPJ8;Q922Z3;Q9CQN1	-0.346714	-0.289219	-0.627096	-0.360162
544	Q5M9J2	Q9D0S9	-0.421045	-0.515352	-1.08662	-0.081799
547	Q8R2K3		-0.367854	-0.77811	-0.767259	-0.624772
554	P28661		-0.330758	-0.825998	-0.65992	-0.00861669
561	O55042		0.22449	-1.22078	0.328447	0.468732
564	Q06770	Q91WQ0	0.451643	-0.524606	-0.865408	0.131568
593	O35345	Q4FJZ2;Q8BH30	-0.828818	-0.786488	-0.726195	-0.45597
612	O89020		0.596647	-0.21941	-0.288245	0.0320236
626	A0A0A6YVV2	P11352	-0.642895	-1.09279	-0.575124	-0.258887
660	Q9JMA1		-0.434034	-0.716566	-0.272314	-0.0138692
666	O35344	Q543M7	-0.266433	-0.730021	-0.522009	-0.0907216
668	Q9CXW3		0.258241	-0.384668	-0.582448	-0.227918
672	Q3TL72	Q8C878	-0.62826	-0.570427	-0.38199	-0.217222
679	O55222		-0.0292767	-0.24026	-0.590799	0.251558
725	P13634		-1.0222	-2.18821	-1.41759	-0.665087
730	G3UYJ7		-0.344965	-0.457488	-0.869011	-0.0836114
733	P24270	Q3TVZ1;Q542K4;Q8C6E3	0.0318986	-0.740946	-0.0234114	-0.244563
735	Q8CC88		-0.561806	-0.859904	-0.726147	-0.49858
738	P09671	Q4FJX9	-0.268686	-0.344114	-0.905448	-0.151675
739	Q53YU5	Q8C550;Q8R2S3;Q9D1X0	-0.55594	-0.755457	-0.681195	-0.537376
778	Q8CJ53		-0.325294	-0.787458	-1.095	-0.0881287
783	J3QQ13	K3W4R6;K3W4R7;P50752;Q3TH80;Q54AB6;Q6P3Z7	-0.0639002	-0.0153882	-1.21556	-0.859667
794	Q9CXI0		-0.598914	-0.453786	-0.741038	-0.125414
798	P04919	Q3TAJ4;Q3TNL6;Q3TZJ1;Q3U065;Q53ZN9	-1.35842	-2.96793	-1.53109	-0.14006
804	Q9D0G0		-0.428894	-0.575609	-1.03396	-0.605112
812	O35350	Q3TI07;Q3UDG8;Q80Y25;Q8C2J1	-0.36695	-0.645688	-0.459718	0.0736955
828	A0A0R4J023	Q9JLZ3	-0.841364	-0.769237	-0.880065	-0.242458
849	P24549		0.642032	-0.378962	-0.390569	0.0831635
853	A3KML3	P68254	0.0729212	-0.369659	-0.626514	-0.618245
860	Q99MR8		-0.0813323	-0.610466	-0.353478	0.0186766
868	P61148	Q6ZWS1	-0.188427	-0.646931	-0.94892	-0.0332752
869	O55234		-0.104085	-0.437512	-0.745022	-0.436364
875	P58389	Q543N6;Q8C0E1	-0.257337	-0.913397	-0.891958	-0.551862
879	Q5GQ64	Q9Z0F7	-0.040467	-0.0668485	-0.696293	-0.508513
882	Q00623	Q3V2G1	-0.0650003	-0.455983	-0.9176	-0.426378
884	P99029	Q3U7H9;Q3UWS9	-0.624934	-0.451426	-0.859191	-0.076601
897	Q9D172		-0.767294	-0.583036	-0.465811	-0.045634
911	A0A0R4J0X5	Q00896	-0.0526695	-0.742496	-0.861422	-0.992147
912	Q3U6L3	Q9QUH0	-0.742149	-0.794966	-1.11657	-0.694348
916	Q9R1P3		-0.300086	-0.607808	-0.400207	-0.319517
927	A0A0R4J094		-0.373599	-0.280349	-0.61077	-0.248175
932	P15327		-0.260657	-1.39717	-0.872062	-0.427062
934	E9PW66	P28656;Q3TF41;Q8BSH9	-0.00820963	-0.802063	-0.173744	-0.484547
935	P20108		-0.629116	-0.462584	-0.667579	-0.325653
945	A0A0U1RNF2	A2RTH5	0.161407	0.0567779	-1.01684	-0.976135
946	P00920		-0.2044	-1.78983	-1.05173	-0.579243
956	A8DUV3	P01942	-0.0579415	-1.7211	-1.76239	-0.0330774
959	Q8R104		-0.698037	-0.356385	-1.02648	-0.267366
965	F7A8H6	O70325;Q3TI34;Q3TIF2;Q5XJZ8;Q76LV0;S4R1E5	-0.359403	-0.725364	-0.957668	-0.0676842
978	Q3V2D0	Q8CGK3	-0.531493	-0.536032	-0.825822	-0.452075
986	A0A023NCR8	A0A023NCS0;A0A023ND59;A0A023NDP0;A0A023NDP5;A0A023NDQ1;A0A023NE65;A0A023NE78;A0A023UL25;A0A075DCW5;A0A0K1W397;A0A0U2K7A0;A0A0U2L632;A0A0U2M169;A0A0U2M1A2;A0A0U2QFD1;A0A0U2REU1;A0A0U2UZH0;A0A0U3AJS9;A0A140GE27;A0A141CM53;A0A1E1F976;A0A1E1F982;A0A1E1F983;A0A1E1F984;A0A1E1F987;A0A1E1F990;A0A1E1F993;A0A1E1F999;A0A1E1F9C3;A0A1S6PXL0;A0A1S6PXL1;A0A1S6PXL4;A0A1S6PXL6;A0A1S6PXL7;A0A1S6PXN0;A0A1S6PXN4;A0A…	-1.38525	-1.08769	-1.66376	-0.896411
1009	A8DUK0	P02088	0.100047	-2.20128	-1.72815	-0.0704454
1019	Q9DB60		-0.455661	-0.608358	-0.602181	-0.18497
1033	E9PVM7	P48774	-0.402567	-0.60896	0.0216791	-0.103185
1042	P07901	Q3UIF3;Q80Y52	-0.676361	-0.788172	-0.379836	-0.148869
1048	Q62426		-0.145606	-0.577485	-0.682316	-0.282712
1056	Q8K215		-0.647694	-0.561942	-0.889624	-0.318058
1059	Q3V384		-0.612272	-0.39338	-0.788521	-0.14716
1077	B7ZCL8	P70290;Q542P4;Q684Q6	-0.0546756	-0.289853	0.269761	0.599551
1083	A0A068WAQ5	A0A068WAZ7;A2A838;A2A839;A2A841;A2A842;B6ZHC8;P48193	-0.151027	-0.649854	-0.60482	0.326722
1084	P26041	Q3TZQ2	0.277791	-0.277804	-0.792149	0.0619565
1090	Q3TDA7	Q9WVE8	-0.42901	-1.09439	-0.804744	-0.05009

## Sheet: cluster4
GPX id	Primary Accession Key	Secondary Accession Keys	Ratio 5 d/0 d	Ratio 8 d/0 d	Ratio 11 d/0 d	Ratio 19 d/0 d
16	Q9CPP6		-0.859237	-0.331242	-0.908609	-0.822589
38	Q9D0K2		-0.670189	-0.383862	-0.184887	0.0211706
95	E9Q7N5	Q8R2Q4	-0.916755	-0.381251	-0.689176	-0.419034
109	Q3UQ71		-0.597041	-0.35759	-0.350241	-0.564123
110	B2RUC7	Q9Z1Z2	-0.0985782	0.400219	-0.384435	-0.630625
132	A0A075DC90	P00405;Q7JCZ1	-0.660149	0.0673956	-0.0617383	-0.123794
142	Q9D023		-0.837165	-0.51715	-0.776937	-0.647744
143	Q148P2	Q9D404	0.0908509	0.221075	-0.584084	-0.311421
155	A0A1S6GWI4	B1ARW4;Q99LY9	-0.78119	-0.190282	-0.441824	-0.471755
167	B1AU25	Q9Z0X1	-0.586826	-0.105205	-0.438522	-0.540407
168	B2RXT3		-0.710688	-0.369051	-0.403882	-0.309894
185	Q5M9P5	Q8K3J1;Q8VC72	-0.726573	-0.459756	-0.858396	-0.768217
186	P62897	Q56A15	-0.921374	-0.344567	-0.384993	0.0079989
210	Q9CQ69		-0.868473	-0.214979	-0.47376	-0.32151
241	A2RSV8	P19783	-0.636195	-0.143639	-0.64327	-0.451804
245	A0A0R3P9C8	Q9DC69	-0.667478	0.0600657	-0.451233	-0.61683
247	Q8K1J6		-0.490057	-0.431373	-0.462829	-0.697163
261	Q3UIB5	Q99LB2	-0.617109	-0.402686	-0.413994	-0.435491
301	P12787		-0.942072	-0.27868	-1.09433	-0.459881
307	Q5SX53	Q9CR62;Q9CTC7	-0.687371	0.049898	-0.226228	-0.420383
335	Q80XN0		-2.30951	-1.13181	-1.45302	0.15742
353	Q9D6J5		-0.623863	-0.059584	-0.388255	-0.508104
368	Q99LC3		-0.612897	-0.09702	-0.424322	-0.574663
371	Q5SVI8	Q9QVP4	-0.159098	0.0320011	-0.193841	-0.907544
382	Q920Q8		-0.588506	0.00600637	-0.244364	-0.29649
385	Q08857	Q3TA14;Q3U6Y9;Q3UAI3;Q8C6Z4	-0.885262	0.0152721	-0.305745	-0.465877
388	Q9JJW5		-1.24605	0.086756	-0.868117	-0.440829
392	Q7TPW6	Q9Z2Z6	-0.690211	-0.0455788	-0.463209	-0.520167
418	P18242	Q3TWD0;Q3TWR6;Q3U651;Q3U7P0;Q3UCD9;Q8C243	-0.782418	0.0662995	-0.0726253	0.22973
427	Q8K1Z0		-0.546028	-0.345627	-0.601627	-0.323872
429	O35459		-0.781105	-0.482031	-0.231977	-0.320726
431	P67778		-0.671191	0.0327512	-0.381254	-0.494545
469	Q7TSQ8		-0.631465	-0.336433	-0.59398	-0.412814
476	Q8BH59		-0.905412	-0.0502462	-0.606166	-0.577889
494	Q8K2B3		-0.780009	-0.106208	-0.40177	-0.685741
497	Q9CR68		-0.670913	0.0552515	-0.809382	-0.45685
531	Q9CXJ4		-0.827587	0.0750375	-0.281726	-0.344556
534	Q9CR61		-0.777483	-0.340617	-0.780845	-0.568127
541	P97855	Q571F9	-0.597393	-0.199878	-0.0535466	-0.474203
552	B9EHC7	F6QYE1;O09161	-0.996724	-0.120721	-0.777341	-0.391626
572	Q8C0L9		-0.946326	-0.767722	-0.648581	-0.426914
600	P48962	Q8BVI9	-0.611084	-0.223556	-0.554003	-0.566795
605	Q3UA17	Q791V5	-0.823626	-0.228176	-0.45419	-0.455177
606	Q8BU20	Q9CQH3	-0.627174	0.167937	-0.38959	-0.515977
615	Q3KNM9	Q9DCZ4	-0.639513	-0.0159362	-0.536908	-0.419561
624	E9Q401	F6U7V1	-0.585727	0.638526	-0.107427	-0.126398
633	A2RT28	Q499X9	-0.774462	-0.204182	-0.493256	-0.30437
643	Q6PF96	Q921G7	-0.68445	0.0480202	-0.250661	-0.441187
661	P51881	Q545A2	-0.684262	-0.324929	-0.675417	-0.627417
681	Q8C140	Q9QXX4	-0.766854	-0.0804674	-0.334625	-0.356258
684	Q9JHI5		-0.595269	-0.356195	-0.451909	-0.158835
687	P56391		-0.63917	0.148178	-1.06339	-0.359185
720	P51667		-0.65421	-0.190247	0.107099	-0.526576
736	Q9CQB4	Q9D855	-0.827108	0.0834064	-0.106952	-0.130564
747	A0A0A6YX73	Q8K1M3	-0.514992	-0.48394	-0.594931	-0.594148
756	P51660	Q3TT11;Q3UHW2	-0.620317	-0.443346	-0.452481	-0.546954
777	P59017	Q3TNR7;Q3UGC5	-0.812486	0.0448929	-0.289956	-0.274461
784	D3Z7X0		-1.02844	-0.174693	-0.388589	-0.23862
787	G3UX26	Q60930	-0.597518	0.153666	-0.219689	-0.274052
792	Q9R0H0		-0.584244	-0.391133	0.177545	-1.04517
810	Q3UIM5	Q924X2	-0.712747	0.0436406	-0.296231	-0.38374
825	D3YXT0	Q91WD5	-0.581553	-0.0481103	-0.687856	-0.762475
833	Q8BGH2		-0.589203	0.136542	-0.155196	-0.18732
857	Q9DB20		-0.941256	-0.196373	-0.47122	-0.51541
904	A0A0N4SVQ1	Q62425	-1.08451	-0.492374	-1.37708	-0.615717
906	Q9CR24		-1.11872	-0.860298	-0.866064	-0.482492
926	O70571	Q544J2	-1.94343	1.70246	-0.11266	-0.469808
950	G5E902	Q3THU8;Q8VEM8	-0.580431	-0.23425	-0.187202	-0.306002
1015	Q99JY0		-0.683973	0.026395	-0.225705	-0.31607
1017	A0A1S6GWG5	Q3UMV5;Q9D7N3	-0.447331	-0.0129234	-0.844818	-0.483845
1047	Q5NCJ9	Q8R1I1	-0.753646	-0.489956	-0.947791	-0.443146
1070	Q9CPQ1		-0.841845	-0.377548	-1.06624	-0.461656
1081	Q8BMS1		-0.761441	0.00612462	-0.242747	-0.343748
1089	Q3TTA8	Q8BZ14;Q8C129	-0.98039	-0.765333	-0.636543	-0.608599
