# Supplementary material for: Phosphorylation regulation of cardiac proteins in Babesia microti infected mice in an effort to restore heart function
Source: Parasit Vectors. 2022 Mar 21;15:98. doi: 10.1186/s13071-022-05233-7 (PMC8935697; doi:10.1186/s13071-022-05233-7)
Supplement: Supplementary file 10 — Additional file 10: Table S4. The information of phosphopeptides identified at different stages. [file 13071_2022_5233_MOESM10_ESM.xlsx]

## Sheet: Phosphorylated peptide result
EG.PrecursorId	PG.ProteinAccessions	PG.ProteinDescriptions	[1] heart-0-1-phospho.htrms.EG.TotalQuantity (Settings)	[2] heart-0-2-phospho.htrms.EG.TotalQuantity (Settings)	[3] heart-0-3-phospho.htrms.EG.TotalQuantity (Settings)	[4] heart-0-4-phospho.htrms.EG.TotalQuantity (Settings)	[5] heart-5-1-phospho.htrms.EG.TotalQuantity (Settings)	[6] heart-5-2-phospho.htrms.EG.TotalQuantity (Settings)	[7] heart-5-3-phospho.htrms.EG.TotalQuantity (Settings)	[8] heart-5-4-phospho.htrms.EG.TotalQuantity (Settings)	[9] heart-8-1-phospho.htrms.EG.TotalQuantity (Settings)	[10] heart-8-2-phospho.htrms.EG.TotalQuantity (Settings)	[11] heart-8-3-phospho.htrms.EG.TotalQuantity (Settings)	[12] heart-8-4-phospho.htrms.EG.TotalQuantity (Settings)	[13] heart-11-1-phospho.htrms.EG.TotalQuantity (Settings)	[14] heart-11-2-phospho.htrms.EG.TotalQuantity (Settings)	[15] heart-11-3-phospho.htrms.EG.TotalQuantity (Settings)	[16] heart-11-4-phospho.htrms.EG.TotalQuantity (Settings)	[17] heart-19-1-phospho.htrms.EG.TotalQuantity (Settings)	[18] heart-19-2-phospho.htrms.EG.TotalQuantity (Settings)	[19] heart-19-3-phospho.htrms.EG.TotalQuantity (Settings)	[20] heart-19-4-phospho.htrms.EG.TotalQuantity (Settings)
_SDS[+80]SQPMLLR	A0A023ZT56;A0A023ZTV5;A0A1Q1NN66;A0A1Q1PRS2;A0A1Q1PRS4;A0A1Q1PRS6;A0A1Q1PRS9;A0A1Q1PRT9;A2A9Z1;A2A9Z2;P11531;Q3TWL4	Dystrophin Dp71b;Dystrophin Dp71ab;Dystrophin Dp71d(Delta71,73-74);Dystrophin Dp71d delta71,74 isoform;Dystrophin Dp71 delta110 isoform;Dystrophin Dp71c isoform;Dystrophin Dp71f delta74 isoform;Dystrophin Dp71d delta74 isoform;Dystrophin;Dystrophin;Dystrophin;Uncharacterized protein (Fragment)	1.42884e+06	1.44025e+06	840566	1.51605e+06	551733	878054	979206	648526	1.931e+06	1.84027e+06	2.21369e+06	1.98006e+06	2.14486e+06	2.1897e+06	2.26896e+06	2.19815e+06	1.08885e+06	1.00156e+06	950027	1.07802e+06
_SDSS[+80]QPMLLR	A0A023ZT56;A0A023ZTV5;A0A1Q1NN66;A0A1Q1PRS2;A0A1Q1PRS4;A0A1Q1PRS6;A0A1Q1PRS9;A0A1Q1PRT9;A2A9Z1;A2A9Z2;P11531;Q3TWL4	Dystrophin Dp71b;Dystrophin Dp71ab;Dystrophin Dp71d(Delta71,73-74);Dystrophin Dp71d delta71,74 isoform;Dystrophin Dp71 delta110 isoform;Dystrophin Dp71c isoform;Dystrophin Dp71f delta74 isoform;Dystrophin Dp71d delta74 isoform;Dystrophin;Dystrophin;Dystrophin;Uncharacterized protein (Fragment)	1.0116e+06	1.04832e+06	1.05779e+06	1.11729e+06	651648	937360	698781	765393	1.23635e+06	1.14021e+06	1.22576e+06	1.20813e+06	1.00011e+06	991735	2.40286e+06	2.31597e+06	1.14647e+06	952709	980331	946820
_TQSS[+80]SC[+57]EDLPSTTQPK	A0A067XG53	Peripheral plasma membrane protein CASK (Fragment)	86885.6	98048.4	81612.9	95600.3	90509.3	85146.1	83040.6	90451.7	146221	116938	132815	130572	83742.8	76727.3	77642.1	98602.4	94528	84531.1	93646	77989.1
_SAS[+80]C[+57]GSPLSGNTGEGTSR	A0A068BD34;G3UZ21;Q61193	Ral guanine nucleotide dissociation stimulator-like 2;Ral guanine nucleotide dissociation stimulator-like 2 (Fragment);Ral guanine nucleotide dissociation stimulator-like 2	176430	178155	171442	178352	200037	234060	193846	201927	251581	180808	222624	211582	126644	122899	117787	144974	208279	175400	220739	153616
_SS[+80]PAPNPALASPGPAQLQLVR	A0A068BD58;A0A068BIR7;Q9Z1P7	Putative KN motif and ankyrin repeat domains 3 isoform 1;KN motif and ankyrin repeat domains 3;KN motif and ankyrin repeat domain-containing protein 3	174391	171623	164832	189995	122603	120514	108704	117276	178590	150885	182520	161725	188177	207261	231425	207289	83454.1	69265.9	72016.5	74256.7
_S[+80]SPAPNPALASPGPAQLQLVR	A0A068BD58;A0A068BIR7;Q9Z1P7	Putative KN motif and ankyrin repeat domains 3 isoform 1;KN motif and ankyrin repeat domains 3;KN motif and ankyrin repeat domain-containing protein 3	54597	57309.2	53368.8	68629.3	38739.9	41896.3	35034.3	41715.1	58124	48437.4	62267.4	49670.1	58179.5	62809.5	74308.8	70825.7	23681.8	22438.6	16943.2	22813.1
_VDSPSHELVT[+80]SSLC[+57]SPSPSLLLQTPQAQSLR	A0A068BEP5;A1A558;G3UX50;O35613;Q3U0Z3;Q3UIV3;Q3UKR0;Q5XLA9;Q5XW53;Q5XW54;Q5XW55;Q5XW59	Fas death domain-associated protein;Daxx protein;Death domain-associated protein 6;Death domain-associated protein 6;Uncharacterized protein;Uncharacterized protein;Death domain-associated protein 6;Death domain-associated protein (Fragment);Death domain-associated protein (Fragment);Death domain-associated protein (Fragment);Death domain-associated protein (Fragment);Death-domain associated prot…	55932.1	50698.5	40773.2	39266.6	64960.3	63386.5	59643	58749.3	91894.8	67707	75557	66916.2	50945.6	62581.9	56280.6	75304.8	23394.9	28785.9	28556.9	30188
_VDS[+80]PSHELVTSSLC[+57]SPSPSLLLQTPQAQSLR	A0A068BEP5;A1A558;G3UX50;O35613;Q3U0Z3;Q3UIV3;Q3UKR0;Q5XLA9;Q5XW53;Q5XW54;Q5XW55;Q5XW59	Fas death domain-associated protein;Daxx protein;Death domain-associated protein 6;Death domain-associated protein 6;Uncharacterized protein;Uncharacterized protein;Death domain-associated protein 6;Death domain-associated protein (Fragment);Death domain-associated protein (Fragment);Death domain-associated protein (Fragment);Death domain-associated protein (Fragment);Death-domain associated prot…	55795.1	49604.3	40762.1	39138.5	64960.3	63363.8	59481.5	58726.8	91881.5	67632.5	75031.8	66879.3	50160.3	62396.7	56157.6	74991.4	23344.4	28437.3	28561.9	29913.7
_LLGSPGS[+80]EDGAPR	A0A068BEQ2;P50171	H2-K region expressed gene 6, isoform CRA_a;Estradiol 17-beta-dehydrogenase 8	39219.1	121316	126425	107949	40274.2	72073.3	68865.3	62060.5	183777	188525	155177	194276	200148	205878	201600	198567	67204.9	81663.8	65691.7	79731.9
_LNVYTDSRYAFATAHIHGEIY[+80]R	A0A068ETZ5;A0A240FAT1;P70355;Q1KYL9;Q1KYM2;Q61918	Gag-pro-pol polyprotein;Putative gag-pro-pol polyprotein;Gag-Pol polyprotein;Gag-pro-pol polyprotein;Gag-pro-pol polyprotein;Pol protein (Fragment)	1.15518e+06	1.41721e+06	1.72055e+06	1.28492e+06	1.16412e+06	1.82403e+06	1.77074e+06	1.38959e+06	1.63711e+06	1.09916e+06	662844	1.45084e+06	2.03508e+06	1.98253e+06	707143	2.07919e+06	1.55647e+06	1.97777e+06	834417	1.66071e+06
_ATS[+80]PPHLDGTSNPESTVPEKK	A0A068EW80;D3YXR5;D3Z3A6;F7BTZ2;Q60953	Promyelocytic leukemia;Protein PML;Protein PML;Protein PML (Fragment);Protein PML	254323	241124	233257	235658	348532	357368	351258	336558	266999	372733	350504	281401	437563	412483	437022	400898	145597	199688	139262	208897
_ATSPPHLDGTS[+80]NPESTVPEKK	A0A068EW80;D3YXR5;D3Z3A6;F7BTZ2;Q60953	Promyelocytic leukemia;Protein PML;Protein PML;Protein PML (Fragment);Protein PML	230884	219801	212618	213697	321623	331599	314004	259990	251120	344405	327593	266495	411067	389430	406882	377009	136503	188195	132491	196924
_VPAPPGS[+80]PC[+57]R	A0A068EW80;D3YXR5;D3Z3A6;F7BTZ2;Q60953	Promyelocytic leukemia;Protein PML;Protein PML;Protein PML (Fragment);Protein PML	387579	473812	405089	426782	470641	394597	475590	472716	561642	464050	458341	510852	439580	450247	447121	440313	261829	232843	246881	253197
_LATSS[+80]PEQSWPSTFK	A0A068EW80;D3YXR5;D3Z3A6;F7BTZ2;Q60953	Promyelocytic leukemia;Protein PML;Protein PML;Protein PML (Fragment);Protein PML	127699	116744	114191	124358	189758	189777	180376	207139	199506	190493	241346	178529	181312	183637	205670	184493	80261.8	84853.5	87517.6	81958
_LATS[+80]SPEQSWPSTFK	A0A068EW80;D3YXR5;D3Z3A6;F7BTZ2;Q60953	Promyelocytic leukemia;Protein PML;Protein PML;Protein PML (Fragment);Protein PML	127699	116744	114191	124358	189758	189777	180376	207139	199506	190493	241346	178529	181312	183637	205670	184493	80261.7	84853.5	87517.6	81958
_ATS[+80]PPHLDGTSNPESTVPEK	A0A068EW80;D3YXR5;D3Z3A6;F7BTZ2;Q60953	Promyelocytic leukemia;Protein PML;Protein PML;Protein PML (Fragment);Protein PML	146291	197281	211227	133127	128134	133517	118055	109528	55895.9	62097.2	116703	48317.5	146411	110017	187002	80838.6	23205.2	58561	45485.2	50704.1
_LST[+80]HSPFR	A0A068WAQ5;A0A068WAZ7;A2A838;A2A839;A2A841;A2A842;A2AD32;B6ZHC8;P48193	Protein 4.1R (Fragment);Protein 4.1R (Fragment);Protein 4.1 (Fragment);Protein 4.1;Protein 4.1;Protein 4.1;Protein 4.1 (Fragment);Erythrocyte protein band 4.1;Protein 4.1	508528	485206	576309	549202	361586	310157	309449	316116	236333	170996	274919	196263	297898	264621	318732	297720	143755	115971	125891	106590
_LS[+80]THSPFR	A0A068WAQ5;A0A068WAZ7;A2A838;A2A839;A2A841;A2A842;A2AD32;B6ZHC8;P48193	Protein 4.1R (Fragment);Protein 4.1R (Fragment);Protein 4.1 (Fragment);Protein 4.1;Protein 4.1;Protein 4.1;Protein 4.1 (Fragment);Erythrocyte protein band 4.1;Protein 4.1	508528	485206	576309	549202	361586	310157	309449	316116	236333	170996	274919	196263	297898	264621	318732	297720	143755	115971	125891	62060.1
_LSTHS[+80]PFR	A0A068WAQ5;A0A068WAZ7;A2A838;A2A839;A2A841;A2A842;A2AD32;B6ZHC8;P48193	Protein 4.1R (Fragment);Protein 4.1R (Fragment);Protein 4.1 (Fragment);Protein 4.1;Protein 4.1;Protein 4.1;Protein 4.1 (Fragment);Erythrocyte protein band 4.1;Protein 4.1	372015	426083	421789	384966	179449	167557	166791	148907	63761.1	77731.2	81063.1	70324.1	87024.3	93659.8	92686.1	93351.4	97123.4	105260	106808	99688.5
_SPRPTS[+80]APAIAQSQVTEGPGAPIKK	A0A068WAQ5;A0A068WAZ7;A2A838;A2A839;A2A841;A2A842;A2AD32;B6ZHC8;P48193	Protein 4.1R (Fragment);Protein 4.1R (Fragment);Protein 4.1 (Fragment);Protein 4.1;Protein 4.1;Protein 4.1;Protein 4.1 (Fragment);Erythrocyte protein band 4.1;Protein 4.1	169631	193931	171435	166920	90867.6	71380.6	67058.5	72527.4	46377.7	58043.2	54922.6	48820	50850.8	47213.4	43727.1	41682.3	42566.7	39500	45277.9	37007.8
_S[+80]PRPTSAPAIAQSQVTEGPGAPIKK	A0A068WAQ5;A0A068WAZ7;A2A838;A2A839;A2A841;A2A842;A2AD32;B6ZHC8;P48193	Protein 4.1R (Fragment);Protein 4.1R (Fragment);Protein 4.1 (Fragment);Protein 4.1;Protein 4.1;Protein 4.1;Protein 4.1 (Fragment);Erythrocyte protein band 4.1;Protein 4.1	169706	193986	170954	166863	90687.6	71290.3	67051.5	72434.8	46388.6	57941.5	54445.1	48824.2	50712.9	47192.1	43698	41116.1	42333.8	39555.9	45157.3	36990.4
_SPRPT[+80]SAPAIAQSQVTEGPGAPIKK	A0A068WAQ5;A0A068WAZ7;A2A838;A2A839;A2A841;A2A842;A2AD32;B6ZHC8;P48193	Protein 4.1R (Fragment);Protein 4.1R (Fragment);Protein 4.1 (Fragment);Protein 4.1;Protein 4.1;Protein 4.1;Protein 4.1 (Fragment);Erythrocyte protein band 4.1;Protein 4.1	146610	167686	146337	143878	79776.2	60435.7	57848.8	63336.1	40240.1	50038.7	47975.3	41875	43888.8	41359.7	37553.3	36235.2	36550.9	35101.5	40258.8	31883.2
_SPRPTSAPAIAQSQVT[+80]EGPGAPIKK	A0A068WAQ5;A0A068WAZ7;A2A838;A2A839;A2A841;A2A842;A2AD32;B6ZHC8;P48193	Protein 4.1R (Fragment);Protein 4.1R (Fragment);Protein 4.1 (Fragment);Protein 4.1;Protein 4.1;Protein 4.1;Protein 4.1 (Fragment);Erythrocyte protein band 4.1;Protein 4.1	128476	146597	130419	127329	67085.9	53570.9	51819	55834.6	36755.2	46585.8	42236.2	38553.1	41767.6	37569.4	35311.5	33471.1	33331.8	32361.8	35124.7	30187.9
_RLS[+80]THSPFR	A0A068WAQ5;A0A068WAZ7;A2A838;A2A839;A2A841;A2A842;A2AD32;B6ZHC8;P48193	Protein 4.1R (Fragment);Protein 4.1R (Fragment);Protein 4.1 (Fragment);Protein 4.1;Protein 4.1;Protein 4.1;Protein 4.1 (Fragment);Erythrocyte protein band 4.1;Protein 4.1	74922.9	82383.9	83449.4	81357.2	61899.4	53969.3	46468.1	54852	72941.7	52088.9	65726	82010.8	88041.5	86334	87214.4	110864	73238	49682.2	68764.4	49581.4
_S[+80]LDGAAAAESTDR	A0A068WAQ5;A0A068WAZ7;A2A838;A2A839;A2A841;A2A842;A2AD32;B6ZHC8;P48193	Protein 4.1R (Fragment);Protein 4.1R (Fragment);Protein 4.1 (Fragment);Protein 4.1;Protein 4.1;Protein 4.1;Protein 4.1 (Fragment);Erythrocyte protein band 4.1;Protein 4.1	69386.4	71458.5	77447.9	64579.9	23026.9	23685.1	19877.2	23314	21755.1	11914.5	19860.6	20593.9	19361.5	18135	24077.9	24464.9	64997.3	53185.8	66416.5	44126.7
_SLDGAAAAEST[+80]DRSPRPTSAPAIAQSQVTEGPGAPIKK	A0A068WAQ5;A0A068WAZ7;A2A838;A2A839;A2A841;A2A842;A2AD32;B6ZHC8;P48193	Protein 4.1R (Fragment);Protein 4.1R (Fragment);Protein 4.1 (Fragment);Protein 4.1;Protein 4.1;Protein 4.1;Protein 4.1 (Fragment);Erythrocyte protein band 4.1;Protein 4.1	101719	75586.9	87430.1	87966.6	29328.3	60260.6	44448.9	63985.9	116528	113039	122420	115448	389877	420056	390042	402267	120808	113316	113588	125293
_SLDGAAAAESTDRSPRPTS[+80]APAIAQSQVTEGPGAPIKK	A0A068WAQ5;A0A068WAZ7;A2A838;A2A839;A2A841;A2A842;A2AD32;B6ZHC8;P48193	Protein 4.1R (Fragment);Protein 4.1R (Fragment);Protein 4.1 (Fragment);Protein 4.1;Protein 4.1;Protein 4.1;Protein 4.1 (Fragment);Erythrocyte protein band 4.1;Protein 4.1	136756	65990.3	80677.9	76730.4	57535.4	36140.2	58668.1	60191.9	110689	107779	112994	110382	367581	386513	361807	373023	111012	104127	101614	115112
_SLDGAAAAESTDRS[+80]PRPTSAPAIAQSQVTEGPGAPIKK	A0A068WAQ5;A0A068WAZ7;A2A838;A2A839;A2A841;A2A842;A2AD32;B6ZHC8;P48193	Protein 4.1R (Fragment);Protein 4.1R (Fragment);Protein 4.1 (Fragment);Protein 4.1;Protein 4.1;Protein 4.1;Protein 4.1 (Fragment);Erythrocyte protein band 4.1;Protein 4.1	136467	66071.6	74358.1	76525.3	58445.4	55371.8	58603.3	60271.1	109872	107391	112064	109456	365991	385743	365161	372174	109523	103733	58581	114385
_SLDGAAAAESTDRSPRPT[+80]SAPAIAQSQVTEGPGAPIKK	A0A068WAQ5;A0A068WAZ7;A2A838;A2A839;A2A841;A2A842;A2AD32;B6ZHC8;P48193	Protein 4.1R (Fragment);Protein 4.1R (Fragment);Protein 4.1 (Fragment);Protein 4.1;Protein 4.1;Protein 4.1;Protein 4.1 (Fragment);Erythrocyte protein band 4.1;Protein 4.1	75073.4	73740.9	84136	62269.4	57331.5	62685.2	45460.1	66560.9	121019	113725	118894	122920	421137	430544	417131	437360	123129	122355	60959	79674.5
_SLDGAAAAESTDRSPRPTSAPAIAQS[+80]QVTEGPGAPIKK	A0A068WAQ5;A0A068WAZ7;A2A838;A2A839;A2A841;A2A842;A2AD32;B6ZHC8;P48193	Protein 4.1R (Fragment);Protein 4.1R (Fragment);Protein 4.1 (Fragment);Protein 4.1;Protein 4.1;Protein 4.1;Protein 4.1 (Fragment);Erythrocyte protein band 4.1;Protein 4.1	8245.99	7295.68	7725.58	6214.67	0	6996.44	5030.08	5386.7	10742.4	5506.24	5960.42	12223.3	53968	44113.1	53169.8	62724.1	12514.5	17785.1	1563.47	18019.7
_SLDGAAAAES[+80]TDRSPRPTSAPAIAQSQVTEGPGAPIKK	A0A068WAQ5;A0A068WAZ7;A2A838;A2A839;A2A841;A2A842;A2AD32;B6ZHC8;P48193	Protein 4.1R (Fragment);Protein 4.1R (Fragment);Protein 4.1 (Fragment);Protein 4.1;Protein 4.1;Protein 4.1;Protein 4.1 (Fragment);Erythrocyte protein band 4.1;Protein 4.1	2671.86	2398.56	0	3007.37	0	2557.81	1732.65	1876.99	3790.14	1175.17	1359.24	5010.09	33756	27356.2	31730.5	39057.7	5333.78	9335.34	211.774	8864.17
_SLDGAAAAESTDRSPRPTS[+80]APAIAQSQVTEGPGAPIK	A0A068WAQ5;A0A068WAZ7;A2A838;A2A839;A2A841;A2A842;A2AD32;B6ZHC8;P48193	Protein 4.1R (Fragment);Protein 4.1R (Fragment);Protein 4.1 (Fragment);Protein 4.1;Protein 4.1;Protein 4.1;Protein 4.1 (Fragment);Erythrocyte protein band 4.1;Protein 4.1	21088.5	21985.7	21020.9	22886	12536.2	16427.8	21062.2	4361.73	30847.5	29329.1	21046.2	31630.1	98487.5	92998.6	91631.6	112531	7395.2	8777.4	6383.98	11843.3
_SLDGAAAAESTDRSPRPTSAPAIAQS[+80]QVTEGPGAPIK	A0A068WAQ5;A0A068WAZ7;A2A838;A2A839;A2A841;A2A842;A2AD32;B6ZHC8;P48193	Protein 4.1R (Fragment);Protein 4.1R (Fragment);Protein 4.1 (Fragment);Protein 4.1;Protein 4.1;Protein 4.1;Protein 4.1 (Fragment);Erythrocyte protein band 4.1;Protein 4.1	6933.53	0	21218.4	23094.4	12737.2	16463.7	22108.1	18876.4	30896.2	30266.7	21051	31634.1	98504.2	93021.2	92819.4	112553	7435.2	2719.29	407.104	12516.4
_VKQEPPS[+80]PPHSPR	A0A075F5C6;A0A075F6C2;A0A075F882;A0A075F891;P38532;Q52L52	Heat shock transcription factor 1 gammabeta isoform;Heat shock transcription factor 1 gammaalpha isoform;Heat shock factor 1, isoform CRA_a;Heat shock factor 1, isoform CRA_f;Heat shock factor protein 1;Hsf1 protein	45268.1	43555.1	26452.7	51411.1	53054.8	29288.7	68965.3	67441	28895.9	51628.5	52492.4	49474.9	73054.1	70088	67846.2	37367	26055	30976.2	30872.7	31589.3
_VKQEPPS[+80]PPHS[+80]PR	A0A075F5C6;A0A075F6C2;A0A075F882;A0A075F891;P38532;Q52L52	Heat shock transcription factor 1 gammabeta isoform;Heat shock transcription factor 1 gammaalpha isoform;Heat shock factor 1, isoform CRA_a;Heat shock factor 1, isoform CRA_f;Heat shock factor protein 1;Hsf1 protein	48442.5	50393.3	43781.7	45183.7	56221.2	63368.9	53459	57659.1	64774.9	49097.7	50928.9	52017.1	32401.1	30636.3	43036.5	50291	41888	42491.4	36737.4	45388
_STVSET[+80]FMSKPSIAK	A0A087WNM1;A0A087WS59;A0A087WSQ1;Q91Z67	SLIT-ROBO Rho GTPase-activating protein 2;SLIT-ROBO Rho GTPase-activating protein 2 (Fragment);SLIT-ROBO Rho GTPase-activating protein 2 (Fragment);SLIT-ROBO Rho GTPase-activating protein 2	48302.9	43789.1	52994.4	46112.2	40210.6	43193.5	37059.1	47096.2	47523.4	47597.4	46069.6	46189.6	32886.7	38115.4	43184.3	45079.7	15993.2	16407.9	16221	22222.7
_ST[+80]VSETFMSKPSIAK	A0A087WNM1;A0A087WS59;A0A087WSQ1;Q91Z67	SLIT-ROBO Rho GTPase-activating protein 2;SLIT-ROBO Rho GTPase-activating protein 2 (Fragment);SLIT-ROBO Rho GTPase-activating protein 2 (Fragment);SLIT-ROBO Rho GTPase-activating protein 2	26548.1	22915.3	25214.8	23525	23525.9	22618.6	19885.1	25163.9	23653.7	24692.1	23199	21428.9	15365.5	15592.8	21927.7	24288.1	3073.31	6688.54	2523.24	10792.5
_STVS[+80]ETFMSKPSIAK	A0A087WNM1;A0A087WS59;A0A087WSQ1;Q91Z67	SLIT-ROBO Rho GTPase-activating protein 2;SLIT-ROBO Rho GTPase-activating protein 2 (Fragment);SLIT-ROBO Rho GTPase-activating protein 2 (Fragment);SLIT-ROBO Rho GTPase-activating protein 2	26310	22962.2	25263.7	23553.3	23501.7	22315.2	19538.9	24859.3	23672.6	25012.5	23408.6	21432.6	15364.1	15488.6	21921.7	24293.5	3321.91	6754.08	2934.82	10788.6
_AANAASGAGGSSAAAGSRPGDGGS[+80]LGSGAR	A0A087WNP6;Q4VAA2	Protein CDV3	22461.7	27404.4	22706.9	28273.6	24490.4	25087.8	21439.5	24374.9	18540.6	14083.7	15325.2	16803.3	24019.7	24188.2	27007.3	33583.4	23977.8	22799.1	18998.4	25081.6
_GTPSQS[+80]PVVGR	A0A087WNV1;A0A087WR52;A0A087WRL1;A0A087WSR7;Q8K2K6	Arf-GAP domain and FG repeat-containing protein 1;Arf-GAP domain and FG repeat-containing protein 1 (Fragment);Arf-GAP domain and FG repeat-containing protein 1 (Fragment);Arf-GAP domain and FG repeat-containing protein 1;Arf-GAP domain and FG repeat-containing protein 1	1.68343e+06	1.906e+06	2.01131e+06	1.74401e+06	2.04264e+06	2.11877e+06	2.03683e+06	2.08292e+06	2.29132e+06	2.30266e+06	2.22316e+06	2.22298e+06	2.33082e+06	2.3024e+06	2.3241e+06	2.40206e+06	1.59484e+06	1.65199e+06	1.74357e+06	1.60158e+06
_GTPS[+80]QSPVVGR	A0A087WNV1;A0A087WR52;A0A087WRL1;A0A087WSR7;Q8K2K6	Arf-GAP domain and FG repeat-containing protein 1;Arf-GAP domain and FG repeat-containing protein 1 (Fragment);Arf-GAP domain and FG repeat-containing protein 1 (Fragment);Arf-GAP domain and FG repeat-containing protein 1;Arf-GAP domain and FG repeat-containing protein 1	1.2642e+06	1.43658e+06	1.50052e+06	1.31725e+06	1.16335e+06	1.64681e+06	1.06003e+06	1.56009e+06	1.71752e+06	1.72147e+06	1.76008e+06	1.65746e+06	1.74711e+06	1.70223e+06	1.59384e+06	1.80721e+06	1.18911e+06	1.24001e+06	1.2834e+06	1.18576e+06
_SLLGESAPALHLNKGT[+80]PSQS[+80]PVVGR	A0A087WNV1;A0A087WR52;A0A087WRL1;A0A087WSR7;Q8K2K6	Arf-GAP domain and FG repeat-containing protein 1;Arf-GAP domain and FG repeat-containing protein 1 (Fragment);Arf-GAP domain and FG repeat-containing protein 1 (Fragment);Arf-GAP domain and FG repeat-containing protein 1;Arf-GAP domain and FG repeat-containing protein 1	69285.5	62126.4	52936	60980.6	107526	111814	108777	110294	79432.6	77071.6	94801.6	81146	80767.7	77064.1	78601.6	83434.7	64448.7	70469.8	76534.2	69261
_SLLGES[+80]APALHLNKGTPS[+80]QSPVVGR	A0A087WNV1;A0A087WR52;A0A087WRL1;A0A087WSR7;Q8K2K6	Arf-GAP domain and FG repeat-containing protein 1;Arf-GAP domain and FG repeat-containing protein 1 (Fragment);Arf-GAP domain and FG repeat-containing protein 1 (Fragment);Arf-GAP domain and FG repeat-containing protein 1;Arf-GAP domain and FG repeat-containing protein 1	70864.2	61755.2	52790.8	60939.1	107312	111624	108418	110235	79423.1	77326.8	94880.6	81246.1	80328.7	76908.5	78466.6	83219	64448.7	70413	76470.5	69219.8
_RQS[+80]SGSTTNVASTPSDSR	A0A087WNW8;A0A087WP42;A0A087WQ31;A0A087WQ95;A0A087WQF1;A0A087WRE8;A0A087WRK0;A0A087WS18;A0A0A6YXZ1;B2RY22;E9Q6L0;E9QKH0;E9QNY9;J3QP81	CLIP-associating protein 1;CLIP-associating protein 1;CLIP-associating protein 1;CLIP-associating protein 1;CLIP-associating protein 1;CLIP-associating protein 1;CLIP-associating protein 1;CLIP-associating protein 1;CLIP-associating protein 1;Clasp1 protein;CLIP-associating protein 1;CLIP-associating protein 1;CLIP-associating protein 1;CLIP-associating protein 1	192784	167242	204912	169674	277348	286708	202174	210329	127680	161286	176666	120477	111424	98868.7	111543	91044.2	253945	235747	271542	271979
_RQSSGS[+80]TTNVASTPSDSR	A0A087WNW8;A0A087WP42;A0A087WQ31;A0A087WQ95;A0A087WQF1;A0A087WRE8;A0A087WRK0;A0A087WS18;A0A0A6YXZ1;B2RY22;E9Q6L0;E9QKH0;E9QNY9;J3QP81	CLIP-associating protein 1;CLIP-associating protein 1;CLIP-associating protein 1;CLIP-associating protein 1;CLIP-associating protein 1;CLIP-associating protein 1;CLIP-associating protein 1;CLIP-associating protein 1;CLIP-associating protein 1;Clasp1 protein;CLIP-associating protein 1;CLIP-associating protein 1;CLIP-associating protein 1;CLIP-associating protein 1	118406	98406.4	131685	93562	168845	159066	112618	123886	60639.2	95586.4	104816	60124.3	71034.2	58320	68618	41165.9	134098	108934	149141	134836
_SRS[+80]DIDVNAAASAK	A0A087WNW8;A0A087WP42;A0A087WQ31;A0A087WQ95;A0A087WQF1;A0A087WRE8;A0A087WRK0;A0A087WS18;A0A0A6YXZ1;B2RY22;E9Q6L0;E9QKH0;E9QNY9;J3QP81	CLIP-associating protein 1;CLIP-associating protein 1;CLIP-associating protein 1;CLIP-associating protein 1;CLIP-associating protein 1;CLIP-associating protein 1;CLIP-associating protein 1;CLIP-associating protein 1;CLIP-associating protein 1;Clasp1 protein;CLIP-associating protein 1;CLIP-associating protein 1;CLIP-associating protein 1;CLIP-associating protein 1	271843	330107	282189	267418	392972	352306	304386	291974	259602	172161	304640	256814	91482.9	106490	160476	191221	333414	346020	388940	324178
_NSSNTGVGS[+80]PSNTIGR	A0A087WNW8;A0A087WP42;A0A087WQ31;A0A087WQ95;A0A087WQF1;A0A087WRE8;A0A087WRK0;A0A087WS18;A0A0A6YXZ1;B2RY22;E9Q6L0;E9QKH0;E9QNY9;J3QP81	CLIP-associating protein 1;CLIP-associating protein 1;CLIP-associating protein 1;CLIP-associating protein 1;CLIP-associating protein 1;CLIP-associating protein 1;CLIP-associating protein 1;CLIP-associating protein 1;CLIP-associating protein 1;Clasp1 protein;CLIP-associating protein 1;CLIP-associating protein 1;CLIP-associating protein 1;CLIP-associating protein 1	159920	153846	165148	171560	355708	363834	304828	300958	309443	182235	297393	311085	151734	173462	164336	168016	330798	317899	271735	299623
_SSS[+80]SSQESLNRPLSAK	A0A087WNW8;A0A087WP42;A0A087WQ31;A0A087WQ95;A0A087WQF1;A0A087WRE8;A0A087WRK0;A0A087WS18;A0A0A6YXZ1;B2RY22;E9Q6L0;E9QKH0;E9QNY9;J3QP81	CLIP-associating protein 1;CLIP-associating protein 1;CLIP-associating protein 1;CLIP-associating protein 1;CLIP-associating protein 1;CLIP-associating protein 1;CLIP-associating protein 1;CLIP-associating protein 1;CLIP-associating protein 1;Clasp1 protein;CLIP-associating protein 1;CLIP-associating protein 1;CLIP-associating protein 1;CLIP-associating protein 1	45399.4	44738.8	44703.7	48544.9	47339	57956.6	51044.5	54931.3	49435.5	48918.6	43956.6	56200.2	29910.8	31392.8	29825.1	31528.7	42454.4	40514.5	40965.5	42561.7
_SSSSS[+80]QESLNRPLSAK	A0A087WNW8;A0A087WP42;A0A087WQ31;A0A087WQ95;A0A087WQF1;A0A087WRE8;A0A087WRK0;A0A087WS18;A0A0A6YXZ1;B2RY22;E9Q6L0;E9QKH0;E9QNY9;J3QP81	CLIP-associating protein 1;CLIP-associating protein 1;CLIP-associating protein 1;CLIP-associating protein 1;CLIP-associating protein 1;CLIP-associating protein 1;CLIP-associating protein 1;CLIP-associating protein 1;CLIP-associating protein 1;Clasp1 protein;CLIP-associating protein 1;CLIP-associating protein 1;CLIP-associating protein 1;CLIP-associating protein 1	45253.9	44738.8	44703.7	48544.9	47339	57956.6	51044.4	54931.3	49435.6	48918.6	43956.6	56200.2	29910.8	31392.8	29825.1	31528.7	42454.4	40514.5	40965.5	42561.7
_SS[+80]SSSQESLNRPLSAK	A0A087WNW8;A0A087WP42;A0A087WQ31;A0A087WQ95;A0A087WQF1;A0A087WRE8;A0A087WRK0;A0A087WS18;A0A0A6YXZ1;B2RY22;E9Q6L0;E9QKH0;E9QNY9;J3QP81	CLIP-associating protein 1;CLIP-associating protein 1;CLIP-associating protein 1;CLIP-associating protein 1;CLIP-associating protein 1;CLIP-associating protein 1;CLIP-associating protein 1;CLIP-associating protein 1;CLIP-associating protein 1;Clasp1 protein;CLIP-associating protein 1;CLIP-associating protein 1;CLIP-associating protein 1;CLIP-associating protein 1	35306.9	33874.4	34320.4	36503.5	36579.2	45437	43307.8	44321.9	44551.6	41422.9	32190	51309.1	23082	25601.6	23391.7	26503.1	37152.9	41130.7	33269.9	43076.1
_FSFRS[+80]QEDLNEPIKR	A0A087WNW8;A0A087WP42;A0A087WQ31;A0A087WQ95;A0A087WQF1;A0A087WRE8;A0A087WRK0;A0A087WS18;A0A0A6YXZ1;B2RY22;E9Q6L0;E9QKH0;E9QNY9;J3QP81	CLIP-associating protein 1;CLIP-associating protein 1;CLIP-associating protein 1;CLIP-associating protein 1;CLIP-associating protein 1;CLIP-associating protein 1;CLIP-associating protein 1;CLIP-associating protein 1;CLIP-associating protein 1;Clasp1 protein;CLIP-associating protein 1;CLIP-associating protein 1;CLIP-associating protein 1;CLIP-associating protein 1	82008.1	76381.8	83283.6	79880.2	77518.6	151418	153194	134358	135128	87983.1	104067	156567	96338.1	84625.9	79373.1	91599.2	190212	219785	169554	194306
_S[+80]QEDLNEPIKR	A0A087WNW8;A0A087WP42;A0A087WQ31;A0A087WQ95;A0A087WQF1;A0A087WRE8;A0A087WRK0;A0A087WS18;A0A0A6YXZ1;B2RY22;E9Q6L0;E9QKH0;E9QNY9;J3QP81	CLIP-associating protein 1;CLIP-associating protein 1;CLIP-associating protein 1;CLIP-associating protein 1;CLIP-associating protein 1;CLIP-associating protein 1;CLIP-associating protein 1;CLIP-associating protein 1;CLIP-associating protein 1;Clasp1 protein;CLIP-associating protein 1;CLIP-associating protein 1;CLIP-associating protein 1;CLIP-associating protein 1	74339.4	68506.6	71631.5	70446.9	55583.9	47664.8	57359.8	57817.2	82204.3	99116.7	83235.9	98103.8	31012.7	32121.2	28041	29245.5	42607.8	46307.5	43308	47577.5
_QS[+80]SGSTTNVASTPSDSR	A0A087WNW8;A0A087WP42;A0A087WQ31;A0A087WQ95;A0A087WQF1;A0A087WRE8;A0A087WRK0;A0A087WS18;A0A0A6YXZ1;B2RY22;E9Q6L0;E9QKH0;E9QNY9;J3QP81	CLIP-associating protein 1;CLIP-associating protein 1;CLIP-associating protein 1;CLIP-associating protein 1;CLIP-associating protein 1;CLIP-associating protein 1;CLIP-associating protein 1;CLIP-associating protein 1;CLIP-associating protein 1;Clasp1 protein;CLIP-associating protein 1;CLIP-associating protein 1;CLIP-associating protein 1;CLIP-associating protein 1	9898.21	8668.99	17294.6	3198.7	20577.3	7386.68	14466	14939.5	18070.1	19896.4	19985.7	19084.1	4517.74	4394.34	5747.05	5593.97	21683.9	29664.1	37234.7	29325.9
_SES[+80]PPAELPSLR	A0A087WNZ7;A0A087WP92;A0A087WSG4;A0A0B4J1N9;G5E870	E3 ubiquitin-protein ligase TRIP12;E3 ubiquitin-protein ligase TRIP12 (Fragment);E3 ubiquitin-protein ligase TRIP12 (Fragment);E3 ubiquitin-protein ligase TRIP12 (Fragment);E3 ubiquitin-protein ligase TRIP12	132060	170821	150628	189483	164577	206933	242030	261160	226580	171166	199749	239422	163275	165746	140535	170751	155763	186367	133233	69828.7
_S[+80]ESPPAELPSLR	A0A087WNZ7;A0A087WP92;A0A087WSG4;A0A0B4J1N9;G5E870	E3 ubiquitin-protein ligase TRIP12;E3 ubiquitin-protein ligase TRIP12 (Fragment);E3 ubiquitin-protein ligase TRIP12 (Fragment);E3 ubiquitin-protein ligase TRIP12 (Fragment);E3 ubiquitin-protein ligase TRIP12	86138.1	102157	110858	118119	140609	144282	155891	172695	187039	165943	203699	193013	113241	9954.46	113858	106679	107031	125826	108026	66942
_S[+80]IHEVDISNLEAALR	A0A087WP13;A0A087WRB7;E9PX43;Q3UEX8;Q69ZU4;Q7TQG1	Pleckstrin homology domain-containing family A member 6 (Fragment);Pleckstrin homology domain-containing family A member 6;Pleckstrin homology domain-containing family A member 6;Uncharacterized protein (Fragment);MKIAA0969 protein (Fragment);Pleckstrin homology domain-containing family A member 6	81057.5	62934.7	66129.1	67690.1	62380.7	54029.1	57673.9	57858.1	73283.3	62391.1	67635.9	59967.9	55849.4	57954.1	53276.6	63180.9	31798.6	37075.7	45891.7	39455.7
_T[+80]KSPAEEELTPSAVVR	A0A087WP13;A0A087WRB7;E9PX43;Q3UEX8;Q69ZU4;Q7TQG1	Pleckstrin homology domain-containing family A member 6 (Fragment);Pleckstrin homology domain-containing family A member 6;Pleckstrin homology domain-containing family A member 6;Uncharacterized protein (Fragment);MKIAA0969 protein (Fragment);Pleckstrin homology domain-containing family A member 6	52948.6	52597.4	50074.4	55718.4	54890.9	44523.8	45872.7	46787.5	45651.8	48299.3	47134.4	42853.5	59432.2	53370.6	54375.1	52837.4	42150.3	37233.9	46622.3	40732.9
_AS[+80]SFSGISVLTR	A0A087WP65;A0A087WPF0;A0A087WQI5;B9EHE8;E9Q9Q2;Q80ZH9	R3H domain-containing 1 (Fragment);R3H domain-containing 1 (Fragment);R3H domain-containing 1 (Fragment);R3hdm1 protein;R3H domain-containing 1;R3H domain-containing 1	251806	243506	246686	242440	189557	198481	190102	189352	122771	158489	174393	163380	230018	230959	239654	229725	125056	115379	119794	114331
_ASS[+80]FSGISVLTR	A0A087WP65;A0A087WPF0;A0A087WQI5;B9EHE8;E9Q9Q2;Q80ZH9	R3H domain-containing 1 (Fragment);R3H domain-containing 1 (Fragment);R3H domain-containing 1 (Fragment);R3hdm1 protein;R3H domain-containing 1;R3H domain-containing 1	245404	242082	245968	241505	188527	198630	189037	189756	120553	157379	172364	163539	230232	229081	240737	227105	124183	117604	119090	115168
_VATLNS[+80]EEENDPPTYK	A0A087WP83;A0A087WPC5;A0A087WQY9;A0A087WS92;Q3U4Z7;Q3V1M8;Q8BX68;Q8VDJ3	Vigilin;Vigilin (Fragment);Vigilin (Fragment);Vigilin (Fragment);High density lipoprotein (HDL) binding protein, isoform CRA_d;Uncharacterized protein;Uncharacterized protein;Vigilin	106956	96329.4	103631	96286.1	133378	97354.6	100468	103602	163717	148753	144296	152878	101498	106377	103949	115767	71648.3	78828.5	91247.1	101833
_DAS[+80]DVEDEKPPLPPR	A0A087WPT7;Q6P549	Phosphatidylinositol 3,4,5-trisphosphate 5-phosphatase 2 (Fragment);Phosphatidylinositol 3,4,5-trisphosphate 5-phosphatase 2	831781	222297	813200	532584	100739	602923	467758	573773	175664	873244	549315	927775	67171.8	119117	34043.2	50254	408953	64935.9	255060	546447
_KIS[+80]LNTYTPTK	A0A087WPZ7;E9Q9J4;Q6ZQB6;Q80V47;Q8BWK5	Inositol hexakisphosphate and diphosphoinositol-pentakisphosphate kinase 2 (Fragment);Inositol hexakisphosphate and diphosphoinositol-pentakisphosphate kinase 2;Inositol hexakisphosphate and diphosphoinositol-pentakisphosphate kinase 2;Hisppd1 protein (Fragment);Uncharacterized protein	773448	853191	738176	747093	798259	774307	725892	720015	295824	304923	325641	285864	660706	656663	615523	614243	557697	538445	578997	598303
_SAT[+80]FPNAGPR	A0A087WQ61;A0A087WQU0;Q8C134;Q9ERD6	Ras-specific guanine nucleotide-releasing factor RalGPS2	262647	238251	259248	247797	273502	260563	262092	257999	207741	167500	196447	217327	209790	206650	185669	199099	144989	187457	131485	169840
_YSPS[+80]QNS[+80]PIHHIPSR	A0A087WQA0;F8WI22;Q05C67;Q3TRC6;Q3TSZ0;Q3UDL9;Q3UR37;Q8K019	Bcl-2-associated transcription factor 1;Bcl-2-associated transcription factor 1;Bclaf1 protein (Fragment);Uncharacterized protein (Fragment);Uncharacterized protein;Uncharacterized protein (Fragment);Uncharacterized protein (Fragment);Bcl-2-associated transcription factor 1	29736.5	29138.1	25865.8	23490	20421.1	29201.4	34674.8	31550.4	37303.5	37677.1	46500.9	33001.1	31208.6	29503	32413.9	27548.2	8476.98	21396.8	10943.4	14793.3
_YS[+80]PS[+80]QNSPIHHIPSR	A0A087WQA0;F8WI22;Q05C67;Q3TRC6;Q3TSZ0;Q3UDL9;Q3UR37;Q8K019	Bcl-2-associated transcription factor 1;Bcl-2-associated transcription factor 1;Bclaf1 protein (Fragment);Uncharacterized protein (Fragment);Uncharacterized protein;Uncharacterized protein (Fragment);Uncharacterized protein (Fragment);Bcl-2-associated transcription factor 1	15386.5	15875.5	10030.9	19094.1	20938.2	21814.7	19234	21618.2	43255.7	45779.9	31531.5	48421.6	13494.3	15556.7	14054.8	18039.7	2396.68	10328.2	14280.3	5675.99
_LPNS[+80]KQSPDEPLR	A0A087WQA5;A0A087WRP4;A0A087WRZ5;A0A087WS74;A0A087WSH7;C9DT14;H3BJV1;Q05C33;Q544R5;Q6VYI4;Q6VYI5;Q8BLD4;Q8BUM1;Q8R0B4;Q921F2	TAR DNA-binding protein 43 (Fragment);TAR DNA-binding protein 43 (Fragment);TAR DNA-binding protein 43;TAR DNA-binding protein 43 (Fragment);TAR DNA-binding protein 43 (Fragment);TDP-43 variant 3;TAR DNA-binding protein 43 (Fragment);Tardbp protein;MCG16669, isoform CRA_b;TAR DNA-binding protein 43;TAR DNA-binding protein 43;MCG16669, isoform CRA_f;Uncharacterized protein;MCG16669, isoform CRA_a;…	43380	42313.5	46682	47621.7	43356.5	48633.6	49589.8	53034.5	73939.9	51589.1	57778.3	69313.7	59066.1	56569.8	58450.7	74109.7	41434.1	45088	40699.3	9676.06
_LPNSKQS[+80]PDEPLR	A0A087WQA5;A0A087WRP4;A0A087WRZ5;A0A087WS74;A0A087WSH7;C9DT14;H3BJV1;Q05C33;Q544R5;Q6VYI4;Q6VYI5;Q8BLD4;Q8BUM1;Q8R0B4;Q921F2	TAR DNA-binding protein 43 (Fragment);TAR DNA-binding protein 43 (Fragment);TAR DNA-binding protein 43;TAR DNA-binding protein 43 (Fragment);TAR DNA-binding protein 43 (Fragment);TDP-43 variant 3;TAR DNA-binding protein 43 (Fragment);Tardbp protein;MCG16669, isoform CRA_b;TAR DNA-binding protein 43;TAR DNA-binding protein 43;MCG16669, isoform CRA_f;Uncharacterized protein;MCG16669, isoform CRA_a;…	31028.7	33480.9	33647.6	32340.8	35055.7	37730.9	42446.3	42973.3	56703	37107.6	44752.7	55012.9	44696.8	42324	43459.8	57296.1	31585.9	31236.5	29422.9	34079.7
_RKPS[+80]VPDTASPADDSFVDPGER	A0A087WQD1;A0A087WSB1;Q8BH99;Q99M51	Cytoplasmic protein NCK1 (Fragment);Cytoplasmic protein NCK1 (Fragment);Cytoplasmic protein NCK1;Cytoplasmic protein NCK1	1.0654e+06	1.07023e+06	1.06931e+06	1.07515e+06	1.1661e+06	1.23406e+06	1.19984e+06	1.15652e+06	1.0032e+06	892909	973694	945456	1.48456e+06	1.33802e+06	1.42345e+06	1.35628e+06	989202	995871	1.02512e+06	1.07779e+06
_KPS[+80]VPDTASPADDSFVDPGER	A0A087WQD1;A0A087WSB1;Q8BH99;Q99M51	Cytoplasmic protein NCK1 (Fragment);Cytoplasmic protein NCK1 (Fragment);Cytoplasmic protein NCK1;Cytoplasmic protein NCK1	149678	204571	129391	316616	261004	249331	282481	395683	221360	148092	209457	273061	224805	365943	379872	449405	273213	164923	208759	236228
_SQS[+80]FPDVEPQLPQAPTR	A0A087WQS0;A0A1D5RM59;E9Q0S6	Tensin 1	9.27608e+06	9.8624e+06	9.31718e+06	1.0006e+07	1.07841e+07	9.81487e+06	9.6884e+06	1.0115e+07	1.25154e+07	1.3911e+07	8.10018e+06	1.32676e+07	1.03887e+07	1.02654e+07	1.06897e+07	1.11351e+07	1.01155e+07	1.03741e+07	9.71668e+06	1.04965e+07
_S[+80]QSFPDVEPQLPQAPTR	A0A087WQS0;A0A1D5RM59;E9Q0S6	Tensin 1	739934	2.00342e+06	1.85638e+06	2.21898e+06	1.26336e+06	1.47035e+06	2.14484e+06	2.02582e+06	1.65731e+06	1.88852e+06	1.86265e+06	2.36173e+06	1.53166e+06	1.89239e+06	909432	2.13725e+06	1.73281e+06	1.92335e+06	741316	1.38148e+06
_S[+80]QS[+80]FPDVEPQLPQAPTR	A0A087WQS0;A0A1D5RM59;E9Q0S6	Tensin 1	80809.9	81487.6	72695.4	76932.4	50705.9	45398.1	56830.1	57802.2	113470	115394	110296	122179	66152.7	52000.4	70415.9	34241.8	96414.2	20741.3	85468.1	101501
_TVGTNTPPS[+80]PGFGR	A0A087WQS0;A0A1D5RM59;E9Q0S6	Tensin 1	4.38719e+06	4.76159e+06	4.56376e+06	4.47535e+06	3.73116e+06	3.82397e+06	3.32582e+06	3.43443e+06	5.27074e+06	5.85752e+06	4.73323e+06	6.06412e+06	4.10401e+06	4.20751e+06	4.43771e+06	4.24744e+06	2.93972e+06	2.76161e+06	3.3224e+06	2.77333e+06
_TVGTNT[+80]PPSPGFGR	A0A087WQS0;A0A1D5RM59;E9Q0S6	Tensin 1	3.49889e+06	3.80097e+06	3.51857e+06	2.70347e+06	2.94229e+06	3.05869e+06	2.72514e+06	2.76021e+06	4.23574e+06	4.68228e+06	3.80067e+06	4.81073e+06	3.32938e+06	3.43694e+06	3.57825e+06	3.45383e+06	2.38071e+06	2.15262e+06	2.69587e+06	2.31794e+06
_T[+80]VGTNTPPS[+80]PGFGR	A0A087WQS0;A0A1D5RM59;E9Q0S6	Tensin 1	1.33996e+06	1.35991e+06	1.46836e+06	1.44207e+06	1.51322e+06	1.39654e+06	1.23806e+06	1.29615e+06	2.07146e+06	2.20601e+06	2.05736e+06	2.09579e+06	1.7229e+06	1.62278e+06	1.5915e+06	1.59931e+06	1.10301e+06	994426	1.34663e+06	1.01697e+06
_TVGT[+80]NT[+80]PPSPGFGR	A0A087WQS0;A0A1D5RM59;E9Q0S6	Tensin 1	1.24507e+06	1.25844e+06	1.35324e+06	1.3289e+06	1.39797e+06	1.28628e+06	1.14753e+06	1.19766e+06	1.90219e+06	2.01778e+06	1.89353e+06	1.92439e+06	1.59669e+06	1.4955e+06	1.47386e+06	1.47502e+06	1.02662e+06	918952	1.24173e+06	947191
_QGS[+80]PTPALPEKR	A0A087WQS0;A0A1D5RM59;E9Q0S6	Tensin 1	4.57981e+06	4.44326e+06	4.56442e+06	4.23179e+06	3.88138e+06	4.17288e+06	3.86429e+06	4.2541e+06	6.76076e+06	7.7099e+06	6.09545e+06	7.11459e+06	7.71777e+06	7.22899e+06	7.61872e+06	7.68713e+06	4.44773e+06	4.08403e+06	4.58841e+06	4.03575e+06
_QGSPT[+80]PALPEKR	A0A087WQS0;A0A1D5RM59;E9Q0S6	Tensin 1	787625	717294	685623	645674	522243	583277	590596	495422	279238	1.22324e+06	883151	535515	1.44405e+06	1.24878e+06	1.3672e+06	392656	363900	533562	476458	553546
_SQS[+80]VPGAWPGASPLSSQPLLGSSR	A0A087WQS0;A0A1D5RM59;E9Q0S6	Tensin 1	4.66119e+06	4.7393e+06	4.3403e+06	4.47573e+06	3.50637e+06	3.5631e+06	3.43149e+06	3.52161e+06	4.40305e+06	3.3681e+06	3.80145e+06	3.68169e+06	2.86157e+06	1.59133e+06	2.99659e+06	3.40242e+06	3.56367e+06	3.67132e+06	3.47688e+06	2.90179e+06
_S[+80]QSVPGAWPGASPLSSQPLLGSSR	A0A087WQS0;A0A1D5RM59;E9Q0S6	Tensin 1	3.30486e+06	3.369e+06	3.11244e+06	3.27653e+06	2.52626e+06	1.45057e+06	2532290	2.60384e+06	3.13702e+06	2.45031e+06	2.77383e+06	2.6909e+06	2.12878e+06	1.77182e+06	2.19931e+06	2.47896e+06	2.61895e+06	2.68597e+06	2.53459e+06	2.13791e+06
_AVNPTMAAPGS[+80]PSLSHR	A0A087WQS0;A0A1D5RM59;E9Q0S6	Tensin 1	4.33304e+06	4.41653e+06	3.99554e+06	4.37117e+06	3.97931e+06	3.95311e+06	3.6629e+06	3.42151e+06	7.85028e+06	8.22027e+06	6.89821e+06	8.45236e+06	6.13842e+06	6.19512e+06	5.68605e+06	5.618e+06	3.24387e+06	3.20829e+06	3.45517e+06	3.02538e+06
_AVNPTM[+16]AAPGS[+80]PSLSHR	A0A087WQS0;A0A1D5RM59;E9Q0S6	Tensin 1	683133	653730	727581	672456	825369	882193	816121	841219	1.00993e+06	866729	903515	1.0712e+06	627364	660159	667242	612829	273605	240129	275628	242992
_AVNPT[+80]M[+16]AAPGSPSLSHR	A0A087WQS0;A0A1D5RM59;E9Q0S6	Tensin 1	165429	155094	174120	158394	164346	187441	195198	185069	142443	169617	210553	167414	177727	181959	172687	127921	46809.8	50168.3	66869.1	50023.7
_HLGGSGSVVPGS[+80]PSLDR	A0A087WQS0;A0A1D5RM59;E9Q0S6	Tensin 1	2.01174e+06	2.27639e+06	2.0676e+06	1.8257e+06	1.66288e+06	1.65417e+06	1.75415e+06	1.56273e+06	4.8618e+06	5.17207e+06	4.99992e+06	4.86636e+06	2.83616e+06	2.95673e+06	2.92028e+06	2.96254e+06	2.27169e+06	2.17184e+06	2.12237e+06	2.19486e+06
_HLGGS[+80]GSVVPGSPSLDR	A0A087WQS0;A0A1D5RM59;E9Q0S6	Tensin 1	678745	679151	675695	613423	489421	492397	455494	489535	1.4063e+06	1.44338e+06	1.43635e+06	1.35092e+06	1.06939e+06	1.02123e+06	1.02257e+06	1.00237e+06	802674	722921	735828	837292
_HLGGSGS[+80]VVPGSPSLDR	A0A087WQS0;A0A1D5RM59;E9Q0S6	Tensin 1	503989	505353	503360	458493	363852	368179	336168	357310	1.03782e+06	1.04992e+06	997863	989157	792655	761066	765128	745748	593285	538256	540994	620246
_HLGGSGS[+80]VVPGS[+80]PSLDR	A0A087WQS0;A0A1D5RM59;E9Q0S6	Tensin 1	106561	113818	104771	97913	97635.8	80684.8	86499.4	79327.4	239897	296498	246281	264032	165462	161410	161911	162133	128668	128917	148196	119062
_ETTSDPS[+80]RTPEEEPLNLEGLVAHR	A0A087WQS0;A0A1D5RM59;E9Q0S6	Tensin 1	404514	385034	379582	404545	452168	410484	406861	406590	512786	546951	504918	457691	436688	399539	438382	412809	299030	276281	302107	310016
_ETTSDPSRT[+80]PEEEPLNLEGLVAHR	A0A087WQS0;A0A1D5RM59;E9Q0S6	Tensin 1	634313	658124	648856	664996	680905	688455	707221	689675	825274	855676	743970	820393	767308	736695	666789	756999	515546	499618	462723	530056
_ET[+80]TSDPSRTPEEEPLNLEGLVAHR	A0A087WQS0;A0A1D5RM59;E9Q0S6	Tensin 1	604018	631758	623282	637757	651387	668567	685053	669904	802221	831888	716764	807154	747118	719561	640692	740243	499333	485407	447485	512860
_ETT[+80]SDPSRTPEEEPLNLEGLVAHR	A0A087WQS0;A0A1D5RM59;E9Q0S6	Tensin 1	606597	630279	622807	637082	649757	660152	680848	663238	792909	822678	711835	793023	741306	711576	638887	731675	497407	481067	446480	509382
_ETTS[+80]DPSRTPEEEPLNLEGLVAHR	A0A087WQS0;A0A1D5RM59;E9Q0S6	Tensin 1	229799	273090	269274	260450	228737	277971	300360	283085	312488	308726	239051	362702	330620	337156	228407	344191	216516	223337	160616	220040
_QVMGPSGPGFHGNVVSGHPASAATTPGS[+80]PSLGR	A0A087WQS0;A0A1D5RM59;E9Q0S6	Tensin 1	1.16615e+06	1.26416e+06	1.14745e+06	1.24567e+06	1.28817e+06	1.17708e+06	1.19612e+06	1.25968e+06	2.53741e+06	2.61328e+06	2.52821e+06	2.52566e+06	1.9477e+06	1.96238e+06	2.01244e+06	1.7168e+06	1.01028e+06	1.06801e+06	1.00331e+06	1.01972e+06
_QVMGPSGPGFHGNVVSGHPASAATTPGSPS[+80]LGR	A0A087WQS0;A0A1D5RM59;E9Q0S6	Tensin 1	523924	561892	507900	539009	542265	513576	515562	537999	1.048e+06	1.07092e+06	1.04986e+06	927332	809729	809148	813642	713010	431510	468674	419952	434495
_QVM[+16]GPSGPGFHGNVVSGHPASAATTPGS[+80]PSLGR	A0A087WQS0;A0A1D5RM59;E9Q0S6	Tensin 1	361203	352057	312707	336180	343296	307948	349396	332054	407990	457395	420839	416657	295171	302903	277074	267633	113408	126583	118008	136412
_HPGAHQGNLASSLHSNAVISPGS[+80]PSLGR	A0A087WQS0;A0A1D5RM59;E9Q0S6	Tensin 1	814740	409378	685388	829505	647907	544523	667378	601150	1.96529e+06	2.08349e+06	1.79027e+06	1.87694e+06	1.07423e+06	1.21872e+06	1.17216e+06	980981	431528	377166	596560	517512
_HPGAHQGNLASSLHSNAVIS[+80]PGSPSLGR	A0A087WQS0;A0A1D5RM59;E9Q0S6	Tensin 1	365380	356974	352329	417454	456529	254915	289063	293665	1.07932e+06	1.39587e+06	1.15145e+06	946865	554870	605357	639870	490045	377754	321511	520960	328266
_HPGAHQGNLASSLHSNAVISPGSPS[+80]LGR	A0A087WQS0;A0A1D5RM59;E9Q0S6	Tensin 1	494900	224112	248094	308267	294527	306059	390162	393865	1.15211e+06	1.18866e+06	1.04907e+06	1.03587e+06	611684	618124	676419	570282	257384	444027	118145	298403
_QGS[+80]PTPALPEK	A0A087WQS0;A0A1D5RM59;E9Q0S6	Tensin 1	582584	673339	672487	566571	618775	607460	561375	593138	856915	985175	954741	887453	1.12679e+06	1.11907e+06	1.14997e+06	986944	591919	541747	611998	561194
_QGSPT[+80]PALPEK	A0A087WQS0;A0A1D5RM59;E9Q0S6	Tensin 1	523212	609333	608195	515093	557768	549343	502438	538900	766541	891786	864075	805188	1.0195e+06	1.00804e+06	1.04312e+06	889943	533271	487672	555967	506725
_S[+80]PLQSLAR	A0A087WQS0;A0A1D5RM59;E9Q0S6	Tensin 1	2.10755e+06	2.17734e+06	2.16582e+06	1.85841e+06	1.3015e+06	1.18443e+06	1.12506e+06	1.25e+06	1.49889e+06	1.7574e+06	1.86336e+06	1.3045e+06	1.07992e+06	1.03936e+06	978869	930093	737587	754929	695447	692706
_TVGT[+80]NT[+80]PPSPGFGRR	A0A087WQS0;A0A1D5RM59;E9Q0S6	Tensin 1	283309	281152	277702	306131	358752	380509	347751	339325	443689	451207	434588	510273	528788	514825	524510	553786	456284	399775	514048	456084
_T[+80]VGTNTPPS[+80]PGFGRR	A0A087WQS0;A0A1D5RM59;E9Q0S6	Tensin 1	236831	242592	234762	251701	293849	312905	279140	285897	386540	387101	348456	414911	413275	410124	414989	446286	371614	333048	426485	364801
_TVGTNTPPS[+80]PGFGRR	A0A087WQS0;A0A1D5RM59;E9Q0S6	Tensin 1	137854	152138	151292	160595	157572	131540	127950	119328	218874	196110	170240	216401	213103	208732	199086	238656	213604	181892	207162	175322
_TVGTNT[+80]PPSPGFGRR	A0A087WQS0;A0A1D5RM59;E9Q0S6	Tensin 1	125324	142251	136568	149847	147071	125716	120336	115409	215273	193646	163493	212158	208357	203719	193285	231765	206054	175496	199318	175893
_TVGT[+80]NTPPSPGFGRR	A0A087WQS0;A0A1D5RM59;E9Q0S6	Tensin 1	125324	142251	136568	149847	147071	125716	120336	115409	215273	193646	163493	212158	208357	203719	193285	231765	206054	175496	199318	172474
_AAS[+80]DGQYENQSPEATSPR	A0A087WQS0;A0A1D5RM59;E9Q0S6	Tensin 1	350957	321524	358393	327179	321675	341682	342516	350865	564575	483450	490844	594965	334269	310239	336416	408822	311669	335923	400549	321792
_AASDGQY[+80]ENQSPEATSPR	A0A087WQS0;A0A1D5RM59;E9Q0S6	Tensin 1	301042	275037	306560	280866	274049	297883	299196	307649	492709	428561	428383	523351	280891	266127	292778	361212	277585	303155	362161	289738
_AASDGQYENQS[+80]PEATSPR	A0A087WQS0;A0A1D5RM59;E9Q0S6	Tensin 1	87277.4	86477.1	84655.6	83911.2	114281	111092	105389	106693	284139	132219	125136	131337	105854	101437	116046	152472	130614	139920	146245	160242
_SHPGGGPTVPS[+80]PGR	A0A087WQS0;A0A1D5RM59;E9Q0S6	Tensin 1	635353	705101	723045	700216	380349	636660	605574	570764	806745	763555	642731	830729	820156	805303	716540	889463	538011	507526	537558	532418
_S[+80]HPGGGPTVPSPGR	A0A087WQS0;A0A1D5RM59;E9Q0S6	Tensin 1	214512	186977	234081	204841	138599	259081	229385	178829	247508	260242	122938	43464.4	31940.3	29319.2	27575.2	39481	220798	24508.9	213639	47864
_QQERS[+80]PLQSLAR	A0A087WQS0;A0A1D5RM59;E9Q0S6	Tensin 1	472110	505490	499924	438652	580286	681316	675578	640305	842084	901968	905096	843340	1.08925e+06	1.15854e+06	1.17423e+06	1.00635e+06	817172	919470	799037	942310
_S[+80]KPSPQLSAETPVAALPEFPR	A0A087WQS0;A0A1D5RM59;E9Q0S6	Tensin 1	306793	320095	333738	312227	298604	154704	275879	267630	285175	299525	301235	329607	172388	260850	223824	241114	264923	258924	259465	276292
_SKPS[+80]PQLSAETPVAALPEFPR	A0A087WQS0;A0A1D5RM59;E9Q0S6	Tensin 1	238645	244864	261949	240536	230994	95566.5	216276	220789	221305	230003	229143	258924	119530	209453	184366	194219	206550	197454	206948	217021
_SKPSPQLS[+80]AETPVAALPEFPR	A0A087WQS0;A0A1D5RM59;E9Q0S6	Tensin 1	238645	244864	261949	240536	230994	95566.5	216276	220789	221305	230003	229143	258924	119530	209453	184366	194219	206167	197454	206948	217021
_SKPSPQLSAET[+80]PVAALPEFPR	A0A087WQS0;A0A1D5RM59;E9Q0S6	Tensin 1	58756.4	61994.8	58229.1	59267.9	63334.3	52868.3	54590.6	42783.4	59349.9	63483.2	66628.9	64729.7	48967.7	45468.1	36536.5	41999.9	22073.7	57665.7	49156.4	54411.3
_EAFEEMEGTSPS[+80]SPPHSVAR	A0A087WQS0;A0A1D5RM59;E9Q0S6	Tensin 1	188569	175155	191906	184768	262769	256961	258376	224262	322475	321800	322392	332331	337956	335617	314053	309648	152994	153961	146077	150184
_EAFEEMEGTS[+80]PSSPPHSVAR	A0A087WQS0;A0A1D5RM59;E9Q0S6	Tensin 1	105773	96528	102543	98341.8	177298	136060	145743	119918	204405	232152	217862	223238	219986	225375	183455	172055	95073.2	80442	115367	79868.1
_EAFEEMEGT[+80]SPSSPPHSVAR	A0A087WQS0;A0A1D5RM59;E9Q0S6	Tensin 1	168309	158816	175508	171278	232527	233038	234426	207040	293508	287765	249350	301473	300632	295984	281990	284661	139952	137327	132549	135173
_EAFEEMEGTSPSS[+80]PPHSVAR	A0A087WQS0;A0A1D5RM59;E9Q0S6	Tensin 1	69632.1	65495.2	75706.3	75768.9	71682.4	100593	103248	91033.2	108353	80327.3	91106.6	101280	102906	93372.6	113664	119576	49261	58228.2	31831.1	58593.8
_RAVNPTMAAPGS[+80]PSLSHR	A0A087WQS0;A0A1D5RM59;E9Q0S6	Tensin 1	308070	296230	300362	296473	321405	322668	325913	376819	541207	550126	468347	488260	774208	696656	754540	698689	388736	457096	406178	453491
_RAVNPT[+80]MAAPGSPSLSHR	A0A087WQS0;A0A1D5RM59;E9Q0S6	Tensin 1	40347.6	43885.5	46164.9	19219.3	20978.1	32730.8	33336.4	23518.4	27631.7	34353.7	47138.1	26336.2	65893.6	63924.9	72807.4	51427.5	14645.5	36107.4	22430.6	34515
_VS[+80]PSIQPQPQSQPTSLSR	A0A087WQS0;A0A1D5RM59;E9Q0S6	Tensin 1	223944	200224	189484	222729	206505	194867	219463	192486	363813	376811	353267	344137	235664	219799	211829	202813	124042	110679	146906	124932
_VSPS[+80]IQPQPQSQPTSLSR	A0A087WQS0;A0A1D5RM59;E9Q0S6	Tensin 1	184783	161680	157460	184489	172389	158226	179520	155652	319583	328554	303341	302612	204450	183380	179027	171970	116121	100936	119277	112396
_VSPSIQPQPQSQPTSLS[+80]R	A0A087WQS0;A0A1D5RM59;E9Q0S6	Tensin 1	50006.8	46006.6	47424.2	52380.1	55745.5	48203.9	44951.6	51208.5	55729.3	57531.1	44048.3	55481.2	7927.23	38542.7	36337.2	32250.2	36197.4	26591.7	35306.3	26593.6
_SFS[+80]APAAHAYGHETPLR	A0A087WQS0;A0A1D5RM59;E9Q0S6	Tensin 1	139522	133481	129551	128588	82122.8	111507	118778	114184	141654	122896	141254	132380	125273	107799	128427	139385	73542.8	106325	56897.1	118443
_S[+80]FSAPAAHAYGHETPLR	A0A087WQS0;A0A1D5RM59;E9Q0S6	Tensin 1	33989.1	37823.4	32067.9	36496.9	41240.4	25903.9	26326.6	25935.2	37035	46783.5	39160.2	37513.8	39019	38379.6	35327	32018.6	22134.1	19636.1	30191.8	21984.2
_NGTPGGS[+80]FVSPSPLSTSSPILSADSTSVGSFPSVVSSDQGPR	A0A087WQS0;A0A1D5RM59;E9Q0S6	Tensin 1	105479	124649	55680.8	117226	95826	91006.4	94138.7	104907	42933.7	49045.1	77701.5	140643	116191	117203	131306	91714.3	97433.7	104836	12506.2	98763
_NGTPGGSFVSPSPLST[+80]SSPILSADSTSVGSFPSVVSSDQGPR	A0A087WQS0;A0A1D5RM59;E9Q0S6	Tensin 1	68921.3	88459.3	19162.9	75866.5	22861.4	44127.2	32008	47285.9	24100.6	46129	75347.5	47312.4	26928.6	83321.9	34121.8	91980.7	20080.2	27723.9	16515.6	30822.7
_S[+80]PASSTFLPSPHSSAGPQEPPASLPGLIAQPQLPPK	A0A087WQS0;A0A1D5RM59;E9Q0S6	Tensin 1	85299.7	78628.9	121738	68630.3	65586	135362	109922	150110	68788	223746	177395	156075	114111	126502	135971	94115.1	76467.2	92560.2	38607.9	73300.3
_VIPVHSSHSAPIRPS[+80]YSAQEGLAGYQR	A0A087WQS0;A0A1D5RM59;E9Q0S6	Tensin 1	172990	159220	184150	192325	64919.3	109841	115144	107613	104779	73976.1	93527	97609.6	95279.3	81591.7	104398	113934	108163	109247	71627.6	111363
_YSMPDNS[+80]PETR	A0A087WQS0;A0A1D5RM59;E9Q0S6	Tensin 1	90041.7	76452.4	86601.6	85711.2	92172.1	81201.6	74684.7	83068.9	103380	93544.8	106599	94160.8	89592.8	95529.4	88992.2	89407	173937	185395	161495	189186
_HPVGSHQVPGLHSSVVTTPGS[+80]PSLGR	A0A087WQS0;A0A1D5RM59;E9Q0S6	Tensin 1	2.82385e+06	2.98076e+06	2.90599e+06	2.9661e+06	2.2205e+06	2.2492e+06	2.65292e+06	2.43285e+06	7.44157e+06	7.57203e+06	8.28084e+06	7.50949e+06	4.22657e+06	4.23976e+06	4.07824e+06	4.34071e+06	2.65337e+06	2.93997e+06	2.62713e+06	3.01107e+06
_HPVGSHQVPGLHSSVVTTPGSPS[+80]LGR	A0A087WQS0;A0A1D5RM59;E9Q0S6	Tensin 1	1.80992e+06	1.91308e+06	1.86235e+06	1.92313e+06	1.48314e+06	1.48976e+06	1.67677e+06	1.54244e+06	4.73495e+06	4.8726e+06	5.32918e+06	4.75973e+06	2.69428e+06	2.737e+06	2.59793e+06	2.74935e+06	1.71495e+06	1.85371e+06	1.75483e+06	1.92106e+06
_HPVGSHQVPGLHSSVVTT[+80]PGSPSLGR	A0A087WQS0;A0A1D5RM59;E9Q0S6	Tensin 1	789480	805516	666587	623977	336356	8228.15	0	8880.32	95196.7	117192	0	2.05689e+06	1.20658e+06	1.04931e+06	61158.1	61937.6	405065	823314	1032.08	721866
_AAS[+80]QQEIEQSIETLNMLMLDLEPASAAAPLHK	A0A087WQS0;A0A1D5RM59;E9Q0S6	Tensin 1	29288.7	26685	34878.1	0	158565	147446	176161	128325	195778	283192	10906.4	121402	164758	156995	103205	8890.46	100528	110683	73152.4	83135.5
_RT[+80]PS[+80]PPPLPQWTQGVAR	A0A087WR45;Q3UKG2	Proline-rich basic protein 1;Proline-rich basic protein 1 (Fragment)	3.17468e+06	3.32712e+06	3.51144e+06	3.822e+06	2.3537e+06	2.24082e+06	2.26539e+06	2.31605e+06	3.83714e+06	3.97947e+06	4.30987e+06	4.11045e+06	3.18301e+06	3.15119e+06	3.48752e+06	3.12517e+06	2.28827e+06	2.23244e+06	2.19885e+06	2.24705e+06
_RT[+80]PSPPPLPQWTQGVAR	A0A087WR45;Q3UKG2	Proline-rich basic protein 1;Proline-rich basic protein 1 (Fragment)	261223	285109	327048	356486	194388	156513	202951	135702	257186	290574	297911	294768	322745	345916	321620	351798	228745	222904	164696	186103
_RTPS[+80]PPPLPQWTQGVAR	A0A087WR45;Q3UKG2	Proline-rich basic protein 1;Proline-rich basic protein 1 (Fragment)	243860	242757	303980	330110	181409	151099	152208	201726	238498	269533	275382	272895	300459	323073	301126	336875	219191	210599	156604	178307
_GGQRS[+80]PDVDTPEQPR	A0A087WR45;Q3UKG2	Proline-rich basic protein 1;Proline-rich basic protein 1 (Fragment)	360779	358997	355949	326134	762836	735563	676466	728120	941158	935332	885982	869144	1.19942e+06	1.18144e+06	1.29613e+06	1.17279e+06	1.51496e+06	1.37813e+06	1.61525e+06	1.53183e+06
_GGQRSPDVDT[+80]PEQPR	A0A087WR45;Q3UKG2	Proline-rich basic protein 1;Proline-rich basic protein 1 (Fragment)	115542	118564	102789	88403	88282.9	173242	160671	181639	161104	214706	211844	145646	334214	342827	314648	192371	240487	244537	305537	280131
_DSS[+80]LPALLPR	A0A087WR45;Q3UKG2	Proline-rich basic protein 1;Proline-rich basic protein 1 (Fragment)	1.48541e+06	1.42771e+06	1.44613e+06	1.5695e+06	709586	779874	760485	581411	1.6574e+06	1.49331e+06	1.53458e+06	1.69426e+06	1.00729e+06	950575	864628	866341	1.16841e+06	1.16496e+06	961132	1.11995e+06
_TGS[+80]LDESLSR	A0A087WR45;Q3UKG2	Proline-rich basic protein 1;Proline-rich basic protein 1 (Fragment)	1.38976e+06	1.44826e+06	1.39802e+06	1.53826e+06	997381	787407	730233	784840	1.02289e+06	1.32812e+06	1.3209e+06	1.33798e+06	1.02389e+06	1.02247e+06	1.17511e+06	1.0925e+06	896510	931024	727408	941638
_NASVEEVVS[+80]RRTPS[+80]PPPLPQWTQGVAR	A0A087WR45;Q3UKG2	Proline-rich basic protein 1;Proline-rich basic protein 1 (Fragment)	43095.8	51915.1	50194.4	50746.3	206362	238532	238132	236801	531328	487923	478281	487028	713060	688797	698375	677395	670138	727143	645626	703801
_NASVEEVVSRRT[+80]PS[+80]PPPLPQWTQGVAR	A0A087WR45;Q3UKG2	Proline-rich basic protein 1;Proline-rich basic protein 1 (Fragment)	34401.5	40513.1	37744	42388	159667	184786	184199	184893	411653	375026	372356	381514	557080	535609	537775	530805	525238	569064	502453	563159
_NAS[+80]VEEVVS[+80]RRTPSPPPLPQWTQGVAR	A0A087WR45;Q3UKG2	Proline-rich basic protein 1;Proline-rich basic protein 1 (Fragment)	88698.2	99021.2	74341.8	224150	52124	55257	56130.3	39769	175239	162616	135472	152426	181447	154376	155237	127958	173389	155654	186088	181695
_AAS[+80]APPTDRLPPASSLGR	A0A087WR45;Q3UKG2	Proline-rich basic protein 1;Proline-rich basic protein 1 (Fragment)	1.23267e+06	1.04262e+06	1.17176e+06	1.51051e+06	924519	527818	860456	1.04782e+06	901506	953563	668578	894533	586248	635373	563475	649145	905813	997561	644933	888519
_S[+80]PS[+80]PPQQAPNGSPHNPPQPSK	A0A087WR45;Q3UKG2	Proline-rich basic protein 1;Proline-rich basic protein 1 (Fragment)	388368	789394	320233	413091	323028	649971	542886	291159	661988	954893	981809	774073	660610	402071	617860	692361	572694	659968	719235	548332
_SPS[+80]PPQQAPNGSPHNPPQPSK	A0A087WR45;Q3UKG2	Proline-rich basic protein 1;Proline-rich basic protein 1 (Fragment)	22559.4	73947.7	98118.2	100253	167032	182501	241397	123066	116003	147993	109044	72275.8	447015	200898	72699.7	386340	167845	71720.5	98976.7	79185.5
_S[+80]PDVDTPEQPR	A0A087WR45;Q3UKG2	Proline-rich basic protein 1;Proline-rich basic protein 1 (Fragment)	834913	876673	938599	727841	534400	491267	486646	491425	941022	756075	787161	883090	444897	445485	457081	558283	586595	546462	535803	518340
_T[+80]PS[+80]PPPLPQWTQGVAR	A0A087WR45;Q3UKG2	Proline-rich basic protein 1;Proline-rich basic protein 1 (Fragment)	608351	630065	499733	781322	190373	287049	395013	276044	663441	676875	696191	692652	397595	415636	433722	290604	385978	324228	351789	293879
_TPS[+80]PPPLPQWTQGVAR	A0A087WR45;Q3UKG2	Proline-rich basic protein 1;Proline-rich basic protein 1 (Fragment)	141525	107542	120583	122632	49719.1	18083.1	79540.3	76275.3	86997.7	89092	64133.3	18716.2	51112.9	84561.4	115919	9617.55	30372.1	28267.4	13781.4	18174.9
_RSS[+80]PAFPGGTSSAWENR	A0A087WR45;Q3UKG2	Proline-rich basic protein 1;Proline-rich basic protein 1 (Fragment)	103552	115264	113348	113939	140709	115774	113419	103840	167780	200692	196480	154858	202848	216751	188797	186214	173790	153378	201931	161599
_RS[+80]SPAFPGGTSSAWENR	A0A087WR45;Q3UKG2	Proline-rich basic protein 1;Proline-rich basic protein 1 (Fragment)	61182.4	37426.5	59276.6	63255.9	39803.9	47213.2	44662.3	46543.5	29226.6	29016	25741.6	26004.1	42201.1	59658.8	59058.9	46232	18553.9	34904.4	4892.42	35630.7
_LLFDPESGQYVEVLLPPS[+80]PSPSR	A0A087WR45;Q3UKG2	Proline-rich basic protein 1;Proline-rich basic protein 1 (Fragment)	205468	187203	190354	113811	120107	120102	121827	129291	197974	186112	181653	235605	135742	131975	131102	118229	149058	126262	151572	119425
_NAS[+80]VEEVVSR	A0A087WR45;Q3UKG2	Proline-rich basic protein 1;Proline-rich basic protein 1 (Fragment)	39311.5	38993.4	41359.7	38650.9	33741.9	28037.5	24735.9	28737.7	83438.4	72859.9	82666.9	72152.3	43464.3	43497.3	43023.7	53043.8	59175.9	86722.8	54411.2	89318.2
_DKDDQEWES[+80]TSPPKPTVFISGVIAR	A0A087WR57;Q3U706;Q91XC8	Death-associated protein 1;Death-associated protein;Death-associated protein 1	2.166e+06	2.2538e+06	1.96008e+06	1.8473e+06	2.68924e+06	2.99898e+06	2.69929e+06	2.7608e+06	1.9874e+06	1.82018e+06	1.83146e+06	1.98603e+06	2.85648e+06	2.86361e+06	3.02732e+06	2.97166e+06	2.07614e+06	2.0422e+06	2.15147e+06	1.94829e+06
_DKDDQEWEST[+80]SPPKPTVFISGVIAR	A0A087WR57;Q3U706;Q91XC8	Death-associated protein 1;Death-associated protein;Death-associated protein 1	2.166e+06	2.2538e+06	1.96008e+06	1.8473e+06	2.68924e+06	2.99898e+06	2.69929e+06	2.7608e+06	1.9874e+06	1.82018e+06	1.83146e+06	1.98603e+06	2.85648e+06	2.86361e+06	3.02732e+06	2.97166e+06	2.07614e+06	2.0422e+06	2.15147e+06	1.94829e+06
_DKDDQEWESTS[+80]PPKPTVFISGVIAR	A0A087WR57;Q3U706;Q91XC8	Death-associated protein 1;Death-associated protein;Death-associated protein 1	2.166e+06	2.2538e+06	1.96008e+06	1.8473e+06	2.68924e+06	2.99898e+06	2.69929e+06	2.7608e+06	1.9874e+06	1.82018e+06	1.83146e+06	1.98603e+06	2.85648e+06	2.86361e+06	3.02732e+06	2.97166e+06	2.07613e+06	2.04214e+06	2.15082e+06	1.94758e+06
_DKDDQEWESTSPPKPT[+80]VFISGVIAR	A0A087WR57;Q3U706;Q91XC8	Death-associated protein 1;Death-associated protein;Death-associated protein 1	1.52051e+06	1.66546e+06	1.44396e+06	1.33887e+06	1.98892e+06	2.29466e+06	2.09477e+06	2.13204e+06	1.45589e+06	1.39979e+06	1.34861e+06	1.55882e+06	2.27062e+06	2.25152e+06	2.31106e+06	2.24275e+06	1.59319e+06	1.50862e+06	1.60845e+06	1.5074e+06
_RNS[+80]FTPLSSSNTIR	A0A087WRG0;A0A087WRM7;B0FLL3;B2Z892;P70265;Q6GTL7	6-phosphofructo-2-kinase/fructose-2,6-bisphosphatase 2;6-phosphofructo-2-kinase/fructose-2,6-bisphosphatase 2;6-phosphofructo-2-kinase/fructose-2, 6-bisphosphatase 2 transcript variant 2;6-phosphofructo-2-kinase/fructose-2, 6-bisphosphatase 2 variant 4;6-phosphofructo-2-kinase/fructose-2,6-bisphosphatase 2;6-phosphofructo-2-kinase/fructose-2, 6-biphosphatase 2	2.82978e+06	3.06365e+06	2.86143e+06	2.84012e+06	1.68304e+06	1.82145e+06	1.81952e+06	1.83305e+06	1.6951e+06	1.6217e+06	1.74446e+06	1.72688e+06	2.21612e+06	2.45728e+06	2.46303e+06	2.55432e+06	1.58333e+06	1.63534e+06	1.34085e+06	1.62597e+06
_NYS[+80]VGSRPLKPLSPLR	A0A087WRG0;A0A087WRM7;B0FLL3;B2Z892;P70265;Q6GTL7	6-phosphofructo-2-kinase/fructose-2,6-bisphosphatase 2;6-phosphofructo-2-kinase/fructose-2,6-bisphosphatase 2;6-phosphofructo-2-kinase/fructose-2, 6-bisphosphatase 2 transcript variant 2;6-phosphofructo-2-kinase/fructose-2, 6-bisphosphatase 2 variant 4;6-phosphofructo-2-kinase/fructose-2,6-bisphosphatase 2;6-phosphofructo-2-kinase/fructose-2, 6-biphosphatase 2	794076	833360	833947	923994	387367	679095	682122	611641	823559	595635	589440	830962	1.38617e+06	1.3201e+06	1.03265e+06	1.40204e+06	1.05793e+06	1.23575e+06	994773	1.32218e+06
_NY[+80]SVGSRPLKPLSPLR	A0A087WRG0;A0A087WRM7;B0FLL3;B2Z892;P70265;Q6GTL7	6-phosphofructo-2-kinase/fructose-2,6-bisphosphatase 2;6-phosphofructo-2-kinase/fructose-2,6-bisphosphatase 2;6-phosphofructo-2-kinase/fructose-2, 6-bisphosphatase 2 transcript variant 2;6-phosphofructo-2-kinase/fructose-2, 6-bisphosphatase 2 variant 4;6-phosphofructo-2-kinase/fructose-2,6-bisphosphatase 2;6-phosphofructo-2-kinase/fructose-2, 6-biphosphatase 2	54088.2	51259.7	59590.3	57035.8	65295.2	43757.7	43976.9	35430.4	60852.3	106981	91276.3	56646.4	107604	110864	142875	92845.9	74041.9	86521.7	102013	84702.1
_NS[+80]FTPLSSSNTIR	A0A087WRG0;A0A087WRM7;B0FLL3;B2Z892;P70265;Q6GTL7	6-phosphofructo-2-kinase/fructose-2,6-bisphosphatase 2;6-phosphofructo-2-kinase/fructose-2,6-bisphosphatase 2;6-phosphofructo-2-kinase/fructose-2, 6-bisphosphatase 2 transcript variant 2;6-phosphofructo-2-kinase/fructose-2, 6-bisphosphatase 2 variant 4;6-phosphofructo-2-kinase/fructose-2,6-bisphosphatase 2;6-phosphofructo-2-kinase/fructose-2, 6-biphosphatase 2	184206	169328	180731	185981	170962	159548	168917	144891	224844	276090	324743	221679	203456	201015	239516	215055	323001	312708	343627	290932
_AGS[+80]ISTLDSLDFAR	A0A087WRM8;A0A087WSS1;E9QM90;G3X9J4;Q148V7	RIKEN cDNA 2310035C23 gene;RIKEN cDNA 2310035C23 gene;RIKEN cDNA 2310035C23 gene;RIKEN cDNA 2310035C23 gene;LisH domain and HEAT repeat-containing protein KIAA1468	297787	292785	318480	292931	186296	174013	158349	157926	140205	149138	146390	125201	122232	119487	126912	149015	111242	114418	123276	119351
_QSGT[+80]PPGMGAPGIPGASIVGGAGGREPSTTSGGGQLNR	A0A087WRM8;A0A087WSS1;E9QM90;G3X9J4;Q148V7	RIKEN cDNA 2310035C23 gene;RIKEN cDNA 2310035C23 gene;RIKEN cDNA 2310035C23 gene;RIKEN cDNA 2310035C23 gene;LisH domain and HEAT repeat-containing protein KIAA1468	26324.4	29592.7	28752.7	30007.7	50246.8	48158.1	48609.3	50184.1	54899.7	56186	56785.5	52407.1	63804.7	67531.9	72606.8	60759.8	36931.8	36254.3	37595.5	37711.7
_SFLQS[+80]LEC[+57]LR	A0A087WRN5;A0A087WSH6;Q3UPL5	Predicted gene 13889;Predicted gene 13889;Uncharacterized protein C11orf96 homolog	27560.8	36805.7	36821.9	35517.3	51752.4	55792.4	56038	51580.3	31658.7	30391.9	38742.3	31558	20486.1	26851.3	19381.3	23947.2	28265.4	24457.1	30512	29495.2
_VVDYSQFQES[+80]DDADEDYGR	A0A087WRY3;Q80XU3	Nuclear ubiquitous casein and cyclin-dependent kinase substrate 1	136574	129959	126917	147188	148128	155037	160607	158233	46746.2	55195.3	67980	63798.5	97411.8	76363.8	38167.4	58676.2	167398	123303	228927	130359
_VVDYS[+80]QFQESDDADEDYGR	A0A087WRY3;Q80XU3	Nuclear ubiquitous casein and cyclin-dependent kinase substrate 1	136597	142978	113643	146514	168243	150812	38523.9	171380	54444.7	78749.3	62406.6	81385.2	59375.2	130329	64966.7	58715.9	167617	127436	233393	152540
_TPSPKEEDEEAES[+80]PPEKK	A0A087WRY3;Q80XU3	Nuclear ubiquitous casein and cyclin-dependent kinase substrate 1	41467.4	47760.3	46006.7	38329.5	29151	31141.8	27118.5	25021.5	13501.9	23212.2	26372.5	19666	26923.1	25088.9	26198.9	12875.6	23259.7	15391.4	27269.2	16554.4
_YGPSSVEDTTGSGAADAKDDDDIDLFGS[+80]DDEEESEEAKK	A0A087WS46;O70251	Eukaryotic translation elongation factor 1 beta 2;Elongation factor 1-beta	191237	203972	229543	202163	195592	205455	210229	189266	176160	203732	170980	202090	236456	249357	181038	233443	142561	165636	135346	168773
_YGPS[+80]SVEDTTGSGAADAKDDDDIDLFGSDDEEESEEAKK	A0A087WS46;O70251	Eukaryotic translation elongation factor 1 beta 2;Elongation factor 1-beta	189207	200061	224663	212457	188762	200454	204238	226102	165679	195121	166230	191655	224562	240439	168103	224688	135326	158003	129600	159425
_YGPSSVEDTT[+80]GSGAADAKDDDDIDLFGSDDEEESEEAK	A0A087WS46;O70251	Eukaryotic translation elongation factor 1 beta 2;Elongation factor 1-beta	96968.5	162449	159837	193475	183224	169434	190644	209542	150835	190068	167028	150348	190100	175446	106740	203761	102509	107832	79270.2	92069.6
_YGPSSVEDTTGSGAADAKDDDDIDLFGS[+80]DDEEESEEAK	A0A087WS46;O70251	Eukaryotic translation elongation factor 1 beta 2;Elongation factor 1-beta	58652.9	101543	100561	119822	110816	108738	123378	128729	91747.6	114377	100486	92555.6	118008	109443	60897	124511	59919.4	59744.5	48522.2	69394.6
_YGPSSVEDTTGS[+80]GAADAKDDDDIDLFGSDDEEESEEAK	A0A087WS46;O70251	Eukaryotic translation elongation factor 1 beta 2;Elongation factor 1-beta	57746.1	101493	96346.9	121866	110048	101733	110950	130778	65911.5	104526	85293.9	97054.8	115332	103167	58636.7	121596	57592.6	57065.9	45611.3	49567.3
_RDS[+80]FDDRGPSLNPVLDYDHGSR	A0A087WSU2;Q3TTX0;Q4FJT0;Q5BL18;Q6ZQ61;Q8K310;Q9R0U5	Matrin-3 (Fragment);Uncharacterized protein;Matr3 protein;Matrin 3;MCG121979, isoform CRA_c (Fragment);Matrin-3;Matrin3	229903	244204	242967	199831	354165	371792	343885	322300	277321	240377	253716	270414	215794	181229	199237	204451	335473	355356	337829	309517
_LWQGHHATESEHSLSPADLGSPAS[+80]PK	A0A087WSU4;E9PZ64;Q61122	NGFI-A-binding protein 1	24579.6	50833.6	37547	27396.2	50774	55129.3	52712.3	57226.3	62416.3	61424.1	73658.6	65262.6	64637.5	63314.6	64048.9	66834.2	30435.9	29136.5	31586.7	35135.6
_ASQVEPQS[+80]PGLGLR	A0A0A0MQ73;Q6PDK2	Histone-lysine N-methyltransferase;Histone-lysine N-methyltransferase 2D	60209.3	49992.7	63474.9	67896.3	72274.6	55601	53855.8	43719.4	48280.8	57150.7	68244.4	48449.6	43965.7	48938	46068.2	38238.5	40276.6	32536.8	39696.7	35173.8
_AFGSGIDIKPGT[+80]PPIGGR	A0A0A0MQ79;Q3TLH4;S4R294;S4R2J9	Protein PRRC2C	739241	750941	745680	743503	603098	639244	681943	655473	706007	694014	731113	731907	841533	857612	850491	794235	462493	437380	440150	407789
_STT[+80]PTSSPFR	A0A0A0MQ79;Q3TLH4;S4R294;S4R2J9	Protein PRRC2C	581094	488124	554204	564613	511976	472065	413512	442670	618333	463879	542227	542634	529378	545015	586676	621572	396055	311153	416114	302668
_S[+80]LEDVKPR	A0A0A0MQ79;Q3TLH4;S4R294;S4R2J9	Protein PRRC2C	207362	219830	199499	178311	172704	138810	211460	198011	174515	203127	140636	206411	211169	226233	205819	166201	177639	192664	9052.41	180836
_S[+80]APSSAPSTPLSTDAPEFLSIPK	A0A0A0MQ88;Q8BTD8;Q8K165;Q8K4R4	Cytoplasmic phosphatidylinositol transfer protein 1;Uncharacterized protein (Fragment);Pitpnc1 protein;Cytoplasmic phosphatidylinositol transfer protein 1	465917	513560	459282	481404	429111	388250	456522	459262	382315	340164	328328	356470	352663	347242	370794	443907	334220	400868	321298	401154
_SAPS[+80]SAPSTPLSTDAPEFLSIPK	A0A0A0MQ88;Q8BTD8;Q8K165;Q8K4R4	Cytoplasmic phosphatidylinositol transfer protein 1;Uncharacterized protein (Fragment);Pitpnc1 protein;Cytoplasmic phosphatidylinositol transfer protein 1	154414	134594	193863	179471	158307	162430	170977	185219	114482	129113	116308	123938	112271	117971	121225	130643	118263	136655	94996.7	117373
_S[+80]APETLTLPDPEKK	A0A0A0MQ88;Q8BTD8;Q8K165;Q8K4R4	Cytoplasmic phosphatidylinositol transfer protein 1;Uncharacterized protein (Fragment);Pitpnc1 protein;Cytoplasmic phosphatidylinositol transfer protein 1	240056	232266	230395	246266	195817	179078	193440	180827	127672	135388	122004	132847	107124	95004.3	116706	114411	153316	140641	144767	160598
_AT[+80]T[+80]PPNQGRPDSPVYANLQELK	A0A0A0MQ95;B2RUJ8;Q8C0D4;Q9CZD7;S4R1B0;S4R203;S4R221;S4R248	Rho GTPase-activating protein 12;Rho GTPase-activating protein 12;Rho GTPase-activating protein 12;Uncharacterized protein (Fragment);Rho GTPase-activating protein 12 (Fragment);Rho GTPase-activating protein 12;Rho GTPase-activating protein 12;Rho GTPase-activating protein 12	39822.2	30166.6	33217.8	34166.8	35492.3	37514.3	30149.5	29829.9	22027.2	20394.9	27675.8	22955.1	18480.7	18725.9	23108.9	23834.9	28479.3	26530.1	27892.8	28284.3
_SPTSPVT[+80]PELPQPNAPTEVEAR	A0A0A0MQ97;G3X9C2	F-box only protein 50	84779	82313.4	74400.3	71820.7	50084.2	58106.3	65342.3	56728.7	27778.6	29953.6	36072	34665.6	57135.6	61577.4	60794.5	49198.6	31961.9	46113.7	46280.7	34295.9
_LY[+80]HGGYRSPQRPFPMIDENNDVSEEALSSDIK	A0A0A0MQ99;V9GXX7	DNA repair protein SWI5 homolog;DNA repair protein SWI5 homolog (Fragment)	35824.1	0	0	0	13632.7	14283.9	13529.2	14540.6	13760.5	13652.9	13772	12692.5	18857	22809.5	19551.2	19941.1	6775.55	5724.57	7209.96	7580.56
_S[+80]IQFVDWC[+57]PTGFK	A0A0A0MQA5;P68368	Tubulin alpha chain (Fragment);Tubulin alpha-4A chain	408512	452349	412831	429705	361698	322711	340475	383414	343659	351925	356268	445695	386678	416686	360003	413566	273139	225608	293168	301519
_SLS[+80]ELC[+57]LISVAPGVR	A0A0A0MQC2;B1AS67;Q66T02	Pleckstrin homology domain-containing family G member 5	181139	186211	155804	179477	134195	141500	129363	129562	131317	135202	115721	122720	88794.8	84945.8	88702	121191	105473	112242	116614	131881
_SKS[+80]EASLLQLLSGTPAAR	A0A0A0MQC2;B1AS67;Q66T02	Pleckstrin homology domain-containing family G member 5	53172.1	56511.9	47138.4	57773.5	40638.1	32666	31899.7	39101.6	35087.4	24242.1	25311.1	14146.4	23627.6	20534.7	24370.9	33907.9	23990.2	32536.3	22507.9	32768.1
_SGYSSPGS[+80]PGTPGSR	A0A0A0MQC7;A2A5Y6;P10637	Microtubule-associated protein;Microtubule-associated protein;Microtubule-associated protein tau	5.75106e+06	5.92127e+06	5.99612e+06	6.19106e+06	3.46123e+06	3.20993e+06	2.84406e+06	2.90262e+06	2.40756e+06	1.65716e+06	2.26631e+06	1.99582e+06	2.99204e+06	2.38645e+06	2.84344e+06	3.291e+06	2.42274e+06	2.58278e+06	2.99627e+06	2.77601e+06
_SGYSS[+80]PGSPGTPGSR	A0A0A0MQC7;A2A5Y6;P10637	Microtubule-associated protein;Microtubule-associated protein;Microtubule-associated protein tau	4.73095e+06	4.87074e+06	4.96762e+06	5.11334e+06	2.85832e+06	2.6629e+06	2.36179e+06	2.42439e+06	2.03137e+06	1.41457e+06	1.90465e+06	1.69831e+06	2.51407e+06	2.12337e+06	2.62295e+06	2.79261e+06	2.02542e+06	2.18691e+06	2.51356e+06	2.35995e+06
_SGYS[+80]SPGSPGTPGSR	A0A0A0MQC7;A2A5Y6;P10637	Microtubule-associated protein;Microtubule-associated protein;Microtubule-associated protein tau	4.83884e+06	4.97638e+06	5.10828e+06	5.22137e+06	2.91885e+06	2.70071e+06	2.39532e+06	2.45252e+06	2.0715e+06	1.4507e+06	1.95603e+06	1.75039e+06	2.55443e+06	2.13395e+06	1.40643e+06	2.82402e+06	2.07638e+06	2.23452e+06	2.5584e+06	2.40583e+06
_SGYSS[+80]PGS[+80]PGTPGSR	A0A0A0MQC7;A2A5Y6;P10637	Microtubule-associated protein;Microtubule-associated protein;Microtubule-associated protein tau	463524	475326	480377	515124	268921	148918	234831	166068	252562	165697	204366	220166	241818	252352	255737	322197	177018	202492	287019	194782
_SGY[+80]SSPGSPGTPGSR	A0A0A0MQC7;A2A5Y6;P10637	Microtubule-associated protein;Microtubule-associated protein;Microtubule-associated protein tau	66016.2	58608.4	68175.7	64170.3	18482.8	0	58206.9	58769.3	22081.3	26044.8	20417.9	19945	35017.1	34549.8	44416.8	29395.6	29127.8	43534.7	44171.7	11854.8
_SPVVSGDTS[+80]PR	A0A0A0MQC7;A2A5Y6;P10637	Microtubule-associated protein;Microtubule-associated protein;Microtubule-associated protein tau	3.13087e+06	4.03918e+06	4.06609e+06	3.25593e+06	2.33727e+06	2.57289e+06	2.27559e+06	2.41155e+06	1.7813e+06	1.59996e+06	1.62668e+06	1.56409e+06	1.52558e+06	1.60915e+06	1.59427e+06	1.92001e+06	2.26619e+06	2.33163e+06	1.7662e+06	2.07451e+06
_SPVVSGDT[+80]SPR	A0A0A0MQC7;A2A5Y6;P10637	Microtubule-associated protein;Microtubule-associated protein;Microtubule-associated protein tau	3.03756e+06	3.91993e+06	3.9428e+06	3.15963e+06	2.27185e+06	2.52221e+06	2.23002e+06	2.36774e+06	1.7267e+06	1.56646e+06	1.57891e+06	1.53002e+06	1.49377e+06	1.57894e+06	1.56501e+06	1.87907e+06	2.20567e+06	2.27169e+06	1.72097e+06	2.03216e+06
_SRTPS[+80]LPTPPTREPK	A0A0A0MQC7;A2A5Y6;P10637	Microtubule-associated protein;Microtubule-associated protein;Microtubule-associated protein tau	2.33932e+06	2.19551e+06	2.10403e+06	2.23809e+06	1.30185e+06	1.49499e+06	1.58751e+06	1.54767e+06	734173	799415	743084	775360	1.37279e+06	1.43948e+06	1.35868e+06	1.40486e+06	1.68523e+06	1.8531e+06	1.80858e+06	1.89971e+06
_SRT[+80]PSLPTPPTREPK	A0A0A0MQC7;A2A5Y6;P10637	Microtubule-associated protein;Microtubule-associated protein;Microtubule-associated protein tau	1.01426e+06	1.2105e+06	810790	1.03178e+06	728867	843533	973757	840818	728684	823232	871632	817240	910748	919698	428419	878821	917395	995279	763016	1.02034e+06
_S[+80]RTPSLPTPPTREPK	A0A0A0MQC7;A2A5Y6;P10637	Microtubule-associated protein;Microtubule-associated protein;Microtubule-associated protein tau	518211	457637	505068	574551	376464	412058	565704	285898	225497	312370	433937	90848.3	648226	650582	575565	540771	351617	567515	274405	602434
_SRT[+80]PS[+80]LPTPPTREPK	A0A0A0MQC7;A2A5Y6;P10637	Microtubule-associated protein;Microtubule-associated protein;Microtubule-associated protein tau	327592	202539	322172	282606	260611	292614	317887	327502	157058	143706	192576	158704	139338	145724	131350	132048	288702	379242	263498	348294
_S[+80]RTPS[+80]LPTPPTREPK	A0A0A0MQC7;A2A5Y6;P10637	Microtubule-associated protein;Microtubule-associated protein;Microtubule-associated protein tau	301376	201356	323084	281561	270940	259305	178248	327732	156046	148729	87986.9	80653.4	81283.5	144568	131578	92180.7	289597	224472	176178	348865
_HLSNVSSTGSIDMVDSPQLAT[+80]LADEVSASLAK	A0A0A0MQC7;A2A5Y6;P10637	Microtubule-associated protein;Microtubule-associated protein;Microtubule-associated protein tau	213453	274612	224980	376879	212597	205793	247342	203674	234048	238778	240411	177544	184932	231157	202165	335455	252267	235471	297269	271067
_HLSNVSS[+80]TGSIDMVDSPQLATLADEVSASLAK	A0A0A0MQC7;A2A5Y6;P10637	Microtubule-associated protein;Microtubule-associated protein;Microtubule-associated protein tau	191960	250855	203683	341969	183704	171630	206793	198108	197351	203420	202916	146405	153737	188212	204939	280342	217763	200941	260260	232108
_HLSNVSST[+80]GSIDMVDSPQLATLADEVSASLAK	A0A0A0MQC7;A2A5Y6;P10637	Microtubule-associated protein;Microtubule-associated protein;Microtubule-associated protein tau	191960	250855	203683	341969	183704	171630	206793	198108	197351	203420	202916	146405	153737	188212	204939	280342	217763	200941	260260	232108
_HLSNVSSTGSIDMVDS[+80]PQLATLADEVSASLAK	A0A0A0MQC7;A2A5Y6;P10637	Microtubule-associated protein;Microtubule-associated protein;Microtubule-associated protein tau	191960	250855	203683	341969	183704	171630	206793	198108	197351	203420	202916	146405	153737	188212	204939	280342	217763	200941	260260	232108
_HLSNVSSTGS[+80]IDMVDSPQLATLADEVSASLAK	A0A0A0MQC7;A2A5Y6;P10637	Microtubule-associated protein;Microtubule-associated protein;Microtubule-associated protein tau	191960	250855	203683	341969	183704	171630	206793	198108	197351	203420	202916	146405	153737	188212	204939	280342	217763	200941	260260	232108
_HLSNVS[+80]STGSIDMVDSPQLATLADEVSASLAK	A0A0A0MQC7;A2A5Y6;P10637	Microtubule-associated protein;Microtubule-associated protein;Microtubule-associated protein tau	191960	249621	203683	341969	183704	171636	206676	197786	197351	203934	202916	146405	153737	187747	173858	280342	217763	201489	260357	232108
_HLS[+80]NVSSTGSIDMVDSPQLATLADEVSASLAK	A0A0A0MQC7;A2A5Y6;P10637	Microtubule-associated protein;Microtubule-associated protein;Microtubule-associated protein tau	184948	227093	248907	307343	178699	171280	199177	190723	151457	190747	203387	149935	152025	192796	166499	279785	200926	187925	239094	215653
_HLS[+80]NVS[+80]STGSIDMVDSPQLATLADEVSASLAK	A0A0A0MQC7;A2A5Y6;P10637	Microtubule-associated protein;Microtubule-associated protein;Microtubule-associated protein tau	110902	119211	105419	150584	80949.8	100323	90288.8	91520.9	186735	255782	141666	155741	117694	126776	116382	121240	133192	139028	158610	158233
_HLSNVSSTGS[+80]IDMVDS[+80]PQLATLADEVSASLAK	A0A0A0MQC7;A2A5Y6;P10637	Microtubule-associated protein;Microtubule-associated protein;Microtubule-associated protein tau	99586.1	106766	95527.7	135749	73200.8	90616.9	82161	82438.2	169845	229038	136730	139445	106325	114822	103859	110008	120041	126290	142760	143189
_HLSNVSS[+80]TGS[+80]IDMVDSPQLATLADEVSASLAK	A0A0A0MQC7;A2A5Y6;P10637	Microtubule-associated protein;Microtubule-associated protein;Microtubule-associated protein tau	97642.3	105069	94597.7	130706	142356	84622.7	76370.5	75892.1	158704	214523	132382	128275	97486.2	106003	95438.9	100063	113991	116512	134521	132470
_HLSNVS[+80]S[+80]TGSIDMVDSPQLATLADEVSASLAK	A0A0A0MQC7;A2A5Y6;P10637	Microtubule-associated protein;Microtubule-associated protein;Microtubule-associated protein tau	89376.3	96377.5	84520.4	117727	126017	74282.3	65562.6	66072.8	138090	192934	118666	113387	85090.6	92036.1	84398.8	86789.9	101512	99840.3	118196	114058
_HLSNVSSTGS[+80]IDM[+16]VDSPQLATLADEVSASLAK	A0A0A0MQC7;A2A5Y6;P10637	Microtubule-associated protein;Microtubule-associated protein;Microtubule-associated protein tau	82006.3	83765.6	81615.9	93512.8	73068.6	66690.2	69025.8	67171.8	40010.2	53320.1	42634.1	28499.1	42191	45038.5	45321.9	50707	39496.8	39450.1	40342.7	45183.6
_HLSNVSST[+80]GSIDM[+16]VDSPQLATLADEVSASLAK	A0A0A0MQC7;A2A5Y6;P10637	Microtubule-associated protein;Microtubule-associated protein;Microtubule-associated protein tau	79146.9	86754.3	80607.3	93588.1	66771.9	59611	61748.7	57167.1	36701.9	47871.6	39008.5	25636.5	36255.5	39347.4	39830.5	44783.6	36441	33982.5	38584.2	41874.5
_HLSNVSS[+80]TGSIDM[+16]VDSPQLATLADEVSASLAK	A0A0A0MQC7;A2A5Y6;P10637	Microtubule-associated protein;Microtubule-associated protein;Microtubule-associated protein tau	79146.9	86754.3	80607.3	93588.1	66771.9	59610.9	61748.6	57167.1	36701.9	47871.6	39008.5	25636.5	36255.5	39347.4	39830.5	44783.7	36441	33982.5	38584.2	41874.6
_HLSNVSSTGSIDM[+16]VDS[+80]PQLATLADEVSASLAK	A0A0A0MQC7;A2A5Y6;P10637	Microtubule-associated protein;Microtubule-associated protein;Microtubule-associated protein tau	75755.3	86754.3	80607.3	93588	66771.9	59610.9	61748.6	57167.1	36702	47871.6	39008.5	25636.5	36255.5	39347.4	39830.5	44783.6	36441	33982.5	38584.1	41874.5
_HLS[+80]NVS[+80]S[+80]TGSIDMVDSPQLATLADEVSASLAK	A0A0A0MQC7;A2A5Y6;P10637	Microtubule-associated protein;Microtubule-associated protein;Microtubule-associated protein tau	13233.7	13958.8	12537	4499.64	8639.22	6804.1	33419.7	28698.4	65427.8	36126.8	28922.4	51941.1	43553	40267.9	22966.7	31910.1	12493.5	20699.1	2887.63	12590.5
_SRTPS[+80]LPTPPTR	A0A0A0MQC7;A2A5Y6;P10637	Microtubule-associated protein;Microtubule-associated protein;Microtubule-associated protein tau	1.2526e+06	1.42068e+06	1.33536e+06	1.04286e+06	606444	768189	940302	953239	469826	535346	456914	381577	792200	576008	802750	632076	690889	872838	598216	638581
_SRT[+80]PSLPTPPTR	A0A0A0MQC7;A2A5Y6;P10637	Microtubule-associated protein;Microtubule-associated protein;Microtubule-associated protein tau	196633	191535	192809	210568	167794	132483	138064	162070	237483	207508	199094	241560	143196	131243	123110	151994	153811	161819	153080	169773
_TPS[+80]LPTPPTR	A0A0A0MQC7;A2A5Y6;P10637	Microtubule-associated protein;Microtubule-associated protein;Microtubule-associated protein tau	1.66012e+06	1.6731e+06	1.58415e+06	1.67557e+06	1.02936e+06	1.01137e+06	968724	993044	972183	40042.4	467229	972784	755530	726094	735787	727234	928601	973074	869557	890497
_VAVVRT[+80]PPKSPSAS[+80]K	A0A0A0MQC7;A2A5Y6;P10637	Microtubule-associated protein;Microtubule-associated protein;Microtubule-associated protein tau	854067	873895	819761	874254	755795	691877	783194	816254	1.23773e+06	885352	998149	1.15083e+06	573233	597312	656536	879912	833692	748964	842201	776129
_TDHGAEIVY[+80]KSPVVSGDT[+80]SPR	A0A0A0MQC7;A2A5Y6;P10637	Microtubule-associated protein;Microtubule-associated protein;Microtubule-associated protein tau	198462	217269	199951	195467	193409	200540	191327	202358	114128	113570	136515	108573	204936	208960	215009	187392	138957	153427	117575	135840
_TDHGAEIVYKS[+80]PVVS[+80]GDTSPR	A0A0A0MQC7;A2A5Y6;P10637	Microtubule-associated protein;Microtubule-associated protein;Microtubule-associated protein tau	355651	390904	354214	369138	404314	362660	350427	358372	262284	257475	272473	251722	385536	394860	382650	377669	318252	304601	317324	304589
_TDHGAEIVYKSPVVS[+80]GDTS[+80]PR	A0A0A0MQC7;A2A5Y6;P10637	Microtubule-associated protein;Microtubule-associated protein;Microtubule-associated protein tau	156232	168835	151276	168410	204389	160589	158803	155361	149202	145195	138336	143847	175397	180680	164675	183635	178834	150897	200305	168523
_TDHGAEIVYKS[+80]PVVS[+80]GDTS[+80]PR	A0A0A0MQC7;A2A5Y6;P10637	Microtubule-associated protein;Microtubule-associated protein;Microtubule-associated protein tau	122650	125630	122197	121739	119245	105607	91728.8	103366	98368.5	103487	117452	85713.2	86625.8	72263.4	82612	86379.1	80608.4	89833.5	62435.5	86766.5
_TPS[+80]LPTPPTREPK	A0A0A0MQC7;A2A5Y6;P10637	Microtubule-associated protein;Microtubule-associated protein;Microtubule-associated protein tau	791993	1.58427e+06	1.28683e+06	501660	487327	961038	1.03586e+06	979950	479834	640536	360856	443222	761537	325358	365022	785210	1.14681e+06	452488	245447	775863
_LGS[+80]EEEVDEDLTVDESSQDSPPSQASLTPGR	A0A0A0MQC7;A2A5Y6;P10637	Microtubule-associated protein;Microtubule-associated protein;Microtubule-associated protein tau	1.05954e+06	1.09242e+06	321768	1.02223e+06	767191	333693	181921	105466	189764	716993	269268	179940	166635	156914	109877	72000.5	242212	330463	358012	294144
_LGSEEEVDEDLTVDESSQDSPPS[+80]QASLTPGR	A0A0A0MQC7;A2A5Y6;P10637	Microtubule-associated protein;Microtubule-associated protein;Microtubule-associated protein tau	1.00619e+06	710297	300942	925462	672185	236151	161323	121388	67334.3	512224	305030	73674.5	102899	120336	176842	25456.9	187372	160547	326156	185697
_TTPSPKT[+80]PPGSGEPPK	A0A0A0MQC7;A2A5Y6;P10637	Microtubule-associated protein;Microtubule-associated protein;Microtubule-associated protein tau	302026	333315	306650	315421	158838	214537	203213	190492	212577	180180	203587	218452	166242	193086	199955	226727	340802	373867	284140	352849
_T[+80]TPSPKTPPGSGEPPK	A0A0A0MQC7;A2A5Y6;P10637	Microtubule-associated protein;Microtubule-associated protein;Microtubule-associated protein tau	296270	323748	300058	312230	159002	210395	203687	189307	209168	170974	199444	212827	162678	190881	196624	223909	348463	343852	306862	342583
_AKTDHGAEIVYKS[+80]PVVS[+80]GDTSPR	A0A0A0MQC7;A2A5Y6;P10637	Microtubule-associated protein;Microtubule-associated protein;Microtubule-associated protein tau	209961	218949	203003	221397	275691	237884	208286	225206	176114	146945	134507	170778	218177	218328	221489	266131	266800	254263	292303	241681
_AKTDHGAEIVYKS[+80]PVVS[+80]GDTS[+80]PR	A0A0A0MQC7;A2A5Y6;P10637	Microtubule-associated protein;Microtubule-associated protein;Microtubule-associated protein tau	91107.2	84187.5	97114.3	92450.3	121478	94660.2	92618.8	99203.7	101457	102383	88346.4	104827	89675.2	79762.8	85078.4	89784	134869	120856	146291	114973
_AKTDHGAEIVY[+80]KSPVVSGDT[+80]SPR	A0A0A0MQC7;A2A5Y6;P10637	Microtubule-associated protein;Microtubule-associated protein;Microtubule-associated protein tau	55051.3	60736.2	58941.3	38664	38635.3	59040.6	69302.5	65677.8	18364	23381	42414.7	19350.6	79867.8	73791	73633.1	43833.6	30342.7	58250.3	32339.5	52605.3
_AKTDHGAEIVYKS[+80]PVVSGDTSPR	A0A0A0MQC7;A2A5Y6;P10637	Microtubule-associated protein;Microtubule-associated protein;Microtubule-associated protein tau	56076.1	58433.2	59028.9	51566.1	51760.6	46626.9	56481.1	55628	4436.9	15132.1	16836.5	4237.14	98934.7	90492.5	97608.6	73797.9	10322.9	41016.3	15887.9	49034.8
_AKTDHGAEIVY[+80]KSPVVSGDTSPR	A0A0A0MQC7;A2A5Y6;P10637	Microtubule-associated protein;Microtubule-associated protein;Microtubule-associated protein tau	41941.2	43083.7	43670.8	47257.3	60261.3	50908.3	46859.3	47145.6	23211.6	12293.7	15390.2	18736.6	67547.6	62892	69871.4	87647.2	51750	42941.7	45780.5	41890.8
_IGS[+80]LDNITHVPGGGNK	A0A0A0MQC7;A2A5Y6;P10637	Microtubule-associated protein;Microtubule-associated protein;Microtubule-associated protein tau	158990	146061	152035	145678	145672	136493	132915	126681	114875	127518	143410	124277	138636	125690	138476	130410	137175	125556	138926	130306
_AAPQAGS[+80]GSVC[+57]GETASVPGLPTEGSVPLPADFFSK	A0A0A0MQC7;A2A5Y6;P10637	Microtubule-associated protein;Microtubule-associated protein;Microtubule-associated protein tau	167347	203878	159394	197823	89914.8	75955.2	80874.6	81924	106180	141879	97631.1	82429.3	70602.1	76595.7	73841.9	97224.7	113585	123515	141930	148863
_SAS[+80]DINLKGDQPAASPGPTLR	A0A0A0MQD5;Q4ACU6	SH3 and multiple ankyrin repeat domains protein 3	255909	285849	267333	278011	285003	294212	307294	293774	288116	259779	273809	274209	258503	244698	268190	271248	287377	261822	247300	264847
_S[+80]ASDINLKGDQPAASPGPTLR	A0A0A0MQD5;Q4ACU6	SH3 and multiple ankyrin repeat domains protein 3	68323.3	64533	75718.7	73447.1	111786	90786.5	97205.1	93522.2	99141.9	124513	108626	104597	99159	93210.3	86660	79953.8	99441.2	88550.1	110926	93171
_S[+80]LPHQLLLQR	A0A0A0MQD5;Q4ACU6	SH3 and multiple ankyrin repeat domains protein 3	258540	262890	278013	258577	199526	209286	221463	212705	249194	265270	253008	260808	276074	278635	287501	267202	177653	185625	186547	179464
_LFS[+80]SLGELSTISAQR	A0A0A0MQD5;Q4ACU6	SH3 and multiple ankyrin repeat domains protein 3	52897.6	48820.4	64069.1	50111.9	53956.6	50011.4	49614.9	45316.7	82495.3	63664.3	63469.4	74254	66032.1	87907.8	54377	85201.1	27038.4	37076.8	41328.6	39158
_LFSS[+80]LGELSTISAQR	A0A0A0MQD5;Q4ACU6	SH3 and multiple ankyrin repeat domains protein 3	49117.3	43666.7	53686.6	47500.2	50310.2	48638.8	42913.1	42795.8	71298.6	53730.5	57924.2	65207.8	55643.6	61566.7	48646.9	76659.4	26808.9	29045.2	35115	29235.5
_SRS[+80]PSPSPLPSPSPGSGPSAGPR	A0A0A0MQD5;Q4ACU6	SH3 and multiple ankyrin repeat domains protein 3	79548.3	96564.5	83353.4	89427	57111.9	41824.2	55793.5	49658.8	79513.6	93930.8	95650.1	75191.8	79948.7	68881.9	82301.8	79938.9	50916.4	53291.5	48668.3	54454.3
_SPTPVHS[+80]PDADRPGPLFVDVQTR	A0A0A0MQD5;Q4ACU6	SH3 and multiple ankyrin repeat domains protein 3	68062.7	51233	47743.6	47314.7	50132.6	64628.4	51352	59618.9	62145.8	64927.5	68387.7	68806.2	52366.4	50138.4	57208.8	52390.9	62299.5	67962.7	66228	63002
_T[+80]KSVGEDEKLASLLEGR	A0A0A0MQD5;Q4ACU6	SH3 and multiple ankyrin repeat domains protein 3	38408.9	36192.4	42712.4	35177.7	42646.7	46648.7	46415	47770.9	45380.1	37745.8	37995.1	46189.5	49779.3	47773.6	40353	52752.1	120085	120340	85963.4	104316
_TYS[+80]FTSAMSR	A0A0A0MQD7;A3KGS3;B2RX86;F7CGP0	Ral GTPase-activating protein subunit alpha-2;Ral GTPase-activating protein subunit alpha-2;A230067G21Rik protein;Ral GTPase-activating protein subunit alpha-2 (Fragment)	101848	84216.6	87891.4	82551.2	59841.2	53971.8	49990.4	58503.6	49970.5	48043.4	57186.2	45700	46540.1	48650.2	56263.8	46809	44731.2	46964.4	45503.2	38142.7
_TS[+80]PQAPGLVASIR	A0A0A0MQE5;A2AHC3	Calmodulin-regulated spectrin-associated protein 1	1.07141e+06	903014	973483	878213	799872	729720	920974	870463	861039	839737	1.09124e+06	872519	666812	673508	829099	675980	652911	655889	746387	644135
_T[+80]SPQAPGLVASIR	A0A0A0MQE5;A2AHC3	Calmodulin-regulated spectrin-associated protein 1	1.03206e+06	871704	953636	844510	775859	699274	890925	839176	831024	807238	1.04817e+06	842944	643619	653317	800367	651984	630900	631477	719505	621521
_APVHFVEPLS[+80]PTGVPGHR	A0A0A0MQE5;A2AHC3	Calmodulin-regulated spectrin-associated protein 1	107595	97948.4	112950	103723	47122.5	56451.8	42790.7	51101.8	28550.2	11716	26553.7	30098.4	25815.4	25426	17333.2	21245	37724.3	39551.6	35715.4	40176
_KGS[+80]SSEVFSDAAR	A0A0A0MQE8;B2RWX1;B7ZCJ0;B7ZCJ1;Q6DFV3	Rho GTPase-activating protein 21;Arhgap21 protein;Rho GTPase-activating protein 21;Rho GTPase-activating protein 21;Rho GTPase-activating protein 21	45418.8	38160.8	46919.4	49264.1	48042.4	48186.7	42429	46100.1	38943.6	50067.5	44687.6	40695	43234.8	40947.2	38240.7	45654.7	30118.7	42334	35537.1	40746.3
_GKS[+80]TGSLLTPSR	A0A0A0MQE8;B2RWX1;B7ZCJ0;B7ZCJ1;Q6DFV3	Rho GTPase-activating protein 21;Arhgap21 protein;Rho GTPase-activating protein 21;Rho GTPase-activating protein 21;Rho GTPase-activating protein 21	21566.5	21846.2	21718	26853.8	28291.5	34434.6	33599	32064	35028.3	31807.6	39013.5	38904.7	43718.4	45706.6	38383.7	43510.9	19531.9	22258.6	22858.2	24025.2
_IVSNAS[+80]C[+57]TTNC[+57]LAPLAK	A0A0A0MQF6;D2KHZ9;P16858	Glyceraldehyde-3-phosphate dehydrogenase	1.12844e+06	1.14924e+06	1.16028e+06	1.1173e+06	1.28637e+06	1.01489e+06	1.23203e+06	942332	993336	1.18057e+06	1.26192e+06	1.09317e+06	974951	953333	978863	969911	903910	894103	945780	931058
_IVSNASC[+57]T[+80]TNC[+57]LAPLAK	A0A0A0MQF6;D2KHZ9;P16858	Glyceraldehyde-3-phosphate dehydrogenase	1.12494e+06	1.14687e+06	1.15794e+06	1.11614e+06	1.28448e+06	1.01177e+06	1.22845e+06	937524	982256	1.1765e+06	1.25031e+06	1.08759e+06	970596	950096	976577	965743	901894	886782	940188	925745
_IVS[+80]NASC[+57]TTNC[+57]LAPLAK	A0A0A0MQF6;D2KHZ9;P16858	Glyceraldehyde-3-phosphate dehydrogenase	1.07798e+06	1.10971e+06	1.1349e+06	1.11267e+06	1.18837e+06	997648	1.20191e+06	963954	925028	1.09138e+06	1.15823e+06	1.02595e+06	917944	895485	471874	934561	857836	857718	838926	867393
_VIHDNFGIVEGLMTTVHAITAT[+80]QK	A0A0A0MQF6;D2KHZ9;P16858	Glyceraldehyde-3-phosphate dehydrogenase	1.04228e+06	2.00841e+06	1.95891e+06	1.13249e+06	3.81827e+06	4.06284e+06	2.19205e+06	2.68009e+06	1.93291e+06	850596	80640.1	1.63085e+06	1.80065e+06	1.83508e+06	1.77353e+06	1.88707e+06	2.89371e+06	3.48126e+06	2.77892e+06	2.62169e+06
_VIHDNFGIVEGLMTTVHAIT[+80]ATQK	A0A0A0MQF6;D2KHZ9;P16858	Glyceraldehyde-3-phosphate dehydrogenase	833006	1.62151e+06	1.8245e+06	1.0727e+06	3.2443e+06	3.36753e+06	1.77362e+06	2.29819e+06	1.82151e+06	824199	61691.9	1.35322e+06	1.68408e+06	1.68439e+06	1.47405e+06	1.73841e+06	2.74561e+06	3.09803e+06	2.36578e+06	2.36436e+06
_VIHDNFGIVEGLM[+16]TTVHAITAT[+80]QK	A0A0A0MQF6;D2KHZ9;P16858	Glyceraldehyde-3-phosphate dehydrogenase	457472	990900	642212	546009	561397	767568	1.54543e+06	1.25088e+06	831612	480074	832846	718001	394722	552428	466353	461068	311426	593460	691979	581287
_VIHDNFGIVEGLM[+16]TTVHAIT[+80]ATQK	A0A0A0MQF6;D2KHZ9;P16858	Glyceraldehyde-3-phosphate dehydrogenase	382937	886191	525723	464990	446198	633857	1.2532e+06	1.17102e+06	794383	420063	729676	584353	342649	442101	424778	160378	232150	576168	603525	558744
_GAAQNIIPAST[+80]GAAK	A0A0A0MQF6;D2KHZ9;P16858	Glyceraldehyde-3-phosphate dehydrogenase	3.36525e+06	3.4127e+06	3.38237e+06	3.4232e+06	2.83633e+06	2.57521e+06	2.66059e+06	2.62465e+06	2.43311e+06	2.44448e+06	2.45387e+06	2.37003e+06	2.36059e+06	2.26614e+06	2.38056e+06	2.46442e+06	1.84149e+06	1.83923e+06	2.18158e+06	1.86599e+06
_GAAQNIIPAS[+80]TGAAK	A0A0A0MQF6;D2KHZ9;P16858	Glyceraldehyde-3-phosphate dehydrogenase	2.60552e+06	2.63285e+06	2.61563e+06	2.66186e+06	2.17949e+06	385983	2.06061e+06	2.02322e+06	1.87586e+06	1.84264e+06	1.84741e+06	1.78407e+06	1.80812e+06	1.66269e+06	1.83202e+06	1.89756e+06	1.41188e+06	1.40672e+06	1.66045e+06	1.40191e+06
_S[+80]PLEPENVPSLLLK	A0A0A0MQJ6;A2A8R7;B2RX14;Q3V3D5;Q9EQN6	Terminal uridylyltransferase 4 (Fragment);Terminal uridylyltransferase 4;Terminal uridylyltransferase 4;Uncharacterized protein (Fragment);Developmental control protein (Fragment)	103089	115038	110325	118269	66789.9	60525	72056.6	64519.4	69678.3	70829.7	69487.9	66070.9	38819.7	30875.6	31112.5	46813.3	46425.1	46058.5	36281.8	43126.5
_LSGFS[+80]FKK	A0A0A1HAM8;P26645	80K protein;Myristoylated alanine-rich C-kinase substrate	1.09767e+06	1.07487e+06	924517	1.11239e+06	1.64983e+06	1.28375e+06	1.55426e+06	1.46023e+06	412452	481634	446431	427445	675308	634262	706514	656596	313731	390637	410212	361633
_MLS[+80]SSFEDDPFFADSFLAHR	A0A0A6YVP7;Q3V042;Q8JZS2;Q9QWV4	Myeloid leukemia factor 1;Myeloid leukemia factor 1, isoform CRA_c;Myeloid leukemia factor 1;Myeloid leukemia factor 1	25153.8	23263.6	22729.8	21425.1	21591.8	25094.6	32048.6	30969	12886.6	12569.1	13519.6	25769.6	21582.6	16071.9	30574.4	23622.1	17974.7	15058.9	18973.5	22385.8
_IYS[+80]HSGEDIEFGC[+57]K	A0A0A6YVP8;A0A0A6YWP4;E9Q8H9;E9Q8I0;P06909;Q8C5S1	Complement factor H;Complement factor H (Fragment);Complement factor H;Complement factor H;Complement factor H;Uncharacterized protein (Fragment)	134182	128402	117828	129812	189572	161782	146548	147870	101690	118585	159856	112272	110884	124396	114465	116397	82635.1	70624.7	87723.1	76356.8
_EST[+80]ESSPGKHLVTSEELISEGK	A0A0A6YVU1;A2ATT5;Q9JKX6	ADP-sugar pyrophosphatase (Fragment);ADP-sugar pyrophosphatase (Fragment);ADP-sugar pyrophosphatase	14574.7	13579.6	12970	14179.3	15781.6	20334.6	18977.3	20681.7	18352.6	15013.8	13973.3	18692.5	40387.1	41721.9	43434	46484.5	14323.5	13623.2	15043.6	15087.7
_SQS[+80]AAVTPSSSTSSAR	A0A0A6YVU8;A0A1S6GWG3;Q9JKV1	MCG119397;Uncharacterized protein;Proteasomal ubiquitin receptor ADRM1	55072.9	58629.4	58089	53557.6	52596.7	68224	49762.6	45898.9	62129.2	35930.6	51796.9	47104.3	41878.6	50136.6	51806.4	58285.7	53444.8	55292.5	57622.1	53553.6
_NSRPSS[+80]PVNTPSSQPPAAK	A0A0A6YW06;E9QKQ9;E9QLZ9;J3QNM3;Q03173	Protein enabled homolog	1.059e+06	1.00665e+06	1.0766e+06	1.05499e+06	1.80734e+06	1.92726e+06	1.62959e+06	1.52445e+06	2.50683e+06	2.66348e+06	2.82106e+06	2.51308e+06	2.32293e+06	2.31883e+06	2.39067e+06	2.36006e+06	3.02054e+06	3.28501e+06	3.41161e+06	3.44478e+06
_NSRPSSPVNT[+80]PSSQPPAAK	A0A0A6YW06;E9QKQ9;E9QLZ9;J3QNM3;Q03173	Protein enabled homolog	1.02404e+06	964837	1.03678e+06	1.01899e+06	1.73258e+06	1.84487e+06	1.56391e+06	1.46608e+06	2.37508e+06	2.56089e+06	2.69662e+06	2.37884e+06	2.22867e+06	2.23246e+06	2.29481e+06	2.23012e+06	2.87827e+06	3.12265e+06	3.25319e+06	3.28376e+06
_NSRPS[+80]SPVNTPSSQPPAAK	A0A0A6YW06;E9QKQ9;E9QLZ9;J3QNM3;Q03173	Protein enabled homolog	552621	480731	551410	545745	865566	813039	758756	664793	889098	1.19844e+06	1.26469e+06	819567	1.07807e+06	1.09764e+06	1.08891e+06	696905	1.10982e+06	1.13684e+06	1.39372e+06	1.34796e+06
_KVSRVEDGS[+80]FPGGGNTGSVSLASSK	A0A0A6YW06;E9QKQ9;E9QLZ9;J3QNM3;Q03173	Protein enabled homolog	58421.9	55961.2	55082	54957.7	166513	154318	137227	155736	77554.8	75148.9	82468.3	73906.3	120899	135395	127152	126219	91846.3	93716.6	85359	92681.2
_KVSRVEDGSFPGGGNT[+80]GSVSLASSK	A0A0A6YW06;E9QKQ9;E9QLZ9;J3QNM3;Q03173	Protein enabled homolog	40087.6	37635.5	39028.8	38458.7	134359	127793	114195	128927	117010	70061.4	65975.9	96082.7	98435.3	107326	103472	107246	100161	101495	77389.2	100765
_KVS[+80]RVEDGSFPGGGNTGSVSLASSK	A0A0A6YW06;E9QKQ9;E9QLZ9;J3QNM3;Q03173	Protein enabled homolog	36173	33821.4	31984.3	34589	118592	108679	97895.4	111435	111393	65458.3	57281.2	94306.7	85954.4	90461.9	89351.9	90090.1	92623.3	90460.2	65747.9	87790.5
_LRSS[+80]VPGVR	A0A0A6YWC8;P20152;Q3TFD9;Q3U6S1;Q3UAX1;Q3UD36;Q5FWJ3	Vimentin;Vimentin;Uncharacterized protein;Uncharacterized protein;Uncharacterized protein;Uncharacterized protein (Fragment);Vimentin	132368	149415	152091	150600	283006	255984	247827	252307	203968	210490	197817	199439	169847	186523	176422	192240	129196	121410	125879	118812
_ISLPLPTFSS[+80]LNLR	A0A0A6YWC8;P20152;Q3TFD9;Q3U6S1;Q3UAX1;Q3UD36;Q5FWJ3	Vimentin;Vimentin;Uncharacterized protein;Uncharacterized protein;Uncharacterized protein;Uncharacterized protein (Fragment);Vimentin	60639.9	62572.4	48823.9	64250.1	46250.6	37632.4	53655.3	56416	43006.2	67025.5	48756.7	38319.1	27787.6	36233.9	27968.6	32360.1	35779.5	33515.6	33090.5	32231.2
_HIPAALPVS[+80]GTLSSSNPDLLQSHHR	A0A0A6YWG7;E9QNQ4;Q6NXI4;Q8CHG7	Rap guanine nucleotide exchange factor 2;Rap guanine nucleotide exchange factor 2;Rapgef2 protein (Fragment);Rap guanine nucleotide exchange factor 2	60383.5	64081.5	57185.8	53047.2	35266.7	47420.3	54369.7	54164.7	30099.8	23982.7	16381	32399.7	34915.5	36948.8	17007.8	31046.4	52420.3	61745.1	45019.2	63166.6
_SGGNSSSS[+80]LGDIVPSSR	A0A0A6YWX5;A0A0A7NQN9;C7IVS7;C7TQ54;C7TQ55;C7TQ56;Q32MF3;Q8CC27	Voltage-dependent L-type calcium channel subunit beta-2 (Fragment);Voltage-gated calcium channel beta2 subunit transcript variant X13;Calcium channel voltage-dependent beta 2 subunit;Calcium channel voltage-dependent beta2 subunit (Fragment);Calcium channel voltage-dependent beta2 subunit (Fragment);Calcium channel voltage-dependent beta2 subunit (Fragment);Calcium channel, voltage-dependent, bet…	135600	148145	135547	105354	133844	106170	96251.9	103761	150207	151194	166504	140130	157893	146828	158386	144691	93407.2	99618	110972	96187.2
_SGGNSS[+80]SSLGDIVPSSR	A0A0A6YWX5;A0A0A7NQN9;C7IVS7;C7TQ54;C7TQ55;C7TQ56;Q32MF3;Q8CC27	Voltage-dependent L-type calcium channel subunit beta-2 (Fragment);Voltage-gated calcium channel beta2 subunit transcript variant X13;Calcium channel voltage-dependent beta 2 subunit;Calcium channel voltage-dependent beta2 subunit (Fragment);Calcium channel voltage-dependent beta2 subunit (Fragment);Calcium channel voltage-dependent beta2 subunit (Fragment);Calcium channel, voltage-dependent, bet…	118286	121933	104667	124395	113190	94944.2	83809.1	90608	138878	159041	169485	123304	127214	113739	112072	117037	72111.8	62828.7	96555.9	90734.9
_SGGNS[+80]SSSLGDIVPSSR	A0A0A6YWX5;A0A0A7NQN9;C7IVS7;C7TQ54;C7TQ55;C7TQ56;Q32MF3;Q8CC27	Voltage-dependent L-type calcium channel subunit beta-2 (Fragment);Voltage-gated calcium channel beta2 subunit transcript variant X13;Calcium channel voltage-dependent beta 2 subunit;Calcium channel voltage-dependent beta2 subunit (Fragment);Calcium channel voltage-dependent beta2 subunit (Fragment);Calcium channel voltage-dependent beta2 subunit (Fragment);Calcium channel, voltage-dependent, bet…	104635	108488	108468	109173	112151	95057.3	76169.2	89271.7	120680	126472	165891	134887	126973	105390	142275	114283	77096.2	69749.1	91971.9	64248.9
_SGGNS[+80]S[+80]SSLGDIVPSSR	A0A0A6YWX5;A0A0A7NQN9;C7IVS7;C7TQ54;C7TQ55;C7TQ56;Q32MF3;Q8CC27	Voltage-dependent L-type calcium channel subunit beta-2 (Fragment);Voltage-gated calcium channel beta2 subunit transcript variant X13;Calcium channel voltage-dependent beta 2 subunit;Calcium channel voltage-dependent beta2 subunit (Fragment);Calcium channel voltage-dependent beta2 subunit (Fragment);Calcium channel voltage-dependent beta2 subunit (Fragment);Calcium channel, voltage-dependent, bet…	83452.5	59606.2	75969.8	87723.8	60658.5	55716.8	68238.9	54387.6	191767	222460	238387	185264	66200.5	62226.2	81689.5	64358.8	111260	100949	110799	107882
_SGGNSSS[+80]S[+80]LGDIVPSSR	A0A0A6YWX5;A0A0A7NQN9;C7IVS7;C7TQ54;C7TQ55;C7TQ56;Q32MF3;Q8CC27	Voltage-dependent L-type calcium channel subunit beta-2 (Fragment);Voltage-gated calcium channel beta2 subunit transcript variant X13;Calcium channel voltage-dependent beta 2 subunit;Calcium channel voltage-dependent beta2 subunit (Fragment);Calcium channel voltage-dependent beta2 subunit (Fragment);Calcium channel voltage-dependent beta2 subunit (Fragment);Calcium channel, voltage-dependent, bet…	77918.8	58454.9	75472.1	98656.2	40309.3	47504.2	70602.4	37600.6	189789	222497	237778	186752	64065.6	68714	80384.6	70366.2	114290	91483.3	114318	107817
_RVS[+80]VC[+57]AETFNPDEEEEDNDPR	A0A0A6YX73;P12367;Q8K1M3	cAMP-dependent protein kinase type II-alpha regulatory subunit;cAMP-dependent protein kinase type II-alpha regulatory subunit;Protein kinase, cAMP dependent regulatory, type II alpha	1.46482e+06	1.5997e+06	1.57091e+06	1.68429e+06	1.40946e+06	1.60889e+06	1.53366e+06	1.46496e+06	1.02508e+06	880479	1.03942e+06	914279	1.20681e+06	1.34052e+06	1.28772e+06	1.40884e+06	1.20651e+06	1.18437e+06	1.14438e+06	1.11067e+06
_AGLAAPES[+80]PVRK	A0A0A6YXG1;E9PWX8;E9QPR4;Q811L6	Microtubule-associated serine/threonine-protein kinase 4 (Fragment);Microtubule-associated serine/threonine-protein kinase 4;Microtubule-associated serine/threonine-protein kinase 4;Microtubule-associated serine/threonine-protein kinase 4	71149.4	73431.2	66721.1	72018.4	56167.5	61128	62459.1	62536	58714.7	41665.2	40556.9	53037.4	31888	32639	29523.1	34664.1	51062.8	45036.6	52073.3	47799
_LIDSSGSASVLTHS[+80]SSGNSLK	A0A0A6YXH3;A0A1S6GWJ0;A2A8Z1;E9PXZ2;E9Q6C1;F6UHR6;Q5FWX7;Q8R0G3	Oxysterol-binding protein;Oxysterol-binding protein;Oxysterol-binding protein-related protein 9;Oxysterol-binding protein;Oxysterol-binding protein;Oxysterol-binding protein;Oxysterol-binding protein;Oxysterol-binding protein	125738	119874	130077	134218	132784	129291	130840	124869	158852	154877	144933	164446	138171	106298	131318	142548	105757	95509.8	121465	104639
_LIDSSGSASVLTHSSS[+80]GNSLK	A0A0A6YXH3;A0A1S6GWJ0;A2A8Z1;E9PXZ2;E9Q6C1;F6UHR6;Q5FWX7;Q8R0G3	Oxysterol-binding protein;Oxysterol-binding protein;Oxysterol-binding protein-related protein 9;Oxysterol-binding protein;Oxysterol-binding protein;Oxysterol-binding protein;Oxysterol-binding protein;Oxysterol-binding protein	132547	130097	131114	138159	113261	124506	124607	119886	129285	116726	121964	127335	114316	92607.9	117189	127193	79967.9	81017	79029.6	89115.1
_LDGPTENIS[+80]EDEAQSSSQR	A0A0A6YXJ7;F6U5V1;Q3TQS1;Q8BVS5	La ribonucleoprotein domain family, member 1B (Fragment);La ribonucleoprotein domain family, member 1B;La ribonucleoprotein domain family, member 1B;Uncharacterized protein	25631.7	26584	24663.4	26866.7	31152.5	26291.3	23730	25626.1	39265.4	34213.7	39117.8	35983.5	35503.1	31611.2	32180.2	41040.4	33840.7	32477	41904.8	34079.6
_QGSFTIDKPSS[+80]NIPIELIPHINK	A0A0A6YXK7;H7BX26;Q6A065	Centrosomal protein of 170 kDa (Fragment);Centrosomal protein of 170 kDa;Centrosomal protein of 170 kDa	107460	108493	103797	95391.7	132471	137146	127774	134692	101778	97681.1	100018	93207.4	104133	107985	116161	135205	91113.5	92131.9	108391	96981.5
_QGSFT[+80]IDKPSSNIPIELIPHINK	A0A0A6YXK7;H7BX26;Q6A065	Centrosomal protein of 170 kDa (Fragment);Centrosomal protein of 170 kDa;Centrosomal protein of 170 kDa	97957.2	95985.3	91710	84384	116066	120885	111328	118590	89222.4	85618.9	87521.4	82259.1	91003.8	93842.5	102091	118784	77918.9	78735.3	93158.4	81680.9
_QGS[+80]FTIDKPSSNIPIELIPHINK	A0A0A6YXK7;H7BX26;Q6A065	Centrosomal protein of 170 kDa (Fragment);Centrosomal protein of 170 kDa;Centrosomal protein of 170 kDa	94952.5	92845.4	90533.1	86342.4	114947	119313	110053	117318	92810.7	84536.8	87610.3	81146.2	88653.4	93422.2	101494	115161	76791.7	76924.9	92300.1	82232.6
_QGSFTIDKPS[+80]SNIPIELIPHINK	A0A0A6YXK7;H7BX26;Q6A065	Centrosomal protein of 170 kDa (Fragment);Centrosomal protein of 170 kDa;Centrosomal protein of 170 kDa	86268.8	83176.4	82181.1	78525.1	97151.1	109391	102302	108581	80022.1	78452.2	78104.7	74543.9	80814.8	83670.8	90137	107146	64879.7	66960.8	86200.2	74012.4
_KDS[+80]PISPHFTR	A0A0A6YXL6;A0A0A6YXX3;A0A1D5RM41;E9Q3Y4	Lipopolysaccharide-responsive and beige-like anchor protein;Lipopolysaccharide-responsive and beige-like anchor protein;Lipopolysaccharide-responsive and beige-like anchor protein (Fragment);Lipopolysaccharide-responsive and beige-like anchor protein	1.56097e+06	1.28418e+06	1.45984e+06	1.44755e+06	805984	882453	944920	864413	633189	953897	939912	689733	1.04912e+06	1.11538e+06	1.09859e+06	778456	561303	728097	617607	737773
_SSVLPS[+80]ALTTSAPSSAVSVVSSVDPTHASDTGGESPGSR	A0A0A6YXL6;A0A0A6YXX3;A0A1D5RM41;E9Q3Y4	Lipopolysaccharide-responsive and beige-like anchor protein;Lipopolysaccharide-responsive and beige-like anchor protein;Lipopolysaccharide-responsive and beige-like anchor protein (Fragment);Lipopolysaccharide-responsive and beige-like anchor protein	93721.6	79236.4	84473.7	83491.4	50298	54874.5	65964	68106.7	70518.5	72969.8	71166.3	73509.4	77225.5	69687.9	69953.5	65419	70769	75004.7	45732.4	67730.8
_SSVLPSALTTSAPSSAVSVVSSVDPTHASDTGGES[+80]PGSR	A0A0A6YXL6;A0A0A6YXX3;A0A1D5RM41;E9Q3Y4	Lipopolysaccharide-responsive and beige-like anchor protein;Lipopolysaccharide-responsive and beige-like anchor protein;Lipopolysaccharide-responsive and beige-like anchor protein (Fragment);Lipopolysaccharide-responsive and beige-like anchor protein	93436.3	77960.2	84317.1	81474.9	49992.2	54270.2	65489.1	66524.7	68988.8	72945.2	71119.8	73510.5	77103.5	68553.6	70068.8	62275.6	70841.6	73959.8	45786.5	67881.8
_KSSVLPSALTTSAPSSAVSVVSS[+80]VDPTHASDTGGESPGSR	A0A0A6YXL6;A0A0A6YXX3;A0A1D5RM41;E9Q3Y4	Lipopolysaccharide-responsive and beige-like anchor protein;Lipopolysaccharide-responsive and beige-like anchor protein;Lipopolysaccharide-responsive and beige-like anchor protein (Fragment);Lipopolysaccharide-responsive and beige-like anchor protein	27310.5	27197.8	23495.4	23353.2	16812.6	26815.6	26340.7	26383.9	20883.3	24174.4	21819.2	29341	35670.7	35218.2	26081	34128.2	28155.8	32110.6	26513.6	36166.5
_KSSVLPSALT[+80]TSAPSSAVSVVSSVDPTHASDTGGESPGSR	A0A0A6YXL6;A0A0A6YXX3;A0A1D5RM41;E9Q3Y4	Lipopolysaccharide-responsive and beige-like anchor protein;Lipopolysaccharide-responsive and beige-like anchor protein;Lipopolysaccharide-responsive and beige-like anchor protein (Fragment);Lipopolysaccharide-responsive and beige-like anchor protein	24978.4	27215.8	23258.1	23357.7	16766.5	26849.8	26340.7	26691.6	20879.4	24157.3	22273.5	29355.5	35631.5	34812.4	26079.2	34119.2	30259.7	32101.1	26521.6	35008.2
_KSSVLPSALTT[+80]SAPSSAVSVVSSVDPTHASDTGGESPGSR	A0A0A6YXL6;A0A0A6YXX3;A0A1D5RM41;E9Q3Y4	Lipopolysaccharide-responsive and beige-like anchor protein;Lipopolysaccharide-responsive and beige-like anchor protein;Lipopolysaccharide-responsive and beige-like anchor protein (Fragment);Lipopolysaccharide-responsive and beige-like anchor protein	24914	27046.7	23066.8	23358	16533.3	26832.2	26303.6	26322.1	19889.1	24166.8	22174.8	28689.9	35830.8	34219.4	26117.6	33588.3	27161.5	30975.7	25421.8	32981.6
_VEGSPTEEAGLPT[+80]ELQGEGLSVAASEGR	A0A0A6YXL6;A0A0A6YXX3;A0A1D5RM41;E9Q3Y4	Lipopolysaccharide-responsive and beige-like anchor protein;Lipopolysaccharide-responsive and beige-like anchor protein;Lipopolysaccharide-responsive and beige-like anchor protein (Fragment);Lipopolysaccharide-responsive and beige-like anchor protein	74725.6	47304.5	72805.4	69490.1	48697.5	52692.3	48836	52521.3	40404	44488.3	41611.6	38215.7	28930.5	31058.4	39588.7	30537.8	34145	37425.3	26611.5	28827.7
_VEGSPT[+80]EEAGLPTELQGEGLSVAASEGR	A0A0A6YXL6;A0A0A6YXX3;A0A1D5RM41;E9Q3Y4	Lipopolysaccharide-responsive and beige-like anchor protein;Lipopolysaccharide-responsive and beige-like anchor protein;Lipopolysaccharide-responsive and beige-like anchor protein (Fragment);Lipopolysaccharide-responsive and beige-like anchor protein	55004.1	58298.4	56789.3	52627.5	36335.7	40368.1	36105.6	38643.8	32002.2	36254.9	36840.6	28316.7	24253.7	23630.1	31801	21771	25451.8	25028.7	21870.3	20594.3
_RNS[+80]VTPLASPEPTK	A0A0A6YY64;A2AUP1;A2AUP3;A2AUP4;A2AUP5;A7UAK5;A7UAK8;Q3U3S6;Q7TS91;Q8BVM1;Q9ESY2	6-phosphofructo-2-kinase/fructose-2,6-biphosphatase 3;6-phosphofructo-2-kinase/fructose-2,6-biphosphatase 3;6-phosphofructo-2-kinase/fructose-2,6-biphosphatase 3;6-phosphofructo-2-kinase/fructose-2,6-biphosphatase 3;6-phosphofructo-2-kinase/fructose-2, 6-biphosphatase 3 splice variant 3;6-phosphofructo-2-kinase/fructose-2, 6-biphosphatase 3 splice variant 2;6-phosphofructo-2-kinase/fructose-2, 6-…	26771.9	26094.6	23190.5	24124.8	72070.2	73724.9	65462	77440.3	38436.3	38470.2	37617.1	34142.3	36875.6	34217.9	34142.2	33865.4	12313.7	11706	14287.3	14482.3
_NLLEDDS[+80]DEEEDFFLR	A0A0A6YY66;O70480;Q8BSN6	Vesicle-associated membrane protein 4	55448.9	59885.4	47616	52412.2	87027.2	88895.9	88256.7	98992	127201	140406	137741	125931	109195	106829	109883	110302	75259.4	82867.5	92118.5	91718.1
_AAFSKDES[+80]KEPIVEVR	A0A0A6YY91;P13595	Neural cell adhesion molecule 1 (Fragment);Neural cell adhesion molecule 1	79836.4	85944.2	88335.2	75950.8	70046.2	79645.5	93470.1	95819.8	78302.5	87823	91181.3	76786.9	75076	76510.6	77824.7	70729.5	33097	29195.6	20300.1	19158.3
_NPPEAATAPAS[+80]PK	A0A0A6YY91;P13595	Neural cell adhesion molecule 1 (Fragment);Neural cell adhesion molecule 1	15545	11275.1	13430.5	12345.1	25988.2	31387.3	24296	23198.2	54706.3	50825.7	56946.1	48051.2	23942.5	21813.3	24092.5	31369.7	39542.6	40874	31290.1	40887.9
_AGS[+80]GDQGSPPC[+57]FLR	A0A0B4J1L4;D3YYU8	Obscurin-like protein 1	195900	183193	177918	189907	124515	135755	151740	128505	131224	141115	150326	118907	109151	124042	131191	103912	91594.1	109484	98155.7	82909.5
_GNS[+80]DGYIIPINK	A0A0G2JDE3;A0A0G2JDF4;A0A0G2JDK6;A0A0G2JFF5;A0A0G2JFV3;A0A0G2JG66;A0A0G2JGC2;A0A0G2JGM8;Q0P6A0;Q8JZZ7	Adhesion G protein-coupled receptor L2;Adhesion G protein-coupled receptor L2;Adhesion G protein-coupled receptor L2;Adhesion G protein-coupled receptor L2;Adhesion G protein-coupled receptor L2;Adhesion G protein-coupled receptor L2;Adhesion G protein-coupled receptor L2 (Fragment);Adhesion G protein-coupled receptor L2;Adhesion G protein-coupled receptor L2;Adhesion G protein-coupled receptor L2	102490	109544	112821	101665	88134.3	76328	78822.1	78554.8	95871.9	105965	97659.3	107849	88579.1	96972.8	105511	84828.4	59135.9	53849.7	61606.9	45987.6
_TQLWAS[+80]EPGTPPVPTSLPSQNPILK	A0A0G2JDF8;Q99MR6	Serrate RNA effector molecule homolog (Fragment);Serrate RNA effector molecule homolog	52039	62328.8	55867.1	58111.8	84849	80245.9	80108.4	80692.8	39923.2	33586.3	43464.2	39504.8	16818	24391.3	23939.7	30436.8	38489.4	45494.9	49836.5	46888.6
_TQLWASEPGTPPVPTS[+80]LPSQNPILK	A0A0G2JDF8;Q99MR6	Serrate RNA effector molecule homolog (Fragment);Serrate RNA effector molecule homolog	50949.7	62755.1	53588.9	54064.6	76483.7	67426.7	71691.2	69341.8	38709.7	32356.3	39874.1	37612.9	17878	20627.3	20122.2	23645.9	35820.8	44243.4	45968.7	42594.5
_TQLWASEPGT[+80]PPVPTSLPSQNPILK	A0A0G2JDF8;Q99MR6	Serrate RNA effector molecule homolog (Fragment);Serrate RNA effector molecule homolog	51016.5	57874.9	50766.3	50083.9	73291.4	62618	63231.2	63780.5	35590.5	28611.7	36058.6	33138	14776.6	17496.1	17682.1	21400.3	30103.1	37448.1	41133.4	35412.9
_GS[+80]PPAAGGSPSSLK	A0A0G2JDH4;Q545J5;Q60980	Krueppel-like factor 3 (Fragment);Basic Kruppel-like transcription factor;Krueppel-like factor 3	109067	133337	112186	120246	124642	127487	121065	116774	136386	110127	118024	135657	73659.7	78852.5	72758.2	101097	83854.4	95903	100085	83895.9
_TLNEWSSQIS[+80]PDLVR	A0A0G2JDI4;H3BJA3;O09172;Q3T9P2;Q4FJZ6	Glutamate--cysteine ligase regulatory subunit (Fragment);Glutamate--cysteine ligase regulatory subunit (Fragment);Glutamate--cysteine ligase regulatory subunit;Uncharacterized protein;Gclm protein	249393	222469	259532	251337	249443	237532	235783	225630	101381	93047.2	108526	99854.7	178490	184343	227943	177117	258561	264957	265726	275048
_NS[+80]PGLLVSPGNLNK	A0A0G2JDQ1;A0A0G2JDT0;A0A0G2JE18;A0A0G2JEC2;A0A0G2JEC3;A0A0G2JFI7;A0A0H2UH28;A0A0H2UKB6;Q3V1B5;Q8CFN5	Myocyte-specific enhancer factor 2C;Myocyte-specific enhancer factor 2C;Myocyte-specific enhancer factor 2C;Myocyte-specific enhancer factor 2C;Myocyte-specific enhancer factor 2C (Fragment);Myocyte-specific enhancer factor 2C (Fragment);Myocyte-specific enhancer factor 2C;Myocyte-specific enhancer factor 2C;Myocyte enhancer factor 2C, isoform CRA_b;Myocyte-specific enhancer factor 2C	164179	175293	183262	182502	308373	296108	309762	271490	208454	237211	309338	180035	161777	154920	215899	161489	349538	358023	361709	322490
_RYPSSISS[+80]SPQKDLTQAK	A0A0G2JDV6;A0A0H2UH17;Q80X50;Q812D4;Q812D5;Q8BJ53	Ubiquitin associated protein 2-like, isoform CRA_g;Ubiquitin associated protein 2-like, isoform CRA_b;Ubiquitin-associated protein 2-like;Lingerer protein-2b;Lingerer protein-2a;Uncharacterized protein	248458	254299	252996	266171	234755	256507	254244	263633	266235	270847	277258	269261	389691	363019	388171	371213	216768	268666	215662	264393
_RYPSSISSS[+80]PQKDLTQAK	A0A0G2JDV6;A0A0H2UH17;Q80X50;Q812D4;Q812D5;Q8BJ53	Ubiquitin associated protein 2-like, isoform CRA_g;Ubiquitin associated protein 2-like, isoform CRA_b;Ubiquitin-associated protein 2-like;Lingerer protein-2b;Lingerer protein-2a;Uncharacterized protein	249367	253571	253583	265447	233657	256405	253093	262801	266035	268382	275574	268703	388580	361321	386594	369891	216102	266902	215110	262703
_RYPSSISSS[+80]PQK	A0A0G2JDV6;A0A0H2UH17;Q80X50;Q812D4;Q812D5;Q8BJ53	Ubiquitin associated protein 2-like, isoform CRA_g;Ubiquitin associated protein 2-like, isoform CRA_b;Ubiquitin-associated protein 2-like;Lingerer protein-2b;Lingerer protein-2a;Uncharacterized protein	224199	247449	235511	233257	220306	221347	211558	206366	313306	255436	289416	292584	253548	253338	239242	270620	136709	172655	186807	205060
_RYPSSISS[+80]SPQK	A0A0G2JDV6;A0A0H2UH17;Q80X50;Q812D4;Q812D5;Q8BJ53	Ubiquitin associated protein 2-like, isoform CRA_g;Ubiquitin associated protein 2-like, isoform CRA_b;Ubiquitin-associated protein 2-like;Lingerer protein-2b;Lingerer protein-2a;Uncharacterized protein	224031	246100	235293	216617	220339	221297	209179	204907	313770	255408	287846	291301	253058	250194	225653	270313	118506	171360	185346	203769
_STS[+80]APQMSPGSSDNQSSSPQPAQQK	A0A0G2JDV6;A0A0H2UH17;Q80X50;Q812D4;Q812D5;Q8BJ53	Ubiquitin associated protein 2-like, isoform CRA_g;Ubiquitin associated protein 2-like, isoform CRA_b;Ubiquitin-associated protein 2-like;Lingerer protein-2b;Lingerer protein-2a;Uncharacterized protein	97448.7	108372	98227.4	101217	301399	290760	154870	284945	421757	152446	318553	322324	216070	191019	299751	398978	151011	217826	267266	198315
_STSAPQMSPGSS[+80]DNQSSSPQPAQQK	A0A0G2JDV6;A0A0H2UH17;Q80X50;Q812D4;Q812D5;Q8BJ53	Ubiquitin associated protein 2-like, isoform CRA_g;Ubiquitin associated protein 2-like, isoform CRA_b;Ubiquitin-associated protein 2-like;Lingerer protein-2b;Lingerer protein-2a;Uncharacterized protein	90126.2	100726	91826.1	93697.3	277553	268348	143815	260970	157174	132141	294060	298186	200831	175103	273988	367580	116759	101986	248433	73871.4
_QAFTPSSTMMEVFLQEKPPAVATSTAAPPPPSS[+80]PLPSK	A0A0G2JDV6;A0A0H2UH17;Q80X50;Q812D4;Q812D5;Q8BJ53	Ubiquitin associated protein 2-like, isoform CRA_g;Ubiquitin associated protein 2-like, isoform CRA_b;Ubiquitin-associated protein 2-like;Lingerer protein-2b;Lingerer protein-2a;Uncharacterized protein	157913	171590	175212	177053	278089	210898	222622	280946	429889	383351	292203	350988	342717	340815	345996	378629	170086	219248	175017	180576
_QAFTPSSTMMEVFLQEKPPAVATSTAAPPPPS[+80]SPLPSK	A0A0G2JDV6;A0A0H2UH17;Q80X50;Q812D4;Q812D5;Q8BJ53	Ubiquitin associated protein 2-like, isoform CRA_g;Ubiquitin associated protein 2-like, isoform CRA_b;Ubiquitin-associated protein 2-like;Lingerer protein-2b;Lingerer protein-2a;Uncharacterized protein	125876	144664	157817	138649	245623	197815	181901	260473	374934	314879	195180	361130	324408	306079	323983	333634	157076	182268	156402	148484
_LSTPLQTNC[+57]TASESVVQSPS[+80]VATTASPATK	A0A0G2JDW6;P31230;Q3UZG4	Aminoacyl tRNA synthase complex-interacting multifunctional protein 1 (Fragment);Aminoacyl tRNA synthase complex-interacting multifunctional protein 1;Aminoacyl tRNA synthase complex-interacting multifunctional protein 1	48537.4	40225.8	42356.3	45166.2	51622.4	41275	39833.3	43929.8	38218.2	39087.8	51723	34915.9	37733.5	39082.7	46576.5	40941.1	39241.1	37205.3	43759.8	37748.9
_APS[+80]PAPSSVPLGSEKPSSVSQDR	A0A0G2JDZ9;E9Q804;E9QKG6;Q99NH0	Ankyrin repeat domain-containing protein 17	223080	214856	218504	213966	301668	288793	265306	270305	266193	258182	276653	271522	262565	244583	249690	230745	161211	144642	170336	145219
_APSPAPS[+80]SVPLGSEKPSSVSQDR	A0A0G2JDZ9;E9Q804;E9QKG6;Q99NH0	Ankyrin repeat domain-containing protein 17	33584.1	40061.6	44517.5	38043.7	66920.5	57695.2	58147.6	56645.5	62397.7	66703.4	61125.4	73986.2	59943.2	52123.2	50039	52824.6	41205.4	36658.6	44103.2	40467.8
_NS[+80]PLDC[+57]GSASPNK	A0A0G2JDZ9;E9Q804;E9QKG6;Q99NH0	Ankyrin repeat domain-containing protein 17	16332.5	11202.9	12394.3	14317.9	37307.6	38656.6	39913.3	35916	60594.5	58541.5	59371	54265.6	27323	28046.7	25609.3	32183.6	27573.6	26741.3	34240.1	26602.1
_ISQHGGSSTS[+80]LSSTK	A0A0G2JE54;A0A0G2JEN4;A0A0G2JGH1;A0A0G2JGQ6;A3KN70;H7BX36;Q1EDH1;Q8BQN2;Q8CCN4;Q8CHG1;Q9JLM6;Q9JLM7;Q9JLM8	Serine/threonine-protein kinase DCLK1;Serine/threonine-protein kinase DCLK1;Serine/threonine-protein kinase DCLK1;Serine/threonine-protein kinase DCLK1;Dclk1 protein;Serine/threonine-protein kinase DCLK1;CLICK-I;Uncharacterized protein;Serine/threonine-protein kinase DCLK1;MKIAA0369 protein (Fragment);CLICK-I beta;Double cortin and calcium/calmodulin-dependent protein kinase-like 1, isoform CRA_c…	12932.3	14644	14180.2	13721.2	16810.1	5847.01	15586.5	15437.8	13751	11884.8	6945.76	13431	9895.47	9911.22	10980.9	11462	14053	14487.4	1.31856	14550.6
_QQAAYY[+80]AQTSPQGMPQHPPAPQGQ	A0A0G2JE55;A0A0G2JGW9;Q0P6B2;Q3TUE1	Far upstream element-binding protein 1 (Fragment);Far upstream element-binding protein 1;Far upstream element (FUSE) binding protein 1;Far upstream element-binding protein 1	229045	225902	238398	256647	535937	325459	281295	304650	246522	316050	293755	227846	363953	358998	365957	308415	187878	154402	250725	184128
_QQAAYYAQTS[+80]PQGMPQHPPAPQGQ	A0A0G2JE55;A0A0G2JGW9;Q0P6B2;Q3TUE1	Far upstream element-binding protein 1 (Fragment);Far upstream element-binding protein 1;Far upstream element (FUSE) binding protein 1;Far upstream element-binding protein 1	229045	225902	238398	256647	535937	325459	281295	304650	246522	316050	293755	227846	363953	358998	365957	308415	187878	154402	250725	184128
_QQAAYYAQT[+80]SPQGMPQHPPAPQGQ	A0A0G2JE55;A0A0G2JGW9;Q0P6B2;Q3TUE1	Far upstream element-binding protein 1 (Fragment);Far upstream element-binding protein 1;Far upstream element (FUSE) binding protein 1;Far upstream element-binding protein 1	217287	217453	225698	243043	505191	305169	265627	285378	231903	297393	275511	220396	343054	339340	343814	290617	177791	146547	234026	173613
_QQAAY[+80]YAQTSPQGMPQHPPAPQGQ	A0A0G2JE55;A0A0G2JGW9;Q0P6B2;Q3TUE1	Far upstream element-binding protein 1 (Fragment);Far upstream element-binding protein 1;Far upstream element (FUSE) binding protein 1;Far upstream element-binding protein 1	217287	214476	225393	243185	505191	297729	266788	286915	231443	297853	275719	214565	342967	339042	343617	294041	177105	146829	234356	173811
_S[+80]AGELPGATSDTNDIDTTAASRPGPAR	A0A0G2JE79;D3Z0T9;D3Z3Y5;D6RCY9;O09039	SH2B adapter protein 3 (Fragment);SH2B adapter protein 3 (Fragment);SH2B adapter protein 3;SH2B adapter protein 3;SH2B adapter protein 3	106825	107038	94885.4	111626	69212.9	72249.2	70389.6	69723.1	110726	104908	110945	110034	93839.3	95178.7	99826.8	87090.1	86985.9	93219.6	59049.1	74392.2
_RGS[+80]GDTSSLIDPDTSLSELR	A0A0G2JEF6;A0A1L1SSC0	Leucine-rich repeat flightless-interacting protein 2 (Fragment);Leucine-rich repeat flightless-interacting protein 2	202862	214450	199008	214434	237286	190772	199825	207802	232667	219234	250633	221085	228440	233185	246892	229620	160143	142728	160844	150328
_SS[+80]PVPIDDDTASIVSSDR	A0A0G2JEF6;A0A1L1SSC0	Leucine-rich repeat flightless-interacting protein 2 (Fragment);Leucine-rich repeat flightless-interacting protein 2	96985.8	79933.3	84468.3	80068.3	70743.8	68205.8	58949.6	64495.1	66801.9	54774.5	84322.4	67433.2	43448.6	42988	51273.2	47583.8	42448.2	35916.4	43729.8	33211.8
_TVS[+80]QESLTPGKLEINFEQLLR	A0A0G2JEX1;A0A0G2JFD8;A0A0G2JG59;A0A0G2JGI1;G4W8R2;G4W8R3;G4W8R4;Q7TPW1	Nexilin;Nexilin;Nexilin (Fragment);Nexilin;Nexilin alpha;Nexilin beta;Nexilin gamma;Nexilin	71645.6	73591.2	91312.7	27517.2	116245	117239	129158	105078	104437	81294.2	73235.5	77093.5	133042	110752	110885	134408	68548.6	62095.8	54515	51346.9
_TVS[+80]QESLTPGK	A0A0G2JEX1;A0A0G2JFD8;A0A0G2JG59;A0A0G2JGI1;G4W8R2;G4W8R3;G4W8R4;Q7TPW1	Nexilin;Nexilin;Nexilin (Fragment);Nexilin;Nexilin alpha;Nexilin beta;Nexilin gamma;Nexilin	15712.4	21991.5	20091.7	20020	28767.3	27216.1	23884.6	25415.2	30647.6	25507.7	28842.7	32612	37372.3	35682.8	38220.2	33426.6	12242.6	9609.98	10371.7	9715.34
_TGS[+80]EPTLSPALVR	A0A0G2JFC0;A0A0G2JGV2;Q9QZK2	Breast cancer anti-estrogen resistance protein 3 (Fragment);Breast cancer anti-estrogen resistance protein 3 (Fragment);Breast cancer anti-estrogen resistance protein 3	108431	86913.5	98370	106759	86926.7	84367.2	89174.5	87056.2	70994.5	75956	77333	75893.1	81465.4	81551	84964.2	77326.9	86952.6	73791.3	73789.3	85593.1
_VPPELLEGS[+80]PPWK	A0A0G2JFH2	Microtubule-associated protein (Fragment)	846607	788681	891936	834117	756372	708656	768649	820960	611089	605585	505955	444746	453338	484345	456330	470045	518858	614835	521767	652281
_EIAS[+80]PPC[+57]VEK	A0A0G2JFH2	Microtubule-associated protein (Fragment)	668690	602196	744198	536426	611128	554109	512358	452066	542271	472628	511876	503350	393837	410768	406178	424437	297649	547517	615733	593797
_AVS[+80]PSSLK	A0A0G2JFH2	Microtubule-associated protein (Fragment)	847763	865806	810096	792705	484986	442562	276532	508328	503594	651477	421658	519294	577365	546088	542353	435486	420090	460248	37863.9	496599
_KEIAS[+80]PPC[+57]VEK	A0A0G2JFH2	Microtubule-associated protein (Fragment)	440157	452914	350570	454430	354616	314106	381686	335758	354184	363761	327702	380846	323488	226150	312928	321279	401948	379699	393510	380126
_SIS[+80]LEAVGSAGC[+57]EMLPC[+57]PIPQVGK	A0A0G2JFH2	Microtubule-associated protein (Fragment)	187621	173419	174055	182715	154777	130215	120151	122829	199821	140137	162744	139807	137219	147505	149475	171962	115558	133621	133382	124922
_S[+80]ISLEAVGSAGC[+57]EMLPC[+57]PIPQVGK	A0A0G2JFH2	Microtubule-associated protein (Fragment)	147352	137005	137075	141580	122992	104128	98124.1	101572	161983	115792	130640	123674	112555	120436	124698	137152	95607.1	112711	108815	102717
_TIS[+80]DGTISAAK	A0A0G2JFM9;E9PUI5;E9PUK3;Q8K012	Formin-binding protein 1-like (Fragment);Formin-binding protein 1-like;Formin-binding protein 1-like;Formin-binding protein 1-like	123406	126289	123028	125345	120213	114175	116605	123611	100388	109197	104275	95380.1	69801.3	69341.8	82749.9	74301.9	100039	81132	104144	82325.7
_RPS[+80]EPLEPR	A0A0G2JFT8	Protein RUFY3	556843	602074	575492	582581	534503	561092	542900	541916	489256	534627	160956	526931	584687	564176	552474	601143	592932	558831	557968	542107
_GADREDEAGPSEPDS[+80]PVAAPFFLLYPGDGGAGFTARPPPQR	A0A0G2JFT8	Protein RUFY3	174892	192623	158067	214070	80885.3	89504.5	101595	99038.7	167842	186126	135197	136450	143726	125773	125977	145038	163070	181793	194349	191422
_GADREDEAGPSEPDSPVAAPFFLLY[+80]PGDGGAGFTARPPPQR	A0A0G2JFT8	Protein RUFY3	87677.9	102512	77972.5	107006	42203	46033.1	51901.1	51209.6	83044	91594.1	66590.7	67829.1	72187.5	65380.6	64417.4	74159.1	82666.5	92873.8	100837	97804.4
_LSS[+80]PPGLFGAFNIR	A0A0G2JFW6;Q6NXI6	Regulation of nuclear pre-mRNA domain-containing protein 2 (Fragment);Regulation of nuclear pre-mRNA domain-containing protein 2	113619	131035	103129	130061	84569.6	85498.8	83306.8	73826	94323.7	101273	92621	83429.4	81024.7	50572.7	76121.5	69133.2	49590.1	47312.8	40280.6	54163
_TPISKPGVGEAS[+80]PPSTPEHSPETMGK	A0A0G2JG52;E9PVP1	Crystallin beta-gamma domain-containing 1	7216.18	8415.07	9685.59	10410.4	14697.3	15013.4	15586.2	14877.4	28434.6	24060.1	21414.8	22450.3	22351.2	23255.1	22357.8	23309.5	5356.73	4134.96	8495.83	28341.5
_LLEHAEPAPVQPQPSSPQT[+80]VLPVK	A0A0G2JG76;Q9ES34	Ubiquitin-protein ligase E3B (Fragment);Ubiquitin-protein ligase E3B	21420	21778.7	16557.4	18880.2	29811.8	23170.1	25346.1	26412	24932.9	50115.7	27408.2	26480.2	14672.6	16023.3	17373.4	13033.1	22763.7	22033.2	31017.4	18624.3
_LLEHAEPAPVQPQPSS[+80]PQTVLPVK	A0A0G2JG76;Q9ES34	Ubiquitin-protein ligase E3B (Fragment);Ubiquitin-protein ligase E3B	19693.6	21532.5	19993.7	19010	29173.4	22822.1	25373.8	26415.1	24925.9	47521.4	26030.8	28267.7	14717.9	16130.1	14973.5	12918.6	22583.2	22028.3	31613.1	18467.7
_S[+80]LLKKPDGVK	A0A0G2JGS4;E9Q1T1;E9Q1V9;E9Q1W0;Q6PHZ2;Q8C4I3;Q8C8X9;Q8CCM0	Calcium/calmodulin-dependent protein kinase type II subunit delta;Calcium/calmodulin-dependent protein kinase type II subunit delta;Calcium/calmodulin-dependent protein kinase type II subunit delta;Calcium/calmodulin-dependent protein kinase type II subunit delta;Calcium/calmodulin-dependent protein kinase type II subunit delta;Uncharacterized protein;Uncharacterized protein;Calcium/calmodulin-de…	184184	208425	210447	189410	208086	217586	193078	197276	109087	123364	129606	118102	141016	27631.9	104731	128600	59957.9	82816.4	57461.2	70503.9
_ETSLLAVPGALS[+80]PLAIPNAAAAAAAAAAGR	A0A0G2JGW0;Q91Z31	Polypyrimidine tract-binding protein 2	61359.6	61813.7	33441.4	84785.4	47673.1	43274.8	31262.3	49567.5	66363.8	77312.3	53829.3	60414.5	52705.6	59514.7	50578	59131	39387.2	41263.7	32074.9	39262.7
_ET[+80]SLLAVPGALSPLAIPNAAAAAAAAAAGR	A0A0G2JGW0;Q91Z31	Polypyrimidine tract-binding protein 2	53219.5	55900.2	32671	79204.8	43428.7	38018.4	38322.3	28003.6	56516.4	69074.9	47174	51299.9	45194.6	50085.2	42980	50035.1	34432.1	35586.8	30391.9	34635
_ETS[+80]LLAVPGALSPLAIPNAAAAAAAAAAGR	A0A0G2JGW0;Q91Z31	Polypyrimidine tract-binding protein 2	53551.5	55207.3	29177.3	73736.5	40800.1	37354.4	27912.7	42452.4	56285.4	65563.8	40322	51192.4	45205.5	50317.6	43048.7	49928.5	34074.1	34883.4	29197.2	34013.1
_RS[+80]PVSPQLQQQHQAAAAAFLQQR	A0A0H2UH22;E9Q5X2;E9Q969;Q812E0	Cytoplasmic polyadenylation element-binding protein 2 (Fragment);Cytoplasmic polyadenylation element-binding protein 2;Cytoplasmic polyadenylation element-binding protein 2;Cytoplasmic polyadenylation element-binding protein 2	90542.4	89990.1	85172.2	81285.4	81714.8	78821	82318.7	76660.5	84480.6	89015	88115	80105.3	71139.8	72295.8	70032.6	77303.9	68737.9	67096.3	72037.7	58775.3
_S[+80]PVSPQLQQQHQAAAAAFLQQR	A0A0H2UH22;E9Q5X2;E9Q969;Q812E0	Cytoplasmic polyadenylation element-binding protein 2 (Fragment);Cytoplasmic polyadenylation element-binding protein 2;Cytoplasmic polyadenylation element-binding protein 2;Cytoplasmic polyadenylation element-binding protein 2	13030.8	19434.1	14759.8	14855.9	7015.08	9819.31	11221.7	10120.5	8021.81	8934.94	11534.9	8207.61	8581.26	8870	6404.71	8075.29	7737.74	7489.65	9356.94	5906.24
_STS[+80]STSSGSTSNALVPVSWK	A0A0J9YTS1;A0A0J9YUH4;F8VQ05;Q80XD5;Q8CHD0	FRY-like transcription coactivator (Fragment);FRY-like transcription coactivator (Fragment);FRY-like transcription coactivator;Fryl protein;MKIAA0826 protein (Fragment)	101431	73292.9	89662.3	93217.7	71278.5	70945.8	62038.7	68842.5	55548.2	60922.1	61004.4	54105.8	46002.8	45018.8	43605.8	53928.6	55680.3	49192.4	58539.5	46027.8
_SNT[+80]LDITDGR	A0A0J9YTS1;A0A0J9YUH4;F8VQ05;Q80XD5;Q8CHD0	FRY-like transcription coactivator (Fragment);FRY-like transcription coactivator (Fragment);FRY-like transcription coactivator;Fryl protein;MKIAA0826 protein (Fragment)	41149.8	46331.6	32104.3	46115.7	42405.9	52250.8	51218.5	50945.4	30210.6	35886.6	32848	39365.8	29422.8	9193.79	34730.8	24684.8	25485.2	41306.3	22771.9	31053
_S[+80]NTLDITDGR	A0A0J9YTS1;A0A0J9YUH4;F8VQ05;Q80XD5;Q8CHD0	FRY-like transcription coactivator (Fragment);FRY-like transcription coactivator (Fragment);FRY-like transcription coactivator;Fryl protein;MKIAA0826 protein (Fragment)	41169.8	0	29905.2	46451.1	42669.6	49455	51231.5	50982	28469.9	3410.42	33893.6	38093.8	29426.9	9205.58	34656.4	24941.7	30698.1	25109.1	16719.9	38406.9
_S[+80]ASSTSSGSNSNVLVPVSWK	A0A0J9YTT8;A0A0J9YVH0;E9Q8I9	Protein furry homolog (Fragment);Protein furry homolog (Fragment);Protein furry homolog	220922	225397	211850	249755	135477	151481	154827	161286	168791	175239	178947	209031	190151	195749	198169	210847	150084	153802	155026	168849
_SAS[+80]STSSGSNSNVLVPVSWK	A0A0J9YTT8;A0A0J9YVH0;E9Q8I9	Protein furry homolog (Fragment);Protein furry homolog (Fragment);Protein furry homolog	220922	225397	211850	249755	135477	151481	154827	161286	168791	175239	178947	209031	190151	195749	198169	210847	150084	153802	155026	168849
_SLDS[+80]LDKC[+57]DMQILEER	A0A0J9YTT8;A0A0J9YVH0;E9Q8I9	Protein furry homolog (Fragment);Protein furry homolog (Fragment);Protein furry homolog	60237.8	55796.9	50205.8	52367.1	64291.1	57850.1	56743.2	57462.3	99446.5	97734.4	94752.6	89851.6	66569.6	64584.8	72367.2	67748.2	58121.1	59246.1	64532.1	57397.1
_GVS[+80]PPPSPFFSAILAAFQPAAC[+57]DDAEEAWR	A0A0J9YTT8;A0A0J9YVH0;E9Q8I9	Protein furry homolog (Fragment);Protein furry homolog (Fragment);Protein furry homolog	8590.52	12312.4	11151.1	0	16135.3	11932.3	9773.95	8309.06	0	26107.7	0	11563.6	10570.1	11192.4	7916.49	0	6738.12	6297.06	6118.91	5868.13
_ALS[+80]IESLSPTDNSNGVNWR	A0A0J9YU82;F8WIY7;Q923Q2	StAR-related lipid transfer protein 13	42893.2	35839.4	30031.9	34939.4	35026.4	30022.1	28258.6	31056.2	33917.1	30429.9	29413.5	28786.8	18861.5	19504.4	26982.3	24267.4	12007.4	14230.1	13041.5	12300.4
_SSEAAGSSSLISHC[+57]SSDPADRLS[+80]PFLAAR	A0A0J9YUB2;Q3UUG6	TBC1 domain family member 24	395674	415362	388742	442898	326050	347712	327854	334854	424789	369190	429235	409821	528054	503418	507799	536249	295622	315801	300159	308314
_SSEAAGSSSLIS[+80]HC[+57]SSDPADRLSPFLAAR	A0A0J9YUB2;Q3UUG6	TBC1 domain family member 24	250421	260551	230928	277114	219999	221611	203697	208740	282560	248351	296942	264683	323338	319284	361180	334097	185505	196169	203548	191523
_S[+80]ESLQQNLLHGYAFSQDENGIVSQSEVIR	A0A0M3HEP7;A1L332;P70704;Q3TRP7;Q52KQ7;Q5DTG0	Phospholipid-transporting ATPase;Phospholipid-transporting ATPase;Phospholipid-transporting ATPase IA;Uncharacterized protein (Fragment);Phospholipid-transporting ATPase (Fragment);Phospholipid-transporting ATPase (Fragment)	47152.8	40628.5	29994.5	26153	21746.7	21665.7	16762.1	10980.3	26564.3	24397.7	36341.6	15361.9	17163	24594.5	22445.7	27147.9	15227.5	19001.4	46260.9	37308.1
_ARPAQAPVSEELPPS[+80]PKPGK	A0A0N4SUJ0;Q6PGL7	WASH complex subunit 2 (Fragment);WASH complex subunit 2	546706	560028	520713	558872	515907	480276	455207	498461	551265	233752	196502	253643	305612	329395	310902	597945	125641	287849	248938	164730
_TSALLFSS[+80]DEEDQWNIADSHTK	A0A0N4SUJ0;Q6PGL7	WASH complex subunit 2 (Fragment);WASH complex subunit 2	78231.4	81465.5	63714.2	86066.5	74217.7	67375	75933.5	74570.9	70175.3	80281.6	71929.9	79634.3	76454	75079.9	74093.6	82999.7	71693.8	70490.9	75575.4	81631.8
_TS[+80]ALLFSSDEEDQWNIADSHTK	A0A0N4SUJ0;Q6PGL7	WASH complex subunit 2 (Fragment);WASH complex subunit 2	65963.9	70539.4	68213.7	72354	60469	54188.3	61466.1	61614.3	58340	65526.4	59743.7	64635.2	60743.7	60574.3	61970.5	66739.4	59162.1	59217.9	63480.7	65943.1
_VS[+80]PEVGSADVASIAQK	A0A0N4SUJ0;Q6PGL7	WASH complex subunit 2 (Fragment);WASH complex subunit 2	165705	167073	156475	165578	133255	122141	112167	116995	115565	129291	148872	112996	99787.3	92102.3	113093	97417	65710	62923.1	65694.8	62236.5
_VDNARVS[+80]PEVGSADVASIAQK	A0A0N4SUJ0;Q6PGL7	WASH complex subunit 2 (Fragment);WASH complex subunit 2	30583	39318.2	44721.4	48493.1	62059.9	52803.9	55403.5	55664	59092.8	69853.3	64748.9	64398.6	76719.8	77352.3	86422.2	74146.3	47822.3	43883.9	55326.3	46697.1
_GPVAQLSSS[+80]PVLPNGHQPLLQPR	A0A0N4SUJ0;Q6PGL7	WASH complex subunit 2 (Fragment);WASH complex subunit 2	46919.1	32416.1	42571	29364.7	26480.2	27408.4	28960.1	26445.3	31200.6	29265.9	26080.8	30265.3	28244.6	28927.5	23348.5	28226.2	24788	29472.7	8032.5	28708.5
_FQS[+80]LGVAFYR	A0A0N4SVG9;A0A0N4SVR6;P51150;Q4FJQ0	RAB7, member RAS oncogene family (Fragment);RAB7, member RAS oncogene family;Ras-related protein Rab-7a;MCG130610	181934	177639	192771	179824	104657	101542	78624.2	89753.6	90093.1	95891	90332.1	90723.8	89854.8	85463.9	79517.2	85468.7	64610.9	67824.9	62991.3	64942
_RGPS[+80]FDNQQSLVAQHLPR	A0A0N4SVK8	[Protein ADP-ribosylarginine] hydrolase-like protein 1	15560.9	39080.3	29576.3	27103.9	37745.2	38150.8	40080	28691.4	78832.1	72527.6	71577.4	82257.1	65617.6	57776.9	54968	59351	28134.1	27810.1	6155.87	21248.2
_TSS[+80]PTSLPPLAR	A0A0N4SVL0;A0A0R4J112;A2AMI2;A2AMI6;Q80XI3;Z4YKC4	Eukaryotic translation initiation factor 4 gamma 3	7.87544e+06	7.32774e+06	8.37155e+06	8.17757e+06	6.18593e+06	6.16662e+06	6.26584e+06	6.57486e+06	6.25549e+06	6.61541e+06	6.49509e+06	6.52873e+06	6.13141e+06	6.86902e+06	6.27916e+06	6.73532e+06	4.79003e+06	5.1486e+06	4.71623e+06	5.04077e+06
_TSSPTS[+80]LPPLAR	A0A0N4SVL0;A0A0R4J112;A2AMI2;A2AMI6;Q80XI3;Z4YKC4	Eukaryotic translation initiation factor 4 gamma 3	6.26163e+06	5.69899e+06	6.46999e+06	6.39223e+06	4.73709e+06	4.79759e+06	4.87328e+06	5.13318e+06	4.90346e+06	5.11653e+06	5.05286e+06	4.86349e+06	4.82293e+06	5.33375e+06	4.93767e+06	5.26239e+06	3.74908e+06	4.05127e+06	3.68024e+06	3.96052e+06
_VEC[+57]TPTPIAPS[+80]MLPAFS[+80]PAPPTPPTSPPC[+57]PPVVLSAAIAR	A0A0N4SVL0;A0A0R4J112;A2AMI2;A2AMI6;Q80XI3;Z4YKC4	Eukaryotic translation initiation factor 4 gamma 3	173798	184526	138888	299729	99297.5	68287.4	116741	60108.4	147890	274246	241769	227556	211223	147744	234313	187644	100496	105949	109110	118102
_VEC[+57]TPTPIAPSMLPAFS[+80]PAPPTPPTS[+80]PPC[+57]PPVVLSAAIAR	A0A0N4SVL0;A0A0R4J112;A2AMI2;A2AMI6;Q80XI3;Z4YKC4	Eukaryotic translation initiation factor 4 gamma 3	136087	141762	115545	238929	78997.9	56385.2	91988.5	75692.1	126610	161929	230124	193396	169453	160932	188770	158520	89912.6	75997.8	79663.4	103915
_SLSPS[+80]PDSSTAADPPTPPQLR	A0A0N4SVR9;A0A1L1SQF5;E9Q6H8;Q6ZPK1;Q8CIA7	Pleckstrin homology domain-containing, family A member 5 (Fragment);Pleckstrin homology domain-containing, family A member 5 (Fragment);Pleckstrin homology domain-containing, family A member 5;MKIAA1686 protein (Fragment);Plekha5 protein	34441.1	23836.2	29428.9	23217.4	23468.9	32124.7	34634.1	32073.7	26503.2	25814.5	17780.5	15692.3	25299	19933.8	19811.1	24218.3	10679.1	14437.4	1	9114.95
_FGGFVAWNS[+80]LGQPHVNGR	A0A0N4SVZ5;B9EHW0;Q8BXN7	Protein phosphatase 1K, mitochondrial (Fragment);Protein phosphatase 1K (PP2C domain containing);Protein phosphatase 1K, mitochondrial	460505	461094	478899	447316	296509	340377	350144	336032	666335	585310	561019	613755	613711	614732	638117	598041	115591	123683	114359	125437
_ALDASGHHET[+80]LGEEQRPVFK	A0A0N4SW06;A0A0N4SW62;Q3TWL5;Q91WI7	KICSTOR complex protein ITFG2	11656.2	9019.34	11331.1	11394.8	28187.7	16388.5	26628	22251.2	26332.9	34305.8	29734	35269.8	26875.1	27944.5	21204.2	40072.4	292244	240850	292535	235039
_TYS[+80]DEASQLR	A0A0N4SW73;Q6ZQ33	Rab11 family-interacting protein 5;MKIAA0857 protein (Fragment)	437256	397186	449907	410081	366971	266295	281364	270218	407208	343098	406384	426062	262484	289585	296773	309289	347708	333048	416765	407576
_RGS[+80]NIWLEPK	A0A0N4SW73;Q6ZQ33	Rab11 family-interacting protein 5;MKIAA0857 protein (Fragment)	348657	365687	366542	356247	297439	344520	292269	272102	270738	340281	379392	305493	294776	279324	316582	287004	346976	362189	339111	328600
_TSLS[+80]TALSSGLER	A0A0N4SW73;Q6ZQ33	Rab11 family-interacting protein 5;MKIAA0857 protein (Fragment)	92840	85503.5	92053.5	83013	63396.9	70743.5	60730.8	57500.7	40811.7	48225.5	51561.7	38389.2	61816.3	54937.8	75825.4	63758	60694.6	54327.2	56593	48585.4
_RTY[+80]SDEASQLR	A0A0N4SW73;Q6ZQ33	Rab11 family-interacting protein 5;MKIAA0857 protein (Fragment)	0	54594.5	55458.4	56232.9	42441.4	36967.5	38269.8	36198.3	34147.7	35086.6	35801.5	36124.7	46900.9	50399.2	43505.2	39059.3	44781.4	50196.8	53798.8	54906.6
_S[+80]FDDPIVQTER	A0A0N4SW76;E0CY23;P48722	Heat shock 70 kDa protein 4L (Fragment);Heat shock 70 kDa protein 4L (Fragment);Heat shock 70 kDa protein 4L	594735	543440	576412	570893	518808	413533	382977	438540	487675	534765	637379	503937	284247	300262	340504	285428	571807	552382	581066	544670
_ATS[+80]VDYSSFADR	A0A0N4SW93	C2 domain-containing protein 5	12387.9	18823.7	4720.75	17757.3	11571.3	14924.9	9867.48	17833.1	10368.1	15527.5	15954.5	14010.7	9959.35	9741.77	3063.34	14002.8	3471.91	6713.35	4453.55	15013
_FGS[+80]ADNIPNLK	A0A0N4SWB9;F8WJ98;Q69ZZ6;Q8K2V2	Transmembrane and coiled-coil domains protein 1;Transmembrane and coiled-coil domains protein 1 (Fragment);Transmembrane and coiled-coil domains protein 1;Tmcc1 protein (Fragment)	34423.3	32958.8	29824.7	30384	23806.1	28548.7	27635.3	25804.9	50156.3	45484.7	46089.7	51849	24514.3	28819.6	25778.9	29725.2	3803.08	17034.1	19300.8	13988.9
_RPILQLS[+80]PPGPR	A0A0R4IZZ6;Q6ZQ03	Formin-binding protein 4	203213	277367	270140	249305	83095.9	199448	89218.4	177212	147422	97861.5	103396	163695	130357	116509	58577.2	134629	129411	147362	77829.4	110966
_MLPHAPGVQMQAIPEDAVHEDS[+80]GDEDGEDPDKR	A0A0R4J008;P70288;Q3UXH8	Histone deacetylase;Histone deacetylase 2;Uncharacterized protein (Fragment)	148384	172624	167724	147099	234122	375394	350776	373870	361887	220823	171610	397123	398532	358659	203095	351417	243596	265714	188783	281930
_M[+16]LPHAPGVQMQAIPEDAVHEDS[+80]GDEDGEDPDKR	A0A0R4J008;P70288;Q3UXH8	Histone deacetylase;Histone deacetylase 2;Uncharacterized protein (Fragment)	32052.1	46191	45681.4	44544.1	67199.5	99497.5	88370.8	88523.6	57280	37076.5	32174.2	62250.5	51177.6	49764.7	30993.3	54674.9	131328	103487	113143	104057
_M[+16]LPHAPGVQM[+16]QAIPEDAVHEDS[+80]GDEDGEDPDKR	A0A0R4J008;P70288;Q3UXH8	Histone deacetylase;Histone deacetylase 2;Uncharacterized protein (Fragment)	32772.5	31178.2	30322.2	29290.3	35374.3	48871.2	57593.2	43506.2	55448.5	28624	30057.1	128602	35290.6	24646.2	32730.9	45454	223679	87757.9	82700.9	81772.5
_MLPHAPGVQM[+16]QAIPEDAVHEDS[+80]GDEDGEDPDKR	A0A0R4J008;P70288;Q3UXH8	Histone deacetylase;Histone deacetylase 2;Uncharacterized protein (Fragment)	13847.1	12435.1	10852.9	16028.8	26096.7	51641.3	51214.1	56167	25825.2	13878.1	17226.4	25273.9	20662.5	18348.6	19558.8	19225.4	14686.1	15269.7	9732.95	1289.9
_VQGT[+80]GVTPPPTPLGTR	A0A0R4J034;Q99K01	MCG129810, isoform CRA_c;Pyridoxal-dependent decarboxylase domain-containing protein 1	282347	263508	245518	258471	334620	310760	263638	306376	256007	320776	227944	242533	278241	287059	291600	257689	150859	144144	158393	151865
_VQGTGVT[+80]PPPTPLGTR	A0A0R4J034;Q99K01	MCG129810, isoform CRA_c;Pyridoxal-dependent decarboxylase domain-containing protein 1	262922	245593	228499	240514	313882	289318	244835	285491	235920	288533	210924	223407	260357	266991	270716	240148	144988	135645	148670	145897
_S[+80]PVEEVKPKPEAK	A0A0R4J036;P08553	Neurofilament 3, medium;Neurofilament medium polypeptide	158424	160783	154877	142585	265569	269091	239446	212547	379852	408049	459982	371588	94295.3	79551	82371.1	68847.9	49007.4	53062.7	11489.8	49858.4
_AKS[+80]PMPKS[+80]PVEEVKPKPEAK	A0A0R4J036;P08553	Neurofilament 3, medium;Neurofilament medium polypeptide	0	0	0	0	110826	82328.1	97631.3	101295	138146	63691.4	101707	123091	32757.1	44650.9	47937.6	54539.3	18224.1	9150.18	0	7420.31
_FFDS[+80]EDEDFEILSL	A0A0R4J065;Q3UNF6;Q8BGE6	Cysteine protease;Cysteine protease;Cysteine protease ATG4B	22804.7	21855.8	9440.16	13127.2	34421.7	35954.2	29475.6	39100.6	46673.6	52540.8	23920.8	33193.3	42111.5	48807.9	37108.5	32734.8	26720.9	27788.7	13357.7	20203.6
_IFS[+80]SEHDIFR	A0A0R4J083	Long-chain-specific acyl-CoA dehydrogenase, mitochondrial	1.60098e+06	1.61731e+06	1.5707e+06	1.56452e+06	984157	1.09541e+06	1.07849e+06	1.08118e+06	1.23784e+06	1.10558e+06	1.16796e+06	1.17356e+06	1.15655e+06	1.12643e+06	1.11708e+06	1.12028e+06	767870	675336	679086	682903
_IFSS[+80]EHDIFR	A0A0R4J083	Long-chain-specific acyl-CoA dehydrogenase, mitochondrial	712365	655336	598298	647028	395041	424538	472562	441747	480226	346700	435040	484794	472191	421018	344579	415987	291193	272322	280038	245648
_SGS[+80]DWILNGSK	A0A0R4J083	Long-chain-specific acyl-CoA dehydrogenase, mitochondrial	52807.6	51663.3	47705.8	53625.7	33384	27244.9	25135.8	25192.4	36231.4	31449.9	40093.9	32280.2	25123.5	23727.2	31257.5	27595.9	9674.67	11401.9	7329.17	9417.07
_LDT[+80]FC[+57]GSPPYAAPELFQGK	A0A0R4J0B1;A0A0R4J227;E9PYX3;E9Q9N6;E9QMP6;F6ZS70;Q05512;Q3T9A3;Q3U3A1;Q571J8	Non-specific serine/threonine protein kinase;Non-specific serine/threonine protein kinase;Non-specific serine/threonine protein kinase;Non-specific serine/threonine protein kinase;Non-specific serine/threonine protein kinase;Non-specific serine/threonine protein kinase (Fragment);Serine/threonine-protein kinase MARK2;Non-specific serine/threonine protein kinase;Non-specific serine/threonine prote…	414676	353531	342333	377387	334384	279274	323615	299532	360591	260553	263896	285076	215021	204334	195025	267421	209859	229772	261757	225390
_LDTFC[+57]GS[+80]PPYAAPELFQGK	A0A0R4J0B1;A0A0R4J227;E9PYX3;E9Q9N6;E9QMP6;F6ZS70;Q05512;Q3T9A3;Q3U3A1;Q571J8	Non-specific serine/threonine protein kinase;Non-specific serine/threonine protein kinase;Non-specific serine/threonine protein kinase;Non-specific serine/threonine protein kinase;Non-specific serine/threonine protein kinase;Non-specific serine/threonine protein kinase (Fragment);Serine/threonine-protein kinase MARK2;Non-specific serine/threonine protein kinase;Non-specific serine/threonine prote…	54019.1	32698.9	70164.7	90744.9	84423.8	101704	101643	79339.3	65105.2	61941.4	65700	76712.5	44348.3	43203.9	29293	40480.7	51430.7	42555	39468.7	43344.7
_VPAS[+80]PLPGLDR	A0A0R4J0B1;A0A0R4J227;E9PYX3;E9Q9N6;E9QMP6;F6ZS70;Q05512;Q3T9A3;Q3U3A1;Q571J8	Non-specific serine/threonine protein kinase;Non-specific serine/threonine protein kinase;Non-specific serine/threonine protein kinase;Non-specific serine/threonine protein kinase;Non-specific serine/threonine protein kinase;Non-specific serine/threonine protein kinase (Fragment);Serine/threonine-protein kinase MARK2;Non-specific serine/threonine protein kinase;Non-specific serine/threonine prote…	192880	168786	188814	192696	136880	132868	128078	101392	192999	187877	209786	182566	163964	164959	191730	160366	93144.5	82030.2	76205.1	90852.3
_RS[+80]SDQAVPAIPTSNSYSK	A0A0R4J0B1;A0A0R4J227;E9PYX3;E9Q9N6;E9QMP6;F6ZS70;Q05512;Q3T9A3;Q3U3A1;Q571J8	Non-specific serine/threonine protein kinase;Non-specific serine/threonine protein kinase;Non-specific serine/threonine protein kinase;Non-specific serine/threonine protein kinase;Non-specific serine/threonine protein kinase;Non-specific serine/threonine protein kinase (Fragment);Serine/threonine-protein kinase MARK2;Non-specific serine/threonine protein kinase;Non-specific serine/threonine prote…	87108.7	88576	95051	90541.5	121012	86703.9	94636.5	86122.9	40928.1	48069.4	47591.8	46296.2	69138.5	76516.7	70790.3	64799.1	78119.3	68292.5	89847.8	81546.7
_RSS[+80]DQAVPAIPTSNSYSK	A0A0R4J0B1;A0A0R4J227;E9PYX3;E9Q9N6;E9QMP6;F6ZS70;Q05512;Q3T9A3;Q3U3A1;Q571J8	Non-specific serine/threonine protein kinase;Non-specific serine/threonine protein kinase;Non-specific serine/threonine protein kinase;Non-specific serine/threonine protein kinase;Non-specific serine/threonine protein kinase;Non-specific serine/threonine protein kinase (Fragment);Serine/threonine-protein kinase MARK2;Non-specific serine/threonine protein kinase;Non-specific serine/threonine prote…	86733.5	87736	95117.6	90568.5	120850	86577	94509.8	86128.2	40404	47870.4	47322.2	46175	69138.5	76405.5	70526.1	64799.2	77156.6	68020.1	88930.9	79186.3
_SRNS[+80]PLLDR	A0A0R4J0B1;A0A0R4J227;E9PYX3;E9Q9N6;E9QMP6;F6ZS70;Q05512;Q3T9A3;Q3U3A1;Q571J8	Non-specific serine/threonine protein kinase;Non-specific serine/threonine protein kinase;Non-specific serine/threonine protein kinase;Non-specific serine/threonine protein kinase;Non-specific serine/threonine protein kinase;Non-specific serine/threonine protein kinase (Fragment);Serine/threonine-protein kinase MARK2;Non-specific serine/threonine protein kinase;Non-specific serine/threonine prote…	13259.7	0	0	26077.7	0	0	6551.62	11210.3	19384.9	5070.3	0	79993	311031	257662	138969	255801	7135.76	7278.41	9365.54	11472.5
_SPLPPILGSPT[+80]K	A0A0R4J0B3;Q3U350;Q3UFT4;Q6PB82;Q80TT3	Serine/threonine-protein kinase ULK1;Uncharacterized protein;Uncharacterized protein;Serine/threonine-protein kinase ULK1;MKIAA0722 protein (Fragment)	173905	135397	194093	189351	106141	122031	117514	43851.6	111863	98782.1	107704	107725	133575	135161	133050	77270.1	109874	84309.3	91767.7	87219
_SPLPPILGS[+80]PTK	A0A0R4J0B3;Q3U350;Q3UFT4;Q6PB82;Q80TT3	Serine/threonine-protein kinase ULK1;Uncharacterized protein;Uncharacterized protein;Serine/threonine-protein kinase ULK1;MKIAA0722 protein (Fragment)	117487	108284	123785	119901	59327.3	71036.9	65654.4	66151	67418.9	56899.5	68142.7	66373.5	77643.2	81046.8	85089.1	82423.9	58484.1	15975.4	50282	35045.9
_SGS[+80]TSPLGFGR	A0A0R4J0B3;Q3U350;Q3UFT4;Q6PB82;Q80TT3	Serine/threonine-protein kinase ULK1;Uncharacterized protein;Uncharacterized protein;Serine/threonine-protein kinase ULK1;MKIAA0722 protein (Fragment)	132081	122129	135885	139252	83115.1	83304.3	81209.7	85736.8	74015	77981.7	83188.7	75403.1	72134.7	72103.8	72240.1	69820.1	64162.2	79015.6	56459	85003.6
_VPS[+80]PQGADVR	A0A0R4J0B3;Q3U350;Q3UFT4;Q6PB82;Q80TT3	Serine/threonine-protein kinase ULK1;Uncharacterized protein;Uncharacterized protein;Serine/threonine-protein kinase ULK1;MKIAA0722 protein (Fragment)	103933	104930	107385	107505	81512.4	72763.9	63936.6	75468.7	90009.5	47656.6	91610.8	86356.7	75228.1	84629.4	70087	87415.1	61436.6	43160.8	84412.5	76652.9
_TPS[+80]SQNLLTLLAR	A0A0R4J0B3;Q3U350;Q3UFT4;Q6PB82;Q80TT3	Serine/threonine-protein kinase ULK1;Uncharacterized protein;Uncharacterized protein;Serine/threonine-protein kinase ULK1;MKIAA0722 protein (Fragment)	121930	115766	117825	149605	71904.4	75414.7	81772.2	82452	52042.1	67111.2	34025.9	62034.9	71591.4	79072.2	75868.2	74925	47370.2	52108.3	47763	49487.5
_AES[+80]PTPGLTQGTEPGAGQEGAMFVHTR	A0A0R4J0D5;A0A0R4J2D4;Q6PDG8	Vacuolar fusion protein MON1 homolog A	243142	288308	226311	240827	230118	170730	164686	192392	224018	198933	216121	219149	208059	204735	205987	239545	212770	115496	172282	110660
_AES[+80]PTPGLTQGTEPGAGQEGAM[+16]FVHTR	A0A0R4J0D5;A0A0R4J2D4;Q6PDG8	Vacuolar fusion protein MON1 homolog A	13894.6	14389.1	14819.6	16733	24929.4	20898.3	25690.1	24497.8	15098.5	15613	18659.5	16487.7	12448.5	14106.5	14339.6	11630.1	4034.97	3834.44	4208.16	4929.29
_S[+80]YEDLTELEDR	A0A0R4J0D5;A0A0R4J2D4;Q6PDG8	Vacuolar fusion protein MON1 homolog A	215118	197599	157737	178884	110069	82904.5	69005.2	77671.3	117411	118844	154549	100903	64806.6	60954.9	83280.2	70449.5	92380.8	107477	107776	98775.3
_QIS[+80]QDFSELSTQLTGVAR	A0A0R4J0D5;A0A0R4J2D4;Q6PDG8	Vacuolar fusion protein MON1 homolog A	22149.2	33033.1	24963.9	37326	22618.9	21551.7	20300.2	21199.1	32376.7	28133.5	25005.8	27931.4	26159.7	24010	27349.3	32554.7	29182.7	35901.1	33195.6	42301.2
_LQPLTSVDS[+80]DNDFVTPKPR	A0A0R4J0H7;Q8K2Z4	Condensin complex subunit 1	9286.32	8640.12	8698.58	0	18520.8	26078	25709.6	27547.1	12104.1	9765.5	7513.92	14275.3	27793.2	26093.7	17506.2	28642	18801.1	21603.4	16960.4	18962.9
_RVS[+80]SDLQHATAQLSLEHR	A0A0R4J0I0;P70459	ETS domain-containing transcription factor ERF	18806.2	14007.6	14332	14307.9	10858.5	19164.4	15738	16493.3	19239.6	15982.6	20091	16819	13510	16296.5	13388.8	12827.4	12650.3	15082.1	14165.1	13156.3
_VIS[+80]PGPNFQER	A0A0R4J0J0;Q9JHU2	Palmdelphin	2.16399e+06	2.11592e+06	2.09928e+06	2.11716e+06	2.1343e+06	1.7616e+06	1.71124e+06	1.54193e+06	1.91117e+06	1.98712e+06	2.18658e+06	1.82058e+06	1.86315e+06	1.9478e+06	1.95049e+06	1.84303e+06	1.258e+06	1.15648e+06	1.42328e+06	1.25082e+06
_MELSPSRAS[+80]PGK	A0A0R4J0J0;Q9JHU2	Palmdelphin	501433	444560	486182	471948	550311	612508	615017	607145	643273	522920	558145	685030	618834	627270	655112	798894	460991	388935	472294	397023
_SGPQC[+57]SS[+80]PTC[+57]QEETEDVR	A0A0R4J0J0;Q9JHU2	Palmdelphin	88068.7	87141.7	87260	89154.2	82542.4	77391.8	75857.5	73389.6	152450	113555	129401	160979	102951	106025	105036	140668	88912.4	88822.8	94938.8	94830.2
_SGPQC[+57]S[+80]SPTC[+57]QEETEDVR	A0A0R4J0J0;Q9JHU2	Palmdelphin	112576	112349	111690	111022	100469	94087.1	93941.3	91021.7	178268	136387	156788	185433	125526	127158	123178	164201	99090.5	99119.8	111310	106072
_NSKS[+80]PTEYHEPVYANPFC[+57]RPVTPQR	A0A0R4J0J0;Q9JHU2	Palmdelphin	74363.3	88212.4	86637	99901.1	28805.3	98830.9	105086	105469	124702	78948.8	79624.7	119168	166560	169373	138502	193505	121221	140784	81448.5	100267
_LGSPARHS[+80]PLDVPVAGDGTEDPSLTALR	A0A0R4J0J0;Q9JHU2	Palmdelphin	89992.4	80622.9	81046.2	75194.5	100982	90933.3	85786.7	89748.3	96056.4	94858.1	116151	96863.5	116936	135262	130159	133444	79808.8	80723.1	84597.7	81310.6
_MAS[+80]PWEESSNR	A0A0R4J0J0;Q9JHU2	Palmdelphin	25440.5	19578.7	28572.7	26318.1	37359.7	36213.5	32992	44889.7	54544.4	51813.2	56086.9	55439.2	52136.8	58707.6	53495.6	45395	13710	29546.4	21842.3	23232.5
_SLS[+80]SLSLPTR	A0A0R4J0J4;Q53ZP8;Q7TSL2;Q9QUI6	Atypical chemokine receptor 1;Duffy blood group antigen;Duffy blood group antigen;Atypical chemokine receptor 1	154482	174273	165835	149344	67891.5	67911.9	78523.6	73069.2	20707.9	20524.5	15857.5	20861.3	31205.9	30965.8	22955.2	28290.2	136876	133305	110103	115573
_TVS[+80]PSTIR	A0A0R4J0M9;Q80T83;Q8CDG3	Deubiquitinating protein VCIP135;MKIAA1850 protein (Fragment);Deubiquitinating protein VCIP135	568408	511671	461407	509738	500135	513786	459211	518634	541569	512353	484582	614739	581244	580588	605744	696204	353572	350667	370777	353034
_ESS[+80]PSHGLLK	A0A0R4J0M9;Q80T83;Q8CDG3	Deubiquitinating protein VCIP135;MKIAA1850 protein (Fragment);Deubiquitinating protein VCIP135	0	0	0	3102.52	3005.72	0	3503.86	0	13645.8	1248.17	16023.2	10800.2	0	0	0	9579.17	2176.25	3476.08	575.88	1537.29
_ES[+80]SPSHGLLK	A0A0R4J0M9;Q80T83;Q8CDG3	Deubiquitinating protein VCIP135;MKIAA1850 protein (Fragment);Deubiquitinating protein VCIP135	0	0	0	0	0	3580.5	0	0	20462.1	0	22811.2	18108.4	0	0	0	15972.9	3170.64	3417.55	5225.43	3158.43
_TLS[+80]QELVSLR	A0A0R4J0N9;A0A0R4J147;A0A0R4J1L9;Q5HZI1	Microtubule-associated tumor suppressor 1 homolog	111060	122642	127222	121143	84317.7	83218.9	83997.8	89566.5	133012	111469	110740	118081	63766.3	66246.1	60061	60984.5	39921.9	41386.6	34912.3	37529.1
_QLS[+80]TEQAALQESLEK	A0A0R4J0N9;A0A0R4J147;A0A0R4J1L9;Q5HZI1	Microtubule-associated tumor suppressor 1 homolog	40284.7	30688.5	29066.2	33386.7	32078.2	33687.9	30097.7	30927	46951.8	47409.1	65194.1	48610.7	32982.5	35135.7	45276.7	36294.4	37999	35089	41376.6	39378.5
_QLST[+80]EQAALQESLEK	A0A0R4J0N9;A0A0R4J147;A0A0R4J1L9;Q5HZI1	Microtubule-associated tumor suppressor 1 homolog	40193.2	30745.4	29077.5	33390.8	32516.8	33700.7	30080.3	31110.6	46450.3	47667.2	65445.7	48086.4	33117.6	35143	45347	35972.8	37915.8	35068.3	41262.5	39378.5
_RS[+80]PTSSAIPFQSPR	A0A0R4J0N9;A0A0R4J147;A0A0R4J1L9;Q5HZI1	Microtubule-associated tumor suppressor 1 homolog	41493.1	43280	43561	42355.8	36236.5	31303.7	26164.1	29321.1	48328.3	52470.3	43886.5	42427.4	31452.1	33711.5	28715	30542.9	20242.9	18033.1	21150	18013
_DIILAPES[+80]C[+57]EGSPSSAHSK	A0A0R4J0S4;Q80Y17;Q8BNH9;Q9JJ27	Lethal(2) giant larvae protein homolog 1;Lethal(2) giant larvae protein homolog 1;Uncharacterized protein (Fragment);Llglh protein (Fragment)	87597.5	80678.4	89098.3	92731.6	110328	96182.1	94928	91428.1	64954.9	78355	79700.3	70815.1	61943	61479.8	54787.3	58060.8	71569.6	68813.9	83469.8	73694.3
_RKST[+80]ASPVPC[+57]EEQC[+57]HS[+80]LPTVLQGQEK	A0A0R4J0V4;Q9QXM1	Junction-mediating and -regulatory protein	30220.6	18287	31476	25258.9	62468.5	43613.3	40712.2	42675.2	47720.8	62178	64751.2	47217.1	57594	57996.5	62891.9	48615.5	45854.7	37140.9	55030.1	45863.5
_RKS[+80]TAS[+80]PVPC[+57]EEQC[+57]HSLPTVLQGQEK	A0A0R4J0V4;Q9QXM1	Junction-mediating and -regulatory protein	25852.5	21024.9	27951.4	21426	58830.9	41579.5	39651.8	42361.2	50105	61445	66744.9	45455.3	58714.4	58411.7	61218.4	47266.9	43616.8	39133.5	55654.3	43430.3
_ST[+80]ASPVPC[+57]EEQC[+57]HSLPTVLQGQEK	A0A0R4J0V4;Q9QXM1	Junction-mediating and -regulatory protein	64055	71630.8	21278	29669.1	72175.4	47044.5	47072.2	49760.7	46635.7	57568.3	17271.7	55559.8	47205.4	52835.4	67746.3	57311.5	35759.3	24121	37801.4	24454.9
_STAS[+80]PVPC[+57]EEQC[+57]HSLPTVLQGQEK	A0A0R4J0V4;Q9QXM1	Junction-mediating and -regulatory protein	64055	14415	13171.6	23696.7	72175.4	47044.5	47072.2	50691	46635.7	58325.9	17422.7	55559.8	47205.4	52835.3	67746.3	57311.5	34990.5	24120.9	36461.4	24886.7
_KSQAWAEGGS[+80]PR	A0A0R4J0V4;Q9QXM1	Junction-mediating and -regulatory protein	41237.5	48748.3	42490.7	39945.4	42958	6676.37	49066.5	47190.6	62160	41116.4	47553.5	53855.3	46143.9	41866	36493.1	52751.1	51770.4	56021.7	24249.5	52697.2
_MS[+80]GFIYQGK	A0A0R4J0X8;D3Z0V2;Q9ES28	Rho guanine nucleotide exchange factor (GEF7), isoform CRA_a;Rho guanine nucleotide exchange factor 7 (Fragment);Rho guanine nucleotide exchange factor 7	867405	851343	852274	869660	371774	525560	577808	570818	463408	500776	543331	477909	448038	420342	455218	456326	345298	361416	351520	352845
_M[+16]S[+80]GFIYQGK	A0A0R4J0X8;D3Z0V2;Q9ES28	Rho guanine nucleotide exchange factor (GEF7), isoform CRA_a;Rho guanine nucleotide exchange factor 7 (Fragment);Rho guanine nucleotide exchange factor 7	161505	172716	170150	168012	177159	146966	143683	135130	79063.6	87727.1	81338.9	82652.1	79419.6	75575.2	77480.7	66945.9	60506.7	58208.2	51995.5	56427.9
_EIKPSEKPVS[+80]PK	A0A0R4J0X8;D3Z0V2;Q9ES28	Rho guanine nucleotide exchange factor (GEF7), isoform CRA_a;Rho guanine nucleotide exchange factor 7 (Fragment);Rho guanine nucleotide exchange factor 7	320963	303257	319752	275860	301246	252407	273065	282253	244354	260454	251165	237087	222207	208270	234985	206252	232967	242118	58579.4	246434
_KPS[+80]DEEFAVR	A0A0R4J0X8;D3Z0V2;Q9ES28	Rho guanine nucleotide exchange factor (GEF7), isoform CRA_a;Rho guanine nucleotide exchange factor 7 (Fragment);Rho guanine nucleotide exchange factor 7	263739	257624	257410	251646	244012	219630	219158	248293	207107	236450	221487	206220	199515	160319	163927	176213	212950	224249	216199	233538
_KES[+80]APQVLLPEEEK	A0A0R4J0X8;D3Z0V2;Q9ES28	Rho guanine nucleotide exchange factor (GEF7), isoform CRA_a;Rho guanine nucleotide exchange factor 7 (Fragment);Rho guanine nucleotide exchange factor 7	187489	172828	191001	178508	252906	210395	195349	205509	143017	165834	156576	136784	147877	155417	154378	143539	140052	125497	174091	152779
_MS[+80]GFIYQGKLPTTGMTITK	A0A0R4J0X8;D3Z0V2;Q9ES28	Rho guanine nucleotide exchange factor (GEF7), isoform CRA_a;Rho guanine nucleotide exchange factor 7 (Fragment);Rho guanine nucleotide exchange factor 7	132053	99703.9	114653	60433.1	68488.2	0	89517.2	92696.5	138137	114060	118359	0	118644	90119	165570	112716	83424.2	99412	103584	78655.7
_SPAS[+80]PSQAPYAQR	A0A0R4J102;D3Z1R6;Q7TN99	Cytoplasmic polyadenylation element-binding protein 3	241975	218328	218102	232092	206577	189525	194191	188137	238369	171909	170639	224133	203274	195613	204488	254859	179832	176872	217161	175071
_S[+80]PASPSQAPYAQR	A0A0R4J102;D3Z1R6;Q7TN99	Cytoplasmic polyadenylation element-binding protein 3	237010	212034	216571	225842	200150	193566	189293	182944	244233	170916	169283	225699	201327	194459	204295	262481	169957	171866	208183	168314
_SSLFPFEDAFLDDSHGDQALS[+80]SGLSSPTR	A0A0R4J102;D3Z1R6;Q7TN99	Cytoplasmic polyadenylation element-binding protein 3	62891.5	68785.5	59891	70341.9	47343.2	39167	50358.5	49961.4	77404.8	88649.2	86676.5	71101.3	66327.3	74470.2	75370.2	76902.8	55870	52772.9	58877.7	57702.2
_KGET[+80]PPSGTSSAFSSYFNNK	A0A0R4J104;E9PX84;E9QL31;F6TQN9;P98078;Q3TMQ2;Q3TN55;Q3TRE6;Q3TRI2	Disabled homolog 2;Disabled homolog 2;Disabled homolog 2;Disabled homolog 2 (Fragment);Disabled homolog 2;Uncharacterized protein;Uncharacterized protein;Disabled homolog 2;Uncharacterized protein	108887	112649	96922.6	110909	142569	109853	105172	110337	104475	137484	132739	102012	121607	126691	180493	117447	77112.1	69232.4	91393.6	75476.6
_ALDVSAS[+80]DEEMARPK	A0A0R4J107;Q8R146	Acylamino-acid-releasing enzyme (Fragment);Acylamino-acid-releasing enzyme	108953	113091	110814	111301	144023	139438	135610	124425	123713	126973	116853	121057	131020	138651	138964	149347	118367	108849	130130	119938
_ES[+80]GSPAAADRAEL	A0A0R4J139;D3YUC9;Q8BU85	Methionine sulfoxide reductase B3;Methionine-R-sulfoxide reductase B3, mitochondrial;Methionine-R-sulfoxide reductase B3, mitochondrial	15806.3	18845.5	20093.1	17404.9	27926.1	19255.3	19707.2	16191.5	24667.5	16539.6	23732.9	25141.3	14279.6	18454.5	18678.7	19849.4	32861.6	8655.45	40175.4	2770.95
_TFQQIQEEEDDDYPGSYSPQDPS[+80]AGPLLTEELIK	A0A0R4J195;F6YB25;Q9CSU0	Regulation of nuclear pre-mRNA domain-containing protein 1B;Regulation of nuclear pre-mRNA domain-containing protein 1B (Fragment);Regulation of nuclear pre-mRNA domain-containing protein 1B	24755.1	28189	58262.4	44322.1	45137.9	39219.1	43096	46302.7	24237.3	13612.8	31614.5	24590	34970.4	46139	47687.1	56189.9	28090.3	20831.5	24847.3	25994.7
_TFQQIQEEEDDDYPGSYS[+80]PQDPSAGPLLTEELIK	A0A0R4J195;F6YB25;Q9CSU0	Regulation of nuclear pre-mRNA domain-containing protein 1B;Regulation of nuclear pre-mRNA domain-containing protein 1B (Fragment);Regulation of nuclear pre-mRNA domain-containing protein 1B	17634.2	19884.4	43524.6	34436.3	32759.1	27649.7	29397.4	33539.7	13052.1	7289.78	22191.4	15375.4	23791.7	32622.6	34861.7	42122.7	18248.6	14678	13567.7	15958.4
_SAS[+80]QS[+80]SLDKLDQELK	A0A0R4J196;B8X349;E9PUD1;F6SH61;F8WH31;Q58A65	C-Jun-amino-terminal kinase-interacting protein 4;JNK-interacting leucine zipper protein long form;C-Jun-amino-terminal kinase-interacting protein 4;C-Jun-amino-terminal kinase-interacting protein 4 (Fragment);C-Jun-amino-terminal kinase-interacting protein 4;C-Jun-amino-terminal kinase-interacting protein 4	250026	232270	239767	247400	293384	215556	204084	207260	206098	270544	341518	235761	220939	188184	267570	214035	228438	209257	266147	203366
_SAS[+80]QSSLDKLDQELK	A0A0R4J196;B8X349;E9PUD1;F6SH61;F8WH31;Q58A65	C-Jun-amino-terminal kinase-interacting protein 4;JNK-interacting leucine zipper protein long form;C-Jun-amino-terminal kinase-interacting protein 4;C-Jun-amino-terminal kinase-interacting protein 4 (Fragment);C-Jun-amino-terminal kinase-interacting protein 4;C-Jun-amino-terminal kinase-interacting protein 4	207504	212226	209115	202906	268174	224147	207668	211389	204398	217740	242440	194225	280005	275492	330236	253819	186333	189733	213913	187177
_SASQSS[+80]LDKLDQELK	A0A0R4J196;B8X349;E9PUD1;F6SH61;F8WH31;Q58A65	C-Jun-amino-terminal kinase-interacting protein 4;JNK-interacting leucine zipper protein long form;C-Jun-amino-terminal kinase-interacting protein 4;C-Jun-amino-terminal kinase-interacting protein 4 (Fragment);C-Jun-amino-terminal kinase-interacting protein 4;C-Jun-amino-terminal kinase-interacting protein 4	165797	166427	155286	144654	220960	200259	180925	176279	136835	152409	161870	136404	216070	207701	228646	186385	119351	112647	123620	118559
_DGGS[+80]VVGASVFYK	A0A0R4J196;B8X349;E9PUD1;F6SH61;F8WH31;Q58A65	C-Jun-amino-terminal kinase-interacting protein 4;JNK-interacting leucine zipper protein long form;C-Jun-amino-terminal kinase-interacting protein 4;C-Jun-amino-terminal kinase-interacting protein 4 (Fragment);C-Jun-amino-terminal kinase-interacting protein 4;C-Jun-amino-terminal kinase-interacting protein 4	133390	119200	119162	119809	92293.4	82164.5	85104.6	89913.8	67105.4	60435.1	79871.9	66578	67736.4	78772.1	81932.8	77803.7	71863	62756.1	75674	75591.4
_RS[+80]STLSQLPGDK	A0A0R4J196;B8X349;E9PUD1;F6SH61;F8WH31;Q58A65	C-Jun-amino-terminal kinase-interacting protein 4;JNK-interacting leucine zipper protein long form;C-Jun-amino-terminal kinase-interacting protein 4;C-Jun-amino-terminal kinase-interacting protein 4 (Fragment);C-Jun-amino-terminal kinase-interacting protein 4;C-Jun-amino-terminal kinase-interacting protein 4	80265.4	70057.3	78274.4	84750	105195	103139	90284.8	104386	36615.4	39262.9	35192.1	35098.2	87035	83548.6	93915.2	92539.6	70079.8	81214.8	78385.7	80551.3
_ERPISLGIFPLPAGDGLLT[+80]PDTQK	A0A0R4J196;B8X349;E9PUD1;F6SH61;F8WH31;Q58A65	C-Jun-amino-terminal kinase-interacting protein 4;JNK-interacting leucine zipper protein long form;C-Jun-amino-terminal kinase-interacting protein 4;C-Jun-amino-terminal kinase-interacting protein 4 (Fragment);C-Jun-amino-terminal kinase-interacting protein 4;C-Jun-amino-terminal kinase-interacting protein 4	93670.5	101795	108155	116332	77591.2	71136.3	65787.1	73552.7	105750	113169	99954.4	90488.2	44247.7	55271.3	52998.2	62787.3	54771.7	50353.6	58879.9	49168.9
_KNS[+80]LPEEPTYAFPTSR	A0A0R4J199;Q08EC4	Cas-scaffolding protein family member 4;Cas scaffolding protein family member 4	94817.9	90747.7	80905.6	86551.6	32323.5	25910.1	25656.7	27245	18968.7	23574.5	24786.3	20498.8	26517.8	29713.4	34116.6	26956.5	29292.6	25160	32376	28065.8
_FNS[+80]YDISR	A0A0R4J1B6;Q6PAL8	DENN domain-containing protein 5A	269282	234113	256864	283297	177941	171601	161474	162653	191070	203751	221804	185455	154720	156459	160131	146348	138178	152987	131669	143358
_VLVGELLTS[+80]LPEVDERPC[+57]RTPPLQQS[+80]PSVIR	A0A0R4J1B6;Q6PAL8	DENN domain-containing protein 5A	54909.3	44655.7	59849.9	59854.4	67533.8	68294.9	67942.4	65198.1	118033	147316	103075	148567	125615	103665	100744	105861	77902	61939	73173.6	71585.5
_RKS[+80]DASAVMSPLR	A0A0R4J1B6;Q6PAL8	DENN domain-containing protein 5A	30893	31304.2	33220	32689.7	32319.5	21722.3	0	19476.3	29245.2	5228.11	25108.1	30487.7	27282.1	31961.4	31265.1	36499	31627	35044.7	27305.4	39994
_LSS[+80]PVLHR	A0A0R4J1E3;F7CPL2;Q3TRK3;Q9QXS6	Drebrin;Drebrin (Fragment);Uncharacterized protein;Drebrin	402368	390121	397026	384851	402612	424963	456388	432446	321253	433095	319588	367744	567590	592169	558596	523126	301649	305063	279421	281120
_LVDS[+80]DGS[+80]LAEVPKEAPK	A0A0R4J1G9;D3YTP0;E9QN92;Q8CI59	Metalloreductase STEAP3;Metalloreductase STEAP3 (Fragment);Metalloreductase STEAP3;Metalloreductase STEAP3	3010.42	4284.59	13187.2	8013.66	13200	16445.6	19368.7	17197.4	23930.5	24975.6	27119	28580.8	57060.3	51626.5	58754.6	52870.1	29445.9	29763.1	33323.8	27926.8
_SS[+80]TSVVSEVSPSSETDNR	A0A0R4J1H6;E9QP99;P55937;Q3UZV1	Golgin subfamily A member 3;Golgin subfamily A member 3;Golgin subfamily A member 3;Uncharacterized protein (Fragment)	32974.3	21074.5	19989.1	29909.4	40427.7	27947.7	26135.4	27719.3	43246.2	40986.2	46541.5	40325.8	24292	21901.3	24048.7	22306.7	39141.5	30561.6	47224	36212.2
_S[+80]PFEGAVTESQSLFSDNFR	A0A0R4J1K1;E9QA19;Q05BG1;Q3TMD4;Q8BT14	CCR4-NOT transcription complex subunit 4;CCR4-NOT transcription complex subunit 4;CCR4-NOT transcription complex subunit 4;Uncharacterized protein;CCR4-NOT transcription complex subunit 4	30726.4	29396.9	46213	85078.2	65653.8	53256.3	42785.4	64273.9	39780.8	19081	58610.7	67671	34487.9	49715	37206.4	31354.2	39943.7	19901.7	20008.3	15126.6
_VAQQPLSLVGC[+57]DVLPDPSPDHLYS[+80]FR	A0A0R4J1L6;Q5DTU0	Actin filament-associated protein 1-like 2	32291.3	42449.5	39334.9	36988	34743.1	35242.6	41412.3	42999.8	41805.1	46654.4	39746.4	51034.2	54265.3	44758.9	43595.2	64045	40776.8	54471.6	46854.9	51256.4
_ALNQLS[+80]LTHGLSR	A0A0R4J1M7;A0A0R5RP25;A0A0R5RP31;K3W4N7;Q9JJV9	Sodium channel protein;Sodium channel protein;Sodium channel protein;Sodium channel protein;Sodium channel protein type 5 subunit alpha	39582.6	47774.5	58137.6	37296.5	31438.6	31686.1	24861.2	26968.6	26662.9	32454.1	27312.8	33345.5	36381.5	34383.6	35216	31417.2	17598.6	21784.6	24759.5	12471.4
_GVDTVS[+80]RS[+80]SLEMSPLAPVTNHER	A0A0R4J1M7;A0A0R5RP25;A0A0R5RP31;K3W4N7;Q9JJV9	Sodium channel protein;Sodium channel protein;Sodium channel protein;Sodium channel protein;Sodium channel protein type 5 subunit alpha	25583.7	27505.2	21188.4	25405.7	4044.69	23286.7	22991.1	28583.8	54191.5	0	65421.9	2809.54	37425	38767.7	41580.6	41523.2	17078.9	1416.47	16352.5	769.092
_TRS[+80]PDVISSASTALSQDIPEIASEALSR	A0A0R4J1Q0;D6RE33;G5E896;Q3UJB9	Enhancer of mRNA-decapping protein 4;Enhancer of mRNA-decapping protein 4;Enhancer of mRNA decapping 4, isoform CRA_b;Enhancer of mRNA-decapping protein 4	1.61109e+06	1.49099e+06	1.47079e+06	1.73495e+06	1.40412e+06	1.33946e+06	1.25021e+06	1.16894e+06	1.45821e+06	1.90933e+06	1.93857e+06	1.56474e+06	1.6576e+06	1.809e+06	1.54461e+06	1.74307e+06	1.31953e+06	1.2558e+06	1.16091e+06	1.48318e+06
_T[+80]RSPDVISSASTALSQDIPEIASEALSR	A0A0R4J1Q0;D6RE33;G5E896;Q3UJB9	Enhancer of mRNA-decapping protein 4;Enhancer of mRNA-decapping protein 4;Enhancer of mRNA decapping 4, isoform CRA_b;Enhancer of mRNA-decapping protein 4	1.54739e+06	1.42966e+06	1.40752e+06	1.66527e+06	1.35271e+06	1.28323e+06	1.20569e+06	1.12941e+06	1.39848e+06	1.81061e+06	1.82189e+06	1.49777e+06	1.59359e+06	1.73307e+06	1.47827e+06	1.66465e+06	1.25042e+06	1.19989e+06	1.09453e+06	1.41709e+06
_TRSPDVISSASTALS[+80]QDIPEIASEALSR	A0A0R4J1Q0;D6RE33;G5E896;Q3UJB9	Enhancer of mRNA-decapping protein 4;Enhancer of mRNA-decapping protein 4;Enhancer of mRNA decapping 4, isoform CRA_b;Enhancer of mRNA-decapping protein 4	1.35667e+06	1.30061e+06	1.2379e+06	1.45276e+06	1.15853e+06	967259	1.02692e+06	953811	1.21153e+06	1.60867e+06	1.62911e+06	1.31506e+06	1.38958e+06	1.49409e+06	1.29554e+06	1.27898e+06	1.08674e+06	1.03843e+06	930642	1.12135e+06
_GPGQVSTAASALSLDLQEVEPLGLPQAS[+80]PSR	A0A0R4J1Q0;D6RE33;G5E896;Q3UJB9	Enhancer of mRNA-decapping protein 4;Enhancer of mRNA-decapping protein 4;Enhancer of mRNA decapping 4, isoform CRA_b;Enhancer of mRNA-decapping protein 4	514832	520916	566163	486342	442920	528560	528559	555268	601109	920718	722145	745745	789062	736978	786169	943119	517067	624140	539371	538706
_S[+80]PDVISSASTALSQDIPEIASEALSR	A0A0R4J1Q0;D6RE33;G5E896;Q3UJB9	Enhancer of mRNA-decapping protein 4;Enhancer of mRNA-decapping protein 4;Enhancer of mRNA decapping 4, isoform CRA_b;Enhancer of mRNA-decapping protein 4	278014	342068	202021	291319	219219	242568	215158	251107	398246	483831	222330	340917	280227	239644	300747	318250	206613	218720	173606	165022
_DS[+80]QDTSAEQSDHDDEVASLASASGGFGSK	A0A0R4J1Q0;D6RE33;G5E896;Q3UJB9	Enhancer of mRNA-decapping protein 4;Enhancer of mRNA-decapping protein 4;Enhancer of mRNA decapping 4, isoform CRA_b;Enhancer of mRNA-decapping protein 4	88281.3	88642.8	90337.5	87626.2	92727.1	75733.4	77236.1	66993	55421.3	54524.2	78962	63329.2	72446.3	80365.7	79958.2	71526.2	71649.7	52546.9	81649	68398.4
_DSQDTSAEQSDHDDEVAS[+80]LASASGGFGSK	A0A0R4J1Q0;D6RE33;G5E896;Q3UJB9	Enhancer of mRNA-decapping protein 4;Enhancer of mRNA-decapping protein 4;Enhancer of mRNA decapping 4, isoform CRA_b;Enhancer of mRNA-decapping protein 4	88585.7	86686.1	83880	84800.7	92766.8	75797.5	76887.7	69086.2	54443	54883.1	73621.8	63148.6	71090.2	74712	80299.5	70045.5	72347.8	56128.3	81649	64878.9
_DSQDTS[+80]AEQSDHDDEVASLASASGGFGSK	A0A0R4J1Q0;D6RE33;G5E896;Q3UJB9	Enhancer of mRNA-decapping protein 4;Enhancer of mRNA-decapping protein 4;Enhancer of mRNA decapping 4, isoform CRA_b;Enhancer of mRNA-decapping protein 4	78440	70090.3	75427.6	77060.6	83557.5	63096.3	56831.2	57491.5	46727.4	48877.8	65319.9	52118.4	62024.8	62425	70998.5	63079.1	57636.7	43076.6	68439	46602.2
_AVC[+57]STY[+80]LQSR	A0A0R4J1V6;A0A0R4J202;A0A0R4J204;O88904;Q5D0E9;Q9QZR5	Homeodomain-interacting protein kinase 1;Homeodomain interacting protein kinase 2, isoform CRA_b;Homeodomain interacting protein kinase 2, isoform CRA_c;Homeodomain-interacting protein kinase 1;Hipk2 protein;Homeodomain-interacting protein kinase 2	39689.1	35762.2	36977.5	32187	31372.5	34612.6	33617.1	31987.9	59020.7	40655.9	55119.3	54968.2	48850.6	52247.5	48589.6	71032	36941.1	25029.8	34385.9	26126
_RSS[+80]DPALTGLSTSVSDNNFSSEEPSR	A0A0R4J1Y4;A5D6P2;B2RUK1;B7ZNY3;E0CX45;E0CXL4;E0CXR8;E0CY24;E0CZ83;E0CZE2;E9PYJ2;F6S7Z1;F6TSJ9;F6UGU7;G3XA13;Q8BPQ4;Q8BPQ6;Q99NH2	Partitioning defective 3 homolog;Par-3 (Partitioning defective 3) homolog (C. elegans);Pard3 protein;Pard3 protein;Partitioning defective 3 homolog (Fragment);Partitioning defective 3 homolog;Partitioning defective 3 homolog (Fragment);Partitioning defective 3 homolog;Partitioning defective 3 homolog (Fragment);Partitioning defective 3 homolog (Fragment);Partitioning defective 3 homolog;Partition…	82586.8	84219.8	85687.6	92174	103454	101512	99752.7	95504.7	92136.6	95687.8	105243	98072.4	91459.9	95178.1	96616.9	93511.7	77049.2	76218.9	77758.8	75817.8
_QSS[+80]LPGTGGVASDFVK	A0A0R4J1Z1;E0CYT1;E0CZE3;E9Q6Q2;E9QJQ9;E9QM73;E9QMI8;E9QMI9;F6SRP4;Q3UH66	Serine/threonine-protein kinase WNK2 (Fragment);Serine/threonine-protein kinase WNK2;Serine/threonine-protein kinase WNK2;Serine/threonine-protein kinase WNK2;Serine/threonine-protein kinase WNK2;Serine/threonine-protein kinase WNK2;Serine/threonine-protein kinase WNK2;Serine/threonine-protein kinase WNK2;Serine/threonine-protein kinase WNK2 (Fragment);Serine/threonine-protein kinase WNK2	42000.1	39457	40083.1	40348.3	41542.4	36323.8	35208.2	37867.6	43755.4	42332	52902	41765.4	51329.3	52076.1	59452.7	54106.3	40076.6	41943.2	38010	43740.6
_QS[+80]SLPGTGGVASDFVK	A0A0R4J1Z1;E0CYT1;E0CZE3;E9Q6Q2;E9QJQ9;E9QM73;E9QMI8;E9QMI9;F6SRP4;Q3UH66	Serine/threonine-protein kinase WNK2 (Fragment);Serine/threonine-protein kinase WNK2;Serine/threonine-protein kinase WNK2;Serine/threonine-protein kinase WNK2;Serine/threonine-protein kinase WNK2;Serine/threonine-protein kinase WNK2;Serine/threonine-protein kinase WNK2;Serine/threonine-protein kinase WNK2;Serine/threonine-protein kinase WNK2 (Fragment);Serine/threonine-protein kinase WNK2	33324.3	32202.9	32800.4	32752.1	31255.1	26064	36275.7	30558.2	30346.2	31078.5	40125.6	34598	40708.3	40146	42983.5	42111.4	31257.4	31972.6	30630.9	31839.5
_AGS[+80]LGPETPSR	A0A0R4J1Z1;E0CYT1;E0CZE3;E9Q6Q2;E9QJQ9;E9QM73;E9QMI8;E9QMI9;F6SRP4;Q3UH66	Serine/threonine-protein kinase WNK2 (Fragment);Serine/threonine-protein kinase WNK2;Serine/threonine-protein kinase WNK2;Serine/threonine-protein kinase WNK2;Serine/threonine-protein kinase WNK2;Serine/threonine-protein kinase WNK2;Serine/threonine-protein kinase WNK2;Serine/threonine-protein kinase WNK2;Serine/threonine-protein kinase WNK2 (Fragment);Serine/threonine-protein kinase WNK2	38602	38202.1	37372.9	15228.1	54147.1	56677.2	15220.8	51913.3	20525.9	19636.7	23405.7	25148.1	32925.8	18624.5	24234.6	21888.5	33638.8	32096.3	29858.1	40559.7
_RPAS[+80]PS[+80]SPEHLPATPAESPAQR	A0A0R4J243;Q8BR65	Sin3 histone deacetylase corepressor complex component SDS3	80561.2	83056.6	80040.1	81091.4	120847	92059.7	99530.6	97636	107684	104438	91076.1	111078	64665.7	66636.6	63981.1	70692.7	25833.2	38653.3	35153.7	54258.4
_VGVAEGS[+80]PVSR	A0A0R4J257;B2RUP2;Q80UG7	Protein unc-13 homolog D;Protein unc-13 homolog D;Unc13d protein	136986	130445	140435	137626	70943.9	72984.6	68568.3	69009.8	54054.8	45300.4	58799.6	50664.4	96674.8	100988	101393	98605.4	86675.2	85916.7	91579.6	80044
_LQRPKEES[+80]S[+80]EDENEVSNILR	A0A0R4J260;B2RRE7	OTU domain-containing protein 4	45930.1	46690.2	45622.5	43428.4	74318.5	90469	78845.7	83787.9	59939	64988.9	57703.4	67892.2	61195.3	60225.2	59756.6	62789.2	138314	132545	117331	117940
_TAADVVS[+80]PGANSVDR	A0A0R4J260;B2RRE7	OTU domain-containing protein 4	36292.7	31463.2	33109.3	33065.5	32591.6	26646.5	28393.8	31357.4	28760.8	27797.1	28271.2	23839.5	21011.2	21598.7	20226.6	24253.8	27465.5	28461.5	30179.1	26710.6
_SPS[+80]GGAAGPLLTPSQSLDGSR	A0A0R4J2B2;Q14AX3;Q69ZA6;Q6WVG3	BTB/POZ domain-containing protein KCTD12;Kctd12 protein;MKIAA1778 protein (Fragment);BTB/POZ domain-containing protein KCTD12	423603	476568	441275	448352	545742	463335	451672	471322	429318	463984	549515	437485	399099	410362	532286	415268	267507	267229	284884	245062
_S[+80]PSGGAAGPLLTPSQSLDGSR	A0A0R4J2B2;Q14AX3;Q69ZA6;Q6WVG3	BTB/POZ domain-containing protein KCTD12;Kctd12 protein;MKIAA1778 protein (Fragment);BTB/POZ domain-containing protein KCTD12	397973	423283	401101	387156	490539	432403	405583	417655	397236	424171	523357	401590	363218	371686	488775	377410	249916	234718	263292	228841
_SPSGGAAGPLLT[+80]PSQSLDGSR	A0A0R4J2B2;Q14AX3;Q69ZA6;Q6WVG3	BTB/POZ domain-containing protein KCTD12;Kctd12 protein;MKIAA1778 protein (Fragment);BTB/POZ domain-containing protein KCTD12	39514.4	67476.3	52043.4	73519.4	72915.1	38164.5	60763.5	67401.9	40496.9	54465.8	32553.5	46443.1	46771.1	52360.7	60489.6	53890.1	25760.4	28421.8	27959.4	20607
_STS[+80]ATDTHHVELAR	A0A0U1RNL7;A0A0U1RPT4;A0A0U1RQ97;D3Z7R0;O55028;Q3UC13;Q3UCB5;Q8C6H9	[3-methyl-2-oxobutanoate dehydrogenase [lipoamide]] kinase, mitochondrial;[3-methyl-2-oxobutanoate dehydrogenase [lipoamide]] kinase, mitochondrial;[3-methyl-2-oxobutanoate dehydrogenase [lipoamide]] kinase, mitochondrial (Fragment);[3-methyl-2-oxobutanoate dehydrogenase [lipoamide]] kinase, mitochondrial (Fragment);[3-methyl-2-oxobutanoate dehydrogenase [lipoamide]] kinase, mitochondrial;Unchara…	8.63265e+06	9.75148e+06	9.01787e+06	8.94072e+06	6.30425e+06	5.54104e+06	6.87071e+06	6.3751e+06	5.84919e+06	8.14113e+06	8.33042e+06	6.88281e+06	7.74296e+06	7.21349e+06	6.88382e+06	6.49576e+06	5.12586e+06	5.85523e+06	6.74614e+06	6.18884e+06
_S[+80]TSATDTHHVELAR	A0A0U1RNL7;A0A0U1RPT4;A0A0U1RQ97;D3Z7R0;O55028;Q3UC13;Q3UCB5;Q8C6H9	[3-methyl-2-oxobutanoate dehydrogenase [lipoamide]] kinase, mitochondrial;[3-methyl-2-oxobutanoate dehydrogenase [lipoamide]] kinase, mitochondrial;[3-methyl-2-oxobutanoate dehydrogenase [lipoamide]] kinase, mitochondrial (Fragment);[3-methyl-2-oxobutanoate dehydrogenase [lipoamide]] kinase, mitochondrial (Fragment);[3-methyl-2-oxobutanoate dehydrogenase [lipoamide]] kinase, mitochondrial;Unchara…	2.87223e+06	3.16568e+06	3.14122e+06	3.1929e+06	2.3135e+06	2.44377e+06	2.29465e+06	2.26468e+06	4.27017e+06	2.69495e+06	2.66844e+06	3.46241e+06	2.32257e+06	2.27981e+06	2.09854e+06	4.12518e+06	2.97374e+06	2.66832e+06	2.97943e+06	2.46715e+06
_STSAT[+80]DTHHVELAR	A0A0U1RNL7;A0A0U1RPT4;A0A0U1RQ97;D3Z7R0;O55028;Q3UC13;Q3UCB5;Q8C6H9	[3-methyl-2-oxobutanoate dehydrogenase [lipoamide]] kinase, mitochondrial;[3-methyl-2-oxobutanoate dehydrogenase [lipoamide]] kinase, mitochondrial;[3-methyl-2-oxobutanoate dehydrogenase [lipoamide]] kinase, mitochondrial (Fragment);[3-methyl-2-oxobutanoate dehydrogenase [lipoamide]] kinase, mitochondrial (Fragment);[3-methyl-2-oxobutanoate dehydrogenase [lipoamide]] kinase, mitochondrial;Unchara…	2.87223e+06	3.16568e+06	3.14122e+06	3.1929e+06	2.3135e+06	2.44377e+06	2.29465e+06	2.26468e+06	4.27017e+06	2.69495e+06	2.66844e+06	3.46241e+06	2.32257e+06	2.27981e+06	2.09854e+06	4.12518e+06	2.97374e+06	2.66832e+06	2.97943e+06	2.46715e+06
_ST[+80]SATDTHHVELAR	A0A0U1RNL7;A0A0U1RPT4;A0A0U1RQ97;D3Z7R0;O55028;Q3UC13;Q3UCB5;Q8C6H9	[3-methyl-2-oxobutanoate dehydrogenase [lipoamide]] kinase, mitochondrial;[3-methyl-2-oxobutanoate dehydrogenase [lipoamide]] kinase, mitochondrial;[3-methyl-2-oxobutanoate dehydrogenase [lipoamide]] kinase, mitochondrial (Fragment);[3-methyl-2-oxobutanoate dehydrogenase [lipoamide]] kinase, mitochondrial (Fragment);[3-methyl-2-oxobutanoate dehydrogenase [lipoamide]] kinase, mitochondrial;Unchara…	5.85638e+06	6.58953e+06	6.19036e+06	6.11514e+06	4.32092e+06	3.28184e+06	4.64878e+06	4.36783e+06	4.741e+06	5.56041e+06	5.63283e+06	5.0781e+06	5.05722e+06	4.74266e+06	4.53643e+06	4.95898e+06	3.28143e+06	4.30768e+06	4.83152e+06	4.36506e+06
_STSATDT[+80]HHVELAR	A0A0U1RNL7;A0A0U1RPT4;A0A0U1RQ97;D3Z7R0;O55028;Q3UC13;Q3UCB5;Q8C6H9	[3-methyl-2-oxobutanoate dehydrogenase [lipoamide]] kinase, mitochondrial;[3-methyl-2-oxobutanoate dehydrogenase [lipoamide]] kinase, mitochondrial;[3-methyl-2-oxobutanoate dehydrogenase [lipoamide]] kinase, mitochondrial (Fragment);[3-methyl-2-oxobutanoate dehydrogenase [lipoamide]] kinase, mitochondrial (Fragment);[3-methyl-2-oxobutanoate dehydrogenase [lipoamide]] kinase, mitochondrial;Unchara…	2.61524e+06	2.81418e+06	2.80937e+06	2.87166e+06	2.09237e+06	2.22527e+06	2.06943e+06	2.04472e+06	3.84454e+06	2.42307e+06	2.41206e+06	3.11632e+06	2.09164e+06	2.05835e+06	1.88735e+06	3.71774e+06	2.0544e+06	2.39902e+06	2.6767e+06	2.23975e+06
_VERPSS[+80]PFSMAPQASLPPVPPR	A0A0U1RP47;A0A0U1RQ85;P22682;Q2M4H7	E3 ubiquitin-protein ligase CBL;E3 ubiquitin-protein ligase CBL;E3 ubiquitin-protein ligase CBL;Casitas B-lineage lymphoma	99192.7	126629	87052.5	82783.8	90554.6	134621	153058	132874	112961	136995	129829	56624.4	142241	122482	131856	121788	57856.1	66080.2	56131	34734.3
_VERPS[+80]SPFSMAPQASLPPVPPR	A0A0U1RP47;A0A0U1RQ85;P22682;Q2M4H7	E3 ubiquitin-protein ligase CBL;E3 ubiquitin-protein ligase CBL;E3 ubiquitin-protein ligase CBL;Casitas B-lineage lymphoma	92265.4	118530	17045.5	56925.7	182213	139911	159635	133841	70905.7	133967	39213.1	60904.1	139089	124030	135486	119049	21539.1	56539.2	13899.1	38687
_VERPSSPFS[+80]MAPQASLPPVPPR	A0A0U1RP47;A0A0U1RQ85;P22682;Q2M4H7	E3 ubiquitin-protein ligase CBL;E3 ubiquitin-protein ligase CBL;E3 ubiquitin-protein ligase CBL;Casitas B-lineage lymphoma	25652.1	105660	59172.6	120596	169979	137938	158901	134280	72049.8	148156	65356.8	50700.8	129502	98474.3	130980	111168	23791.4	58521.5	12986.3	29542.4
_VERPSSPFSMAPQAS[+80]LPPVPPR	A0A0U1RP47;A0A0U1RQ85;P22682;Q2M4H7	E3 ubiquitin-protein ligase CBL;E3 ubiquitin-protein ligase CBL;E3 ubiquitin-protein ligase CBL;Casitas B-lineage lymphoma	91253.3	119792	45377.8	98765.9	174473	117410	127982	103226	87256.1	125321	46095.1	44391.8	124422	112360	23779.1	110385	32039.4	52191.8	19265.8	32287.8
_SGSPGTPAY[+80]PLSDLLFQSYQER	A0A0U1RP69;Q9DBT3	Coiled-coil domain-containing protein 97 (Fragment);Coiled-coil domain-containing protein 97	47666.5	55334.4	56600.3	53968	46868.8	36895	32939.3	42165.5	40069.7	21173.4	38254.5	44271.2	44400.3	37918.5	50643.1	46988	23418.1	27171.4	29509.4	27125.2
_SGS[+80]PGTPAYPLSDLLFQSYQER	A0A0U1RP69;Q9DBT3	Coiled-coil domain-containing protein 97 (Fragment);Coiled-coil domain-containing protein 97	47666.5	55334.5	56600.3	53967.9	46868.8	36895	32939.3	42165.5	40069.7	21173.3	38254.5	44271.2	44400.3	37918.5	50643.1	46988	23418.1	27171.4	29509.4	27125.2
_S[+80]PTMEQAVQTASAHLPAPAPVGR	A0A0U1RP90;Q8K2F8	Protein LSM14 homolog A (Fragment);Protein LSM14 homolog A	2.40916e+06	2.76642e+06	2.70242e+06	2.5275e+06	3.04872e+06	2.92342e+06	3.04006e+06	2.94124e+06	3.11971e+06	3.09236e+06	3.02e+06	3.02409e+06	1.8912e+06	2.01666e+06	2.03774e+06	1.87993e+06	1.52803e+06	1.43347e+06	1.4818e+06	1.5534e+06
_SPT[+80]MEQAVQTASAHLPAPAPVGR	A0A0U1RP90;Q8K2F8	Protein LSM14 homolog A (Fragment);Protein LSM14 homolog A	537761	621291	567484	491076	614065	660597	746925	645855	778230	758309	689657	839055	521261	524181	436466	468298	351174	371463	342912	415436
_SPTMEQAVQTAS[+80]AHLPAPAPVGR	A0A0U1RP90;Q8K2F8	Protein LSM14 homolog A (Fragment);Protein LSM14 homolog A	502874	576003	529624	457649	570272	617544	689071	602027	717986	706850	638823	725280	483650	490476	408317	438021	329299	341311	317226	389283
_SPTMEQAVQT[+80]ASAHLPAPAPVGR	A0A0U1RP90;Q8K2F8	Protein LSM14 homolog A (Fragment);Protein LSM14 homolog A	470405	493936	438821	428206	526939	581139	536783	565165	679135	663688	609948	682731	460388	390611	385653	412254	313587	325172	298779	369686
_SPTM[+16]EQAVQTAS[+80]AHLPAPAPVGR	A0A0U1RP90;Q8K2F8	Protein LSM14 homolog A (Fragment);Protein LSM14 homolog A	566812	511456	495886	522622	607357	550090	561398	524435	347383	332306	421367	345387	219707	240639	167927	216498	177555	162337	172513	173379
_S[+80]PTM[+16]EQAVQTASAHLPAPAPVGR	A0A0U1RP90;Q8K2F8	Protein LSM14 homolog A (Fragment);Protein LSM14 homolog A	487727	510695	488517	521474	602679	549880	560176	524480	345080	331317	421551	345273	219695	238041	167121	216336	173144	159997	169206	171623
_SS[+80]PQLDPLRKS[+80]PTMEQAVQTASAHLPAPAPVGR	A0A0U1RP90;Q8K2F8	Protein LSM14 homolog A (Fragment);Protein LSM14 homolog A	967532	720717	925578	990214	1.44358e+06	1.72997e+06	1.77939e+06	1.76093e+06	1.54723e+06	1.55597e+06	1.58622e+06	1.58344e+06	1.65469e+06	1.77335e+06	1.72707e+06	1.78652e+06	1.72756e+06	1.75389e+06	1.75159e+06	1.76419e+06
_S[+80]S[+80]PQLDPLRKSPTMEQAVQTASAHLPAPAPVGR	A0A0U1RP90;Q8K2F8	Protein LSM14 homolog A (Fragment);Protein LSM14 homolog A	884259	949216	661498	924399	1.44935e+06	1.74068e+06	1.77734e+06	1.76349e+06	1.57552e+06	1.55231e+06	1.58201e+06	1.59308e+06	1.66709e+06	1.77832e+06	1.72912e+06	1.80803e+06	1.76174e+06	1.76859e+06	1.76283e+06	1.76724e+06
_SS[+80]PQLDPLRKS[+80]PTM[+16]EQAVQTASAHLPAPAPVGR	A0A0U1RP90;Q8K2F8	Protein LSM14 homolog A (Fragment);Protein LSM14 homolog A	207298	185709	196751	200424	337023	377897	336224	359535	209190	219010	226127	219272	232756	230746	226643	219914	181117	175228	165698	197643
_S[+80]S[+80]PQLDPLRKSPTM[+16]EQAVQTASAHLPAPAPVGR	A0A0U1RP90;Q8K2F8	Protein LSM14 homolog A (Fragment);Protein LSM14 homolog A	207298	185709	196751	198589	337023	377897	336224	359535	209190	219010	226127	219272	232756	230746	226643	219914	181117	175228	165698	197643
_SSPQLDPLRKSPT[+80]MEQAVQT[+80]ASAHLPAPAPVGR	A0A0U1RP90;Q8K2F8	Protein LSM14 homolog A (Fragment);Protein LSM14 homolog A	250953	358950	327741	50902.3	208948	227195	214144	238212	250178	261221	251455	261554	231138	208390	252616	56027.9	222466	248772	242298	248141
_SS[+80]PQLDPLRK	A0A0U1RP90;Q8K2F8	Protein LSM14 homolog A (Fragment);Protein LSM14 homolog A	3.35583e+06	3.27268e+06	3.57921e+06	3.74497e+06	2.93172e+06	3.13907e+06	2.93011e+06	3.20462e+06	3.3921e+06	3.46026e+06	3.63961e+06	3.3538e+06	2.23389e+06	2.26356e+06	2.14068e+06	2.21713e+06	1.74889e+06	1.87832e+06	1.63474e+06	1.80962e+06
_S[+80]PVPARPLPPTSQK	A0A0U1RP90;Q8K2F8	Protein LSM14 homolog A (Fragment);Protein LSM14 homolog A	1.48312e+06	1.00553e+06	1.41077e+06	1.44914e+06	1.38334e+06	1.384e+06	1.4834e+06	1.462e+06	2.98009e+06	1.29669e+06	1.26008e+06	2.45037e+06	1.27853e+06	1.32612e+06	1.27895e+06	1.16692e+06	1.43935e+06	1.35228e+06	1.43532e+06	1.17226e+06
_SS[+80]PQLDPLR	A0A0U1RP90;Q8K2F8	Protein LSM14 homolog A (Fragment);Protein LSM14 homolog A	535404	494412	513141	489544	598929	508660	471986	466375	418971	427489	464807	388500	353217	353701	395474	354309	363402	372363	312803	336698
_RS[+80]PVPARPLPPTSQK	A0A0U1RP90;Q8K2F8	Protein LSM14 homolog A (Fragment);Protein LSM14 homolog A	243525	226938	209901	233917	294165	373270	320736	386406	476353	267949	205489	413619	297420	383142	391599	457516	384104	314690	366537	296616
_KS[+80]PTMEQAVQTASAHLPAPAPVGR	A0A0U1RP90;Q8K2F8	Protein LSM14 homolog A (Fragment);Protein LSM14 homolog A	149398	100345	134713	140690	182296	208361	195816	203421	205595	218845	239111	226520	147955	155052	207974	160719	111545	103638	114548	116269
_TGEPDEEEGTFRSS[+80]IR	A0A0U1RPI1;Q9Z239	Phospholemman	367631	320919	344436	361434	278742	250268	296866	272707	649961	483419	625126	638115	668001	547864	725443	708166	511386	576141	478463	531459
_TGEPDEEEGTFRS[+80]SIR	A0A0U1RPI1;Q9Z239	Phospholemman	50497.7	44000.7	47109.2	47115.8	46222.3	44616.4	48962.8	47272.3	133671	87687.7	113296	132391	80464.6	70737.4	88783.3	116422	103360	85540.2	103697	92266.2
_TESILDKEDKVPMAGVGGTEGPEQLPAPC[+57]PSQTGS[+80]PPVGLIK	A0A0U1RPL0;Q3TGG2;Q7TQH0	Ataxin-2-like protein	213086	185224	178307	214549	282851	295592	283653	292937	259815	268360	242005	299779	334822	343884	367574	313061	168625	172644	74666.6	148738
_TESILDKEDKVPMAGVGGTEGPEQLPAPC[+57]PS[+80]QTGSPPVGLIK	A0A0U1RPL0;Q3TGG2;Q7TQH0	Ataxin-2-like protein	128494	123452	135879	119503	223634	232527	209819	213734	188459	188833	184796	195171	232803	248927	261171	218275	115497	119860	129580	92187.9
_LQPS[+80]SSPETGLDPFPSR	A0A0U1RPL0;Q3TGG2;Q7TQH0	Ataxin-2-like protein	224664	181400	171224	193593	198744	173510	183260	195855	225381	249675	186560	224346	309869	315359	328948	302886	95315.9	68468.3	153888	93904.4
_LQPSSS[+80]PETGLDPFPSR	A0A0U1RPL0;Q3TGG2;Q7TQH0	Ataxin-2-like protein	229497	188180	89786.4	187636	199572	179367	181902	197828	228782	218095	101265	106708	311178	54523.7	85014.7	305824	95314.2	68474	111530	95373.9
_GPPQS[+80]PVFEGVYNNSR	A0A0U1RPL0;Q3TGG2;Q7TQH0	Ataxin-2-like protein	289200	302903	315922	271316	297397	238153	248929	221206	297778	330265	362544	223275	250340	294364	363776	193965	59011.9	63433.3	91111.4	59463.4
_EVDGLLTSDPMGS[+80]PVSSK	A0A0U1RPL0;Q3TGG2;Q7TQH0	Ataxin-2-like protein	174693	151992	157583	165510	204726	176831	174857	176192	182222	141907	194615	145492	193607	193457	226578	194669	106016	107657	115989	117884
_QGSGRES[+80]PSLVSR	A0A0U1RPL0;Q3TGG2;Q7TQH0	Ataxin-2-like protein	26851	29380.7	29439.8	29296.8	9365.33	20907.1	32124	23355.2	15164.7	47879.7	43363.9	28072.1	81589.5	66794	62124.8	22876.3	3864.24	4941.43	10792.5	8970.39
_QGS[+80]GRESPSLVSR	A0A0U1RPL0;Q3TGG2;Q7TQH0	Ataxin-2-like protein	26851	29392.2	29421.1	29310.2	9366.23	20910.9	32101	23355.2	15157.1	48410.6	43518.6	28118.1	81589.5	66918.3	56865.6	23205.2	3864.35	4956.13	10791.6	9003.38
_EKEVDGLLTSDPMGS[+80]PVSSK	A0A0U1RPL0;Q3TGG2;Q7TQH0	Ataxin-2-like protein	29476.4	28421.3	30643.6	28750.1	53512.1	47949	53963.9	50708.8	45508.2	47400.5	45731	46745.3	58547.2	59975.2	60092.8	66618.1	28157	29366.2	29782.6	32351.4
_SAAPAPVSASC[+57]PEPPIGSAVASSASIPVTSSVVDPGAGSISPAS[+80]PK	A0A0U1RPL0;Q3TGG2;Q7TQH0	Ataxin-2-like protein	38781.6	38828.8	41456.2	37848.7	42921.3	36591.1	36842.5	35731.4	43217.5	36393.3	39793.3	38991.3	42110	38486.2	40006	48262.7	30606.5	33683.6	38588.1	36313.3
_QPLLLS[+80]EDEEDTKR	A0A0U1RPR0;M0QWV3;Q3TL08;Q8BVX3;Q8R1B4;Q9CSD3;Q9CV26	Eukaryotic translation initiation factor 3 subunit C;Eukaryotic translation initiation factor 3 subunit C (Fragment);Uncharacterized protein (Fragment);Uncharacterized protein (Fragment);Eukaryotic translation initiation factor 3 subunit C;Uncharacterized protein (Fragment);Uncharacterized protein (Fragment)	1.02043e+06	975226	967445	944306	824446	925847	999982	924558	1.03174e+06	1.01546e+06	1.05496e+06	1.02335e+06	963101	1.01097e+06	1.02973e+06	1.04515e+06	952344	927984	885402	956847
_S[+80]PPTPSVPPAPC[+57]TASATC[+57]SLLNPR	A0A0U1RPV7;Q3TZX8	Polynucleotide 5'-hydroxyl-kinase NOL9 (Fragment);Polynucleotide 5'-hydroxyl-kinase NOL9	67812.9	70674.9	58668.4	57009.9	68353.9	68909.9	66417.3	59628.8	89239.7	67448.9	98871.1	77872.3	53710.3	66423.6	65520.2	51183.2	59252.1	47182.5	51813.8	15464.8
_KVS[+80]PNVTQPVR	A0A0U1RPV7;Q3TZX8	Polynucleotide 5'-hydroxyl-kinase NOL9 (Fragment);Polynucleotide 5'-hydroxyl-kinase NOL9	22890.4	29023.5	26993.6	22792.1	25778.1	28158.5	25295.7	26056	56344.4	34364.9	30043	46338.1	22629.6	25059.2	25815.7	0	23522.2	19230.1	25432.7	18418.8
_SIS[+80]PSALQDLLR	A0A0U1RQB6;F8VPR5;P45481;Q8QZV8	CREB-binding protein;CREB-binding protein;CREB-binding protein;CREB-binding protein (Fragment)	110477	98140.4	87625.4	104163	95948	86512.1	86097.6	95571.2	79061.5	80573.3	72252	75625.5	61292.1	69787.5	68103.1	80923.5	48475.1	48302.7	50164.1	54056.1
_KPS[+80]PTQAAETPALDLPLPSVPAPATL	A0A0X1KG62;Q69ZP4;Q8C4Y3	Negative elongation factor B;MKIAA1182 protein (Fragment);Negative elongation factor B	726589	837869	736025	1.2682e+06	746769	730469	700925	689329	1.01219e+06	963213	865531	684160	434946	622258	563642	660832	613103	543220	612623	690215
_KPSPT[+80]QAAETPALDLPLPSVPAPATL	A0A0X1KG62;Q69ZP4;Q8C4Y3	Negative elongation factor B;MKIAA1182 protein (Fragment);Negative elongation factor B	726589	837869	736025	1.2682e+06	746769	730470	700925	689329	1.01219e+06	963213	865531	684160	434946	622258	563642	660832	613103	543220	612623	690215
_KPSPTQAAET[+80]PALDLPLPSVPAPATL	A0A0X1KG62;Q69ZP4;Q8C4Y3	Negative elongation factor B;MKIAA1182 protein (Fragment);Negative elongation factor B	647396	749087	585738	1.12351e+06	654141	667130	453817	626666	910100	635681	789737	624829	390057	561757	514366	604859	559089	489327	553388	626114
_SSLPHS[+80]QENLPK	A0A140LHE6;C0IXK2;P70671;Q3U9K6;Q3UJM9	Interferon regulatory factor 3 (Fragment);Interferon regulatory factor 3 transcript variant a;Interferon regulatory factor 3;Interferon regulatory factor 3, isoform CRA_a;Uncharacterized protein	234420	237314	244487	233339	238072	269176	254391	254215	337626	273641	319378	356115	258944	222229	231899	291763	173428	178581	201309	180761
_S[+80]PGPGPATLPSVPEAC[+57]VPK	A0A140LHH8	Transforming acidic coiled-coil-containing protein 2 (Fragment)	123202	108091	109489	113608	100853	92299.4	59432.7	92677.8	140239	156845	191467	161221	99595.9	96271.8	116468	101704	74721.4	76446.6	85950.8	75601
_EHANIDAQSGS[+80]QAPNPSTTISPGKSPPPAK	A0A140LHL5;Q3UJK6;Q8VDQ8	NAD-dependent protein deacetylase sirtuin-2;Uncharacterized protein;NAD-dependent protein deacetylase sirtuin-2	91249.5	96168.3	89656	103374	154433	139552	133054	130371	240237	221159	162971	235400	196963	185205	220672	258387	154228	145850	159438	135186
_EHANIDAQSGSQAPNPS[+80]TTISPGKSPPPAK	A0A140LHL5;Q3UJK6;Q8VDQ8	NAD-dependent protein deacetylase sirtuin-2;Uncharacterized protein;NAD-dependent protein deacetylase sirtuin-2	79402.8	78839.3	77383.1	89147.3	136029	119918	107654	101136	206718	188243	146084	204241	168077	156035	189124	220912	135667	124563	135497	116777
_EHANIDAQSGSQAPNPSTTIS[+80]PGKSPPPAK	A0A140LHL5;Q3UJK6;Q8VDQ8	NAD-dependent protein deacetylase sirtuin-2;Uncharacterized protein;NAD-dependent protein deacetylase sirtuin-2	77050.1	78853	75457.3	86257	126087	115135	105487	102292	201248	184787	140971	200561	166343	156996	186429	221288	133694	123523	134768	114320
_EHANIDAQSGSQAPNPSTTISPGKS[+80]PPPAK	A0A140LHL5;Q3UJK6;Q8VDQ8	NAD-dependent protein deacetylase sirtuin-2;Uncharacterized protein;NAD-dependent protein deacetylase sirtuin-2	124129	124758	122232	133181	170472	174059	151897	168938	244336	257581	214028	243356	275717	258302	282318	308609	156959	187545	167450	189273
_NSLMSLS[+80]EEHLEPDQR	A0A140LHQ3;A0A140LID7;A0A140LIX0;A0A140LJJ5;E9Q394;Q924X9	A-kinase anchor protein 13 (Fragment);A-kinase anchor protein 13 (Fragment);A-kinase anchor protein 13 (Fragment);A-kinase anchor protein 13;A-kinase anchor protein 13;Type II cAMP-dependent protein kinase anchoring protein Ht31 (Fragment)	36830.4	38587.4	25927.6	38488.2	112946	124497	130382	125997	171484	173156	193515	173887	185624	179629	188784	178950	116244	125390	125728	119286
_SFS[+80]LEGLTGGGVGNKPSSSLEMSSANSSELR	A0A140LHQ3;A0A140LID7;A0A140LIX0;A0A140LJJ5;E9Q394;Q924X9	A-kinase anchor protein 13 (Fragment);A-kinase anchor protein 13 (Fragment);A-kinase anchor protein 13 (Fragment);A-kinase anchor protein 13;A-kinase anchor protein 13;Type II cAMP-dependent protein kinase anchoring protein Ht31 (Fragment)	33627.2	27456.4	29878	25679	33305.1	31104.9	29017.8	29706.3	36771.2	31398.2	33872.1	30508.7	42600.5	37037.3	49229.2	41658.7	15374.4	16950.5	19712.8	11994.8
_Y[+80]VAIC[+57]KPLHYLT[+80]ILSPR	A0A140LHX2;A0A140LI66;Q7TQW7;Q8VG12	Olfactory receptor	43692.6	82725.3	132386	99017.9	259350	267988	240762	288118	76315.3	76995.1	57163.6	65100.9	178350	190000	158077	178271	78516.7	88830.4	80670.5	86668.8
_LLPSSGPC[+57]VAEVSTAEEPS[+80]PPSTPTR	A0A140LJ04;E9Q5W5;Q5SSH7	Zinc finger ZZ-type and EF-hand domain-containing protein 1	227862	207424	167933	214650	168804	126881	147649	147627	166389	174527	218521	180904	242858	205852	250529	188646	144013	135972	162267	138020
_S[+80]MEETRPVPTVK	A0A140LJ04;E9Q5W5;Q5SSH7	Zinc finger ZZ-type and EF-hand domain-containing protein 1	150966	140999	144685	139379	105487	108248	104441	105409	153668	167122	168699	156303	149007	155851	140556	132421	80051.5	95122.1	88207.9	100124
_TSSVVEEHFQGSAS[+80]PTEAATPAAGDR	A0A140LJ04;E9Q5W5;Q5SSH7	Zinc finger ZZ-type and EF-hand domain-containing protein 1	72692.1	71360.2	75882.5	78943.8	56665.5	57424	52728.3	56966.5	58068.7	52418.5	57764.4	62690.5	65637.9	62504.9	63791.5	66271.3	47585.3	40269.7	49240.6	39533.6
_TSS[+80]VVEEHFQGSASPTEAATPAAGDR	A0A140LJ04;E9Q5W5;Q5SSH7	Zinc finger ZZ-type and EF-hand domain-containing protein 1	58195.9	58519.1	60502.5	61953.9	44177.5	46161.8	41488.6	45143.4	45839	48042.9	44376.7	47368.6	54105.1	51583.5	53192.4	53816.1	39842.3	37113.8	39931.1	32440.2
_EGS[+80]QGELTPANSQSR	A0A140LJB7;G3UXW9;Q3MIA8;Q99LD4	COP9 signalosome complex subunit 1	142137	139390	138849	133886	158803	150339	157137	135283	146648	99376.6	116194	109718	77995.7	81532.1	85036.9	102745	122024	83232.5	115734	117602
_KVSVEPQDS[+80]HQDAQPR	A0A140LJH7;D3YY31;D3YZA9;Q05D10;Q3TQJ3;Q3V1K7;Q4VA99;Q80VV4;Q8BXB6	Solute carrier organic anion transporter family member 2B1 (Fragment);Solute carrier organic anion transporter family member 2B1 (Fragment);Solute carrier organic anion transporter family member 2B1 (Fragment);Solute carrier organic anion transporter family member;Solute carrier organic anion transporter family member;Solute carrier organic anion transporter family member;Solute carrier organic a…	46776.9	28480.4	29510	94934.3	36286	40309.7	49831.6	29428.1	44329.2	28410.1	40308.7	49798	37844.6	37939.7	38520.7	24366	18878.8	27059.3	24723.5	27442.8
_RPGPPLS[+80]PEIR	A0A140T8S5;Q8K327	Chromosome alignment-maintaining phosphoprotein 1	119032	118361	112212	130425	140693	116286	67167	95050.2	148291	180131	155099	165242	100090	98167.9	95926.1	88156.1	82120.3	72324.7	60574.9	53152.3
_AVLPAS[+80]PEPR	A0A140T8S5;Q8K327	Chromosome alignment-maintaining phosphoprotein 1	81813.1	82760.2	80535.1	76867.3	68077.7	65558.5	62441.5	69206.4	54946	63754.3	57085.4	60589.2	38913.4	36665.2	45965.2	39407.9	43161.5	48142.6	4245.1	57152.8
_KT[+80]SPASLDFPEPQK	A0A140T8S5;Q8K327	Chromosome alignment-maintaining phosphoprotein 1	58972.3	62238.1	56901.5	55179.5	66927.8	64754.3	59173.2	60454.6	69067.7	74948.2	68388.8	71947	40939.8	33423.6	39896.4	37077.9	54068.4	48224.5	45917.3	46951.1
_AEKGEKT[+80]PPDTELHQEPVPADLVLK	A0A140T8V9;Q8VDC1	FYVE and coiled-coil domain-containing protein 1 (Fragment);FYVE and coiled-coil domain-containing protein 1	149091	159257	151373	158716	167962	163398	165886	164823	104234	106191	105506	100239	168176	166338	173710	170102	134799	137881	125960	130940
_AEKGEKTPPDT[+80]ELHQEPVPADLVLK	A0A140T8V9;Q8VDC1	FYVE and coiled-coil domain-containing protein 1 (Fragment);FYVE and coiled-coil domain-containing protein 1	48094.1	54615	56945.5	52756.3	37905.2	62353.4	71295.8	64103.4	37124.8	20953.2	13288.4	35278.6	65766.3	63879.7	33844.9	65534.8	51780.2	56270.9	40857.3	53091.4
_GEKT[+80]PPDTELHQEPVPADLVLK	A0A140T8V9;Q8VDC1	FYVE and coiled-coil domain-containing protein 1 (Fragment);FYVE and coiled-coil domain-containing protein 1	230114	189028	190277	217837	176773	150201	162412	159174	102689	111469	105322	106862	94142.1	107624	106002	115001	67872.9	65730.3	61560.1	68104
_HKMS[+80]PPPSSFNEPR	A0A158RFV1;A0A1L1SRY4;Q9CW46	MCG1050220;Ribonucleoprotein PTB-binding 1 (Fragment);Ribonucleoprotein PTB-binding 1	37094.5	40264.1	20123.1	30248	60270.9	80041.2	73189.6	73247.7	53013.9	79690	74392.4	60078.8	73384	69722	72561	60423.3	34018.6	48170.1	39270.1	45907.4
_SETS[+80]SNPSSPEIC[+57]PNK	A0A171EBK8;Q5SVL6	Rap1 GTPase-activating protein 2	208415	214175	215537	214242	218564	195870	165628	168775	134649	133358	136616	142505	150354	153860	158041	163760	452361	403970	238973	372690
_SET[+80]SSNPSSPEIC[+57]PNK	A0A171EBK8;Q5SVL6	Rap1 GTPase-activating protein 2	217156	225206	227160	223368	224016	181363	168766	170732	132297	134878	152443	150079	157750	165858	168829	172212	197192	185384	173364	179802
_KPKPS[+80]PVSPVASK	A0A171EBL2;E9Q555	E3 ubiquitin-protein ligase RNF213	19205.5	17500.3	18259	14265.4	18375.8	16257.8	13249.1	20065.9	5001.58	6643.25	21148.7	10584.5	17642.4	15595.6	16815.3	6197.2	14377.7	1033.73	0	11465.4
_ERPQS[+80]PGKQESPGITPPR	A0A1B0GQV9;E9PVX6	Proliferation marker protein Ki-67 (Fragment);Proliferation marker protein Ki-67	8802.58	17997.9	19942.9	15707.8	43641.4	70306.3	68548.9	68707.7	21940.5	21323.2	21920.3	29576.7	16901	23903.8	21958.7	20678	3631.67	13217.5	4284.14	11047.6
_AQPAGS[+80]PSHQIQQR	A0A1B0GR06;A0A1B0GRM0;Q3UQT1;Q64700;Q8VCD1	Retinoblastoma-like protein 2;Retinoblastoma-like protein 2;Uncharacterized protein (Fragment);Retinoblastoma-like protein 2;Retinoblastoma-like 2	35770.1	33546.7	38890.7	34981.4	53537.6	52612.7	42860.9	41088.9	32177.5	39237.4	39170.5	38272.7	28293.5	25557.8	27422	34328.7	29468.9	30259.8	35723.5	32527.9
_LMPSAVSC[+57]SLC[+57]EPGLPAAPAAPALLPAAY[+80]LC[+57]APT[+80]APPAVT[+80]AALGGPR	A0A1B0GR88;B2RVL4;D3Z2M5;Q99ML1	Bcl-2-binding component 3 (Fragment);BCL2 binding component 3;Bcl-2-binding component 3 (Fragment);Bcl-2-binding component 3	181360	264031	243613	133232	90430.9	85417.8	127092	79189.1	219907	160898	153314	175062	140970	99646.5	73206.4	106702	239164	242150	253083	231707
_NES[+80]SSSVQNYFHLDSLQK	A0A1B0GRL4;A0A1B0GRP1;A0A1B0GRQ7;A0A1B0GRS7;A0A1B0GSQ2;A2VDH1;Q6PD31;Q80TL6;Q80VE1;Q8BWK8	Trafficking kinesin-binding protein 1 (Fragment);Trafficking kinesin-binding protein 1;Trafficking kinesin-binding protein 1;Trafficking kinesin-binding protein 1;Trafficking kinesin-binding protein 1;Trak1 protein (Fragment);Trafficking kinesin-binding protein 1;MKIAA1042 protein (Fragment);Trafficking kinesin-binding protein 1;Uncharacterized protein	98177.2	99435.3	98774	93600.4	94920.3	97362	89245.3	107809	177076	166137	201354	165807	123587	106744	129256	128644	125397	123324	129582	128139
_AAKPC[+57]PT[+80]EASPPAASPSGDSSPPATAPYDPR	A0A1B0GRU3;E9Q8K8;Q6PAI8;Q6ZPZ3	Zinc finger CCCH domain-containing protein 4;Zinc finger CCCH domain-containing protein 4;Zc3h4 protein;Zinc finger CCCH domain-containing protein 4	43773	48791.5	42859.8	51153.1	76990.2	75120.2	70956.1	71148.9	67852	70081.9	74487.2	65876.9	65499.5	67314.1	56576.5	63268.3	51675.9	46213.2	60977.9	42667.1
_AAKPC[+57]PTEASPPAAS[+80]PSGDSSPPATAPYDPR	A0A1B0GRU3;E9Q8K8;Q6PAI8;Q6ZPZ3	Zinc finger CCCH domain-containing protein 4;Zinc finger CCCH domain-containing protein 4;Zc3h4 protein;Zinc finger CCCH domain-containing protein 4	44078.3	47300.1	42861.3	51120.1	77045.3	76196.3	72380.3	71243.2	67289.3	70074.3	74571.8	65758	65511.6	67287.1	57181.7	63267	51110.6	43843.9	59501.7	42063.3
_AAKPC[+57]PTEAS[+80]PPAASPSGDSSPPATAPYDPR	A0A1B0GRU3;E9Q8K8;Q6PAI8;Q6ZPZ3	Zinc finger CCCH domain-containing protein 4;Zinc finger CCCH domain-containing protein 4;Zc3h4 protein;Zinc finger CCCH domain-containing protein 4	43173.9	45223.8	42896.8	50960.2	76532.7	74804.5	71076.7	71087	66970.7	68474.6	72862.3	65169.7	65147.1	66598.9	55806.8	63479.7	51508.9	46322.7	59051.6	43325.2
_T[+80]GTGSPFAGNSPAR	A0A1B0GRU3;E9Q8K8;Q6PAI8;Q6ZPZ3	Zinc finger CCCH domain-containing protein 4;Zinc finger CCCH domain-containing protein 4;Zc3h4 protein;Zinc finger CCCH domain-containing protein 4	63106.9	58276.5	45707.6	62454.4	43361.5	44616.9	60825.6	56156	125454	17694.5	108505	109792	77417.4	82511.3	44362.3	118845	78656.4	52559.5	68778.5	55035.7
_TGTGSPFAGNS[+80]PAR	A0A1B0GRU3;E9Q8K8;Q6PAI8;Q6ZPZ3	Zinc finger CCCH domain-containing protein 4;Zinc finger CCCH domain-containing protein 4;Zc3h4 protein;Zinc finger CCCH domain-containing protein 4	46102.5	53770.1	46399.7	53376.8	56551.1	55173.9	54144	53087.6	50621.4	40860.6	47529.7	49854.2	39841.1	41963.4	38792.6	45246	33358.4	31944.6	32316.5	33703.5
_TGTGS[+80]PFAGNSPAR	A0A1B0GRU3;E9Q8K8;Q6PAI8;Q6ZPZ3	Zinc finger CCCH domain-containing protein 4;Zinc finger CCCH domain-containing protein 4;Zc3h4 protein;Zinc finger CCCH domain-containing protein 4	32620.8	31543.6	32007.9	31875.1	38013	30876.3	33050.2	32996.8	29526.2	45047.9	36789.2	32248	32929.2	36111.5	33016.4	31857.9	25905.7	26213.8	30234.1	28295.6
_TGT[+80]GSPFAGNSPAR	A0A1B0GRU3;E9Q8K8;Q6PAI8;Q6ZPZ3	Zinc finger CCCH domain-containing protein 4;Zinc finger CCCH domain-containing protein 4;Zc3h4 protein;Zinc finger CCCH domain-containing protein 4	32714.1	31612.8	34250.9	32007.5	38115.1	31181.8	33050.2	33190.4	32557.8	36351.9	37011.5	32738.5	32971.4	37107.7	32023.8	32406	26312.8	26213.8	29796	29167.8
_ATAAPTAASSTPPPEGATPQPGVHNLPVPTLFGT[+80]VKPAPK	A0A1B0GRU3;E9Q8K8;Q6PAI8;Q6ZPZ3	Zinc finger CCCH domain-containing protein 4;Zinc finger CCCH domain-containing protein 4;Zc3h4 protein;Zinc finger CCCH domain-containing protein 4	37118.2	39837.3	39363.1	46947.4	43337.7	30321.4	39840.5	36029.5	53304.5	47549.3	59154.6	55949.7	44467.3	30493.1	37440.9	35379	28690.3	42479.5	35784.1	35597.3
_NS[+80]PGAVGGLSNAPGTPR	A0A1B0GRX5;Q3U4B1;Q99LZ8	Single stranded DNA-binding protein 4;Single stranded DNA binding protein 4, isoform CRA_b;Single stranded DNA binding protein 4	28074.9	30850.3	28960.8	30093.6	57419.1	57942.9	52737.1	54445	92801.8	86701.6	88880.6	87756.1	54147	57577.4	47058.7	58066.6	48932.5	49125.1	58236.1	50793.4
_SS[+80]SLEGFHSQYK	A0A1B0GS41;Q505A4;Q9QYY0	GRB2-associated-binding protein 1;Gab1 protein;GRB2-associated-binding protein 1	96998.5	112785	109636	122839	100594	96782.7	77697.6	81255.9	87561.4	91020.4	75481.8	92190.7	98244.9	96290.2	107874	105341	75463.6	63217.9	80973.5	73629.3
_SSS[+80]LEGFHSQYK	A0A1B0GS41;Q505A4;Q9QYY0	GRB2-associated-binding protein 1;Gab1 protein;GRB2-associated-binding protein 1	98237	111492	108411	122489	100513	96795.3	77293.4	80368.4	86990.4	89898.1	75481.7	91729.8	98206.7	96160.3	106045	105237	76459.9	63629.2	80974.6	73617.5
_SVLTAGGVSGEELDENYVPMNPNS[+80]PPR	A0A1B0GS41;Q505A4;Q9QYY0	GRB2-associated-binding protein 1;Gab1 protein;GRB2-associated-binding protein 1	69221.9	64641.4	57812.3	62420.4	94073.5	80811.3	76012.9	60119.4	55908.7	69253.7	77706.1	57845.4	84254.8	96010	116170	99813.9	36779.4	25879.3	44298.4	31548
_TLAGDVKT[+80]SPPR	A0A1B0GS90;A0A1B0GSS3;D3Z2J4;D3Z632;Q05BP5;Q64362	AKT-interacting protein (Fragment);AKT-interacting protein (Fragment);AKT-interacting protein;AKT-interacting protein;Aktip protein (Fragment);AKT-interacting protein	161988	179559	363303	401325	399551	410781	245162	442907	471807	409161	411837	531092	600362	537061	627416	698856	447444	459182	515589	422677
_TLAGDVKTS[+80]PPR	A0A1B0GS90;A0A1B0GSS3;D3Z2J4;D3Z632;Q05BP5;Q64362	AKT-interacting protein (Fragment);AKT-interacting protein (Fragment);AKT-interacting protein;AKT-interacting protein;Aktip protein (Fragment);AKT-interacting protein	174394	202267	186977	391754	375380	386488	371595	439510	445422	386938	335623	502815	566706	506237	612779	714108	422745	432040	482044	369308
_SIS[+80]FPEVPR	A0A1B0GS91;E9Q3Z5;Q8K4L2;Q8K4L3	Supervillin;Supervillin;Archvillin;Supervillin	1.49062e+06	1.54479e+06	1.46495e+06	1.47824e+06	819783	818591	823748	827877	1.39425e+06	1.46267e+06	1.56346e+06	1.46356e+06	1.22848e+06	1.22918e+06	1.2143e+06	1.19128e+06	829657	846903	705322	818952
_S[+80]IS[+80]FPEVPR	A0A1B0GS91;E9Q3Z5;Q8K4L2;Q8K4L3	Supervillin;Supervillin;Archvillin;Supervillin	294106	322077	255886	312225	96483.9	92625.1	102281	92369.9	322470	324066	267339	329756	171176	167778	157512	159402	210672	208841	151844	193578
_SISFPEVPRS[+80]PK	A0A1B0GS91;E9Q3Z5;Q8K4L2;Q8K4L3	Supervillin;Supervillin;Archvillin;Supervillin	560786	501607	508556	498351	336854	305052	313288	278416	444293	495234	504836	448813	487934	453837	570037	451160	342072	356400	348517	325628
_SIS[+80]FPEVPRS[+80]PK	A0A1B0GS91;E9Q3Z5;Q8K4L2;Q8K4L3	Supervillin;Supervillin;Archvillin;Supervillin	342968	334039	310470	340582	225037	155830	170816	172268	275983	282364	375455	267628	269868	273027	372355	280324	264418	255087	264222	244432
_QIPS[+80]SPLQQPASPNHPGDSPLPTEAR	A0A1B0GS91;E9Q3Z5;Q8K4L2;Q8K4L3	Supervillin;Supervillin;Archvillin;Supervillin	234205	250311	230789	261755	180721	137150	156258	116757	232541	265123	261311	223213	239814	262179	270083	239690	248735	231835	256166	250069
_QIPSSPLQQPAS[+80]PNHPGDSPLPTEAR	A0A1B0GS91;E9Q3Z5;Q8K4L2;Q8K4L3	Supervillin;Supervillin;Archvillin;Supervillin	146568	135368	138262	147851	108242	113221	100222	109220	170532	160296	197977	153565	206854	189511	219080	178822	99242.5	101583	108775	97394.5
_SLS[+80]DYTGPPQLQVPR	A0A1B0GS91;E9Q3Z5;Q8K4L2;Q8K4L3	Supervillin;Supervillin;Archvillin;Supervillin	408208	431709	424394	399391	240424	255024	262649	251824	485179	477245	447763	521030	426976	446690	475306	441068	223692	218402	216162	220404
_RGS[+80]LELGNPSAAHLGDELK	A0A1B0GS91;E9Q3Z5;Q8K4L2;Q8K4L3	Supervillin;Supervillin;Archvillin;Supervillin	298491	307605	314384	280066	269589	301662	293666	296577	425784	389511	337320	430292	382831	424072	363841	396917	215172	220391	199027	219583
_SS[+80]PELTSESLTQR	A0A1B0GS91;E9Q3Z5;Q8K4L2;Q8K4L3	Supervillin;Supervillin;Archvillin;Supervillin	317235	328429	290510	287770	206865	152942	133136	136682	343577	340713	324475	327527	232516	240080	215268	222359	141386	126811	192563	133328
_ATDPAS[+80]PHIGR	A0A1B0GS91;E9Q3Z5;Q8K4L2;Q8K4L3	Supervillin;Supervillin;Archvillin;Supervillin	252658	281194	271641	277416	157927	156320	173765	162009	234809	251394	260898	252511	198179	192714	222941	222494	146866	162306	155705	161519
_GLAS[+80]PTSITPISSPLC[+57]SK	A0A1B0GS91;E9Q3Z5;Q8K4L2;Q8K4L3	Supervillin;Supervillin;Archvillin;Supervillin	55622.4	58129.4	48515.1	53358.3	35547.1	35805.5	34387.4	34520	54848.9	58021.9	47682	48256.7	50420	50975.1	56377.2	59878.8	29202.5	28292.6	30180.8	28242.6
_KLS[+80]VDNNTSATDYK	A0A1B0GS91;E9Q3Z5;Q8K4L2;Q8K4L3	Supervillin;Supervillin;Archvillin;Supervillin	19243.3	20630.8	19470.2	24044.9	20869.7	18098.8	15851.9	18098.8	36366	24891.3	25382.5	30424.6	35254.5	34293.7	37554.6	49720.8	15206.3	19302.2	23908.5	19641.2
_IVSS[+80]KDYC[+57]VTANSK	A0A1B0GSX0;P06151;Q3TI99;Q564E2	L-lactate dehydrogenase;L-lactate dehydrogenase A chain;L-lactate dehydrogenase;L-lactate dehydrogenase	20850.8	17983.2	16347.1	11847.8	10652.8	10610.3	12181	11949.9	20762.9	18077.6	18438.4	20018.2	0	0	2626.49	6307.31	13864.2	14973.5	11669.6	14478.3
_NSTLS[+80]EEDYIER	A0A1B0GT26;O55003	BCL2/adenovirus E1B 19 kDa protein-interacting protein 3	9138.44	14104.5	16542	19834.1	16336.1	10227.4	13594.3	13081.8	38529.9	43154.4	52097.3	42707.4	22565.4	19731.2	22668	22885.3	25999.1	21812.3	21415.5	22040.9
_VTNAIS[+80]PESSPGVGR	A0A1B0GT33;B2RSW8;Q9R0L6	Pericentriolar material 1 protein (Fragment);Pericentriolar material 1;Pericentriolar material 1 protein	732433	715843	722657	703945	677900	632845	657612	653074	713060	812505	738319	716072	817693	844931	879446	817148	528657	517852	492438	508590
_SPGLYAIGY[+80]EEC[+57]IERPLSPDVER	A0A1B0GT46;Q6NZR2	Myb/SANT-like DNA-binding domain-containing protein 2	15502	18966.8	23621.5	21445.1	13875.7	14410.2	23128.4	21231.5	18693.8	19332	18523.5	15356	22672.3	23366.9	16161.3	26869.5	23220.9	9320.78	33526.3	21891.4
_SNS[+80]VDTGPSSSLSTPTEPLSPTSSLGEERN	A0A1B0GT92;Q9Z1E4	Glycogen [starch] synthase;Glycogen [starch] synthase, muscle	1.75894e+06	1.38247e+06	1.31969e+06	1.4762e+06	1.65502e+06	1.31384e+06	1.2654e+06	1.22531e+06	1.19917e+06	1.1774e+06	1.68039e+06	1.07245e+06	1.83482e+06	2.04837e+06	2.87625e+06	1.9491e+06	1.36151e+06	1.3743e+06	1.98272e+06	1.39374e+06
_SNSVDTGPS[+80]SSLSTPTEPLSPTSSLGEERN	A0A1B0GT92;Q9Z1E4	Glycogen [starch] synthase;Glycogen [starch] synthase, muscle	1.07205e+06	873966	816242	909401	998830	790597	755346	737605	711837	704615	1.00437e+06	644467	1.08694e+06	1.23672e+06	1.66002e+06	1.17087e+06	819302	826853	1.20117e+06	845984
_SNSVDTGPSSSLSTPTEPLS[+80]PTSSLGEERN	A0A1B0GT92;Q9Z1E4	Glycogen [starch] synthase;Glycogen [starch] synthase, muscle	300224	283336	963435	260571	312550	268869	224192	218594	235181	283137	363352	255691	271188	286174	406918	291653	182399	185743	235927	157827
_SNS[+80]VDTGPS[+80]SSLSTPTEPLSPTSSLGEERN	A0A1B0GT92;Q9Z1E4	Glycogen [starch] synthase;Glycogen [starch] synthase, muscle	103244	91930.6	89824.4	98473.3	91871.5	60459.1	62786.6	61150.6	69281.1	53422.9	87794.4	59045.8	52637.6	69650.1	100188	69191.6	65532.8	53130.6	107549	61049.6
_YPRPASVPPS[+80]PSLSR	A0A1B0GT92;Q9Z1E4	Glycogen [starch] synthase;Glycogen [starch] synthase, muscle	1.57332e+06	1.84813e+06	1.64899e+06	1.71319e+06	799183	861104	862465	792923	1.21812e+06	1.21269e+06	1.36476e+06	1.15433e+06	1.82655e+06	1.89036e+06	1.65298e+06	1.78831e+06	1.19045e+06	842287	1.03685e+06	776337
_YPRPAS[+80]VPPS[+80]PSLSR	A0A1B0GT92;Q9Z1E4	Glycogen [starch] synthase;Glycogen [starch] synthase, muscle	1.44081e+06	1.37415e+06	1.37991e+06	1.40734e+06	836476	751532	750768	856039	1.27173e+06	1.32048e+06	774163	1.4342e+06	1.28227e+06	1.29339e+06	1.28416e+06	1.3087e+06	1.09799e+06	1.18744e+06	1.03801e+06	1.13336e+06
_SNS[+80]VDTGPSSSLSTPTEPLSPTSSLGEER	A0A1B0GT92;Q9Z1E4	Glycogen [starch] synthase;Glycogen [starch] synthase, muscle	363837	280800	271570	285661	310566	229326	210888	245805	203124	198190	297533	168367	265682	266008	367200	290915	212410	204585	255466	202676
_S[+80]NSVDTGPSSSLSTPTEPLSPTSSLGEER	A0A1B0GT92;Q9Z1E4	Glycogen [starch] synthase;Glycogen [starch] synthase, muscle	294621	229619	223924	235572	256724	190290	177112	204303	169611	165278	247513	141792	220752	225244	309254	242275	178173	172817	209928	169732
_RSNS[+80]VDTGPSSSLSTPTEPLSPTSSLGEERN	A0A1B0GT92;Q9Z1E4	Glycogen [starch] synthase;Glycogen [starch] synthase, muscle	68044.7	65525.6	63588.9	60617.5	77163.8	61125.4	54621.3	61200.6	59051.1	123434	135391	66044.1	101632	92983.4	125785	96275.7	77781.8	73394.9	88013.5	74069.8
_RS[+80]NSVDTGPSSSLSTPTEPLSPTSSLGEERN	A0A1B0GT92;Q9Z1E4	Glycogen [starch] synthase;Glycogen [starch] synthase, muscle	58329.9	55522.5	55028.2	54439.4	64802.5	51904.1	48822.5	52336.1	36053.3	41867	55551.3	35472.9	90069.3	81205.2	108866	82937	66634.6	61873.7	74771	62491.5
_KLYESLLVGS[+80]LPDMNK	A0A1B0GT92;Q9Z1E4	Glycogen [starch] synthase;Glycogen [starch] synthase, muscle	84397.7	102174	100082	86604.2	116508	115594	106687	104019	100475	99582.3	101798	95887.2	94967.2	108911	110251	121878	84525.5	94997.6	84867.7	78205.6
_VGDPPQTLPEEPMEVQGAERTS[+80]PEPQR	A0A1B0GX81;G3UYQ2;G3UZT6;Q3TDL4;Q3UF95;Q9Z1R2	Large proline-rich protein BAG6 (Fragment);Large proline-rich protein BAG6;Large proline-rich protein BAG6;Uncharacterized protein (Fragment);Large proline-rich protein BAG6;Large proline-rich protein BAG6	248698	273261	250144	272497	410287	380890	358164	393844	393739	445269	482464	422078	466466	477767	473446	481744	223548	239638	233425	261987
_VGDPPQTLPEEPMEVQGAERT[+80]SPEPQR	A0A1B0GX81;G3UYQ2;G3UZT6;Q3TDL4;Q3UF95;Q9Z1R2	Large proline-rich protein BAG6 (Fragment);Large proline-rich protein BAG6;Large proline-rich protein BAG6;Uncharacterized protein (Fragment);Large proline-rich protein BAG6;Large proline-rich protein BAG6	156110	153944	155230	159570	262140	238635	228933	235973	247765	283180	314989	265734	296812	302112	309742	300972	132904	138831	147761	160457
_RVGDPPQT[+80]LPEEPMEVQGAERTSPEPQR	A0A1B0GX81;G3UYQ2;G3UZT6;Q3TDL4;Q3UF95;Q9Z1R2	Large proline-rich protein BAG6 (Fragment);Large proline-rich protein BAG6;Large proline-rich protein BAG6;Uncharacterized protein (Fragment);Large proline-rich protein BAG6;Large proline-rich protein BAG6	198192	236741	228512	279152	537018	514705	516856	508465	581486	623921	599029	533497	780543	902891	837792	824779	447867	430482	479315	478138
_ENAS[+80]PAPGTTAEEAMSR	A0A1B0GX81;G3UYQ2;G3UZT6;Q3TDL4;Q3UF95;Q9Z1R2	Large proline-rich protein BAG6 (Fragment);Large proline-rich protein BAG6;Large proline-rich protein BAG6;Uncharacterized protein (Fragment);Large proline-rich protein BAG6;Large proline-rich protein BAG6	324345	329425	302875	304955	373564	289656	248175	265068	400160	339833	398848	421021	306748	313359	293201	312130	192877	160069	226736	154320
_TSPEPQRENAS[+80]PAPGTTAEEAMSR	A0A1B0GX81;G3UYQ2;G3UZT6;Q3TDL4;Q3UF95;Q9Z1R2	Large proline-rich protein BAG6 (Fragment);Large proline-rich protein BAG6;Large proline-rich protein BAG6;Uncharacterized protein (Fragment);Large proline-rich protein BAG6;Large proline-rich protein BAG6	25668	24204.9	22371.2	27122	43728.9	42389.8	38025.4	38453.8	43831.8	40394.6	43651.6	42412.9	54689.6	55890.5	59889.3	61335.9	46694.2	40557.3	52279.2	41021.5
_GRSS[+80]LDLDKTPAFLHVK	A0A1B0GXL1;B7ZCI2;B7ZCI3;Q0II04;Q8BWC6	Nebulette (Fragment);Nebulette;Nebulette;Nebulette;Uncharacterized protein (Fragment)	77414.5	77165.2	73540.9	71644.2	89217.5	132694	131640	135507	47441.8	34705.3	33930.4	51356.2	153151	141054	80831.5	146666	40791.3	44625.9	35958.2	43636.5
_SGKLS[+80]QELDFVSHNVR	A0A1C7CYU3;Q02819;Q8BRD3	Nucleobindin 1, isoform CRA_b;Nucleobindin-1;Uncharacterized protein	305824	296884	264717	271977	278454	328391	342079	340348	239074	224945	223962	221229	310259	311695	297053	310960	161402	190774	170884	208001
_AQRLS[+80]QETEALGR	A0A1C7CYU3;Q02819;Q8BRD3	Nucleobindin 1, isoform CRA_b;Nucleobindin-1;Uncharacterized protein	68903.6	80521	77672.5	52098.4	35382.8	66237.3	74408.6	82862.7	27611.7	29754.7	40360	22398.2	82753.5	65642.8	79814.2	50770.3	56336.3	83576.1	23226.3	63871.5
_TSS[+80]FTDQLDDVTPNR	A0A1D5RLC6;A0A1D5RME8;Q05CM2;Q3T9U0;Q3TT57;Q4VAB1;Q91VW5	Golgin subfamily A member 4 (Fragment);Golgin subfamily A member 4 (Fragment);Golga4 protein (Fragment);Uncharacterized protein (Fragment);Uncharacterized protein (Fragment);Golga4 protein (Fragment);Golgin subfamily A member 4	678392	623547	662110	672091	474413	407530	444250	395354	487772	534527	679145	510786	585849	552161	684252	559666	546626	522216	592922	551431
_TSSFT[+80]DQLDDVTPNR	A0A1D5RLC6;A0A1D5RME8;Q05CM2;Q3T9U0;Q3TT57;Q4VAB1;Q91VW5	Golgin subfamily A member 4 (Fragment);Golgin subfamily A member 4 (Fragment);Golga4 protein (Fragment);Uncharacterized protein (Fragment);Uncharacterized protein (Fragment);Golga4 protein (Fragment);Golgin subfamily A member 4	678392	623547	662110	672091	474413	407530	444250	395354	487772	534527	679145	510786	585849	552161	684252	559666	546626	522216	592922	551431
_T[+80]SSFTDQLDDVTPNR	A0A1D5RLC6;A0A1D5RME8;Q05CM2;Q3T9U0;Q3TT57;Q4VAB1;Q91VW5	Golgin subfamily A member 4 (Fragment);Golgin subfamily A member 4 (Fragment);Golga4 protein (Fragment);Uncharacterized protein (Fragment);Uncharacterized protein (Fragment);Golga4 protein (Fragment);Golgin subfamily A member 4	610661	560154	596324	609278	427331	373548	408227	361860	447045	492266	616667	467181	533658	503710	621548	514216	500347	478302	541265	504533
_VPS[+80]MESLFR	A0A1D5RLC6;A0A1D5RME8;Q05CM2;Q3T9U0;Q3TT57;Q4VAB1;Q91VW5	Golgin subfamily A member 4 (Fragment);Golgin subfamily A member 4 (Fragment);Golga4 protein (Fragment);Uncharacterized protein (Fragment);Uncharacterized protein (Fragment);Golga4 protein (Fragment);Golgin subfamily A member 4	202144	210319	207625	227345	156626	180647	141819	155645	151920	144228	146429	130032	122937	114777	117890	119049	99736.2	96404.4	82126.1	95909.7
_SRTSS[+80]FTDQLDDVTPNR	A0A1D5RLC6;A0A1D5RME8;Q05CM2;Q3T9U0;Q3TT57;Q4VAB1;Q91VW5	Golgin subfamily A member 4 (Fragment);Golgin subfamily A member 4 (Fragment);Golga4 protein (Fragment);Uncharacterized protein (Fragment);Uncharacterized protein (Fragment);Golga4 protein (Fragment);Golgin subfamily A member 4	11417.5	39357	45365.4	43511.6	48655.9	36299.9	38872.7	14290.4	53103.3	66135.6	61175.6	50911.6	24738.1	42350.7	51945.3	39069.5	26804.4	27384.7	33455.7	29899.7
_SFS[+80]MQDLTTIR	A0A1D5RLF1;Q8BGH4	Receptor expression-enhancing protein;Receptor expression-enhancing protein 1	97413.9	107289	110678	108877	100960	106517	98694.1	99370.6	137186	120668	114265	121345	49976	59752.5	55400.6	57088.4	61761.7	65872.1	54884.1	57720.3
_SHS[+80]SPSLNPDASPVTAK	A0A1D5RLK2;A0A1D5RMH7;E9PUC5;F6Z9E6;Q2PFD7	PH and SEC7 domain-containing protein 3	61159.3	68973.3	64644.4	70836.7	61742.3	63268.9	60552.3	62630.7	53482.2	47170.4	38977.4	48451.8	23592.1	23685.9	25214.9	31325.3	71471.7	74500.5	75135.9	81124.8
_S[+80]SSHGDTFLPHVR	A0A1D5RLQ6;A2AR56;B0R0D4;B0R0D5;F6XLQ6;F6XM46;Q6P5H6;Q8BXT6	FERM domain-containing protein 5;FERM domain-containing protein 5;FERM domain-containing protein 5 (Fragment);FERM domain-containing protein 5 (Fragment);FERM domain-containing protein 5 (Fragment);FERM domain-containing protein 5 (Fragment);FERM domain-containing protein 5;Uncharacterized protein	95079.5	77606.7	90152.1	90671.5	75095	51483.6	49270.3	51041.2	129557	149560	124327	138096	77292.8	75802.2	65346.3	65124.3	61454.4	41439.3	78636.2	44829.3
_S[+80]TSPHDVDLC[+57]LVSPC[+57]EFSHR	A0A1D5RLY6;B2RWW1;Q8C052	Microtubule-associated protein 1S	303572	280592	271161	227328	269173	313229	290291	305300	394982	405784	422776	426958	357954	389222	391475	367990	226643	260493	240735	239407
_STS[+80]PHDVDLC[+57]LVSPC[+57]EFSHR	A0A1D5RLY6;B2RWW1;Q8C052	Microtubule-associated protein 1S	296643	269071	266009	223634	266511	308367	286299	300249	391137	404051	418192	425889	353356	384939	388554	365137	223089	257652	234837	237641
_ST[+80]SPHDVDLC[+57]LVSPC[+57]EFSHR	A0A1D5RLY6;B2RWW1;Q8C052	Microtubule-associated protein 1S	271195	238360	232975	199702	242999	273056	252894	269260	341889	363143	374613	375586	310412	343409	344187	322562	199968	229063	212338	210458
_RLS[+80]GGAVPSASMTR	A0A1D5RM17;Q8BTG7	Protein NDRG4 (Fragment);Protein NDRG4	709473	685632	740171	682610	711559	787084	787817	799332	526142	582164	559711	490323	657152	690660	642214	521220	348820	437909	318665	414925
_RLS[+80]GGAVPSASM[+16]TR	A0A1D5RM17;Q8BTG7	Protein NDRG4 (Fragment);Protein NDRG4	97976.7	100570	103378	95224.8	144360	165751	177054	168895	78366.4	90196.1	84847.8	86630.4	79783.5	68469.4	80941.2	70182.5	27921.9	33237.1	31613.1	33038.2
_LAS[+80]LEKDLVQQK	A0A1D5RMD4;B1AVY7;E7FLY0	Kinesin-like protein KIF16B;Kinesin-like protein KIF16B;Kinesin superfamily protein 16B	31449.3	28978.3	32922.6	26970.3	26523.7	34335.7	30665.9	31613.1	36450.7	41069.7	36249.9	40766.5	38890.4	41946.3	40146.9	35645.5	39356.4	40251.4	34215.7	40027.4
_SMS[+80]QLAEEPSLLVQVR	A0A1G5SJR4;A0A1G5SK44;Q8CBA2	Schlafen family member 5 isoform 1;Schlafen family member 5;Schlafen family member 5	15659.5	11424.1	9088.56	8052.96	29005.1	35738.4	38064.4	34470.1	54164.6	43053.8	44742.6	45507	33731.9	40908.8	34159.3	42916.7	14434.9	16516.5	13211.9	13906.2
_KEGS[+80]KEFIHPQSIEEK	A0A1L1SQ41;J3QNU1;Q3UUL7;Q4FCQ6;Q4FCQ7;Q80YP1;Q8BP95;Q9Z2A5	Arginyl-tRNA--protein transferase 1;Arginyl-tRNA--protein transferase 1;Uncharacterized protein (Fragment);Arginyl-tRNA--protein transferase 1;Arginyl-tRNA--protein transferase 1;Arginyl-tRNA--protein transferase 1;Uncharacterized protein (Fragment);Arginyl-tRNA--protein transferase 1	26606.9	27398.7	28436.5	25969.1	44399.9	49022	43765.9	44637.7	26839.3	33907.7	30171.5	27580.1	37550.5	39060.7	40418.4	35409.6	57084.3	64651.1	50559	51274
_AHRPS[+80]APSPPPR	A0A1L1SQI7;G3X915;Q9D7V2	LysM and putative peptidoglycan-binding domain-containing protein 2	773489	850472	858838	781360	430100	829727	905051	926882	445672	837103	802809	806777	913178	810358	910515	537193	542746	562692	700478	690063
_AHRPSAPS[+80]PPPR	A0A1L1SQI7;G3X915;Q9D7V2	LysM and putative peptidoglycan-binding domain-containing protein 2	1.02377e+06	1.32745e+06	1.09133e+06	1.21151e+06	1.5582e+06	1.30356e+06	1.09278e+06	1.36177e+06	1.20503e+06	1.25688e+06	1.24955e+06	1.23797e+06	1.33538e+06	1.17504e+06	1.31266e+06	1.42413e+06	987163	980247	1.18365e+06	1.12213e+06
_RSS[+80]SSLGVPLTEVIEPLDFEDVLLSRPPEVEPGPLR	A0A1L1SQR4;E9QPN7;Q8VDR9	Dedicator of cytokinesis protein 6	47339.9	58055.1	17324.2	28805.9	80770.6	73396.3	82275.8	66853.5	132709	83239.9	42336.8	77796.2	96993.6	116392	92022.8	124275	56741.4	58082.2	25218.6	46043.4
_RSSS[+80]SLGVPLTEVIEPLDFEDVLLSRPPEVEPGPLR	A0A1L1SQR4;E9QPN7;Q8VDR9	Dedicator of cytokinesis protein 6	41382.4	50356.9	16044.1	25745.7	69796.9	63548.7	71838.2	57352.9	113237	71872.4	36364.1	78612.7	83828.2	100136	77646	106666	48237.2	50024.1	22500.6	39351.2
_APS[+80]WIDTGLSEMR	A0A1L1SRG5;P23927;Q52L78	Alpha-crystallin B chain (Fragment);Alpha-crystallin B chain;Cryab protein	3.0705e+07	3.36012e+07	1.81104e+07	3.53662e+07	2.42964e+07	2.42529e+07	2.40972e+07	2.34822e+07	2.53058e+07	2.3118e+07	1.33197e+07	2.26317e+07	1.37833e+07	1.35564e+07	1.34495e+07	1.5904e+07	2.20818e+07	2.34286e+07	2.43769e+07	2.35288e+07
_APS[+80]WIDTGLSEM[+16]R	A0A1L1SRG5;P23927;Q52L78	Alpha-crystallin B chain (Fragment);Alpha-crystallin B chain;Cryab protein	2.8106e+06	2.42746e+06	2.49763e+06	2.51824e+06	2.56403e+06	2.31525e+06	2.04272e+06	2.1169e+06	1.38243e+06	1.47219e+06	1.7471e+06	1.31887e+06	683909	647307	811659	708441	868899	884378	979106	842523
_APSWIDT[+80]GLSEMR	A0A1L1SRG5;P23927;Q52L78	Alpha-crystallin B chain (Fragment);Alpha-crystallin B chain;Cryab protein	12779.9	385149	205355	240401	188010	330710	241570	174740	126705	178620	139229	178044	149458	94167.6	70037.4	43659.2	324551	153224	119038	208219
_SQS[+80]LSLQMPTQQDWK	A0A1L1SRX2;D3YU73;D3Z4N3;F6XQD0;O08739	AMP deaminase;AMP deaminase 3 (Fragment);AMP deaminase 3 (Fragment);AMP deaminase 3 (Fragment);AMP deaminase 3	304330	295096	251799	329743	419879	465500	431091	431969	454580	419527	433047	402636	458599	506389	489896	475313	334541	295396	364065	350624
_SQS[+80]LSLQM[+16]PTQQDWK	A0A1L1SRX2;D3YU73;D3Z4N3;F6XQD0;O08739	AMP deaminase;AMP deaminase 3 (Fragment);AMP deaminase 3 (Fragment);AMP deaminase 3 (Fragment);AMP deaminase 3	42515.8	41362.5	47071.2	42849.4	93507.4	94761.9	70857.6	84145.9	51931.1	52196.7	63613.5	45333.3	54228.3	50974.9	64166.9	52972.1	31222.7	31106.2	37585.7	32620.6
_LPLPDDHDLS[+80]DR	A0A1L1STC6;Q0VGB8;Q6PI72;Q7TQH5	Nesprin-1;Synaptic nuclear envelope 1;Syne1 protein (Fragment);Synaptic nuclear envelope 1	308437	287823	304555	246123	156849	95131.8	140656	104544	254366	290015	282671	262388	173006	182004	182618	142998	108248	111475	71602.6	111641
_[+42]MENSPDS[+80]PQPLELGVAAGRVSPPEGR	A0A1L1STF0;Q6PDI6	Ubiquitin carboxyl-terminal hydrolase MINDY-2	259151	250911	276101	284536	482856	484363	421638	447830	396603	349043	381902	359727	439716	445795	525883	463277	309428	323618	325017	289275
_[+42]MENSPDSPQPLELGVAAGRVS[+80]PPEGR	A0A1L1STF0;Q6PDI6	Ubiquitin carboxyl-terminal hydrolase MINDY-2	209636	203912	217177	228975	402529	396169	346016	361777	318369	284246	285283	295835	356911	368983	434265	379673	250695	244536	260976	233201
_LFVLLPEQS[+80]PGSYSK	A0A1L1SV73;Q8BY87	Ubiquitin carboxyl-terminal hydrolase 47	65463.3	65968.8	62868.2	67794.4	62964.7	65185.2	67415.4	71385.7	80151	81493.4	77503.2	86584.4	74202.8	76735.2	69611.2	75092.1	41909.4	48738	51173.7	53064.4
_RKS[+80]EPAVGPLR	A0A1L7NR37;D3Z080	Arg/Abl-binding protein 2;Sorbin and SH3 domain-containing protein 2	2.66123e+07	2.74503e+07	2.66181e+07	2.60362e+07	3.22971e+07	3.11655e+07	3.22478e+07	3.01102e+07	2.28698e+07	3.50612e+07	3.46661e+07	2.57176e+07	2.31369e+07	3.68839e+07	3.43552e+07	2.84296e+07	2.04961e+07	2.27759e+07	2.44287e+07	2.27404e+07
_KPLSVSPSTDGLRS[+80]PS[+80]PPPR	A0A1L7NR37;D3Z080	Arg/Abl-binding protein 2;Sorbin and SH3 domain-containing protein 2	5.44111e+06	5.57882e+06	5.36214e+06	5.20677e+06	7.82833e+06	7.66293e+06	7.55723e+06	7.93917e+06	6.9514e+06	7.75202e+06	7.21185e+06	7.41529e+06	8.78067e+06	8.59804e+06	8.3553e+06	9.02331e+06	6.76406e+06	7.41326e+06	6.08508e+06	7.38186e+06
_KPLSVSPST[+80]DGLRSPS[+80]PPPR	A0A1L7NR37;D3Z080	Arg/Abl-binding protein 2;Sorbin and SH3 domain-containing protein 2	5.29273e+06	5.41585e+06	5.24207e+06	5.08092e+06	7.59828e+06	7.45207e+06	7.33633e+06	7.73085e+06	6.75854e+06	7.53052e+06	6.97219e+06	7.20089e+06	8.52173e+06	8.32199e+06	8.14998e+06	8.68388e+06	6.55798e+06	7.20893e+06	5.89115e+06	7.20981e+06
_KPLSVSPSTDGLRSPS[+80]PPPR	A0A1L7NR37;D3Z080	Arg/Abl-binding protein 2;Sorbin and SH3 domain-containing protein 2	1.49445e+06	1.70272e+06	1.68564e+06	1.60513e+06	1.84456e+06	1.62736e+06	1.49862e+06	1.67586e+06	2.11164e+06	2.26729e+06	2.16029e+06	2.07802e+06	1.96186e+06	1.66448e+06	1.91229e+06	1.98665e+06	1.24898e+06	1.22911e+06	1.03935e+06	1.12625e+06
_KPLSVS[+80]PSTDGLRSPSPPPR	A0A1L7NR37;D3Z080	Arg/Abl-binding protein 2;Sorbin and SH3 domain-containing protein 2	1.15775e+06	1.32686e+06	1.32843e+06	1.22847e+06	1.46469e+06	1.32483e+06	800098	1.31832e+06	1.72232e+06	1.85856e+06	1.78198e+06	1.74959e+06	1.79285e+06	1.52213e+06	1.09372e+06	1.63963e+06	1.11547e+06	1.07426e+06	968481	972786
_KPLS[+80]VS[+80]PSTDGLRSPSPPPR	A0A1L7NR37;D3Z080	Arg/Abl-binding protein 2;Sorbin and SH3 domain-containing protein 2	539284	523956	315979	511568	829994	679170	867341	872695	704000	614214	732679	699681	1.08049e+06	1.04009e+06	998053	1.06113e+06	3.72277e+06	4.63591e+06	836905	4.66205e+06
_KPLSVSPS[+80]TDGLRS[+80]PS[+80]PPPR	A0A1L7NR37;D3Z080	Arg/Abl-binding protein 2;Sorbin and SH3 domain-containing protein 2	610182	430650	589977	602491	839547	913922	921179	962511	1.09905e+06	1.09732e+06	910394	1.09943e+06	1.19932e+06	1.15274e+06	1.18056e+06	1.24431e+06	862282	911664	848888	924988
_KPLS[+80]VS[+80]PS[+80]TDGLRSPSPPPR	A0A1L7NR37;D3Z080	Arg/Abl-binding protein 2;Sorbin and SH3 domain-containing protein 2	601109	432939	604732	605936	868477	928726	866978	992573	1.10619e+06	1.13106e+06	842680	1.10167e+06	1.19325e+06	1.17354e+06	1.03491e+06	1.2388e+06	862178	926171	850432	934455
_KPLSVSPST[+80]DGLRS[+80]PS[+80]PPPR	A0A1L7NR37;D3Z080	Arg/Abl-binding protein 2;Sorbin and SH3 domain-containing protein 2	664007	529578	641376	660842	1.01432e+06	1.03054e+06	1.01493e+06	1.08327e+06	1.25071e+06	1.34973e+06	1.07492e+06	1.26246e+06	1.40412e+06	1.34139e+06	1.37089e+06	1.35682e+06	1.0417e+06	1.04294e+06	1.05216e+06	1.08799e+06
_KPLSVS[+80]PS[+80]TDGLRS[+80]PSPPPR	A0A1L7NR37;D3Z080	Arg/Abl-binding protein 2;Sorbin and SH3 domain-containing protein 2	544502	390518	531005	537133	757113	815054	812102	854771	953379	976791	757347	948186	1.04881e+06	1.02361e+06	1.04213e+06	1.08176e+06	759255	803628	751508	806831
_KPLSVS[+80]PS[+80]TDGLRSPSPPPR	A0A1L7NR37;D3Z080	Arg/Abl-binding protein 2;Sorbin and SH3 domain-containing protein 2	596638	598454	482222	591855	992573	831208	1.03935e+06	1.01248e+06	738422	888472	834954	884149	1.33438e+06	1.28526e+06	1.18476e+06	1.26411e+06	1.1654e+06	1.23113e+06	1.08484e+06	1.17123e+06
_KPLSVSPS[+80]TDGLRS[+80]PSPPPR	A0A1L7NR37;D3Z080	Arg/Abl-binding protein 2;Sorbin and SH3 domain-containing protein 2	470461	392985	390690	368591	271535	454932	363454	623993	303200	296648	311334	329373	527813	489431	611176	561520	327840	496052	77886.5	507443
_GAEDYPDPPLPHSYSS[+80]DR	A0A1L7NR37;D3Z080	Arg/Abl-binding protein 2;Sorbin and SH3 domain-containing protein 2	5.28893e+06	5.46556e+06	5.55089e+06	5.77558e+06	6.09877e+06	5.3882e+06	5.14209e+06	5.12774e+06	5.85556e+06	6.27109e+06	7.18356e+06	5.88235e+06	5.5449e+06	5.81988e+06	5.71579e+06	5.80832e+06	7.95671e+06	7.75506e+06	8.95124e+06	7.6506e+06
_GAEDYPDPPLPHSY[+80]SSDR	A0A1L7NR37;D3Z080	Arg/Abl-binding protein 2;Sorbin and SH3 domain-containing protein 2	3.35229e+06	3.43805e+06	3.577e+06	3.63978e+06	4.90094e+06	3.58042e+06	3.48277e+06	3.35405e+06	4.14575e+06	4.97218e+06	5.5728e+06	4.38293e+06	4.04617e+06	4.23409e+06	4.30414e+06	3.88811e+06	5.78436e+06	5.41547e+06	7.35516e+06	5.53957e+06
_GAEDYPDPPLPHSYS[+80]SDR	A0A1L7NR37;D3Z080	Arg/Abl-binding protein 2;Sorbin and SH3 domain-containing protein 2	5.36195e+06	5.56058e+06	5.62461e+06	5.86396e+06	6.04591e+06	5.50207e+06	5.17721e+06	5.1982e+06	5.89512e+06	6.2613e+06	7.20013e+06	5.8798e+06	5.57381e+06	5.85664e+06	5.70299e+06	5.85654e+06	7.96597e+06	7.83373e+06	8.87367e+06	7.75241e+06
_GAEDYPDPPLPHS[+80]YSSDR	A0A1L7NR37;D3Z080	Arg/Abl-binding protein 2;Sorbin and SH3 domain-containing protein 2	3.43545e+06	3.54417e+06	3.50644e+06	3.70042e+06	3.24748e+06	3.31419e+06	3.08023e+06	3.15733e+06	3.38986e+06	3.3423e+06	3.9108e+06	3.25991e+06	3.14849e+06	3.31006e+06	3.02415e+06	3.50085e+06	4.53319e+06	4.53665e+06	4.672e+06	4.38121e+06
_SC[+57]VPAPRPSAPDLS[+80]PTR	A0A1L7NR37;D3Z080	Arg/Abl-binding protein 2;Sorbin and SH3 domain-containing protein 2	8.88734e+06	8.51793e+06	8.257e+06	8.66831e+06	7.68399e+06	9.17486e+06	1.00722e+07	9.79216e+06	1.04119e+07	1.10518e+07	1.02813e+07	1.0141e+07	1.16384e+07	1.15031e+07	1.21287e+07	1.04916e+07	7.90527e+06	8.36229e+06	7.67189e+06	7.83059e+06
_SFISSSPSS[+80]PSR	A0A1L7NR37;D3Z080	Arg/Abl-binding protein 2;Sorbin and SH3 domain-containing protein 2	3.02834e+06	3.18395e+06	3.08118e+06	3.22234e+06	3.71132e+06	3.12997e+06	2.67679e+06	2.99862e+06	3.14596e+06	2.839e+06	2.94974e+06	3.07376e+06	3.05271e+06	3.56995e+06	3.43507e+06	3.13748e+06	2.30502e+06	2.0676e+06	2.23355e+06	2.06983e+06
_SFISSS[+80]PSSPSR	A0A1L7NR37;D3Z080	Arg/Abl-binding protein 2;Sorbin and SH3 domain-containing protein 2	2.37198e+06	2.53151e+06	2.40754e+06	2.53565e+06	2.90633e+06	2.45993e+06	2.10281e+06	2.35385e+06	2.45711e+06	2.19455e+06	2.28483e+06	2.37168e+06	2.37532e+06	2.78094e+06	2.68913e+06	2.44906e+06	1.79678e+06	1.61162e+06	1.75968e+06	1.60624e+06
_SFIS[+80]SSPSSPSR	A0A1L7NR37;D3Z080	Arg/Abl-binding protein 2;Sorbin and SH3 domain-containing protein 2	1.94418e+06	2.07966e+06	1.98909e+06	2.10476e+06	2.3701e+06	2.04026e+06	1.75051e+06	1.97577e+06	2.01325e+06	1.85741e+06	1.93219e+06	1.98976e+06	2.01453e+06	2.33374e+06	2.2851e+06	120437	1.5005e+06	1.38269e+06	1.47247e+06	1.39923e+06
_SFISS[+80]SPSSPSR	A0A1L7NR37;D3Z080	Arg/Abl-binding protein 2;Sorbin and SH3 domain-containing protein 2	60721.6	70209.7	61721.9	62227.4	81933.7	81779.1	80839.3	82814.2	1.01923e+06	902390	672420	971075	88451.8	1.14161e+06	84990.2	90788.6	744359	649407	706318	653470
_S[+80]FISSSPSSPSR	A0A1L7NR37;D3Z080	Arg/Abl-binding protein 2;Sorbin and SH3 domain-containing protein 2	98213	205448	181527	106622	122604	195623	101301	189333	184047	176150	184921	170013	192477	220449	213837	194908	139895	132907	136488	133790
_SFISSS[+80]PS[+80]SPSR	A0A1L7NR37;D3Z080	Arg/Abl-binding protein 2;Sorbin and SH3 domain-containing protein 2	157495	157773	156972	137356	255458	178218	183664	163397	172202	196124	198702	171382	152965	154637	145297	137210	116111	116779	145689	117419
_KPLSVS[+80]PSTDGLR	A0A1L7NR37;D3Z080	Arg/Abl-binding protein 2;Sorbin and SH3 domain-containing protein 2	2.82887e+06	3.10575e+06	3.05648e+06	2.81028e+06	3.07719e+06	2.8851e+06	3.00651e+06	3.04265e+06	3.74325e+06	4.03623e+06	3.88847e+06	3.83099e+06	3.61761e+06	3.60201e+06	3.40359e+06	3.5447e+06	2.29134e+06	2.31756e+06	2.01241e+06	2.32316e+06
_KPLS[+80]VSPSTDGLR	A0A1L7NR37;D3Z080	Arg/Abl-binding protein 2;Sorbin and SH3 domain-containing protein 2	2.61062e+06	2.91884e+06	2.84047e+06	2.70027e+06	2.86753e+06	2.70753e+06	2.83372e+06	2.86468e+06	3.51877e+06	3.74379e+06	3.676e+06	3.58783e+06	3.42259e+06	3.3855e+06	3.3255e+06	3.41446e+06	2.20866e+06	2.2897e+06	1.91865e+06	2.10085e+06
_KPLSVSPS[+80]TDGLR	A0A1L7NR37;D3Z080	Arg/Abl-binding protein 2;Sorbin and SH3 domain-containing protein 2	303953	317305	327731	254248	95366.1	237374	296499	308035	121313	130385	182905	137509	209971	167533	211038	247083	153431	249415	33656.8	103745
_KPLS[+80]VS[+80]PSTDGLR	A0A1L7NR37;D3Z080	Arg/Abl-binding protein 2;Sorbin and SH3 domain-containing protein 2	165592	84892.2	155199	155572	201442	171710	173241	187479	225551	252109	274548	225133	227596	223275	216760	208147	265853	207528	252603	220121
_S[+80]EPAVGPLR	A0A1L7NR37;D3Z080	Arg/Abl-binding protein 2;Sorbin and SH3 domain-containing protein 2	2.641e+06	2.54014e+06	2.35421e+06	2.65263e+06	2.2515e+06	2.0884e+06	1.9202e+06	2.03688e+06	2.36909e+06	2.16669e+06	2.41925e+06	2.28675e+06	1.66934e+06	1.6682e+06	1.63062e+06	1.69861e+06	1.37664e+06	1.39638e+06	1.44074e+06	1.25838e+06
_T[+80]SPGRADLPGSSSTFTK	A0A1L7NR37;D3Z080	Arg/Abl-binding protein 2;Sorbin and SH3 domain-containing protein 2	665568	701509	700451	772757	996950	1.06048e+06	990369	1.00026e+06	870502	792522	920390	909784	1.21371e+06	1.12423e+06	1.14233e+06	1.23603e+06	743571	668805	938642	675748
_TS[+80]PGRADLPGSSSTFTK	A0A1L7NR37;D3Z080	Arg/Abl-binding protein 2;Sorbin and SH3 domain-containing protein 2	665568	701509	700451	772757	996950	1.06048e+06	990369	1.00026e+06	870502	792522	920390	909784	1.21371e+06	1.12423e+06	1.14233e+06	1.23603e+06	743571	668805	938936	675748
_EVPS[+80]PVPPPHVPPRPR	A0A1L7NR37;D3Z080	Arg/Abl-binding protein 2;Sorbin and SH3 domain-containing protein 2	577364	1.00015e+06	1.10434e+06	516494	1.07794e+06	1.16645e+06	1.36638e+06	1.323e+06	1.59139e+06	1.24295e+06	1.34641e+06	1.64154e+06	1.16277e+06	1.19394e+06	1.21406e+06	1.27519e+06	1.11628e+06	870991	798030	1.30409e+06
_S[+80]LDSAETYSQHAQSLDGTMGSSIPLYR	A0A1L7NR37;D3Z080	Arg/Abl-binding protein 2;Sorbin and SH3 domain-containing protein 2	160953	164372	165300	176174	159742	152515	142711	159081	193435	183062	214369	168471	244942	281532	350028	349450	214172	198625	237955	207699
_SLDS[+80]AETYSQHAQSLDGTMGSSIPLYR	A0A1L7NR37;D3Z080	Arg/Abl-binding protein 2;Sorbin and SH3 domain-containing protein 2	155918	155952	156172	169420	155436	146660	138514	154246	179318	153890	182895	172255	245526	277570	344191	346379	116533	118725	234269	118739
_SLDSAETYSQHAQSLDGT[+80]MGSSIPLYR	A0A1L7NR37;D3Z080	Arg/Abl-binding protein 2;Sorbin and SH3 domain-containing protein 2	142760	146637	107556	160225	141730	135871	129176	144149	171301	149025	172730	163408	226824	261123	317966	322115	110281	113371	218275	114219
_SLDSAETYSQHAQS[+80]LDGTMGSSIPLYR	A0A1L7NR37;D3Z080	Arg/Abl-binding protein 2;Sorbin and SH3 domain-containing protein 2	149998	151416	112192	162192	147862	140824	132902	149016	171103	155792	177224	163151	209828	194536	320717	209821	111551	113960	111170	115844
_SLDSAETYS[+80]QHAQSLDGTMGSSIPLYR	A0A1L7NR37;D3Z080	Arg/Abl-binding protein 2;Sorbin and SH3 domain-containing protein 2	135189	136704	99369.7	146380	134603	126380	120775	127705	162420	138548	159563	143386	209008	176354	291037	294194	101733	103307	199928	103337
_S[+80]LDSAETYSQHAQSLDGTM[+16]GSSIPLYR	A0A1L7NR37;D3Z080	Arg/Abl-binding protein 2;Sorbin and SH3 domain-containing protein 2	86859.6	77223.8	65584.5	76620.8	125187	114251	101726	115254	77432.1	35043.5	84705.3	71545.4	108383	113885	119014	109398	52185.6	53627.5	58522.6	53516.9
_SLDSAETYS[+80]QHAQS[+80]LDGTMGSSIPLYR	A0A1L7NR37;D3Z080	Arg/Abl-binding protein 2;Sorbin and SH3 domain-containing protein 2	37267.6	34217.7	35534	37455	36975.9	36100.9	33280.9	33243.7	58882.5	54785.9	49774.3	58109.3	58680	60489.4	67249.8	71182.4	36681.5	37278.4	35640.1	30729.4
_SFISSS[+80]PSSPSRAQDHESPR	A0A1L7NR37;D3Z080	Arg/Abl-binding protein 2;Sorbin and SH3 domain-containing protein 2	125829	132421	135064	135698	286041	310325	304879	338262	242322	269261	303506	251633	469759	439208	445608	499053	275326	321645	268745	370953
_SFISSSPSS[+80]PSRAQDHESPR	A0A1L7NR37;D3Z080	Arg/Abl-binding protein 2;Sorbin and SH3 domain-containing protein 2	139251	142528	141837	144703	295548	298589	293327	321351	226903	256338	283188	245207	450558	435417	439811	475854	256690	307393	249236	352870
_KS[+80]EPAVGPLR	A0A1L7NR37;D3Z080	Arg/Abl-binding protein 2;Sorbin and SH3 domain-containing protein 2	311028	591329	521215	563194	629641	547301	599857	588421	597684	725558	656860	620553	713793	705892	684939	638643	478799	481614	500362	466348
_EPSRKPLSVSPSTDGLRS[+80]PS[+80]PPPR	A0A1L7NR37;D3Z080	Arg/Abl-binding protein 2;Sorbin and SH3 domain-containing protein 2	85946.5	212686	216223	213015	446934	592567	613073	600397	395138	404204	405435	393765	695438	768449	766456	816178	800228	860011	823826	886964
_EPS[+80]RKPLSVSPSTDGLR	A0A1L7NR37;D3Z080	Arg/Abl-binding protein 2;Sorbin and SH3 domain-containing protein 2	136779	187241	149768	200045	217560	214092	208913	224791	191464	211676	214905	168159	295846	247402	260224	262088	234964	248492	186729	264960
_EPSRKPLSVS[+80]PSTDGLR	A0A1L7NR37;D3Z080	Arg/Abl-binding protein 2;Sorbin and SH3 domain-containing protein 2	124724	160332	151626	174402	221283	230496	223847	228167	192414	207303	214438	168393	295255	256025	259696	259297	232575	248451	186644	264960
_EPSRKPLS[+80]VSPSTDGLR	A0A1L7NR37;D3Z080	Arg/Abl-binding protein 2;Sorbin and SH3 domain-containing protein 2	72534.1	78211.9	74761	90203.7	84725.9	102359	101815	99418.2	65771.7	82526.4	79889.6	58602.6	134708	122313	124536	114760	146508	170205	118803	167355
_SYS[+80]STLTDLGR	A0A1L7NR37;D3Z080	Arg/Abl-binding protein 2;Sorbin and SH3 domain-containing protein 2	160761	170792	175459	166650	226420	225258	208533	219874	86937.7	81378.3	96765.7	81172.4	146799	152918	176917	157502	146267	149101	145091	136513
_SY[+80]SSTLTDLGR	A0A1L7NR37;D3Z080	Arg/Abl-binding protein 2;Sorbin and SH3 domain-containing protein 2	126785	136047	139853	132667	183755	188294	174196	183085	71135.1	66505.9	77907.9	39455	125319	131116	144618	132069	118824	122187	117168	110287
_SLERPS[+80]SSASMAGDFR	A0A1L7NR37;D3Z080	Arg/Abl-binding protein 2;Sorbin and SH3 domain-containing protein 2	50251.9	53010.6	52913.8	45698.6	105494	86632.5	95032.2	92544.5	92614.1	101296	93166.2	92242.6	80935	85555.7	77021.1	72798.5	56572.2	49123.7	60111.3	51756.6
_S[+80]LERPSSSASMAGDFR	A0A1L7NR37;D3Z080	Arg/Abl-binding protein 2;Sorbin and SH3 domain-containing protein 2	71759.2	69165.1	65790.9	62572.9	83086.9	77157.6	82215.9	69708.1	75865.3	83573.5	72503	71235.2	64462.5	59272.1	62245.6	59780.1	35072.4	35808.8	39440.9	37536
_SLERPSS[+80]SASMAGDFR	A0A1L7NR37;D3Z080	Arg/Abl-binding protein 2;Sorbin and SH3 domain-containing protein 2	38570.6	40669.6	39167.3	37382.8	81375.8	65697.8	71691.4	69929	68759.1	76243.4	68736.3	69785.7	62749.3	65649.1	61062.7	55011.4	42172.3	36388.9	43762	38076.2
_SLERPSSSAS[+80]MAGDFR	A0A1L7NR37;D3Z080	Arg/Abl-binding protein 2;Sorbin and SH3 domain-containing protein 2	60405.9	36981	38817.8	40599	32016	60804.2	68425	68617	34281.8	25216.8	32823.5	38680.1	43002.7	35765.4	34630.6	46545.7	25584.7	21275.7	6722.79	23393.1
_VQS[+80]SPNLLAAGR	A0A1L7NR37;D3Z080	Arg/Abl-binding protein 2;Sorbin and SH3 domain-containing protein 2	102152	92404.3	94401.7	91102.8	103419	84299	101113	93896.7	99124	109554	102715	98768.4	74268.1	79273	71979.1	69778.2	60221	59662.7	65672.3	65777.2
_VQSS[+80]PNLLAAGR	A0A1L7NR37;D3Z080	Arg/Abl-binding protein 2;Sorbin and SH3 domain-containing protein 2	78348.1	73751.9	70381.5	70816	78871.6	66406.1	80606.2	74775.7	79235.2	86618.6	80278.3	79143.8	59186.5	61215	55230.6	55222	48709.5	50633.3	50654.6	54185.6
_EGGS[+80]GSPSFSSPMDIFDMFFGGGGR	A0A1S6GWG7;A0A1S6GWG8;D3Z1U5;Q9JMC3	Uncharacterized protein;Uncharacterized protein;DnaJ homolog subfamily A member 4 (Fragment);DnaJ homolog subfamily A member 4	7223.49	11072.4	9860.12	0	46824.9	10259.2	17724.3	17031	4099.39	29071	502.459	18258.6	15212.5	14056.5	6731.12	0	4252.48	6492.12	5808.61	4646.58
_RPTLAWLEDSSSC[+57]SDIPKLEGDSDDLLEDS[+80]DSEEHSR	A0A1S6GWH3;A0A1S6GWH6;O88738;S4R1L5;S4R2P8	Uncharacterized protein;Uncharacterized protein;Baculoviral IAP repeat-containing protein 6;Baculoviral IAP repeat-containing protein 6;Baculoviral IAP repeat-containing protein 6	20356.1	16731.2	19150.7	20321.7	50661.6	53310.5	50860.8	50770.3	48017.1	44505.7	46847.5	49010.3	69523.4	69221.9	70746.7	68649.2	46288.7	34314.5	44490.9	38754.9
_EGVILT[+80]NENAASPEQPGDEDAK	A0A1S6GWH4;H3BKN0;Q1HFZ0	Uncharacterized protein;tRNA (cytosine(34)-C(5))-methyltransferase;tRNA (cytosine(34)-C(5))-methyltransferase	198935	188071	197733	194754	321442	274027	248435	261991	280445	312491	283807	268562	221961	205722	214998	212288	157783	138738	197715	139952
_EGVILTNENAAS[+80]PEQPGDEDAK	A0A1S6GWH4;H3BKN0;Q1HFZ0	Uncharacterized protein;tRNA (cytosine(34)-C(5))-methyltransferase;tRNA (cytosine(34)-C(5))-methyltransferase	197303	189442	197249	193139	327565	278373	250140	266262	279685	308385	279888	264841	220663	204267	203566	213307	156910	138050	192060	136172
_KKEGVILT[+80]NENAASPEQPGDEDAK	A0A1S6GWH4;H3BKN0;Q1HFZ0	Uncharacterized protein;tRNA (cytosine(34)-C(5))-methyltransferase;tRNA (cytosine(34)-C(5))-methyltransferase	0	24561.3	26356.9	28442.1	32442.6	33480.2	31522.4	28007.6	31174.4	30812	32725.8	32216.1	31599	32519.9	30261.4	35078.3	20105.7	15409.9	18731.7	19408.9
_RVS[+80]GPDPKPGSNC[+57]SPAQSALSEVSSVPTNGMAK	A0A1S6GWH5;B9EHN0;Q02053	Uncharacterized protein;Ubiquitin-activating enzyme E1, Chr X;Ubiquitin-like modifier-activating enzyme 1	447012	443158	385244	458132	570252	273156	585805	684359	654785	1.1132e+06	959676	742019	468136	369295	737900	327104	982222	1.43295e+06	1.56318e+06	136340
_AAVASLLQS[+80]VQVPEFTPK	A0A1S6GWH5;B9EHN0;Q02053	Uncharacterized protein;Ubiquitin-activating enzyme E1, Chr X;Ubiquitin-like modifier-activating enzyme 1	299907	288727	251347	259538	173714	164034	178888	166562	433805	302709	335745	315325	339301	314132	381013	457345	191789	245902	190942	229230
_AAVAS[+80]LLQSVQVPEFTPK	A0A1S6GWH5;B9EHN0;Q02053	Uncharacterized protein;Ubiquitin-activating enzyme E1, Chr X;Ubiquitin-like modifier-activating enzyme 1	280473	268660	233753	242897	163097	152087	164765	153576	398219	273169	305554	293889	308126	290348	350005	418322	175318	225027	173181	209160
_AT[+80]LPSPDKLPGFK	A0A1S6GWH5;B9EHN0;Q02053	Uncharacterized protein;Ubiquitin-activating enzyme E1, Chr X;Ubiquitin-like modifier-activating enzyme 1	154601	154198	193402	160043	122697	133581	137375	134318	72678.9	61137.6	102696	94038.6	95069.4	105625	116335	86858.1	122226	113094	117567	129191
_ANS[+80]PPREFPPATAR	A0A1S6GWI1;A2AU35;A2VCP7;Q8BHL8	Uncharacterized protein;Proteasome (Prosome, macropain) inhibitor subunit 1;Psmf1 protein (Fragment);Proteasome inhibitor PI31 subunit	2.24279e+06	2.54678e+06	3.26308e+06	2.81343e+06	2.52727e+06	2.47051e+06	2.6266e+06	2.32559e+06	1.62562e+06	2.0585e+06	1.54942e+06	1.40228e+06	3.97374e+06	4.37691e+06	4.19086e+06	2.96178e+06	2.95243e+06	3.20575e+06	3.50134e+06	3.48641e+06
_QPAWRDPLS[+80]PFAVGGDDLDPFGC[+57]QR	A0A1S6GWI1;A2AU35;A2VCP7;Q8BHL8	Uncharacterized protein;Proteasome (Prosome, macropain) inhibitor subunit 1;Psmf1 protein (Fragment);Proteasome inhibitor PI31 subunit	57662.9	69171.6	71142.1	92464.8	62722.4	59128.5	62186.1	60423.3	78163.2	102040	88772.8	56340.6	185119	209561	193396	228564	112976	102887	149780	131463
_LGQHVVGMAPLSVGS[+80]LDDEPGGETETR	A0A1S6GWJ9;Q3TA37;Q80UT3;Q8K239;Q9CZR8	Elongation factor Ts, mitochondrial;Elongation factor Ts, mitochondrial;Tsfm protein (Fragment);Tsfm protein (Fragment);Elongation factor Ts, mitochondrial	70045.2	61827.5	62274.1	72619.5	26202	21992.3	30643.6	29758.6	390738	348760	382543	403809	71662.4	76740.1	82764.3	70383.9	81071.8	81897.1	78717.2	73636.7
_S[+80]SSAEFSAAAAPGSALVR	A0A1W2P6K6;Q5DU37;Q811D4	Zinc finger FYVE domain-containing protein 26 (Fragment);Zinc finger FYVE domain-containing protein 26;Zfyve26 protein (Fragment)	134625	118469	125909	113005	100141	111066	97168.4	87838.6	92909.3	94366.7	99287.6	90792.1	92144.2	97003.1	96836.4	88329.1	84414.4	77162.4	84945.2	68004
_SS[+80]SAEFSAAAAPGSALVR	A0A1W2P6K6;Q5DU37;Q811D4	Zinc finger FYVE domain-containing protein 26 (Fragment);Zinc finger FYVE domain-containing protein 26;Zfyve26 protein (Fragment)	125582	108182	118827	106393	92911.7	103826	91971.1	82868.4	87996.2	89005.8	94071.7	83939.6	86866.3	91737.9	92791.7	82513.2	77824.9	70753.2	81030	63835.6
_IEDS[+80]EPHIPLIDDTDAEDDAPTKR	A0A1W2P772;G5E829;Q3TSK3;Q6PG79;Q8K314	Plasma membrane calcium-transporting ATPase 1 (Fragment);Plasma membrane calcium-transporting ATPase 1;Uncharacterized protein (Fragment);Atp2b1 protein (Fragment);Atp2b1 protein (Fragment)	48670.5	40739.8	37373.1	42968.2	46339.3	42111.9	53988.1	55331.2	61818.2	66753.1	59770.8	68361.1	52181.5	48019.6	48438.4	51515.7	34844.6	41593.5	36550.5	38721.6
_IEDSEPHIPLIDDT[+80]DAEDDAPTKR	A0A1W2P772;G5E829;Q3TSK3;Q6PG79;Q8K314	Plasma membrane calcium-transporting ATPase 1 (Fragment);Plasma membrane calcium-transporting ATPase 1;Uncharacterized protein (Fragment);Atp2b1 protein (Fragment);Atp2b1 protein (Fragment)	48670.5	40740	37373.1	45145.7	46339.3	42111.9	53988.2	55331.2	61818.2	66753.1	59770.8	67166.3	52285.1	48019.6	48438.3	51027.8	34844.5	38041.5	36550.5	34192.8
_SS[+80]IHNFMTHPEFR	A0A1W2P772;G5E829;Q3TSK3;Q6PG79;Q8K314	Plasma membrane calcium-transporting ATPase 1 (Fragment);Plasma membrane calcium-transporting ATPase 1;Uncharacterized protein (Fragment);Atp2b1 protein (Fragment);Atp2b1 protein (Fragment)	55696.4	54356.4	48765.5	54926.7	84958.7	63941.3	58232.4	51691.2	54700.1	76083.9	69982.1	36675	63895.4	63935.7	96999	57168	28375.4	4018.69	28819.5	25698.7
_TVSPGS[+80]VSPIHGQGQAVENLK	A0A1W2P775;B2RR82;E9QNG1;Q80TG5;Q9Z0R6	Intersectin-2 (Fragment);Intersectin-2;Intersectin-2;MKIAA1256 protein (Fragment);Intersectin-2	101463	88284.5	106597	111551	110900	101320	103774	92591.8	133402	144633	141845	131025	149845	140268	137269	118860	76807.7	70437.8	75997.4	78138.1
_TVSPGSVS[+80]PIHGQGQAVENLK	A0A1W2P775;B2RR82;E9QNG1;Q80TG5;Q9Z0R6	Intersectin-2 (Fragment);Intersectin-2;Intersectin-2;MKIAA1256 protein (Fragment);Intersectin-2	103930	100252	108354	113914	112350	94542.5	95115	84374.4	125113	128387	129650	117426	138016	134938	127029	110805	70597.6	63482.8	66984.5	69145
_TVS[+80]PGSVSPIHGQGQAVENLK	A0A1W2P775;B2RR82;E9QNG1;Q80TG5;Q9Z0R6	Intersectin-2 (Fragment);Intersectin-2;Intersectin-2;MKIAA1256 protein (Fragment);Intersectin-2	37391.5	38118.8	40731.7	44493.8	35478	32178.1	34921.4	32242	34517.8	33197.7	38673.8	36730.4	40177.4	40131.5	38521.4	38580.6	22729.5	20510.6	17371.4	23872.8
_EAPGS[+80]PPLSPR	A0A1W2P7G4;Q67FY2	B-cell CLL/lymphoma 9-like protein (Fragment);B-cell CLL/lymphoma 9-like protein	161486	129651	173149	163725	190919	204333	213188	197337	191235	126657	156556	175928	90706.2	156528	19988.5	188642	111648	93232.9	86445.4	95337.6
_TLVLS[+80]SSPTSPTQEPLAAAK	A0A1W2P7K6;Q68EF0	RAB3A interacting protein, isoform CRA_b;Rab-3A-interacting protein	206740	192068	177724	189393	189173	202579	202084	182309	180099	175607	184360	175078	180452	175483	199375	166021	149251	144266	161980	156874
_TLVLSSSPTS[+80]PTQEPLAAAK	A0A1W2P7K6;Q68EF0	RAB3A interacting protein, isoform CRA_b;Rab-3A-interacting protein	197331	182003	169177	178528	178467	191469	191407	171438	169966	165687	174852	164713	170494	165946	188829	157139	140671	136415	153341	148166
_TLVLSSSPT[+80]SPTQEPLAAAK	A0A1W2P7K6;Q68EF0	RAB3A interacting protein, isoform CRA_b;Rab-3A-interacting protein	153460	144828	135189	144042	146290	157784	156440	142322	143881	138905	144932	110128	143056	137411	154822	131444	118981	114505	131492	125909
_NKS[+80]TSSAMGGSHQDLSVIQPIVK	A0A1W2P7K6;Q68EF0	RAB3A interacting protein, isoform CRA_b;Rab-3A-interacting protein	204312	198199	204426	212315	407628	421720	389704	400305	460528	377703	445819	440214	261249	291628	280843	287148	315266	293690	349687	325832
_NKS[+80]TSSAM[+16]GGSHQDLSVIQPIVK	A0A1W2P7K6;Q68EF0	RAB3A interacting protein, isoform CRA_b;Rab-3A-interacting protein	32029.6	32603.8	30073.5	35639.7	75216.9	79733	62354.5	78920.5	49709.2	48574.9	53211.1	49510.4	37703.1	26502.8	34919.4	32546	17030.5	25694.2	9888.74	33623.2
_ST[+80]SSAMGGSHQDLSVIQPIVK	A0A1W2P7K6;Q68EF0	RAB3A interacting protein, isoform CRA_b;Rab-3A-interacting protein	67497.6	68842.9	75300.2	83596.3	70577.1	60672.5	62164.2	60075.3	52739.9	46955.9	46732.8	58981.7	29001.8	24755.6	28849.5	32289.7	28292.8	28548.3	23584.7	26315.9
_SSS[+80]TSDILEPFTVER	A0A1W2P832;B7ZNA3	Ral GTPase-activating protein subunit alpha-1;Garnl1 protein	366769	322729	347133	374494	285373	243280	221013	224855	264181	232030	294971	254611	171033	198893	198300	192107	315029	285056	328974	266099
_SSST[+80]SDILEPFTVER	A0A1W2P832;B7ZNA3	Ral GTPase-activating protein subunit alpha-1;Garnl1 protein	364138	320973	347128	373204	285454	241534	221538	224721	263391	227685	294702	253814	170157	196718	195307	192898	311934	285056	326769	266288
_SS[+80]STSDILEPFTVER	A0A1W2P832;B7ZNA3	Ral GTPase-activating protein subunit alpha-1;Garnl1 protein	338193	295056	319242	344129	264202	226375	205382	208321	242196	212229	272707	235762	157735	183290	185215	176789	290692	261717	302770	166889
_RGS[+80]SPGSLEIPK	A0A1W2P832;B7ZNA3	Ral GTPase-activating protein subunit alpha-1;Garnl1 protein	358377	399210	391832	389062	298079	287496	277371	282132	254027	312963	294923	283972	174725	185249	207924	199553	287532	285153	256601	263007
_S[+80]IGEC[+57]ALPSAYIR	A0A1W2P832;B7ZNA3	Ral GTPase-activating protein subunit alpha-1;Garnl1 protein	134050	124004	123573	116026	53699	55926.5	43306.4	55014.1	54737.5	74863.2	75596.6	59388.1	34398.9	28990.5	43725.4	28548	69762.6	71202.1	84127.1	66434.1
_RGS[+80]SPGSLEIPKDLPDILNK	A0A1W2P832;B7ZNA3	Ral GTPase-activating protein subunit alpha-1;Garnl1 protein	23307.5	23623.2	21712.2	24746.7	34779.8	33605.7	34606	34583.3	26940.2	30790.1	22997.7	24795.9	30621.1	33451.7	26810.9	33736.6	47623.9	40411.6	37337.9	50773.9
_HFSQSEDT[+80]GNEVFGALHEEQPLPR	A0A1W2P832;B7ZNA3	Ral GTPase-activating protein subunit alpha-1;Garnl1 protein	38071.9	39215.4	37004.5	44511.6	37642.3	34550.7	37479.3	34101.1	64702.5	67707.1	73981.1	75325.5	39349.8	41633.9	36914.9	41614.2	89608.7	83253.7	87801.2	85533.3
_HFS[+80]QSEDTGNEVFGALHEEQPLPR	A0A1W2P832;B7ZNA3	Ral GTPase-activating protein subunit alpha-1;Garnl1 protein	38860.6	30949.7	29977.2	36516.4	32571.1	30859.6	29418.3	29224.7	52599.4	56977.1	63701.3	57785.2	32209.5	30852.8	33102.5	32496.9	70970.2	67782.5	72371.6	69317.6
_RQES[+80]GSSLEPPSGLALEDGAHVLR	A0A1W2P8E9;F8VQF9;Q3TLI0	Trafficking protein particle complex subunit 10 (Fragment);Trafficking protein particle complex subunit 10;Trafficking protein particle complex subunit 10	936067	942805	939881	827478	895775	1.02068e+06	872597	919504	1.07409e+06	1.15993e+06	1.17429e+06	1.11113e+06	1.25504e+06	1.1239e+06	1.17185e+06	1.32418e+06	1.0025e+06	978003	902534	1.08692e+06
_RQESGS[+80]SLEPPSGLALEDGAHVLR	A0A1W2P8E9;F8VQF9;Q3TLI0	Trafficking protein particle complex subunit 10 (Fragment);Trafficking protein particle complex subunit 10;Trafficking protein particle complex subunit 10	924132	916384	908465	809144	880267	991017	838461	887598	1.03847e+06	1.13527e+06	1.15789e+06	1.06703e+06	1.2074e+06	1.07488e+06	1.15744e+06	1.26882e+06	967473	932950	882464	1.04111e+06
_SPS[+80]DNSLNTTGIIC[+57]R	A0A1W2P8E9;F8VQF9;Q3TLI0	Trafficking protein particle complex subunit 10 (Fragment);Trafficking protein particle complex subunit 10;Trafficking protein particle complex subunit 10	174141	172826	158304	151673	144812	114785	95487.7	98972.5	146543	160486	175767	152325	130067	131686	142750	132731	108313	98101.8	113072	115568
_SPSDNS[+80]LNTTGIIC[+57]R	A0A1W2P8E9;F8VQF9;Q3TLI0	Trafficking protein particle complex subunit 10 (Fragment);Trafficking protein particle complex subunit 10;Trafficking protein particle complex subunit 10	140909	139819	128749	122337	117278	87802.7	77435.8	79899.9	119822	129123	141222	123672	104565	105622	113086	105450	87442.7	80783	91274.6	93881.4
_SNS[+80]VEKPVSSLLSR	A0A1Y7VJA2;E9PVP4;F8WJB9;P70429;Q6PB99	Ena/VASP-like protein (Fragment);Ena/VASP-like protein;Ena/VASP-like protein;Ena/VASP-like protein;Ena-vasodilator stimulated phosphoprotein	1.39219e+06	1.31734e+06	1.47812e+06	1.35312e+06	1.5935e+06	1.32351e+06	1.51254e+06	1.41847e+06	1.41392e+06	1.68065e+06	1.50871e+06	1.38995e+06	1.8756e+06	1.92004e+06	2.11877e+06	1.65043e+06	1.04173e+06	1.02452e+06	1.07261e+06	1.02007e+06
_S[+80]NSVEKPVSSLLSR	A0A1Y7VJA2;E9PVP4;F8WJB9;P70429;Q6PB99	Ena/VASP-like protein (Fragment);Ena/VASP-like protein;Ena/VASP-like protein;Ena/VASP-like protein;Ena-vasodilator stimulated phosphoprotein	1.16371e+06	1.10991e+06	1.25753e+06	1.18142e+06	1.48223e+06	1.13303e+06	1.30544e+06	1.21078e+06	1.26371e+06	1.54774e+06	1.3889e+06	1.23753e+06	1.64845e+06	1.70819e+06	1.93596e+06	1.43999e+06	909545	880583	982991	886190
_QPS[+80]LLVDPAQETVR	A0A1Y7VJU3;A0A1Y7VP85;O54917;Q8BS58;Q8K455	Transcription factor E2F6;Transcription factor E2F6;Transcription factor E2F6;Uncharacterized protein;Transcription factor E2F6	1.05312e+06	1.07226e+06	1.08479e+06	1.08311e+06	915924	873798	850791	920856	601368	647960	694475	654643	471305	484872	570703	495148	674716	597966	709377	628257
_KTEMDKSPFNS[+80]PSPQDSPR	A0A1Y7VK55;P70255;Q3UHA6	Nuclear factor 1;Nuclear factor 1 C-type;Nuclear factor 1	39496.8	37624.1	36458.5	54060.8	68462.7	75226.5	80661.6	92768.1	72240.1	96765.4	95200.6	84310.7	51546.4	59789.2	48054.9	56805.5	2782.57	11491.6	49597.8	53858.6
_KTEMDKSPFNSPS[+80]PQDSPR	A0A1Y7VK55;P70255;Q3UHA6	Nuclear factor 1;Nuclear factor 1 C-type;Nuclear factor 1	33112.4	33382.7	34292.2	46340.9	54095	66484	75716.2	86850.7	67374.8	89636.4	48017	79139.1	44710.7	46017	44593.8	49176.8	57781.7	54593.9	44833	58007.4
_KT[+80]EMDKSPFNSPSPQDSPR	A0A1Y7VK55;P70255;Q3UHA6	Nuclear factor 1;Nuclear factor 1 C-type;Nuclear factor 1	36885.5	31455.1	34531.1	38198.9	52776	54751.8	51593.7	57343	50752.7	48818.7	45932.1	31553.9	42960.2	39495.3	37870.7	31296.2	32704	31312.7	15453.9	26885.4
_SPFNSPS[+80]PQDSPR	A0A1Y7VK55;P70255;Q3UHA6	Nuclear factor 1;Nuclear factor 1 C-type;Nuclear factor 1	61216.2	61003.3	58054.4	75113.7	61249.4	93090.2	92611	91137.1	72785.7	91249.9	85501.4	77642.3	42014.2	55114.3	41433.5	54741.4	63764.2	40090.6	37822.5	64447.6
_TEMDKSPFNSPS[+80]PQDSPR	A0A1Y7VK55;P70255;Q3UHA6	Nuclear factor 1;Nuclear factor 1 C-type;Nuclear factor 1	16319.4	13706	15574.8	20491.1	43882	33730.6	36558.9	33890.1	33765.3	37935.9	31577.5	32757.9	32527.2	34211.2	30829.5	27109.1	29785.1	19123.3	33382.4	25383.1
_TEMDKS[+80]PFNSPSPQDSPR	A0A1Y7VK55;P70255;Q3UHA6	Nuclear factor 1;Nuclear factor 1 C-type;Nuclear factor 1	14131	11901.4	11694.1	12686.4	36764.1	28972.9	31551	28853.1	30230.2	31877.7	27333	28960.1	28277.4	29061.8	26700.9	23148	23382.9	16333	29281.6	22848.7
_NWTEDIEGGIS[+80]SPVKK	A0A1Y7VK55;P70255;Q3UHA6	Nuclear factor 1;Nuclear factor 1 C-type;Nuclear factor 1	11212.9	9243.89	10447.6	10890.9	25501.4	27970.6	25571.7	25034.9	39481.9	43254.2	39130.5	41269	21041.7	23907.5	25208.5	24986	33932.6	28951.9	31798.6	30519.3
_LPVSSS[+80]TSNLHVDR	A0A1Y7VL44;E9Q6P5	Tetratricopeptide repeat protein 7B	227318	238117	217656	207406	146413	132384	135274	128542	177110	178011	201491	168134	95975.8	94192	91862.3	98184.3	75192.6	66939.9	67849.7	77415.3
_LPVSSSTS[+80]NLHVDR	A0A1Y7VL44;E9Q6P5	Tetratricopeptide repeat protein 7B	235253	220181	215601	199939	117920	125592	136030	133656	140231	148139	167780	130466	107350	93883.2	100691	89164.2	68387.6	77262	64159.1	71251.5
_VEQALSEVASS[+80]LQS[+80]SAPK	A0A1Y7VL44;E9Q6P5	Tetratricopeptide repeat protein 7B	56906.4	42191	49389.7	53713.7	49735	40554.2	41525.5	42823.5	63823.9	60030.5	67914	62902.3	43772.6	43791.4	50538.8	36619	52929.4	49809.7	51364.7	46812.1
_VEQALSEVAS[+80]SLQSSAPK	A0A1Y7VL44;E9Q6P5	Tetratricopeptide repeat protein 7B	41649.9	37832.5	35474.1	40815.1	40756.4	35704.4	40678	39043.7	47286.9	49199.4	49524.8	47159.5	39604.1	37814.6	41253.7	37804.7	47651.1	61398.1	36709.8	72065.7
_VEQALSEVASS[+80]LQSSAPK	A0A1Y7VL44;E9Q6P5	Tetratricopeptide repeat protein 7B	33262.8	31778.2	31335.1	35820.9	37855.3	30836.5	34108.5	33428.7	39018.4	42415.8	43664.8	38642.1	33334.4	31052.6	36313.2	33898.7	43103.8	53090	32577.7	65876.5
_GLC[+57]LEKLPVSS[+80]STSNLHVDR	A0A1Y7VL44;E9Q6P5	Tetratricopeptide repeat protein 7B	71993.2	56854.4	67539.2	71705.5	50001.8	53222.5	50191.2	51619.3	68901.6	59337.3	59414.3	63518.7	51652.5	49383.2	37116	47358.9	34503.1	39093.3	37734.9	43404.1
_GLC[+57]LEKLPVSSS[+80]TSNLHVDR	A0A1Y7VL44;E9Q6P5	Tetratricopeptide repeat protein 7B	71795.9	56130	67423.9	71549.7	49958.7	53211.2	49886.9	51455.2	69130.3	59928.4	59414.3	63614.5	51523.1	49383.2	36799.1	47358.9	34470.4	38518.6	37734.9	43319.7
_LPVSSS[+80]TSNLHVDREQDVITC[+57]YEK	A0A1Y7VL44;E9Q6P5	Tetratricopeptide repeat protein 7B	29254.1	25955.8	23160.2	26462.7	19641	20174.3	18065.2	21024	30307.4	29995	32024.1	30865.1	25791.7	24494.2	28764.9	26650.5	23325.2	21091.3	27683.4	22175.6
_GLC[+57]LEKLPVSS[+80]STSNLHVDREQDVITC[+57]YEK	A0A1Y7VL44;E9Q6P5	Tetratricopeptide repeat protein 7B	7519.12	8774.53	8682.79	7928.79	4677.11	11426.5	11289.9	10500.2	22272.7	19006.8	18509.6	20773	22254.8	23396.6	15824.8	25238.1	22489.8	23740.3	24161.3	23846.6
_FLQDHGS[+80]DSFLAEHK	A0A1Y7VLK0;Q3UBU9;Q62446	Peptidylprolyl isomerase;Peptidylprolyl isomerase;Peptidyl-prolyl cis-trans isomerase FKBP3	74237.8	77035.1	73116.5	73396.4	59170.5	69088	71699.4	69641.5	54392.3	30052.9	57681.1	61086.7	52877.6	49094.4	51766.5	52998.2	57157.6	58693.8	44525.6	55544.5
_FLQDHGSDS[+80]FLAEHK	A0A1Y7VLK0;Q3UBU9;Q62446	Peptidylprolyl isomerase;Peptidylprolyl isomerase;Peptidyl-prolyl cis-trans isomerase FKBP3	26772	28864.2	27660.3	23927.8	36345.3	24832.6	25882.5	29346.1	16581.3	25268.3	22021.3	6491.34	16088	22707.3	20609.8	17937	14416	15152.4	4027.93	13705.3
_TES[+80]LVIPSTR	A0A1Y7VLZ7;E9Q7E9;Q3V3Q7	Phosphofurin acidic cluster sorting protein 2	145715	182891	174702	161213	115055	111790	107866	116817	123022	105014	120113	117332	113706	110864	110457	105048	60839.8	45831.1	67408.2	52425.9
_LRPY[+80]FEGLSHSSSQTEIGSIHSAR	A0A1Y7VLZ7;E9Q7E9;Q3V3Q7	Phosphofurin acidic cluster sorting protein 2	111465	134237	139723	114773	68232.2	105465	126353	132716	73981.6	38249.8	45597.7	84520.8	92626.4	88473.4	60848.9	93670.1	95386.7	104547	90173.8	100292
_RNS[+80]IEIAGLTHGFEGLR	A0A1Y7VNU2;G5E8J4;Q05DI4;Q4KML9;Q62136;Q7TMG1	Tyrosine-protein phosphatase (Fragment);Tyrosine-protein phosphatase non-receptor type;Ptpn21 protein (Fragment);Tyrosine-protein phosphatase non-receptor type;Tyrosine-protein phosphatase non-receptor type 21;Ptpn21 protein (Fragment)	34418.6	40485.9	32846.9	33822.3	47337	47949.3	40529.6	49788.7	35442.1	31638.6	39755.3	34955.3	28925.2	29861.6	26603.3	31815.1	27419.6	27122.3	27382.2	29515
_VRPNSDLSNSTGQS[+80]PHHK	A0A1Y7VNZ6;Q03141;Q9JKE5	Non-specific serine/threonine protein kinase;MAP/microtubule affinity-regulating kinase 3;Non-specific serine/threonine protein kinase	33539.6	31015.2	36442.5	35893.4	47363.1	64170.1	47084	46676.6	32304.4	30704.6	35218	30288.8	22493.1	22402.6	24455.1	24464.7	34891.1	33949.7	25828.1	40520.3
_SSS[+80]SVHLMEPQTTVVHNATDGIK	A0A286YCB8	Calcium/calmodulin-dependent protein kinase type II subunit gamma (Fragment)	91621.4	86154.8	78344.9	82562.3	85420.9	95220	90850	86505.9	95336.8	90748.2	97266.8	101801	107515	103481	111704	103589	66318.9	70116.2	60515	73750.9
_SSSS[+80]VHLMEPQTTVVHNATDGIK	A0A286YCB8	Calcium/calmodulin-dependent protein kinase type II subunit gamma (Fragment)	91621.4	86154.9	78344.9	82562.2	85420.9	95220	90850	86505.9	95336.8	90748.2	97266.8	101801	107515	103481	111704	103589	66318.9	70116.3	60515.1	73750.9
_SS[+80]SSVHLMEPQTTVVHNATDGIK	A0A286YCB8	Calcium/calmodulin-dependent protein kinase type II subunit gamma (Fragment)	62921.4	57595.7	54275.1	57947.2	58612.4	64628.3	63740.2	63422.8	65291.4	60084.7	66169.5	67492.4	74855.3	71784.2	79392.5	75308	43857.7	46067	41849.8	47354
_IQQFDDGGS[+80]DEEDIWEEK	A0A286YCG3;G5E8R4;Q922D4	Serine/threonine-protein phosphatase 6 regulatory subunit 3 (Fragment);SAPS domain family, member 3, isoform CRA_c;Serine/threonine-protein phosphatase 6 regulatory subunit 3	41853.6	37376.4	33708.2	39248.2	62840	50206.6	44914.6	44359.5	51657.8	46501.5	55986.5	44650.2	48883.2	45066.2	63509.4	51947.5	51103.1	44132.2	55065.5	43320.7
_GTPS[+80]SSPVSPQESPK	A0A286YCI8;D3Z5J3;E9PYX6;Q62417	Sorbin and SH3 domain-containing protein 1	216112	216424	233899	198234	232334	220936	222634	213445	395831	344421	357209	329869	286887	300543	306551	330922	238016	232867	268448	233357
_GT[+80]PSSSPVSPQESPK	A0A286YCI8;D3Z5J3;E9PYX6;Q62417	Sorbin and SH3 domain-containing protein 1	154995	282753	307830	175372	100895	140967	481156	268327	417100	431443	431462	213069	158812	146316	106946	336686	261890	132037	137887	134116
_GTPSSSPVS[+80]PQESPK	A0A286YCI8;D3Z5J3;E9PYX6;Q62417	Sorbin and SH3 domain-containing protein 1	156403	180000	172465	173727	118144	128926	120671	106627	228573	169757	182495	198688	145769	132023	142380	156908	143798	129130	145961	129177
_GTPSSSPVSPQES[+80]PK	A0A286YCI8;D3Z5J3;E9PYX6;Q62417	Sorbin and SH3 domain-containing protein 1	155074	178151	173379	172151	106433	125259	91879.2	103853	201630	162684	173552	190603	141320	128473	133187	156875	143447	125570	143045	124195
_GTPSSSPVSPQES[+80]PKHESK	A0A286YCI8;D3Z5J3;E9PYX6;Q62417	Sorbin and SH3 domain-containing protein 1	383971	396660	405357	376262	342507	305491	244197	257499	405572	356368	356732	331443	287928	309740	292688	445819	411590	425821	467629	485337
_GTPSSS[+80]PVSPQESPKHESK	A0A286YCI8;D3Z5J3;E9PYX6;Q62417	Sorbin and SH3 domain-containing protein 1	183942	35764.7	38461.7	185817	38017.8	38263.3	173495	182573	161937	53591.8	192402	40116.2	158797	177635	180842	38277.7	183247	43247.9	190765	48769.2
_GTPSSSPVS[+80]PQES[+80]PKHESK	A0A286YCI8;D3Z5J3;E9PYX6;Q62417	Sorbin and SH3 domain-containing protein 1	87461.9	88864	88409.1	78679.1	102423	108506	79839.3	82157.5	117655	97883.6	120157	100774	101008	98618.1	109338	122247	107401	136077	141897	137093
_SAT[+80]LPLPAR	A0A286YCI8;D3Z5J3;E9PYX6;Q62417	Sorbin and SH3 domain-containing protein 1	288951	310566	266162	274052	200108	206741	214310	216331	174305	174789	176105	172503	158822	154575	149992	139311	99872.6	117832	122622	111348
_DIS[+80]PEEIDLKNEPWYK	A0A286YCI8;D3Z5J3;E9PYX6;Q62417	Sorbin and SH3 domain-containing protein 1	27234.4	29181.8	28088.6	31028.7	43226.3	33292	31505.7	35696.8	66570.7	62690.8	65580.1	57939.3	61999	60334.4	73986.8	59853.3	59761.9	57524	57112.3	58037.3
_DIS[+80]PEEIDLK	A0A286YCI8;D3Z5J3;E9PYX6;Q62417	Sorbin and SH3 domain-containing protein 1	53316.2	53028.2	59185	53243.5	30564.1	28048.1	27882.7	26735.4	40548.8	39936.8	41489.7	41494.2	31052.4	31676	27198.2	29069.7	28009.6	23062.7	22844.8	27880
_SLS[+80]SPTVTLSAPLEGAK	A0A286YCM8;E9PXB7;G3X9H8;Q3TQK9;Q8CFI0	E3 ubiquitin-protein ligase NEDD4-like;E3 ubiquitin-protein ligase NEDD4-like;E3 ubiquitin-protein ligase;Uncharacterized protein (Fragment);E3 ubiquitin-protein ligase NEDD4-like	215816	196534	176957	184963	181581	166580	161751	157456	117196	120007	123839	117879	136554	135328	158536	143800	97149.1	95821.8	111298	104621
_S[+80]ALFAQLNQGEAITK	A0A286YCS6;D3YTR7;Q8BKZ3;Q9CYT6	Adenylyl cyclase-associated protein 2;Adenylyl cyclase-associated protein;Adenylyl cyclase-associated protein;Adenylyl cyclase-associated protein 2	88046.2	86291.7	91319.8	94187.7	60538.8	52289.4	53501.7	65533.4	49607.4	38259.8	48492.3	47091.6	26106.4	30015.1	38632.5	28879.8	42706.8	36380	36477.7	38889.2
_S[+80]SGLQPQGAPEVR	A0A286YCV9;E9Q4K7;Q6A029	Kinesin family member 13B;Kinesin family member 13B;MKIAA0639 protein (Fragment)	541111	510208	524458	492903	529574	503681	469614	505872	596607	498257	487758	560998	537891	522023	532835	606201	578428	446301	541548	527290
_SS[+80]GLQPQGAPEVR	A0A286YCV9;E9Q4K7;Q6A029	Kinesin family member 13B;Kinesin family member 13B;MKIAA0639 protein (Fragment)	493981	465776	479926	454550	490418	464675	430612	466745	551611	455748	447549	518356	492207	483041	488500	558477	532846	406644	495386	452815
_LEVT[+80]SDSEDASEVPEWLR	A0A286YCV9;E9Q4K7;Q6A029	Kinesin family member 13B;Kinesin family member 13B;MKIAA0639 protein (Fragment)	117863	141003	116869	124224	141557	121856	133500	139492	151317	134786	149542	136826	150855	172871	164415	185685	97790.7	110514	134840	111784
_LEVTS[+80]DSEDASEVPEWLR	A0A286YCV9;E9Q4K7;Q6A029	Kinesin family member 13B;Kinesin family member 13B;MKIAA0639 protein (Fragment)	115821	138447	116911	124289	142802	121751	132919	139856	151340	134756	149553	135445	150475	170110	162346	185623	96617.9	111267	132397	110581
_LEVTSDS[+80]EDASEVPEWLR	A0A286YCV9;E9Q4K7;Q6A029	Kinesin family member 13B;Kinesin family member 13B;MKIAA0639 protein (Fragment)	115190	138495	117071	124710	141103	121649	132955	139982	152140	134744	149542	135445	150431	170110	161443	185623	94998.6	110048	132793	112399
_LEVTSDSEDAS[+80]EVPEWLR	A0A286YCV9;E9Q4K7;Q6A029	Kinesin family member 13B;Kinesin family member 13B;MKIAA0639 protein (Fragment)	113707	139222	115373	126564	139264	121589	131775	137547	152597	132668	149886	136750	140428	170168	162094	185329	96616.6	109816	133690	112717
_SIS[+80]SPSMNR	A0A286YCV9;E9Q4K7;Q6A029	Kinesin family member 13B;Kinesin family member 13B;MKIAA0639 protein (Fragment)	110923	95535.3	95942.2	94191	125983	140363	145298	137504	67009.2	70225.3	67611.7	80821.6	77681.3	74453.8	83820.9	85678.9	71069.4	59065.8	81821.8	60356
_RRS[+80]S[+80]GLQPQGAPEVR	A0A286YCV9;E9Q4K7;Q6A029	Kinesin family member 13B;Kinesin family member 13B;MKIAA0639 protein (Fragment)	66724.9	73246.6	74291	73819.8	96383.8	93496.3	92931.4	92145	24088.1	42032.3	52593.5	30606.8	84785.2	91808.6	89089.3	61063.2	47032.4	60349	45195.5	52830.8
_APLLSEPASAVPT[+80]SPFR	A0A286YCV9;E9Q4K7;Q6A029	Kinesin family member 13B;Kinesin family member 13B;MKIAA0639 protein (Fragment)	69995.8	61591.4	57135.7	65909.2	66149.7	72503.6	74460.1	76820.5	71042.9	69348.5	64008.7	65339.8	62672.8	62023.7	59099	56828.9	35906	34260.3	34613.5	36700.7
_GS[+80]PPDC[+57]TC[+57]VPAGDTVISEVK	A0A286YD76;Q69ZZ9	Microtubule-actin cross-linking factor 1 (Fragment);Uncharacterized protein KIAA0754	22868.5	27412.9	22807.5	27850	32818.2	28845.3	31726.2	30058.1	45296.7	50800.8	56919.5	43977.7	37849.8	35737.5	44650.1	31612.9	23202.2	22297.4	24886.2	22855.7
_GIS[+80]QTNLITTVTPEKK	A0A286YD84;A0A286YDY4;A7YY80;D0VYV6;D0VYV7;Q9WV92;V6BQR3	Band 4.1-like protein 3 (Fragment);Band 4.1-like protein 3 (Fragment);130kDa Protein 4.1B MEF cell isoform;Erythrocyte protein band 4.1-like 3 isoform B;Erythrocyte protein band 4.1-like 3 isoform C;Band 4.1-like protein 3;60kDa 4.1B MEF cell isoform (Fragment)	287397	306307	285280	252083	299752	261058	265229	251746	300704	319905	346633	306369	244266	243859	300606	239878	217740	207398	200232	216605
_GISQT[+80]NLITTVTPEK	A0A286YD84;A0A286YDY4;A7YY80;D0VYV6;D0VYV7;Q9WV92;V6BQR3	Band 4.1-like protein 3 (Fragment);Band 4.1-like protein 3 (Fragment);130kDa Protein 4.1B MEF cell isoform;Erythrocyte protein band 4.1-like 3 isoform B;Erythrocyte protein band 4.1-like 3 isoform C;Band 4.1-like protein 3;60kDa 4.1B MEF cell isoform (Fragment)	87141.4	81303.1	72274.1	85287	88086.5	88801.7	88240.8	86470.5	106527	99276.5	123186	99526.3	78092.3	81294.1	93633.6	78639.7	71901.6	67840.8	66773.5	74915
_VESTSVGSIS[+80]PGGAK	A0A286YD84;A0A286YDY4;A7YY80;D0VYV6;D0VYV7;Q9WV92;V6BQR3	Band 4.1-like protein 3 (Fragment);Band 4.1-like protein 3 (Fragment);130kDa Protein 4.1B MEF cell isoform;Erythrocyte protein band 4.1-like 3 isoform B;Erythrocyte protein band 4.1-like 3 isoform C;Band 4.1-like protein 3;60kDa 4.1B MEF cell isoform (Fragment)	57166.2	63667.8	72941.2	79582.2	68152.2	53059	59152.9	59497.6	1686.78	46784.8	28642.3	34539.1	984.594	40921.5	42238.8	30576.1	32480.3	34079.3	27479.2	38764.6
_TISSSPS[+80]IESLPGGR	A0A286YDB3;Q3U325;Q4KMV6;Q571D8;Q80XQ2	TBC1 domain family member 5;Uncharacterized protein;Tbc1d5 protein;MKIAA0210 protein (Fragment);TBC1 domain family member 5	731003	733631	768401	732244	651956	574395	541046	563372	556182	513042	569417	542591	563245	592873	562110	502905	555238	562023	560184	554959
_TISSS[+80]PSIESLPGGR	A0A286YDB3;Q3U325;Q4KMV6;Q571D8;Q80XQ2	TBC1 domain family member 5;Uncharacterized protein;Tbc1d5 protein;MKIAA0210 protein (Fragment);TBC1 domain family member 5	717042	717782	752335	716034	639063	562602	529294	552760	546352	502974	559924	532185	550769	583066	551665	493161	545227	552016	551220	543677
_TISS[+80]SPSIESLPGGR	A0A286YDB3;Q3U325;Q4KMV6;Q571D8;Q80XQ2	TBC1 domain family member 5;Uncharacterized protein;Tbc1d5 protein;MKIAA0210 protein (Fragment);TBC1 domain family member 5	717140	721919	752387	717821	639063	562581	529231	552895	543585	503814	559174	533321	549023	581927	551526	482760	544764	550837	551056	542914
_TIS[+80]S[+80]SPSIESLPGGR	A0A286YDB3;Q3U325;Q4KMV6;Q571D8;Q80XQ2	TBC1 domain family member 5;Uncharacterized protein;Tbc1d5 protein;MKIAA0210 protein (Fragment);TBC1 domain family member 5	96142.9	90861.5	89219.4	93568.2	85512.3	51741	71667.1	72651.7	96087.1	95684.8	117260	87931.8	71171.4	77048.9	65461.4	64108.3	74099.9	96074.6	113199	124196
_TISSSPS[+80]IES[+80]LPGGR	A0A286YDB3;Q3U325;Q4KMV6;Q571D8;Q80XQ2	TBC1 domain family member 5;Uncharacterized protein;Tbc1d5 protein;MKIAA0210 protein (Fragment);TBC1 domain family member 5	86583.1	87547.8	79903.9	88982.4	83446.2	52335	70844.4	71061.8	94277	95807.3	116752	85959.4	70517.9	74788.5	63562.4	63391.1	1325.33	96687.5	94306.3	113990
_EFTGS[+80]PPPSATKK	A0A286YDB3;Q3U325;Q4KMV6;Q571D8;Q80XQ2	TBC1 domain family member 5;Uncharacterized protein;Tbc1d5 protein;MKIAA0210 protein (Fragment);TBC1 domain family member 5	242319	230413	233840	242794	224588	230219	210368	216592	233051	219355	219680	166300	223609	262335	231450	230808	184171	192117	207208	191347
_EFT[+80]GSPPPSATKK	A0A286YDB3;Q3U325;Q4KMV6;Q571D8;Q80XQ2	TBC1 domain family member 5;Uncharacterized protein;Tbc1d5 protein;MKIAA0210 protein (Fragment);TBC1 domain family member 5	232318	225602	225502	234395	215465	222899	202303	209260	224723	211451	211471	159112	216627	250483	222537	219466	176451	184017	198709	182464
_EFTGS[+80]PPPSATK	A0A286YDB3;Q3U325;Q4KMV6;Q571D8;Q80XQ2	TBC1 domain family member 5;Uncharacterized protein;Tbc1d5 protein;MKIAA0210 protein (Fragment);TBC1 domain family member 5	107319	114096	106059	103414	91895.3	99895	99416.2	96796.1	128879	92325.1	103548	105603	91973.3	101535	75878	114267	85203.7	69375.2	76920.6	69621.1
_SES[+80]MPVQLNK	A0A286YDB3;Q3U325;Q4KMV6;Q571D8;Q80XQ2	TBC1 domain family member 5;Uncharacterized protein;Tbc1d5 protein;MKIAA0210 protein (Fragment);TBC1 domain family member 5	98541.7	95986.6	92661.8	102251	134573	113512	114335	109921	98504.6	89662.5	98981.3	89760.1	42996.9	46572.5	42260.7	43895.8	66526.6	65063	66511.6	53965.5
_AYT[+80]HQVVTR	A0A286YDC0;Q03147;Q3THG5;Q8CAC4	Cyclin-dependent kinase 7;Cyclin-dependent kinase 7;Cyclin-dependent kinase 7 (Homolog of Xenopus MO15 cdk-activating kinase);Uncharacterized protein	195142	180241	144074	202575	71764.7	0	189699	196028	137377	93963.3	17430.4	175876	187299	180944	171786	167908	78355.7	78501.6	10286.5	50669.1
_S[+80]DGGVKEPQTTVVHNATDGIK	A0A286YDL6;Q6ZWS7	Calcium/calmodulin-dependent protein kinase type II subunit gamma (Fragment);Uncharacterized protein	50872.3	56374.3	51356	48936.1	42441.9	55532.2	53687.7	51989.9	55052.4	59877.6	55835.1	51289.9	31798.6	33994	38094.8	40285.2	46008.8	45206.8	38859.2	58484.6
_KAAS[+80]SANLLLR	A0A286YDN1;Q8VC03	Echinoderm microtubule-associated protein-like 3	219572	224430	217024	265539	267888	219638	226826	218927	161637	160641	186241	142303	243618	240713	238213	255935	124075	132145	122868	135185
_AAS[+80]SANLLLR	A0A286YDN1;Q8VC03	Echinoderm microtubule-associated protein-like 3	177479	174553	174487	162380	156038	190319	173039	176973	115365	106305	105402	121690	141722	142605	124041	112971	88278.4	87612.8	77665.7	79151.9
_KLS[+80]VGAYVSSVR	A0AUN0;G3X928;Q4G0C0;Q6NZC7	Sec23ip protein (Fragment);SEC23-interacting protein;Sec23 interacting protein;SEC23-interacting protein	1.48297e+06	1.50337e+06	1.28594e+06	1.09654e+06	701206	753949	665830	608160	667901	604393	655793	573011	656200	599281	694415	627708	498418	479988	564700	447062
_SQDVAIS[+80]PQQQQC[+57]SK	A0ELI5;Q8K2D3	Uncharacterized protein;Enhancer of mRNA-decapping protein 3	30150.6	33508.8	28970.1	33769.8	62009	59450.1	56354.6	58739.9	59421.6	47535.8	50347.9	50782.6	58994.8	53847	61268	74595.9	40838.3	33779.7	44919.1	30537.2
_TQT[+80]PPLGQTPQLGLK	A0JNY7;F7CBP1;G3XA17;Q3U9U9;Q3URI0;Q62448	Eukaryotic translation initiation factor 4, gamma 2;Eukaryotic translation initiation factor 4 gamma 2;Eukaryotic translation initiation factor 4 gamma 2;Uncharacterized protein (Fragment);Uncharacterized protein (Fragment);Eukaryotic translation initiation factor 4 gamma 2	2.48366e+06	2.4741e+06	2.4959e+06	2.4263e+06	2.23624e+06	2.63315e+06	2.80219e+06	2.60346e+06	1.76e+06	2.6445e+06	2.58521e+06	2.72265e+06	2.3602e+06	2.51742e+06	2.80865e+06	2.54134e+06	1.36597e+06	1.45447e+06	1.45464e+06	1.29142e+06
_MDRDPLGGLADMFGQMPGS[+80]GIGTGPGVIQDRFSPTMGR	A0JNY7;F7CBP1;G3XA17;Q3U9U9;Q3URI0;Q62448	Eukaryotic translation initiation factor 4, gamma 2;Eukaryotic translation initiation factor 4 gamma 2;Eukaryotic translation initiation factor 4 gamma 2;Uncharacterized protein (Fragment);Uncharacterized protein (Fragment);Eukaryotic translation initiation factor 4 gamma 2	24196.7	31431.4	41531.5	8325.5	155792	126887	155973	128926	129716	119675	161479	126009	203255	129697	175440	193153	48395.1	47603.7	62062.7	56163.8
_MDRDPLGGLADMFGQMPGSGIGT[+80]GPGVIQDRFSPTMGR	A0JNY7;F7CBP1;G3XA17;Q3U9U9;Q3URI0;Q62448	Eukaryotic translation initiation factor 4, gamma 2;Eukaryotic translation initiation factor 4 gamma 2;Eukaryotic translation initiation factor 4 gamma 2;Uncharacterized protein (Fragment);Uncharacterized protein (Fragment);Eukaryotic translation initiation factor 4 gamma 2	15729.7	20870.6	28854.1	6726	108125	90999.7	109046	94650	96196.3	87804	115709	89816.7	150654	97553.5	130397	141066	35729.6	35361.2	46434	42886
_TVQAGDS[+80]PSAVR	A0PJK7;Q8VHF2	Cadherin-related family member 5	373706	416913	397274	395108	249840	252083	226365	234904	182867	183380	211032	182828	224109	229656	243639	213224	225071	231979	253270	166236
_TVQAGDSPS[+80]AVR	A0PJK7;Q8VHF2	Cadherin-related family member 5	161033	181664	174346	165344	85042.4	85279.5	83956.9	96043.7	66608.6	66933.3	78134.4	65263.2	88053.9	86208.7	81012	78446.1	101554	96331.9	116792	66806.5
_RGES[+80]LDNLDSQRPGSWR	A0T1J8;B7ZN52;E9PYF4;E9PYI7;F6TFN2;F6VG99;Q6ZQ32	LIM domain only 7;Lmo7 protein;LIM domain only 7;LIM domain only 7;LIM domain only 7 (Fragment);LIM domain only 7 (Fragment);MKIAA0858 protein (Fragment)	961058	1.02226e+06	1.03081e+06	981434	1.19119e+06	1.64343e+06	1.54203e+06	1.68461e+06	1.94826e+06	1.72557e+06	1.90874e+06	2.03204e+06	2.04956e+06	2.01779e+06	2.09566e+06	2.11184e+06	1.0451e+06	1.12523e+06	910635	1.09942e+06
_SHS[+80]PSMSQSGSQLR	A0T1J8;B7ZN52;E9PYF4;E9PYI7;F6TFN2;F6VG99;Q6ZQ32	LIM domain only 7;Lmo7 protein;LIM domain only 7;LIM domain only 7;LIM domain only 7 (Fragment);LIM domain only 7 (Fragment);MKIAA0858 protein (Fragment)	683087	738803	748414	712731	986916	958926	833746	784720	1.39956e+06	1.32107e+06	1.53173e+06	1.4275e+06	1.47593e+06	1.37514e+06	1.37946e+06	1.45006e+06	540460	600976	729403	654207
_SHSPS[+80]MSQSGSQLR	A0T1J8;B7ZN52;E9PYF4;E9PYI7;F6TFN2;F6VG99;Q6ZQ32	LIM domain only 7;Lmo7 protein;LIM domain only 7;LIM domain only 7;LIM domain only 7 (Fragment);LIM domain only 7 (Fragment);MKIAA0858 protein (Fragment)	150227	165415	138886	154172	176864	166628	192241	172315	152321	286141	254539	181782	368292	310944	309794	127900	81755.3	82615.7	114451	101083
_SAS[+80]VNKEPIC[+57]LPGIMR	A0T1J8;B7ZN52;E9PYF4;E9PYI7;F6TFN2;F6VG99;Q6ZQ32	LIM domain only 7;Lmo7 protein;LIM domain only 7;LIM domain only 7;LIM domain only 7 (Fragment);LIM domain only 7 (Fragment);MKIAA0858 protein (Fragment)	934275	1.05034e+06	1.00703e+06	1.00018e+06	924958	1.15626e+06	1.19274e+06	1.17766e+06	1.46721e+06	1.4251e+06	1.2999e+06	1.59326e+06	1.86963e+06	1.72649e+06	1.66208e+06	1.7762e+06	713738	696084	683522	729014
_SRS[+80]TTELNDPLIEK	A0T1J8;B7ZN52;E9PYF4;E9PYI7;F6TFN2;F6VG99;Q6ZQ32	LIM domain only 7;Lmo7 protein;LIM domain only 7;LIM domain only 7;LIM domain only 7 (Fragment);LIM domain only 7 (Fragment);MKIAA0858 protein (Fragment)	151978	148005	133696	150635	229488	189171	162747	176177	245852	297949	279449	253021	336682	339759	342600	279871	136084	132839	163245	155760
_SRST[+80]TELNDPLIEK	A0T1J8;B7ZN52;E9PYF4;E9PYI7;F6TFN2;F6VG99;Q6ZQ32	LIM domain only 7;Lmo7 protein;LIM domain only 7;LIM domain only 7;LIM domain only 7 (Fragment);LIM domain only 7 (Fragment);MKIAA0858 protein (Fragment)	151366	147045	130834	149617	228839	188379	161524	176166	242847	295375	277814	251197	333077	338278	341192	276812	136466	132612	163616	155825
_SRSTT[+80]ELNDPLIEK	A0T1J8;B7ZN52;E9PYF4;E9PYI7;F6TFN2;F6VG99;Q6ZQ32	LIM domain only 7;Lmo7 protein;LIM domain only 7;LIM domain only 7;LIM domain only 7 (Fragment);LIM domain only 7 (Fragment);MKIAA0858 protein (Fragment)	171292	169510	153603	175878	220416	210706	189016	195759	265895	291700	275479	273039	344312	354833	363493	292476	328045	345588	347374	391097
_ATFSSMSGLDSVSDSGEGRGS[+80]PLR	A0T1J8;B7ZN52;E9PYF4;E9PYI7;F6TFN2;F6VG99;Q6ZQ32	LIM domain only 7;Lmo7 protein;LIM domain only 7;LIM domain only 7;LIM domain only 7 (Fragment);LIM domain only 7 (Fragment);MKIAA0858 protein (Fragment)	267607	315045	287409	290026	288681	328384	291259	291938	328076	519016	430795	574171	559478	551880	529125	718007	225615	221882	218656	210783
_S[+80]TTELNDPLIEK	A0T1J8;B7ZN52;E9PYF4;E9PYI7;F6TFN2;F6VG99;Q6ZQ32	LIM domain only 7;Lmo7 protein;LIM domain only 7;LIM domain only 7;LIM domain only 7 (Fragment);LIM domain only 7 (Fragment);MKIAA0858 protein (Fragment)	172811	185878	185267	174159	133868	118884	108130	122831	227367	235519	269203	217300	172109	193193	212111	178511	128709	102018	125636	107892
_ST[+80]TELNDPLIEK	A0T1J8;B7ZN52;E9PYF4;E9PYI7;F6TFN2;F6VG99;Q6ZQ32	LIM domain only 7;Lmo7 protein;LIM domain only 7;LIM domain only 7;LIM domain only 7 (Fragment);LIM domain only 7 (Fragment);MKIAA0858 protein (Fragment)	162771	174996	172598	161950	125698	109917	99366.2	113676	205288	218390	250928	202407	160423	179497	199139	167753	120975	94122.2	117608	101118
_LAPS[+80]PSEEPR	A0T1J8;B7ZN52;E9PYF4;E9PYI7;F6TFN2;F6VG99;Q6ZQ32	LIM domain only 7;Lmo7 protein;LIM domain only 7;LIM domain only 7;LIM domain only 7 (Fragment);LIM domain only 7 (Fragment);MKIAA0858 protein (Fragment)	189632	200350	206192	201430	174255	182704	163003	166019	284580	270922	163835	304223	328518	305463	324244	373919	195214	175746	184854	157593
_GES[+80]LDNLDSQRPGSWR	A0T1J8;B7ZN52;E9PYF4;E9PYI7;F6TFN2;F6VG99;Q6ZQ32	LIM domain only 7;Lmo7 protein;LIM domain only 7;LIM domain only 7;LIM domain only 7 (Fragment);LIM domain only 7 (Fragment);MKIAA0858 protein (Fragment)	83924	77760.8	85860.9	79532	106993	90011.5	92531.8	93423.8	159117	187163	175079	156971	140342	131776	153087	109496	80309.7	81429	96767.8	88573.6
_EVIAT[+80]EDVASLSSPTLPSSSLSHDR	A0T1J8;B7ZN52;E9PYF4;E9PYI7;F6TFN2;F6VG99;Q6ZQ32	LIM domain only 7;Lmo7 protein;LIM domain only 7;LIM domain only 7;LIM domain only 7 (Fragment);LIM domain only 7 (Fragment);MKIAA0858 protein (Fragment)	93866.5	73581.4	80845.4	76962.4	76533.8	66246.1	64334.4	57625.7	97811.7	119137	128290	111724	88101.5	95889.8	111961	87937	47404.9	54450.2	64945.3	48824.1
_AT[+80]FSSMSGLDSVSDSGEGR	A0T1J8;B7ZN52;E9PYF4;E9PYI7;F6TFN2;F6VG99;Q6ZQ32	LIM domain only 7;Lmo7 protein;LIM domain only 7;LIM domain only 7;LIM domain only 7 (Fragment);LIM domain only 7 (Fragment);MKIAA0858 protein (Fragment)	26361.4	26231.3	24262	30823	32258.5	25226.1	28591.3	25322.3	47019.2	48475.3	63947	46525.4	36160.2	41495.4	47096.1	41031.9	17248.6	14371.2	16573.4	18612.9
_ATFSSMS[+80]GLDSVSDSGEGR	A0T1J8;B7ZN52;E9PYF4;E9PYI7;F6TFN2;F6VG99;Q6ZQ32	LIM domain only 7;Lmo7 protein;LIM domain only 7;LIM domain only 7;LIM domain only 7 (Fragment);LIM domain only 7 (Fragment);MKIAA0858 protein (Fragment)	26361.3	25954.1	24262	30823.1	32406.2	25226.1	28591.3	25322.3	47019.2	48475.3	63947	46525.5	36160.2	41495.3	47096	41032	17248.7	14371.2	16713.7	18214
_RT[+80]SLHNDNSWIR	A0T1J8;B7ZN52;E9PYF4;E9PYI7;F6TFN2;F6VG99;Q6ZQ32	LIM domain only 7;Lmo7 protein;LIM domain only 7;LIM domain only 7;LIM domain only 7 (Fragment);LIM domain only 7 (Fragment);MKIAA0858 protein (Fragment)	59292.5	58973.1	52686.3	49824.9	50401.9	88030.6	92907.1	89842.9	37025.8	56425	58747.8	38095.9	83438.1	79866.3	83296.6	75150.1	25031.4	51259.6	21274.2	45139.2
_QAS[+80]LDGLQQLR	A1A5B6;A2BD48;A2VCT6;E9PWX7;S4R2S6	TBC1 domain family member 25;Tbc1d25 protein (Fragment);Tbc1d25 protein (Fragment);TBC1 domain family member 25;TBC1 domain family member 25	21622.3	25572.5	20212.2	24333.8	37819.8	37852.5	39091.1	31841.7	32643.5	30256.6	35628.6	28402.4	34289.7	32799.4	42617.6	35435.7	29827	29026.6	35569.8	25433.2
_NRNS[+80]NVVPYDFNR	A1E2H6;P06800;Q3U382;Q64730;Q8C6Q7;S4R1M0;S4R1S4;S4R2V1	Lymphocyte common antigen (Fragment);Receptor-type tyrosine-protein phosphatase C;Uncharacterized protein;Protein-tyrosine-phosphatase;Uncharacterized protein (Fragment);Receptor-type tyrosine-protein phosphatase C;Receptor-type tyrosine-protein phosphatase C;Protein tyrosine phosphatase, receptor type, C, isoform CRA_b	59806.8	61917.4	60974.1	59634	216223	190189	177230	194319	215154	268407	265920	224701	200851	207102	209442	191159	74066.8	66832.9	83354.1	75789
_GSS[+80]GLNLGNFFASR	A1L331;E9Q704;F7D4K4;F8VQA4;P97467	Pam protein;Peptidyl-glycine alpha-amidating monooxygenase;Peptidyl-glycine alpha-amidating monooxygenase (Fragment);Peptidyl-glycine alpha-amidating monooxygenase;Peptidyl-glycine alpha-amidating monooxygenase	1.6217e+06	1.54429e+06	1.36309e+06	1.99074e+06	687008	654770	582162	664338	540161	533637	484805	484064	508647	462801	545761	607690	461335	578321	504632	568747
_GS[+80]SGLNLGNFFASR	A1L331;E9Q704;F7D4K4;F8VQA4;P97467	Pam protein;Peptidyl-glycine alpha-amidating monooxygenase;Peptidyl-glycine alpha-amidating monooxygenase (Fragment);Peptidyl-glycine alpha-amidating monooxygenase;Peptidyl-glycine alpha-amidating monooxygenase	1.21209e+06	1.16046e+06	981835	1.47571e+06	495027	466623	386611	475778	393057	392204	352820	352828	369149	327926	392385	439518	323174	410919	358659	400926
_GKGS[+80]SGLNLGNFFASR	A1L331;E9Q704;F7D4K4;F8VQA4;P97467	Pam protein;Peptidyl-glycine alpha-amidating monooxygenase;Peptidyl-glycine alpha-amidating monooxygenase (Fragment);Peptidyl-glycine alpha-amidating monooxygenase;Peptidyl-glycine alpha-amidating monooxygenase	213763	217131	207308	190828	120965	120724	128375	125766	80855.7	70411.1	82046.2	83564.9	103291	95094.2	108604	115608	118771	124115	120770	123280
_GKGSS[+80]GLNLGNFFASR	A1L331;E9Q704;F7D4K4;F8VQA4;P97467	Pam protein;Peptidyl-glycine alpha-amidating monooxygenase;Peptidyl-glycine alpha-amidating monooxygenase (Fragment);Peptidyl-glycine alpha-amidating monooxygenase;Peptidyl-glycine alpha-amidating monooxygenase	213763	217131	207308	190828	120965	120724	128375	125766	79648.6	70411.1	84487	83564.9	103291	95094.2	105584	115912	118771	124115	120770	123280
_GKGS[+80]S[+80]GLNLGNFFASR	A1L331;E9Q704;F7D4K4;F8VQA4;P97467	Pam protein;Peptidyl-glycine alpha-amidating monooxygenase;Peptidyl-glycine alpha-amidating monooxygenase (Fragment);Peptidyl-glycine alpha-amidating monooxygenase;Peptidyl-glycine alpha-amidating monooxygenase	120205	109797	95052.4	110853	55347.6	37134.5	39823.6	43476.7	21971.2	21620.6	13951.1	15716.1	10437.2	9674.96	11320.2	11753.7	44983.3	64358.6	48246.2	51890
_IYQY[+80]IQSR	A1L341;A9C475;Q61158;Q61214;Q8C774;Q8K006;Q9Z188	Dual-specificity tyrosine-phosphorylation-regulated kinase 1A;Dual-specificity tyrosine-(Y)-phosphorylation regulated kinase 1a;YRK (Fragment);Dual specificity tyrosine-phosphorylation-regulated kinase 1A;Uncharacterized protein;Dyrk1a protein (Fragment);Dual specificity tyrosine-phosphorylation-regulated kinase 1B	500211	495698	498654	502493	368110	364562	363767	385231	522653	403637	436361	452414	336952	307396	310063	355800	305930	265313	314388	275452
_RLS[+80]QRPTTEELEQR	A1L3S9;B1AVN9;B1AVP0;F7D4H5;Q3UQ19;Q3UTF8;Q91VK6	Phosphatase and actin regulator;Phosphatase and actin regulator;Phosphatase and actin regulator;Phosphatase and actin regulator;Phosphatase and actin regulator;Phosphatase and actin regulator (Fragment);Phosphatase and actin regulator (Fragment)	34911.4	35611.8	35286.3	38366	55012.5	67503.6	62681.5	61014	32552.1	49371.6	47924.9	43622.2	42925.1	39117.8	30344.1	28268	24847.8	34482.6	26802.3	39048.4
_DS[+80]ASPSTSSFC[+57]LGVPVATSSHVPIQK	A2A432;E9PXY1;J3QJX0	Cullin-4B	93590.8	87046.8	85888.7	74089.9	81283.5	95877.7	95214.6	101679	99422.1	99456.9	100001	107965	92498	90611.9	97764.5	85890	62598.3	62641.6	55854.9	54663.9
_DSAS[+80]PSTSSFC[+57]LGVPVATSSHVPIQK	A2A432;E9PXY1;J3QJX0	Cullin-4B	93590.8	87046.8	85888.7	74089.9	81283.5	95877.7	95214.6	101679	99422.1	99456.9	100001	107965	92498	90611.9	97764.5	85890	62598.3	62641.4	55854.9	54663.9
_LDNS[+80]PNMNISQPSK	A2A468;A5D6Q2;B2RUJ1;O09000;Q05BA5;Q3UQL7	Nuclear receptor coactivator 3;Ncoa3 protein (Fragment);Ncoa3 protein;Nuclear receptor coactivator 3;Nuclear receptor coactivator 3;Uncharacterized protein	52964.1	54829.2	60223.1	63377.3	78620.5	73166.7	77105	80016.7	86713	84473.3	69115.7	85748.7	81138.6	72354.3	50146.3	79178.8	23001	33356.8	39665.2	27253.4
_AVS[+80]LDSPVSVGSGPPVK	A2A468;A5D6Q2;B2RUJ1;O09000;Q05BA5;Q3UQL7	Nuclear receptor coactivator 3;Ncoa3 protein (Fragment);Ncoa3 protein;Nuclear receptor coactivator 3;Nuclear receptor coactivator 3;Uncharacterized protein	72268.5	82043.4	71898.9	75987.5	119362	82915.7	91198.8	89458.5	44199.6	50580.8	55348.1	43023.5	61331.8	60075	75945.3	58064.2	45358.8	45127.8	39262.5	47968.4
_SNS[+80]PVSEKPDPTPAK	A2A482;A2A483;A2A484;A2A485;E9Q8D1;Q3U1M7;Q3UH28;Q3V1I9;Q3V437;Q80XT8;Q80Y82;Q8CHB3	Zinc finger, MYND-type-containing 8;Zinc finger, MYND-type-containing 8;Zinc finger, MYND-type-containing 8;Zinc finger, MYND-type-containing 8;Zinc finger, MYND-type-containing 8;Zinc finger, MYND-type-containing 8;Zinc finger, MYND-type-containing 8;Uncharacterized protein;Uncharacterized protein (Fragment);Prkcbp1 protein (Fragment);Protein kinase C binding protein 1;MKIAA1125 protein (Fragmen…	49971.2	43531.8	52362.6	53280.7	55824.7	58352.1	53396.9	46147.2	66223.2	61499.7	61605.1	62329.8	48482.6	50804.4	53513.5	58680.2	42914.6	42095.8	45220.4	43855.9
_RPPPAMDDLDDDSDS[+80]	A2A4P5	Putative protein PTGES3L	960660	889317	908082	903414	1.27109e+06	1.10775e+06	990175	1.06193e+06	950743	932786	1.12023e+06	938217	896731	881965	651463	887271	839382	786257	906872	874506
_RPPPAMDDLDDDS[+80]DS	A2A4P5	Putative protein PTGES3L	852251	797939	808226	761365	1.13405e+06	990935	889701	952946	873772	859617	1.00901e+06	848462	800385	800594	795884	794702	756524	712106	815081	789171
_RPPPAM[+16]DDLDDDSDS[+80]	A2A4P5	Putative protein PTGES3L	53561.4	51407.7	42500.8	42834.2	88816.1	82443.7	85764.5	85110.2	47082.8	38052.2	44457.1	45557.2	21349.5	27452.4	25091.5	34405	22605	20581.3	27698.5	20112.6
_ELEKPMQSKPQSPVIQATAGS[+80]PK	A2A5R2	Brefeldin A-inhibited guanine nucleotide-exchange protein 2	578269	581902	537300	597012	617247	710385	649714	649960	722901	691249	734319	699206	752435	758083	741119	752075	456836	460513	409070	447237
_ELEKPMQSKPQS[+80]PVIQATAGS[+80]PK	A2A5R2	Brefeldin A-inhibited guanine nucleotide-exchange protein 2	33570	33664.8	35097.7	38231.4	56890.5	49125.9	49326.9	45178.5	57030.5	55574.5	53357.4	62479.7	48184.1	40814.6	53153.3	53690.1	61222.5	52074.6	59389.8	57339.3
_ELEKPM[+16]QSKPQSPVIQATAGS[+80]PK	A2A5R2	Brefeldin A-inhibited guanine nucleotide-exchange protein 2	34885.4	31782.1	34951	32826.6	53887.7	48672.8	50732.8	54215.9	48841.4	35836.1	34021.8	42870.6	25421.4	28178.1	30600.4	31777.7	14188.7	12154.2	11657.1	12969.7
_QSLSS[+80]ADNLEPDVQGHQVAAR	A2A5R2	Brefeldin A-inhibited guanine nucleotide-exchange protein 2	48093.4	48912.2	42053.1	49651.8	38901.3	42285.9	42635.8	38664.1	46970.8	38686	41598.7	44615.2	47078	40657.5	45308.4	43716.5	62789.6	72575.3	55034.4	73503
_EGS[+80]LKGHSLAGEEFMGLGLGNLVSGGVDKR	A2A5R2	Brefeldin A-inhibited guanine nucleotide-exchange protein 2	8616.44	7724.35	1603.11	3597.42	26056.5	23343.2	19952.3	19489.7	15179	12133.4	10925.3	5379.39	21224.3	23003.5	21661.5	38479.4	13978.1	27912	15864.4	19287.1
_ERTEADLPKPTS[+80]PK	A2A5V2;A2A5V3;P55194;S4R2D3	SH3 domain-binding protein 1	308199	328464	317424	311138	398772	476869	459578	470904	238986	298036	346952	306650	405831	352658	365994	303501	169828	255381	248502	277638
_ERTEADLPKPT[+80]SPK	A2A5V2;A2A5V3;P55194;S4R2D3	SH3 domain-binding protein 1	59442.5	62531.1	61519.3	66921	95205.1	101048	91781.5	91705.8	109408	60616.2	69275	86897.6	68691	63242.6	74618.4	103458	81303.9	51665.2	70489.6	60562.7
_TEADLPKPTS[+80]PK	A2A5V2;A2A5V3;P55194;S4R2D3	SH3 domain-binding protein 1	66596.5	50121.3	17887.7	39025.2	23999.6	29834.4	35586.7	33488.7	35116.2	12750.3	45565.5	39055.8	35833.4	10909.6	38203.6	84882.6	24194.6	40275.3	24995.9	39694.6
_EKS[+80]PELPEPSVR	A2A8V8;A2A8V9;E9PUK6;E9QKA4;Q52KI8	Serine/arginine repetitive matrix protein 1	344979	356744	346410	342169	356347	222877	306168	287573	279291	128370	296438	194379	223934	238927	235998	244332	338280	290320	380612	838.691
_APQTSS[+80]PPPVR	A2A8V8;A2A8V9;E9PUK6;E9QKA4;Q52KI8	Serine/arginine repetitive matrix protein 1	237313	231341	218977	229685	244571	193476	241063	234877	229854	242364	276559	251737	150703	131743	131003	148254	172404	194903	172397	210866
_KPPAPPS[+80]PVQS[+80]QSPSTNWSPAVPAK	A2A8V8;A2A8V9;E9PUK6;E9QKA4;Q52KI8	Serine/arginine repetitive matrix protein 1	70778.4	39868.2	32264.2	12797.6	100456	49690.4	75133.3	83562.4	60801	47181.9	127666	77446	44034.8	5234.84	41700.3	54237.5	7014.42	711.445	3058.64	2609.84
_QFLIS[+80]PPAS[+80]PPVGWK	A2A994;B0QZL9;Q542V6;Q7TNY3;Q9JHG6;Q9JKK0	Calcipressin-3 (Fragment);Calcipressin-3 (Fragment);Down syndrome critical region homolog 1 (Human), isoform CRA_c;Calcipressin 1 large isoform;Calcipressin-1;Calcipressin-3	726845	1.18511e+06	965827	1.2152e+06	952812	779790	890966	908952	1.09914e+06	1.01084e+06	854135	891968	879041	788036	923295	1.13071e+06	583805	731391	657828	782780
_SAS[+80]PGPAQAWSDTSPVASPLQSPR	A2A9K7;Q14CE3;Q14CF7	Connector enhancer of kinase suppressor of Ras 1	63766.3	57179.2	57631.9	58327.2	43383.8	33782.7	35749.4	38096.3	25658.4	46030.1	69625.8	49489.5	77828	83533	108253	88574.2	38574.6	33570.5	42671	34893
_KIPVPETPSQTSLDSPHLLSQSLPLNPPS[+80]PR	A2A9K7;Q14CE3;Q14CF7	Connector enhancer of kinase suppressor of Ras 1	6042.04	7361.51	8037.42	10578.6	2325.74	1282.26	5884.25	3646.45	13475.1	13051.2	17481.5	12650.1	17575.8	16379.4	16578.7	17791.9	17520.1	17417.4	13185.5	19835.3
_SLSNS[+80]NPDISGTPTSPDDEVR	A2A9M4;A2A9M5;Q8R1A4	Dedicator of cytokinesis protein 7	81605.7	85110.7	84441.8	78628.3	116151	90949.5	86201	86625.7	91152.3	100420	102455	89591.9	94404.9	96626.3	89088	87003.6	79535.3	63002.4	107427	73880.6
_S[+80]LSNSNPDISGTPTSPDDEVR	A2A9M4;A2A9M5;Q8R1A4	Dedicator of cytokinesis protein 7	79206.5	83984	83515.9	77762.1	114186	89563	86451.8	87459.8	92148.9	101771	103715	90646.7	94146.4	97167	89169.9	87342.5	79694.9	63005.7	104986	74919.6
_SNS[+80]WVNTGPK	A2A9M4;A2A9M5;Q8R1A4	Dedicator of cytokinesis protein 7	107005	98561.5	107450	109570	137936	130474	129561	130217	140610	134670	119802	142246	106657	121789	117759	122404	87476.4	88983.2	93948.9	86822.8
_SPS[+80]GSAFGSQENLR	A2A9M4;A2A9M5;Q8R1A4	Dedicator of cytokinesis protein 7	70197.6	70112.5	63102.6	76835.1	125229	108941	106586	99899.3	55607.3	51528.9	60232.2	59082.7	51549.1	47268.9	52724	45239.4	44391.9	45246.4	43463.3	45009.8
_TTS[+80]GDDAC[+57]NLTSFRPATLTVANFFK	A2A9M4;A2A9M5;Q8R1A4	Dedicator of cytokinesis protein 7	43860.6	50199	47344.8	54314.6	40504.9	35734	44130.9	35696.4	38363.5	48864.5	44948.6	41417.7	30230.4	38783.7	39008.2	29440.8	29745.8	28894.6	27329.5	26900.3
_AAPWGSNPS[+80]PSAESTQAMDR	A2A9M4;A2A9M5;Q8R1A4	Dedicator of cytokinesis protein 7	19304.8	18462.8	20464.6	8658.32	43980.8	16782	27557.6	31566.3	38942.8	39722.8	59021.9	38536.8	37847.8	42436.2	46622	37587	13953	7769.38	19393.7	2004.3
_S[+80]LHGPC[+57]PVTTFGPK	A2A9P0;P58058;Q3TN62;Q3UGI1	NAD kinase (Fragment);NAD kinase;Uncharacterized protein;Uncharacterized protein	119473	133802	119495	129491	291214	310555	289168	292154	165636	172571	186667	168651	186412	184993	220203	187942	69963.3	68129	64736.8	72245.9
_S[+80]LSASPALGSTK	A2A9P0;P58058;Q3TN62;Q3UGI1	NAD kinase (Fragment);NAD kinase;Uncharacterized protein;Uncharacterized protein	28945	27873.7	25960.7	28643.8	54348	48921.2	43911.9	45976.5	31761.5	26196	30699.3	31274.9	32391	35710	31429.7	39810.9	27472.7	14625.2	18233.4	12363.7
_RVS[+80]ADGQPFQR	A2A9P8;B2RUG2;Q8R516	E3 ubiquitin-protein ligase MIB2 (Fragment);Mib2 protein;E3 ubiquitin-protein ligase MIB2	98068.1	115180	117878	132957	91522.8	104547	101871	110767	101123	116467	101793	108572	96304.2	100644	97969.4	105282	64127.4	55890	78056.5	61297.4
_TLIPS[+80]PPPRPK	A2A9W7;Q8BMI3;S4R2D2	ADP-ribosylation factor-binding protein GGA3	268337	163092	471851	465666	445768	335312	263428	315150	332422	336079	252383	328710	383005	373230	312861	369676	251733	247479	276022	277211
_SKS[+80]PPKVPIVIQDDSLPTGPPPQIR	A2AA85;Q6NXN1	SUZ domain-containing protein 1 (Fragment);SUZ domain-containing protein 1	2.21579e+06	1.97946e+06	2.09297e+06	2.28484e+06	1.63676e+06	1.59579e+06	1.6579e+06	1.73994e+06	1.79021e+06	1.6865e+06	1.80205e+06	1.53767e+06	1.63758e+06	1.65238e+06	1.99278e+06	1.56982e+06	1.14645e+06	1.15365e+06	1.16212e+06	1.26518e+06
_SKSPPKVPIVIQDDS[+80]LPTGPPPQIR	A2AA85;Q6NXN1	SUZ domain-containing protein 1 (Fragment);SUZ domain-containing protein 1	1.79185e+06	1.66131e+06	1.75892e+06	1.88422e+06	1.36397e+06	1.34656e+06	1.40493e+06	1.47238e+06	1.50033e+06	1.44358e+06	1.53493e+06	1.40211e+06	1.40974e+06	1.42194e+06	1.63951e+06	1.3453e+06	968730	996116	975927	1.08098e+06
_ILGSAS[+80]PEEEQEKPILDRPTR	A2AA85;Q6NXN1	SUZ domain-containing protein 1 (Fragment);SUZ domain-containing protein 1	191322	193133	196928	193592	193489	245756	241918	222394	223620	165278	175405	207870	247187	196831	242210	235184	174936	179185	166399	185798
_ILGS[+80]ASPEEEQEKPILDRPTR	A2AA85;Q6NXN1	SUZ domain-containing protein 1 (Fragment);SUZ domain-containing protein 1	185065	186426	189969	186818	187130	235952	233761	215829	216502	159855	170044	200196	236717	189663	233523	225328	169701	173902	159425	180951
_S[+80]PPKVPIVIQDDSLPTGPPPQIR	A2AA85;Q6NXN1	SUZ domain-containing protein 1 (Fragment);SUZ domain-containing protein 1	266501	315595	310483	270428	233233	257213	201035	199873	234111	213015	260305	205682	173828	150426	189817	181174	128925	113979	138124	127832
_LQVPGGDS[+80]DEETKTPSASPR	A2AAJ9;H7BX05	Obscurin	4.27579e+06	4.14484e+06	4.09579e+06	4.58264e+06	4.30012e+06	4.02922e+06	4.42007e+06	4.50159e+06	7.23705e+06	8.00542e+06	7.22792e+06	7.6648e+06	6.44966e+06	6.53287e+06	7.05546e+06	6.32582e+06	4.05673e+06	4.57391e+06	3.86437e+06	4.7897e+06
_RMSREPTLDSIS[+80]ELPEEDSR	A2AAJ9;H7BX05	Obscurin	55281.4	48253	51825.1	52395.3	63154	71239.5	72329.4	69482.2	82530.2	78780.6	83755.9	75790.1	152978	145067	125303	148233	56984.8	54875.2	52941.8	55958.6
_RMSREPTLDS[+80]ISELPEEDSR	A2AAJ9;H7BX05	Obscurin	33340.6	28649.2	31668.8	30777.9	40612.6	46684.8	48391.2	44695.2	55373	51063.8	54212	48963.1	100084	97675.1	83303.4	99976.4	35829.3	35100.5	33860.2	35174.4
_TPS[+80]FETALR	A2AAJ9;H7BX05	Obscurin	166110	166378	166148	167280	54066.6	63894.6	63662.4	68230.9	115914	139869	126936	138431	158001	146771	154816	139711	91802.7	42325.4	76238	49064.7
_VGGS[+80]PQPAVSWSK	A2AAJ9;H7BX05	Obscurin	56573.2	42815.5	56779.1	59289.7	42661.5	41949.3	41473.9	35338.7	61580.4	63961.7	55869.1	60348.8	59685.6	55469	63286.5	53904.9	34222.8	40641.9	37591.6	40413.4
_KES[+80]IIKSEEELLER	A2AAY5;B9EJ37	SH3 and PX domain-containing protein 2B;SH3 and PX domains 2B	22009.4	25104.3	23253.4	20462.6	32742.5	50048	48952	45625.7	36682.8	25448.1	17999	31508.1	55779.1	52270.9	20657.8	53020.3	27491.3	26683.1	26003.3	29741.7
_KASSDLSASTGY[+80]EEISDPTQEEKPSLPPR	A2AAY5;B9EJ37	SH3 and PX domain-containing protein 2B;SH3 and PX domains 2B	16720	22041.5	1017.98	30588.9	73395.5	47254	29249.6	39354.3	22955.4	55157.3	18856	16210.9	32758.3	33720.6	25808.2	34549.3	30812.4	18768.4	26672.3	33264.8
_LPS[+80]SEIHPEESLYR	A2ABG4;Q6PFC0;Q8BXD8	TBC1 domain family, member 16;TBC1 domain family, member 16;Uncharacterized protein	42365.8	43104.4	48205.2	40592.5	42095.8	32264.5	25988.3	31741.4	41852.3	43633.5	45460.3	37331.3	33122.4	32088.8	36428.5	30144.4	24339.9	26563.4	32799.8	31031.5
_YGPLS[+80]EPGSAR	A2AC24;Q32P16;Q8K412;Q91V09	WD repeat-containing protein 13 (Fragment);WD repeat domain 13;Memory-related protein;WD repeat-containing protein 13	135787	142147	123674	152255	130475	102015	100147	101957	151459	153609	169734	156381	133703	140441	138313	144623	97359.5	109492	109376	87662.1
_SDS[+80]APPTPVNR	A2ACC6;A2ACC7;B2RRF1;E9Q0J2;F8WHN4;Q8BQZ4	Ral GTPase-activating protein subunit beta;Ral GTPase-activating protein subunit beta (Fragment);B230339M05Rik protein;Ral GTPase-activating protein subunit beta;Ral GTPase-activating protein subunit beta;Ral GTPase-activating protein subunit beta	544873	550103	576501	515183	456347	436172	448164	428219	392462	426986	414381	444196	345176	332024	344417	318147	467373	508203	561707	483114
_LSMPQSAAVNTT[+80]PPHNR	A2ACC6;A2ACC7;B2RRF1;E9Q0J2;F8WHN4;Q8BQZ4	Ral GTPase-activating protein subunit beta;Ral GTPase-activating protein subunit beta (Fragment);B230339M05Rik protein;Ral GTPase-activating protein subunit beta;Ral GTPase-activating protein subunit beta;Ral GTPase-activating protein subunit beta	165452	165756	146146	146299	58087.1	111929	120081	129628	82974	86996.2	56694.7	91767.8	67919.2	70908.4	89771.2	65857.1	35753.8	56255.5	38870.3	33118.2
_GMHMHQVGGS[+80]PPASSTSSC[+57]SLTNDVAK	A2ACM0;A4FUW1;F7CN67;Q8K4Q0	Putative uncharacterized protein;4932417H02Rik protein (Fragment);Regulatory-associated protein of mTOR (Fragment);Regulatory-associated protein of mTOR	57699	64496.1	64133.4	60275.6	65136	117328	101134	89638.4	111016	125907	120416	109289	128173	116059	111342	129753	61970	58627.8	55427.3	58808.3
_ILDTSSLTQSAPAS[+80]PTNK	A2ACM0;A4FUW1;F7CN67;Q8K4Q0	Putative uncharacterized protein;4932417H02Rik protein (Fragment);Regulatory-associated protein of mTOR (Fragment);Regulatory-associated protein of mTOR	908978	817520	838743	917484	901257	816441	850671	812108	828609	828963	844724	746665	965012	916113	992413	929424	519946	529727	548842	535321
_ILDTSS[+80]LTQSAPASPTNK	A2ACM0;A4FUW1;F7CN67;Q8K4Q0	Putative uncharacterized protein;4932417H02Rik protein (Fragment);Regulatory-associated protein of mTOR (Fragment);Regulatory-associated protein of mTOR	564221	477481	534867	585393	606090	511666	534728	515749	563124	577589	583433	512792	651617	629964	685291	618628	360356	352247	387616	381601
_AGS[+80]PGEAPEKPPFC[+57]DFSEGLPAPMDFYR	A2ADE0;Q80TQ5;Z4YJW6	Pleckstrin homology domain-containing family M member 2	771409	950451	742696	1.0092e+06	625370	587965	640338	579359	658239	737484	588415	495003	623834	690729	713662	889594	528370	569160	615960	679040
_TQAQHSSPGEMASS[+80]PQGLDNPALLR	A2ADY9	Protein DDI1 homolog 2	31340.3	36112.9	32694	35832	70026.9	69404.2	85131.2	81340.9	56976.1	60519.2	53585.2	59278.1	153377	169979	141796	138187	65248.5	66872.5	67830.1	71562
_T[+80]QAQHSSPGEMASSPQGLDNPALLR	A2ADY9	Protein DDI1 homolog 2	31737.5	35401.8	32787.2	36180.8	70038.4	69384.9	85126.9	81357	56968	60519.2	54402.4	59271.4	151397	169898	141796	138347	65554.3	66925.2	67926.5	71554.8
_TQAQHSS[+80]PGEMASSPQGLDNPALLR	A2ADY9	Protein DDI1 homolog 2	23240	26506.8	24192.6	28326.7	54662.2	56674	67553.3	65275.9	46617.1	47018.4	43184	48316.3	122659	135778	111178	110388	52902.9	51976.9	53272	56695.6
_TQAQHSSPGEM[+16]AS[+80]SPQGLDNPALLR	A2ADY9	Protein DDI1 homolog 2	0	1928.38	0	3698.68	12233.8	12259	10971.8	11125.9	4333.71	5644	5407.14	5399.29	13960.7	14717	14299.1	11556.6	3887.68	5373.52	4639.54	3782.22
_KDS[+80]ISEDEMVLR	A2AE98;Q80ZK9;Q8JZZ2	WD and tetratricopeptide repeats protein 1;WD and tetratricopeptide repeats protein 1;Wdtc1 protein	33389.4	31429	32368.6	30519.2	53151.9	39675.7	39811.8	41229.9	47649.4	49089.3	52591.2	46984.9	44394.2	44654.5	41492	44134	29992	23686.1	29600	26187.3
_ATS[+80]PLVSLYPALEC[+57]R	A2AES3;A2AES4;A2AES5;Q3TDY8;Q3U2S4	OTU domain-containing protein 5;OTU domain-containing protein 5;OTU domain-containing protein 5;Uncharacterized protein (Fragment);OTU domain-containing protein 5	79628.2	91322.2	71442.2	75820.2	98302.8	87093.6	90517.3	92715.7	82174.6	68473.6	74157.1	67682.1	215181	231450	227548	268405	86572.6	84361.3	88440.1	79621.2
_AT[+80]SPLVSLYPALEC[+57]R	A2AES3;A2AES4;A2AES5;Q3TDY8;Q3U2S4	OTU domain-containing protein 5;OTU domain-containing protein 5;OTU domain-containing protein 5;Uncharacterized protein (Fragment);OTU domain-containing protein 5	74608.1	92906.2	71367.7	75841.9	97861.3	86982.7	90467.9	89413.8	81971.2	68837.5	74175.5	67835	215233	230411	226998	267949	86303.7	84224.2	88629.1	78813.5
_AS[+80]PPPQGPLPGPPGALHR	A2AES3;A2AES4;A2AES5;Q3TDY8;Q3U2S4	OTU domain-containing protein 5;OTU domain-containing protein 5;OTU domain-containing protein 5;Uncharacterized protein (Fragment);OTU domain-containing protein 5	240114	251113	254915	232151	247525	336758	336249	346675	338501	356990	295585	336100	998366	985729	1.02902e+06	1.04854e+06	213462	231046	182353	236330
_SLSSS[+80]PQAQPPRPAELSDEEVAELFQR	A2AEW8;A2AEW9;Q8VD04	GRIP1-associated protein 1	161434	152004	133864	138595	150393	147181	148413	143569	197420	150110	168250	160365	183549	203081	213723	259956	95479.7	129741	119066	114962
_SLSSSPQAQPPRPAELS[+80]DEEVAELFQR	A2AEW8;A2AEW9;Q8VD04	GRIP1-associated protein 1	59157.6	58440.8	47659.4	50434.4	46612.9	45761.9	48574.5	46409.6	58074.6	48315.5	54391.4	50976	57894.3	64128.9	65111.6	79328.1	30592.1	36446.2	41464.3	32795
_GS[+80]GTASDDEFENLR	A2AFQ0;Q4JG03;Q7TMY8	E3 ubiquitin-protein ligase HUWE1;Mcl-1 ubiquitin ligase;E3 ubiquitin-protein ligase HUWE1	275526	255535	250013	274572	249225	199464	212149	200664	221650	231010	279581	208019	198996	199108	220311	207722	233421	221449	279494	217617
_GSGT[+80]ASDDEFENLR	A2AFQ0;Q4JG03;Q7TMY8	E3 ubiquitin-protein ligase HUWE1;Mcl-1 ubiquitin ligase;E3 ubiquitin-protein ligase HUWE1	275526	255535	250013	274572	249225	199464	212149	200664	221650	231010	279581	208019	198996	199108	220311	207722	233421	221449	279494	217617
_GSGTAS[+80]DDEFENLR	A2AFQ0;Q4JG03;Q7TMY8	E3 ubiquitin-protein ligase HUWE1;Mcl-1 ubiquitin ligase;E3 ubiquitin-protein ligase HUWE1	275526	255535	250013	274572	249225	199464	212149	200664	221650	231010	279581	208019	198996	199108	220311	207722	233421	221449	279494	217617
_LGSSGLGS[+80]ASSIQAAVR	A2AFQ0;Q4JG03;Q7TMY8	E3 ubiquitin-protein ligase HUWE1;Mcl-1 ubiquitin ligase;E3 ubiquitin-protein ligase HUWE1	242452	251957	259912	264985	178969	168660	180294	179695	135231	157188	150909	154764	123494	120956	146465	116836	148485	139711	146016	137661
_LGSS[+80]GLGSASSIQAAVR	A2AFQ0;Q4JG03;Q7TMY8	E3 ubiquitin-protein ligase HUWE1;Mcl-1 ubiquitin ligase;E3 ubiquitin-protein ligase HUWE1	212064	221456	228649	233159	159328	148717	159242	165825	115220	138469	134527	134029	109032	110302	130659	101834	131140	122828	127198	120426
_LGS[+80]SGLGSASSIQAAVR	A2AFQ0;Q4JG03;Q7TMY8	E3 ubiquitin-protein ligase HUWE1;Mcl-1 ubiquitin ligase;E3 ubiquitin-protein ligase HUWE1	39445.7	43615.6	41540.9	44377.3	39322.7	29144.6	24477.5	27484.8	24144	20837.6	28330	19227.6	15881.8	14790.4	23985.2	19246.1	17897.2	12884.1	17250.7	15224.5
_S[+80]DDELLDDFFHDQSTATSQAGTLSSIPTALTR	A2AFQ0;Q4JG03;Q7TMY8	E3 ubiquitin-protein ligase HUWE1;Mcl-1 ubiquitin ligase;E3 ubiquitin-protein ligase HUWE1	9676.5	8313.46	18089.3	16375	5762.07	10253.8	11635.5	13456.5	13593.3	2025.38	2161.36	14257.1	4488.89	4694.48	4184.31	5305.85	2014.68	4702.69	2700.44	9353.59
_MC[+57]DFGISGYLVDS[+80]VAK	A2AGS2;O09110;P70236;P70273;Q3TJG7;Q3TLX7;Q3TX82;Q3UDI2;Q3UU57;Q543Z5;Q5SWN9;Q60521;Q8BP44;Q8C371	Dual-specificity mitogen-activated protein kinase kinase 6;Dual specificity mitogen-activated protein kinase kinase 3;Dual specificity mitogen-activated protein kinase kinase 6;Map kinase kinase (Fragment);Uncharacterized protein;Uncharacterized protein;Uncharacterized protein;Uncharacterized protein;Uncharacterized protein (Fragment);Uncharacterized protein;Uncharacterized protein;MAP kinase kin…	335389	296464	272714	271150	306049	248827	225333	239066	260735	227828	223482	149336	101893	161082	203796	47006	177219	155162	212956	188602
_SSS[+80]PEPVTHLK	A2AH25;Q5FWK3;Q8BQW4	Rho GTPase-activating protein 1;Rho GTPase-activating protein 1;Uncharacterized protein	683153	768771	711694	695998	685058	687696	742170	668541	610203	690212	651525	620143	719425	740376	735910	713838	436193	414547	310546	380915
_RS[+80]SGVGLPTGK	A2AHK0;D6RIP2;Q05DE1	Diacylglycerol kinase;Diacylglycerol kinase zeta;Dgkz protein (Fragment)	78387.9	69558.3	71308	74549.3	93503.6	88025.7	91327.9	79378	51196.8	41741	50038.6	51182	76026.6	76545.9	78702.4	92902.1	74374.8	80117.6	67809.9	77472
_S[+80]LNLVDSPQPLLK	A2AHQ7;Q8BWJ3	Phosphorylase b kinase regulatory subunit;Phosphorylase b kinase regulatory subunit alpha, liver isoform	569176	477890	570977	611400	563900	515743	443730	508175	369099	349218	353436	348777	562210	517705	582108	495574	474915	456624	457199	452042
_SST[+80]PSSPTGTSSTDSGGQHLGWGEQQGQWLR	A2AHQ7;Q8BWJ3	Phosphorylase b kinase regulatory subunit;Phosphorylase b kinase regulatory subunit alpha, liver isoform	6249.29	8166.35	5031.74	9912.89	21577.8	14046.9	12307.3	18353.8	23466	22241.2	21622.8	21305.1	16012.9	14718.9	20756.1	17230.1	16097.1	18372	19760.3	19182.7
_SYS[+80]SPDITQALQEEEKR	A2AI52;Q3UQ26;Q3UZ62;Q58E42;Q80U87	Ubiquitin carboxyl-terminal hydrolase 8;Uncharacterized protein (Fragment);Uncharacterized protein;Usp8 protein (Fragment);Ubiquitin carboxyl-terminal hydrolase 8	225617	209062	211714	207889	230905	259634	254779	264099	231892	209918	242120	228499	231128	236486	211120	242842	204046	234789	194431	232322
_SYSSPDIT[+80]QALQEEEKR	A2AI52;Q3UQ26;Q3UZ62;Q58E42;Q80U87	Ubiquitin carboxyl-terminal hydrolase 8;Uncharacterized protein (Fragment);Uncharacterized protein;Usp8 protein (Fragment);Ubiquitin carboxyl-terminal hydrolase 8	38433.3	44711.7	45921.4	43603.9	34402.9	44322.3	44941.5	51011.4	38518.3	31521.6	20654.6	44980.8	43981.3	45491.4	31549.9	49883.9	34153.9	43627.9	25906.9	50832
_SYS[+80]SPDITQALQEEEK	A2AI52;Q3UQ26;Q3UZ62;Q58E42;Q80U87	Ubiquitin carboxyl-terminal hydrolase 8;Uncharacterized protein (Fragment);Uncharacterized protein;Usp8 protein (Fragment);Ubiquitin carboxyl-terminal hydrolase 8	37374.6	35316.8	38692.8	36264.6	36412.9	25334	27650.5	26186.2	23516.9	28324	33738	28070.6	25058.7	24758.7	28086.3	24791.6	20979	25732.9	28020.9	26246.5
_SVRPTDSNVSPAIS[+80]IHEIGAVGATK	A2AI87;A2AI88;A2AI89;A2AI91;P18826;Q3UV91;Q8CBA7	Phosphorylase b kinase regulatory subunit;Phosphorylase b kinase regulatory subunit;Phosphorylase b kinase regulatory subunit;Phosphorylase b kinase regulatory subunit;Phosphorylase b kinase regulatory subunit alpha, skeletal muscle isoform;Phosphorylase b kinase regulatory subunit;Phosphorylase b kinase regulatory subunit	124370	118393	123058	111049	113498	111569	99203.3	98708.7	154129	143264	161481	143938	128908	136264	130720	132289	79705	75948	85914.9	73562.3
_S[+80]VRPTDSNVSPAISIHEIGAVGATK	A2AI87;A2AI88;A2AI89;A2AI91;P18826;Q3UV91;Q8CBA7	Phosphorylase b kinase regulatory subunit;Phosphorylase b kinase regulatory subunit;Phosphorylase b kinase regulatory subunit;Phosphorylase b kinase regulatory subunit;Phosphorylase b kinase regulatory subunit alpha, skeletal muscle isoform;Phosphorylase b kinase regulatory subunit;Phosphorylase b kinase regulatory subunit	98260.6	88938.5	94779.7	85855.5	88238.3	84551.2	72042.2	72308.3	117258	104946	125824	105417	91177.6	101554	100213	99001.6	60790.4	55973	67289.7	53957.6
_DQS[+80]GEVDFQSLVSQLK	A2AI87;A2AI88;A2AI89;A2AI91;P18826;Q3UV91;Q8CBA7	Phosphorylase b kinase regulatory subunit;Phosphorylase b kinase regulatory subunit;Phosphorylase b kinase regulatory subunit;Phosphorylase b kinase regulatory subunit;Phosphorylase b kinase regulatory subunit alpha, skeletal muscle isoform;Phosphorylase b kinase regulatory subunit;Phosphorylase b kinase regulatory subunit	95855.9	112341	92872.9	127382	69860.7	65143.9	68204.8	58643.7	75603	90587.8	65208.5	66211.8	36096.3	30191.5	35270.1	45008.3	61453.3	69846	70877.6	76975
_SGSALLQSQSSTEDPKDEPT[+80]ELKQDSEDLATHSSALK	A2AIR2;Q5DTM8	E3 ubiquitin-protein ligase BRE1A (Fragment);E3 ubiquitin-protein ligase BRE1A	44275.3	32658.3	36688.8	39665.2	46014.2	51357.5	57408.3	54119.8	46074	42457.5	37630.3	55472.5	38568.2	40048.4	32352.6	39745.1	42841.9	44629	36952.2	44275
_SGSALLQSQSSTEDPKDEPTELKQDS[+80]EDLATHSSALK	A2AIR2;Q5DTM8	E3 ubiquitin-protein ligase BRE1A (Fragment);E3 ubiquitin-protein ligase BRE1A	23100.8	19052.6	20510.4	22400.1	32869.7	37785.5	42749.4	40134.7	32535.5	28839.4	23672	37707.5	24394.5	25753.2	16319.1	25323.4	30068.1	31908.4	24842.4	31583.7
_AS[+80]VGSLPGLR	A2AIV3;F6SX81;Q6IR34;Q8R0E6	G-protein-signaling modulator 1;G-protein-signaling modulator 1 (Fragment);G-protein-signaling modulator 1;Gpsm1 protein (Fragment)	1.15737e+07	1.05567e+07	1.04122e+07	1.01137e+07	4.8613e+06	7.11305e+06	6.40337e+06	6.74874e+06	3.57809e+06	3.28798e+06	2.99299e+06	3.80879e+06	6.31806e+06	6.89078e+06	5.32918e+06	6.31016e+06	5.11838e+06	4.96368e+06	4.42397e+06	5.16576e+06
_ASVGS[+80]LPGLR	A2AIV3;F6SX81;Q6IR34;Q8R0E6	G-protein-signaling modulator 1;G-protein-signaling modulator 1 (Fragment);G-protein-signaling modulator 1;Gpsm1 protein (Fragment)	6.34925e+06	5.82097e+06	5.82245e+06	5.68632e+06	2.73427e+06	4.02676e+06	3.60272e+06	3.87531e+06	223986	1.78268e+06	1.65498e+06	2.1325e+06	3.57606e+06	3.8963e+06	3.23002e+06	3.65016e+06	2.89712e+06	2.8198e+06	2.51309e+06	2.9447e+06
_AAQSS[+80]VTASPQTEEFFDLIASSQSR	A2AIV3;F6SX81;Q6IR34;Q8R0E6	G-protein-signaling modulator 1;G-protein-signaling modulator 1 (Fragment);G-protein-signaling modulator 1;Gpsm1 protein (Fragment)	854539	871074	805355	1.04004e+06	450020	378530	376624	418081	531650	491186	421171	377977	376097	374163	378281	481724	429978	538037	474983	553955
_AAQSSVTASPQT[+80]EEFFDLIASSQSR	A2AIV3;F6SX81;Q6IR34;Q8R0E6	G-protein-signaling modulator 1;G-protein-signaling modulator 1 (Fragment);G-protein-signaling modulator 1;Gpsm1 protein (Fragment)	854539	871074	805355	1.04004e+06	450020	378530	376624	418081	531650	491186	421171	377977	376097	374163	378281	481724	429978	538037	474983	553955
_AAQS[+80]SVTASPQTEEFFDLIASSQSR	A2AIV3;F6SX81;Q6IR34;Q8R0E6	G-protein-signaling modulator 1;G-protein-signaling modulator 1 (Fragment);G-protein-signaling modulator 1;Gpsm1 protein (Fragment)	835623	852091	790325	1.02777e+06	448108	379722	375229	415877	528923	486491	414102	376144	371914	372461	373241	475168	428934	538095	481780	551300
_AAQSSVTAS[+80]PQTEEFFDLIASSQSR	A2AIV3;F6SX81;Q6IR34;Q8R0E6	G-protein-signaling modulator 1;G-protein-signaling modulator 1 (Fragment);G-protein-signaling modulator 1;Gpsm1 protein (Fragment)	854539	871074	805355	111509	428816	378530	376624	418081	531650	491186	420736	377977	376097	374163	378281	481724	429978	538037	474983	553955
_LDDQRAS[+80]VGSLPGLR	A2AIV3;F6SX81;Q6IR34;Q8R0E6	G-protein-signaling modulator 1;G-protein-signaling modulator 1 (Fragment);G-protein-signaling modulator 1;Gpsm1 protein (Fragment)	922031	881812	1.03193e+06	833010	744930	880775	990111	898647	433411	359974	359375	427134	896980	907740	857770	994716	726841	772971	606211	792466
_RLDDQRAS[+80]VGSLPGLR	A2AIV3;F6SX81;Q6IR34;Q8R0E6	G-protein-signaling modulator 1;G-protein-signaling modulator 1 (Fragment);G-protein-signaling modulator 1;Gpsm1 protein (Fragment)	179453	153508	185274	190549	172772	303335	316572	301821	106468	68920.7	72129	115477	363042	376782	327014	376951	297935	359140	231807	384677
_APS[+80]SDEEC[+57]FFDLLSK	A2AIV3;F6SX81;Q6IR34;Q8R0E6	G-protein-signaling modulator 1;G-protein-signaling modulator 1 (Fragment);G-protein-signaling modulator 1;Gpsm1 protein (Fragment)	136148	155952	131488	153011	113502	95296.5	102567	112332	125384	162478	137230	125165	108145	115031	95749.1	126693	93733.5	104852	101457	119516
_APSS[+80]DEEC[+57]FFDLLSK	A2AIV3;F6SX81;Q6IR34;Q8R0E6	G-protein-signaling modulator 1;G-protein-signaling modulator 1 (Fragment);G-protein-signaling modulator 1;Gpsm1 protein (Fragment)	91344	105071	91882.1	91485.1	69438.8	57395.3	60190	66145.8	75981.6	100089	80471.7	70049.9	64513.9	68838.9	54535.6	73834.9	55075.2	57758	59022.3	66441.3
_S[+80]PLAGDDHSIHSAR	A2AIX0;Q3TZ34;Q9JII1	72 kDa inositol polyphosphate 5-phosphatase;Uncharacterized protein;72 kDa inositol polyphosphate 5-phosphatase	55548.5	62312.3	60639.4	59308.5	55192	63444.1	62530.9	60226.9	40271.7	59706.9	64118.9	50806.8	43967.1	43076.3	43328.5	22360.8	32935.6	42299.1	41497.5	38480
_APS[+80]LTSDSEGKKPAQAVK	A2AIX1;E9QAT4	Protein transport protein sec16	200803	226440	232092	224976	251241	241278	286220	273518	169876	209650	202946	200867	257936	265079	116518	234132	134703	204052	221722	207568
_ASHYS[+80]DQLAPR	A2AIX1;E9QAT4	Protein transport protein sec16	148481	145245	151936	144783	113327	103372	100807	105594	110620	96507.6	104249	109845	143100	134872	144631	114965	84468.4	72877.1	92517.3	92045.4
_GS[+80]PVRHS[+80]PPELSQEEFGESFADPGSSR	A2AIX1;E9QAT4	Protein transport protein sec16	88703.1	74616.3	78197.1	83140.6	148574	112384	109639	119231	121311	115377	165419	105781	108625	106819	139346	114255	100527	94339.4	121282	95806.5
_MYS[+80]PSPSDGPASQQPLPNHPR	A2AIX1;E9QAT4	Protein transport protein sec16	47578.7	71142	67235.6	63283.7	63997.4	84633	84536.3	77584.2	75376.9	70488.4	79503.8	68164.1	86777.6	83266.3	82818.4	90260.7	29435.2	38648	28177.8	22604.2
_S[+80]C[+57]SVPLPSNHGEVDELR	A2AJ88	Patatin-like phospholipase domain-containing protein 7	25443.8	24933.2	26619	27397.7	25311.6	22694.9	22691.7	24029.5	41799.4	49435.2	48615.7	41323	38388.3	38773	40416.3	34150.8	26661.6	25451.1	30255.1	26759.4
_AAEEKEPAAPAS[+80]PAPS[+80]PVPS[+80]PTPAQPQK	A2AJI0;A2AJI1;A8Y5P4	MAP7 domain-containing protein 1	301569	305394	305763	319053	608158	526217	502079	504929	494696	358147	353044	455685	311070	273656	338952	343261	452372	290742	456360	267599
_AAEEKEPAAPASPAPS[+80]PVPS[+80]PTPAQPQK	A2AJI0;A2AJI1;A8Y5P4	MAP7 domain-containing protein 1	258774	251631	240130	237555	415015	405484	332138	396819	322932	238393	226112	304552	243580	237489	272018	288464	268907	176883	273651	189261
_AAEEKEPAAPAS[+80]PAPS[+80]PVPSPTPAQPQK	A2AJI0;A2AJI1;A8Y5P4	MAP7 domain-containing protein 1	258351	252151	237863	233068	413195	384580	332611	366785	323293	238988	226738	305516	218296	232149	272871	281839	268138	176923	274049	190624
_AAEEKEPAAPASPAPS[+80]PVPSPTPAQPQK	A2AJI0;A2AJI1;A8Y5P4	MAP7 domain-containing protein 1	224724	195072	176842	214649	304285	244192	223196	242316	218761	172742	161431	194605	164663	181640	180108	168442	194136	139758	187424	136459
_AAEEKEPAAPAS[+80]PAPSPVPSPTPAQPQK	A2AJI0;A2AJI1;A8Y5P4	MAP7 domain-containing protein 1	224724	194049	174044	214649	302822	243254	223196	242316	218761	172742	161431	194605	164663	182082	180108	168442	194136	140701	193510	136459
_RKPGAGGS[+80]PALAR	A2AJI0;A2AJI1;A8Y5P4	MAP7 domain-containing protein 1	3393.65	2038.63	1725.44	3987.44	4976.37	4439.9	7299.82	6704.52	5582.66	8123.01	5477.36	17597.2	259185	252852	22742.6	61307.5	5662.11	3859.89	7272.21	3978.33
_QLPLEPGNPT[+80]GQISPQPAPPQEEC[+57]PSSEAK	A2AJI0;A2AJI1;A8Y5P4	MAP7 domain-containing protein 1	20901.9	14938.6	19925.3	17340	40933.4	29237.2	30037.4	27239.7	21197.3	22428.8	29616.9	19284.4	26782.3	23468	36432.7	22734.9	29002	24486.9	30672.5	25237.2
_SLS[+80]C[+57]LSDMDR	A2AJW4	Protein phosphatase 1 regulatory subunit	141069	133266	147530	147178	130996	114799	115900	108997	129465	161292	184946	119279	113747	116841	144682	116949	45501.3	53460.2	49361.5	49619
_NSAGGTSVGWDS[+80]PPASPLQR	A2AKD7;Q3UVD6;Q61234	Alpha-1-syntrophin;Uncharacterized protein;Alpha-1-syntrophin	182159	176061	190312	179286	297635	292256	289057	266855	753271	793319	765602	764026	602146	605056	703026	598951	236756	225599	260329	232068
_NSAGGT[+80]SVGWDSPPASPLQR	A2AKD7;Q3UVD6;Q61234	Alpha-1-syntrophin;Uncharacterized protein;Alpha-1-syntrophin	156890	140679	155785	154135	246536	251796	232997	201319	641085	648203	705532	634772	499160	498306	579180	485777	196006	187647	234228	198889
_NSAGGTSVGWDSPPAS[+80]PLQR	A2AKD7;Q3UVD6;Q61234	Alpha-1-syntrophin;Uncharacterized protein;Alpha-1-syntrophin	11690.7	12721.8	9845.82	11998.5	19070	17171.9	17198.3	14989.2	55915.7	61662.7	59964.1	51534.4	34428.1	32305.6	42753	33240.6	16536.5	12597.2	16072.9	14028.7
_QPSS[+80]PGPQPR	A2AKD7;Q3UVD6;Q61234	Alpha-1-syntrophin;Uncharacterized protein;Alpha-1-syntrophin	208874	122378	135490	193037	54942.3	11420.8	81534.9	77122.3	92203.1	68361	21079.3	91254.2	236536	219654	71143.5	143202	234754	219232	28262.4	198646
_QPS[+80]SPGPQPR	A2AKD7;Q3UVD6;Q61234	Alpha-1-syntrophin;Uncharacterized protein;Alpha-1-syntrophin	186612	111812	123040	168112	55450.5	26794	67122.7	72662.7	83660	62490.3	17807.2	81660.3	224181	200096	59771.5	132540	215893	224652	26071.9	183031
_KADAGGLGIS[+80]IK	A2AKD7;Q3UVD6;Q61234	Alpha-1-syntrophin;Uncharacterized protein;Alpha-1-syntrophin	301740	302523	354527	285513	225311	208967	162201	203565	247248	296712	298086	245282	282941	303922	288026	276888	118422	116501	147748	126312
_ATWGDGGDNS[+80]PSNVVSK	A2AKH4;B0R030;O09044;Q9D3L3	Synaptosomal-associated protein;Synaptosomal-associated protein (Fragment);Synaptosomal-associated protein 23;Synaptosomal-associated protein	280283	285389	271744	268157	263117	255864	254773	246220	385569	426119	424239	387572	400178	412816	413215	362703	307746	269710	349518	287574
_ATWGDGGDNSPS[+80]NVVSK	A2AKH4;B0R030;O09044;Q9D3L3	Synaptosomal-associated protein;Synaptosomal-associated protein (Fragment);Synaptosomal-associated protein 23;Synaptosomal-associated protein	203457	209454	203419	196665	194061	191570	187157	181903	286099	311956	306474	286071	297344	302584	304231	264172	228811	199611	254608	217448
_S[+80]LEDLRAPK	A2ALU3;Q8K382	DENN domain-containing protein 1A (Fragment);DENN domain-containing protein 1A	140710	150272	159508	144765	124709	143766	134054	147708	134979	145796	148206	135005	199453	193659	167007	171016	98902.4	162918	66160.2	170776
_TMPS[+80]PQAETQDPR	A2ALU3;Q8K382	DENN domain-containing protein 1A (Fragment);DENN domain-containing protein 1A	94277.2	112976	104560	102858	132606	128607	122785	129836	112484	115237	102497	126924	103018	98987.3	96415	114597	104826	88627.3	92791	75362.2
_GGYSPQEGGDPPT[+80]PEPLK	A2AMM0	Caveolae-associated protein 4	1.2318e+07	1.31857e+07	1.12188e+07	1.17592e+07	1.07853e+07	8.49202e+06	8.46375e+06	8.85698e+06	9.50367e+06	9.76437e+06	1.17572e+07	8.75812e+06	8.03244e+06	7.96794e+06	7.66229e+06	8.02669e+06	7.41151e+06	6.64515e+06	8.92118e+06	7.00541e+06
_GGYS[+80]PQEGGDPPTPEPLK	A2AMM0	Caveolae-associated protein 4	1.48785e+06	1.60932e+06	1.54095e+06	1.46402e+06	1.4371e+06	1.16861e+06	1.18315e+06	1.2107e+06	1.39066e+06	1.515e+06	1.62298e+06	1.28566e+06	941735	1.08744e+06	956787	920874	987077	3.11421e+06	1.09041e+06	3.42204e+06
_GGYS[+80]PQEGGDPPT[+80]PEPLK	A2AMM0	Caveolae-associated protein 4	387196	380473	404489	445701	410833	292688	284809	275562	271390	360182	339162	273136	169108	197984	205733	176700	321946	294448	381605	297129
_GGYSPQEGGDPPT[+80]PEPLKVTFKPQVR	A2AMM0	Caveolae-associated protein 4	4.0797e+06	4.14616e+06	3.8881e+06	3.94227e+06	2.69758e+06	2.69007e+06	3.02828e+06	2.82239e+06	2.76548e+06	2.52035e+06	2.41231e+06	2.83158e+06	3.423e+06	3.4965e+06	3.17512e+06	3.63387e+06	3.67791e+06	3.95671e+06	3.79201e+06	3.85166e+06
_GGYS[+80]PQEGGDPPTPEPLKVTFKPQVR	A2AMM0	Caveolae-associated protein 4	1.35393e+06	1.33715e+06	1.29368e+06	1.34431e+06	1.08647e+06	983211	1.01178e+06	948568	1.0025e+06	1.03701e+06	1.02302e+06	1.0156e+06	1.17239e+06	1.21141e+06	1.38775e+06	1.21206e+06	1.25016e+06	1.26847e+06	1.33947e+06	1.19664e+06
_GGY[+80]SPQEGGDPPTPEPLKVTFKPQVR	A2AMM0	Caveolae-associated protein 4	1.22124e+06	1.2151e+06	1.16891e+06	1.22442e+06	987435	886419	920082	858508	912089	933938	941523	925597	1.06148e+06	1.10198e+06	1.26796e+06	1.10454e+06	1.13421e+06	1.16045e+06	1.23417e+06	1.10005e+06
_GGYS[+80]PQEGGDPPT[+80]PEPLKVTFKPQVR	A2AMM0	Caveolae-associated protein 4	61191.2	50973.3	46538.6	47301.9	56252.4	49760	47735.7	49592.1	56395.6	53052.5	57000.8	53477.7	45377.9	43241.1	51287.5	47753	88731.2	85531.7	102143	96762.9
_IHQNRLS[+80]SVTEDEDQDAALTIVTVLDR	A2AMM0	Caveolae-associated protein 4	21614	33941.7	14856.5	5742.97	22543.6	22713.4	16016.2	15771.5	30451	37559.5	49500	7434.37	6537.45	5935.25	3122.65	8530.32	14000.3	13695.4	21110.6	11083
_IAYQS[+80]SASPPDSAPGSVANGHGGGR	A2AMY5;Q91VX2	Ubiquitin-associated protein 2	106821	85220.3	107947	84314.1	117668	105194	89103.4	91363.5	105652	81184.3	99682.6	90771.7	83867.9	79348.3	78864.8	104852	29226	25619	23544.8	18496.4
_HVTLPS[+80]SPR	A2AN08	E3 ubiquitin-protein ligase UBR4	2.52316e+06	2.33928e+06	2.4444e+06	2.03094e+06	2.16479e+06	2.3577e+06	2.46335e+06	2.13996e+06	3.71663e+06	3.49792e+06	3.91311e+06	3.76179e+06	2.85839e+06	2.87644e+06	2.87143e+06	3.20131e+06	2.62332e+06	2.47602e+06	2.75587e+06	2.42289e+06
_HVTLPSS[+80]PR	A2AN08	E3 ubiquitin-protein ligase UBR4	2.52658e+06	2.32676e+06	2.42673e+06	2.02232e+06	2.15541e+06	2.35651e+06	2.4461e+06	2.12953e+06	3.69473e+06	3.51013e+06	3.92634e+06	3.77887e+06	2.83112e+06	2.86122e+06	2.85317e+06	3.17966e+06	2.62265e+06	2.46796e+06	2.73866e+06	2.405e+06
_AAPPPPPPPPPLESS[+80]PR	A2AN08	E3 ubiquitin-protein ligase UBR4	99182.1	147302	123153	122738	178581	161658	137434	163260	81844.7	184104	165056	188961	188838	195961	200761	212506	119392	116820	132689	89931.6
_AAPPPPPPPPPLES[+80]SPR	A2AN08	E3 ubiquitin-protein ligase UBR4	31288.5	87738.8	96770.1	90098.8	71530.7	109110	57395.5	86342.4	78345.9	54107.1	74812.9	60327.9	64291.5	73082.2	78106.1	87221.3	44437.9	47867.7	44604.5	27035.8
_RHVTLPS[+80]SPR	A2AN08	E3 ubiquitin-protein ligase UBR4	111711	80405.2	88761.2	100892	111382	103384	111073	62476.1	35051.7	91730.5	88589.2	67256	117613	101235	93100.7	37074.1	53187.6	66877.8	72863.6	72708.9
_TSPADHGGSVGSES[+80]GGSAVDSVAGEHSVSGR	A2AN08	E3 ubiquitin-protein ligase UBR4	115495	118422	126497	131096	125547	120217	98759.2	105162	142922	117587	88795.1	100502	105249	104840	112516	132897	97168.9	94342.4	105867	91823.9
_TS[+80]PADHGGSVGSESGGSAVDSVAGEHSVSGR	A2AN08	E3 ubiquitin-protein ligase UBR4	30264.9	27698.4	28075.8	25740.5	13897.3	20664.5	26409.9	20466.9	6534.36	10867.1	19266.6	0	26776.7	25838.1	24221.8	19227.5	7030.2	8429.06	3853.68	7991.79
_S[+80]IQDLTVTGTEPGQVSSR	A2AP92;A2AP93;Q3TXG1;Q543B5;Q62073;Q923A8	Mitogen-activated protein kinase kinase kinase 7;Mitogen-activated protein kinase kinase kinase 7;Uncharacterized protein;Mitogen activated protein kinase kinase kinase 7, isoform CRA_a;Mitogen-activated protein kinase kinase kinase 7;Map3k7 protein	448015	460695	463900	469522	563486	436930	427605	411211	412141	517755	600217	415471	520501	513904	582874	542786	426004	400481	524442	408173
_RMS[+80]ADMSEIEAR	A2AP92;A2AP93;Q3TXG1;Q543B5;Q62073;Q923A8	Mitogen-activated protein kinase kinase kinase 7;Mitogen-activated protein kinase kinase kinase 7;Uncharacterized protein;Mitogen activated protein kinase kinase kinase 7, isoform CRA_a;Mitogen-activated protein kinase kinase kinase 7;Map3k7 protein	15813.6	15987.4	16429.7	16279.8	25478.5	25911.6	26178.3	25895.8	18725.2	22820.1	25708.3	19608.5	31360.4	27315.2	30456.8	32201.3	12582.3	11043.4	11611.7	14953
_SSPKEEVAS[+80]EPEEAASPTTPK	A2APD7;Q9D6Z1	Nucleolar protein 56 (Fragment);Nucleolar protein 56	33148.8	28505.3	26813.7	29794.4	23568.9	21993.4	19595.6	18847.7	22215.2	20228.5	23743.4	20619.7	24609.4	26723.1	26072.3	21230.2	45018.8	36661.1	24822	40230.7
_EELAS[+80]DLEEMATSSAK	A2APD7;Q9D6Z1	Nucleolar protein 56 (Fragment);Nucleolar protein 56	9996.53	10341.6	8012.15	8130.36	14525.2	13593.7	11412.5	12421.5	17298.8	16629.6	15547	15768.7	4174.22	5162.29	5104.48	6942.54	5479.64	6823.03	3010.33	6776.77
_AMALGDSS[+80]PQTTEPVLR	A2APF7;Q9QY24	Z-DNA-binding protein 1	0	0	0	0	114857	107833	111872	110317	177069	178259	187935	178208	225496	227722	239919	212641	20904	20906.6	22151.8	22872.3
_AMALGDS[+80]SPQTTEPVLR	A2APF7;Q9QY24	Z-DNA-binding protein 1	0	0	0	0	65237	58174.7	60601.9	57013.8	92753.5	91936.3	103013	92285.8	115020	120501	129323	110443	9259.73	8852.96	8934.49	10933
_VKPPPS[+80]PTTEGPSLQPDLAPEEAAGTQRPK	A2API8;F7AA26;O54931	A-kinase anchor protein 2;Paralemmin A kinase anchor protein (Fragment);A-kinase anchor protein 2	1.25807e+06	1.14208e+06	1.19842e+06	1.26161e+06	1.59182e+06	1.25707e+06	1.3921e+06	1.38278e+06	1.4253e+06	1.52292e+06	1.66434e+06	1.36701e+06	1.50184e+06	1.45644e+06	1.59595e+06	1.5475e+06	1.2153e+06	1.12357e+06	1.14452e+06	1.20633e+06
_VKPPPSPT[+80]TEGPSLQPDLAPEEAAGTQRPK	A2API8;F7AA26;O54931	A-kinase anchor protein 2;Paralemmin A kinase anchor protein (Fragment);A-kinase anchor protein 2	1.25783e+06	1.14242e+06	1.19786e+06	1.26175e+06	1.59304e+06	1.31775e+06	1.39135e+06	1.38273e+06	1.42398e+06	1.52242e+06	1.66284e+06	1.35595e+06	1.50133e+06	1.45605e+06	1.59358e+06	1.5451e+06	1.21731e+06	1.13813e+06	1.15012e+06	1.19547e+06
_VKPPPSPTT[+80]EGPSLQPDLAPEEAAGTQRPK	A2API8;F7AA26;O54931	A-kinase anchor protein 2;Paralemmin A kinase anchor protein (Fragment);A-kinase anchor protein 2	435979	384082	405801	411459	316531	383833	456065	464866	453469	336368	349373	471944	481262	445290	427027	514924	367386	393350	272294	411222
_TLS[+80]MIEEEIR	A2API8;F7AA26;O54931	A-kinase anchor protein 2;Paralemmin A kinase anchor protein (Fragment);A-kinase anchor protein 2	903546	860673	743207	642056	1.07469e+06	1.04867e+06	960337	985978	1.03972e+06	1.0767e+06	1.03139e+06	932331	1.0287e+06	1.0117e+06	1.12436e+06	1.19218e+06	610977	623555	681675	603195
_KVS[+80]LLQIAENPELQLQPEGFR	A2APT9;Q8C7K3	Kelch domain-containing protein 7A;Uncharacterized protein (Fragment)	49731.5	42802.7	45120.9	45314.8	45220.1	47649.4	50287.1	46164.4	46210.5	40565.5	46269.2	57409	44596.6	40066	44729.2	43842.9	31414.8	21082.3	26708.7	27220.6
_SIS[+80]PSPSAILER	A2AQ25;B2RY09;D3Z781;E9QAU4	Sickle tail protein;Etl4 protein;Enhancer trap locus 4;Enhancer trap locus 4	84260.2	123850	132805	135604	104988	108711	108643	113016	168779	165925	178372	168763	166301	159598	154422	147361	80551.3	82972.9	73552.7	78503.3
_AAPTTSSSSSPPS[+80]PASPTSLNQGAR	A2AQ25;B2RY09;D3Z781;E9QAU4	Sickle tail protein;Etl4 protein;Enhancer trap locus 4;Enhancer trap locus 4	36957.1	40351	34050.3	37650.5	26465.2	23587.2	17748.8	23625.6	35216.6	22491.1	28417.5	32715.8	21773.9	24422.3	22891	24080.1	28363.1	29162.3	16363.5	23223
_AAPTTSSSSSPPSPASPT[+80]SLNQGAR	A2AQ25;B2RY09;D3Z781;E9QAU4	Sickle tail protein;Etl4 protein;Enhancer trap locus 4;Enhancer trap locus 4	23239.4	30569.2	26626.4	30185.2	18605.6	18731.6	14630.8	19130.6	28331.5	19250.2	22518	25312.3	19633.7	18667.8	18199.8	18831.7	26437.5	15138.6	12230.3	30412.1
_TVC[+57]STY[+80]LQSR	A2AQH3;A2RRJ7;Q3UST3;Q9ERH7	Homeodomain-interacting protein kinase 3;Homeodomain interacting protein kinase 3;Uncharacterized protein;Homeodomain-interacting protein kinase 3	44711.7	51414	54405.8	46508.2	40928.5	41910.5	39978.5	41138.1	70800	54870.2	76178.6	68946.3	58680.7	58912.3	57593.2	62139.8	30589.4	26886.5	37170.6	25431.3
_LLTRT[+80]PDIAQR	A2AQL0;G1JLS7;Q3V256;Q9Z1W9	Serine/threonine kinase 39, STE20/SPS1 homolog (Yeast);Kidney-specific SPAK;Uncharacterized protein;STE20/SPS1-related proline-alanine-rich protein kinase	137586	139431	139368	141675	161237	161944	144633	160067	180400	158955	150094	159670	218648	236301	236108	240932	236724	242237	253626	219301
_GWS[+80]PPPEVR	A2AQN4	Acetyl-coenzyme A synthetase, cytoplasmic	8.48638e+06	9.08437e+06	8.12923e+06	8.71624e+06	1.03928e+07	1.16885e+07	1.11604e+07	1.07607e+07	1.05489e+07	9.61476e+06	1.09176e+07	1.04074e+07	8.44258e+06	9.15943e+06	8.94509e+06	9.47992e+06	5.5935e+06	5.62481e+06	5.52307e+06	6.365e+06
_VRGWS[+80]PPPEVR	A2AQN4	Acetyl-coenzyme A synthetase, cytoplasmic	1.47975e+06	1.44797e+06	1.37557e+06	1.51106e+06	1.41199e+06	1.4151e+06	1.28797e+06	1.49055e+06	959093	1.04396e+06	977856	943936	1.33104e+06	1.45739e+06	1.39865e+06	1.30737e+06	941586	959186	1.01254e+06	917345
_AELGM[+16]NDS[+80]PSQSPPVK	A2AQN4	Acetyl-coenzyme A synthetase, cytoplasmic	72585.3	72881	76543.1	78115.8	120171	113383	111205	110779	39932	57494	56314	34258.8	56673.6	54224.5	53837.2	49703.4	20102	14986.7	38917.8	10317.5
_AELGM[+16]NDSPS[+80]QSPPVK	A2AQN4	Acetyl-coenzyme A synthetase, cytoplasmic	51847.4	54752.8	62348	62479.2	103590	89428.7	88171.8	96264	79826.4	58122.1	63287.3	69059.4	35631.5	33357.8	29941.9	47542	13196.9	14761	15694	12038.6
_AELGMNDS[+80]PS[+80]QSPPVKRPC[+57]PDVQGK	A2AQN4	Acetyl-coenzyme A synthetase, cytoplasmic	48902.4	49587.7	44263.4	52561.1	108567	85905.9	77806.9	84206.6	116067	114920	116038	108960	93517.6	93252.6	90530.6	94153.5	81936.6	80570.4	91325.6	76340
_TLHS[+80]PPLQLR	A2ARP1;B9EHS3	Inositol hexakisphosphate and diphosphoinositol-pentakisphosphate kinase 1;Hisppd2a protein	1.38932e+06	1.1917e+06	1.51123e+06	1.52682e+06	890023	469755	887168	891858	1.02746e+06	1.06849e+06	834589	1.02274e+06	1.1438e+06	1.23518e+06	1.14784e+06	1.17447e+06	703707	715888	650182	701737
_ALQTS[+80]PQPVEGTGLPR	A2ARP1;B9EHS3	Inositol hexakisphosphate and diphosphoinositol-pentakisphosphate kinase 1;Hisppd2a protein	142430	151354	129284	132297	126090	119472	109518	110403	145878	166973	147245	159746	154283	171696	158947	150568	104115	96696	101672	97179.9
_ALQT[+80]SPQPVEGTGLPR	A2ARP1;B9EHS3	Inositol hexakisphosphate and diphosphoinositol-pentakisphosphate kinase 1;Hisppd2a protein	142010	151161	129205	132051	126003	118820	109394	110032	145665	166490	147192	158463	154272	171597	158766	149983	103474	96449.3	100623	96722.4
_ET[+80]SPTRGEPVPAWEGK	A2ARP8;Q9QYR6	Microtubule-associated protein 1A	71048.7	71618.7	71365.5	64319.1	107786	101511	96358.8	87311.4	112047	127354	107621	114118	104732	103502	85703.4	94292.6	97684.9	87231.3	85116.8	85135.8
_ETSPT[+80]RGEPVPAWEGK	A2ARP8;Q9QYR6	Microtubule-associated protein 1A	67605.1	71637.7	68962.3	64319.1	107938	101453	94418.7	87171	111633	125001	107573	113190	104381	103497	85781.7	91659.3	97700.9	87231.3	83486.3	83911.8
_VPSAPGQES[+80]PVPDTK	A2ARP8;Q9QYR6	Microtubule-associated protein 1A	120482	126424	125454	121720	124872	100679	106207	124337	156934	114270	130179	140537	103568	113339	106082	129716	86926.5	81254.2	82486.4	77224.9
_ELALS[+80]S[+80]PEDLTQDFEELKR	A2ARP8;Q9QYR6	Microtubule-associated protein 1A	11826.3	12185.9	10382.2	12466.4	26097.6	30934	29799.1	32875.3	18766.9	20877.1	19660.9	33560.6	24423.3	20937.8	19275.8	11196.3	14989.7	12643.5	15655.3	8002.75
_EAVAVAPPPS[+80]PSLPAK	A2ARV4	Low-density lipoprotein receptor-related protein 2	6.31392e+06	6.33912e+06	5.77466e+06	6.1055e+06	4.32491e+06	4.03208e+06	3.89954e+06	3.98663e+06	2.90964e+06	3.32309e+06	2.68002e+06	2.70986e+06	3.90495e+06	3.2058e+06	4.34839e+06	3.737e+06	3.08124e+06	3.01872e+06	3.30916e+06	3.27286e+06
_EAVAVAPPPSPS[+80]LPAK	A2ARV4	Low-density lipoprotein receptor-related protein 2	4.9022e+06	4.9277e+06	4.45556e+06	4.42033e+06	3.45288e+06	3.17255e+06	3.02358e+06	3.09092e+06	2.29579e+06	2.62836e+06	2.25223e+06	2.1166e+06	3.06492e+06	2.50773e+06	3.41693e+06	2.90113e+06	2.41267e+06	2.32561e+06	2.6346e+06	2.57455e+06
_VASPSQGQVGS[+80]SSPKR	A2AS44;A2AS45;Q05D18;Q3UIX3;Q68FH0	Plakophilin-4 (Fragment);Plakophilin-4;Pkp4 protein (Fragment);Uncharacterized protein (Fragment);Plakophilin-4	7427.89	8801.96	10462.6	11204.8	7409.69	12384.2	7376.37	7986.52	15736.6	13266.2	12213.6	15040.2	10221.1	10007.9	10458.5	11578.4	9696.99	9020.82	10155.6	10163.7
_SRS[+80]PTPPSIAAK	A2ASS6	Titin	1.46872e+06	1.62688e+06	1.57201e+06	1.48888e+06	1.57064e+06	1.78507e+06	1.77765e+06	1.69273e+06	2.93763e+06	2.95898e+06	3.26488e+06	3.03536e+06	2.96765e+06	2.89937e+06	2.91509e+06	2.86946e+06	1.2981e+06	1.36972e+06	1.39686e+06	1.40621e+06
_SRS[+80]PTPPS[+80]IAAK	A2ASS6	Titin	333338	314887	335333	313634	543295	580231	603323	599703	606698	558200	594171	597757	692133	685736	675702	882188	402688	361526	408913	346928
_SRSPT[+80]PPSIAAK	A2ASS6	Titin	139856	175237	164832	147530	141367	161635	160262	158946	210449	217650	244259	240311	262700	283714	264145	241503	139927	228844	124835	301218
_S[+80]RS[+80]PTPPSIAAK	A2ASS6	Titin	115978	111763	101354	97910.6	113160	126974	137708	133022	102969	190607	158789	143606	196199	203679	187765	123650	98171.2	96719.1	99176.2	97238
_S[+80]RS[+80]PTPPS[+80]IAAK	A2ASS6	Titin	56813.1	58649.4	59519.3	55850	64375.1	66502.6	64367.4	72107.8	102906	99858.9	132264	109223	84870.8	63647.5	84750.1	89144.2	69892.8	68597.1	74800.6	63219.4
_SVKS[+80]PLLIR	A2ASS6	Titin	2.36978e+06	2.54344e+06	2.44119e+06	2.25745e+06	2.64064e+06	2.31248e+06	2.37094e+06	2.3644e+06	4.43333e+06	4.40956e+06	3.60949e+06	4.30328e+06	4.29282e+06	3.76874e+06	3.84905e+06	3.74834e+06	2.0277e+06	2.09198e+06	1.8164e+06	1.88242e+06
_YSS[+80]PPAHVKVEDR	A2ASS6	Titin	862942	775425	839061	867278	1.06138e+06	1.09529e+06	1.08299e+06	1.08484e+06	1.64076e+06	1.41355e+06	1.47013e+06	1.511e+06	1.32841e+06	1.29841e+06	1.30857e+06	1.39588e+06	1.20359e+06	1.24827e+06	1.26889e+06	1.21514e+06
_YS[+80]SPPAHVKVEDR	A2ASS6	Titin	519691	506315	519255	564629	667391	723361	678640	701205	1.37758e+06	865306	927519	1.09391e+06	764885	758184	798691	1.11428e+06	966881	835685	915427	806563
_S[+80]LS[+80]PTYIELMRPVSELIR	A2ASS6	Titin	373233	456381	355228	371907	558371	654534	671047	533538	2.02243e+06	1.68113e+06	1.35525e+06	1.45468e+06	749605	921240	581374	819127	634560	777743	532503	572023
_SLS[+80]PTYIELMRPVSELIR	A2ASS6	Titin	311926	200281	424935	290135	491163	516554	479168	297707	355157	313312	251678	233272	526119	448192	428943	385771	280952	212538	186211	267663
_SLSPT[+80]Y[+80]IELMRPVSELIR	A2ASS6	Titin	67795.7	85929.7	61688.9	87288.1	71192.5	90536.6	85536.4	55609.5	311803	338155	178956	221934	119583	138202	99225.2	123674	114506	132941	125106	114579
_ISTS[+80]PIR	A2ASS6	Titin	1.54668e+06	1.34509e+06	1.32734e+06	1.46945e+06	821852	1.17969e+06	1.36802e+06	1.22949e+06	1.32496e+06	1.62234e+06	1.7873e+06	1.21864e+06	1.85071e+06	1.83287e+06	1.9576e+06	1.14186e+06	756626	836742	697810	807492
_TAS[+80]PHFTVSK	A2ASS6	Titin	1.04839e+06	1.0646e+06	970068	933819	1.12364e+06	963358	1.03468e+06	1.05585e+06	1.70305e+06	1.91619e+06	1.85407e+06	1.63477e+06	1.43855e+06	1.57646e+06	1.60901e+06	1.51127e+06	677703	727283	759878	722362
_RVKS[+80]PEPVTSHPK	A2ASS6	Titin	81043.8	77680.9	77890.6	94014.9	98527.2	111842	192683	176096	448765	609776	79719.8	1.47604e+06	4.04675e+06	4.19141e+06	3.01976e+06	3.55683e+06	119312	141091	106635	137629
_IELSPS[+80]MEAPK	A2ASS6	Titin	880133	863156	942585	929875	879906	760204	657935	744596	1.37583e+06	1.444e+06	1.53863e+06	1.40814e+06	861923	909135	1.01566e+06	814571	419110	418011	456464	457194
_S[+80]PPRFELSSLR	A2ASS6	Titin	801244	701623	802514	754199	462384	456881	481415	470047	765845	765441	694001	745296	333241	293525	258254	282170	229721	229732	176074	236726
_SPT[+80]PPSIAAK	A2ASS6	Titin	384408	429561	420890	79487.6	361776	328673	287841	365032	453200	498607	294886	447990	421251	418168	398055	463153	275315	205518	295632	289453
_S[+80]PTPPSIAAK	A2ASS6	Titin	27578	66208	55043.7	62456.3	57402.6	32799.9	54287.8	63693.6	155541	123113	137465	155660	78498	9805.13	88075.2	101050	47366.4	44670.6	41247.4	39177.1
_EAT[+80]LQFEEPEGVFPGASSAAQVSPVTIKPLITLTAEPK	A2ASS6	Titin	78100.5	78787.1	99134.9	53721.5	55225	49135.9	60249.5	54894.1	133821	86910.4	136822	141003	95479.6	77222.2	83230.3	82582.9	76463.8	61596	55665.8	53497.9
_EATLQFEEPEGVFPGASSAAQVS[+80]PVTIKPLITLTAEPK	A2ASS6	Titin	70495.9	69841.5	85545	48394.9	46608	39693.1	49143.3	45041.7	114483	75413.8	116003	116736	80975	64528.9	68370.6	72200.7	61344	49934.6	46625.6	43925.1
_EATLQFEEPEGVFPGASS[+80]AAQVSPVTIKPLITLTAEPK	A2ASS6	Titin	68267.1	66231.3	82379.9	49144.4	42194.5	29577.7	46997	43431.1	113954	55422.1	117035	117372	77792.6	61375.9	59557.3	71449.7	61310.4	50503.7	45264.9	43724.8
_EATLQFEEPEGVFPGAS[+80]SAAQVSPVTIKPLITLTAEPK	A2ASS6	Titin	62896	63826.5	77731.2	43559.8	41249.5	33954.4	40831.5	38400.3	99198	63882.4	99907	98724.4	67874.6	54449.6	58178.8	59699.3	52038.7	39310.9	39666.4	34001
_KTPS[+80]PIEAER	A2ASS6	Titin	128918	130209	124994	130305	110235	87299.8	94830.7	95833.1	528427	459731	483480	499866	123606	154556	158335	153511	136814	138820	11275.7	132813
_LRPGS[+80]GGEKPPDEAPFTYQLK	A2ASS6	Titin	111085	95608.3	113192	114112	90494.7	88812.5	96657.1	92890.5	199184	196865	230294	225777	125908	140698	130040	141793	73613.2	74818.9	79726	80452
_VKS[+80]PEPVTSHPK	A2ASS6	Titin	38440.8	42551.8	42615.5	38569.1	58951.7	58206.4	49012.2	43790.3	80672.7	87862.2	55871.2	102376	140972	138235	59559.6	81046	33396.6	34376.3	65018.1	32635.4
_RVT[+80]LPAITPIVLQK	A2ASX1	Growth factor receptor-bound protein 14 (Fragment)	213938	221040	226159	228057	92755.4	136934	152837	145599	162378	154461	163181	150788	160816	146243	178434	172373	29454.3	43763.7	105220	49735.2
_SVSENS[+80]LVAMDFSGEK	A2ASX2;A2ASX3;Q9JLM9	Growth factor receptor bound protein 14;Growth factor receptor-bound protein 14 (Fragment);Growth factor receptor-bound protein 14	146566	142248	125614	167858	199392	162159	144029	165137	135872	135743	153178	112001	170108	165140	181985	157520	113763	107912	143955	113890
_SVS[+80]ENSLVAMDFSGEK	A2ASX2;A2ASX3;Q9JLM9	Growth factor receptor bound protein 14;Growth factor receptor-bound protein 14 (Fragment);Growth factor receptor-bound protein 14	101083	97587.4	82193.9	113324	121998	102885	103437	110012	95162.2	98298.2	112050	77844.1	125369	122761	119636	96377.2	80019.9	52623.8	94659.2	70846.7
_ADASS[+80]LTVDVTSPASK	A2ATI9;Q3TG07;Q3TIK1;Q3TX06;Q922I9;Q99JX3	Golgi reassembly stacking protein 2, isoform CRA_d;Uncharacterized protein;Uncharacterized protein;Uncharacterized protein;Gorasp2 protein;Golgi reassembly-stacking protein 2	37887.4	48343	45111.4	45993.7	59130.7	44406.4	38688.9	41140.7	52789.7	54005.3	58071.1	53722.6	49353.7	45505.8	45842.1	37657	40830.2	36740.8	40453.9	30724.9
_RTS[+80]DVPLEPLASPNQR	A2ATK9;A2ATL0;A2ATL1;Q8K2R1	Family with sequence similarity 171, member A1;Family with sequence similarity 171, member A1;Family with sequence similarity 171, member A1;Fam171a1 protein (Fragment)	27103.7	27654.1	27324	22978.5	14471.4	19806.5	15456.4	22511.8	31036.7	27934.7	30496	26483.6	36341.5	40253.3	31994.1	40205.3	13119.7	13647.5	9070.89	14489
_RT[+80]SDVPLEPLASPNQR	A2ATK9;A2ATL0;A2ATL1;Q8K2R1	Family with sequence similarity 171, member A1;Family with sequence similarity 171, member A1;Family with sequence similarity 171, member A1;Fam171a1 protein (Fragment)	24819.2	27512.3	27465.5	22928	11360.7	19438.4	15456.4	22533.7	30494.5	27522.6	29423.9	25598.7	35973.9	39796.3	31998.3	39343.3	11847.9	16140.2	9025.62	14327.7
_LLGS[+80]MDEVVLLSPVPELR	A2ATQ5;B7ZNX2;P53995;Q3TP10	Anaphase-promoting complex subunit 1;Anaphase promoting complex subunit 1;Anaphase-promoting complex subunit 1;Uncharacterized protein (Fragment)	10737.9	11541.9	11989.3	7641.47	10437.1	18685.8	15532.4	16062.3	24923.3	28179.3	24248.9	21160.6	23036.2	21965.5	19535.6	25322.8	9264.06	8651.51	4481.96	5663.41
_SPS[+80]LEEGADAFISSPDIPGTSEETPEK	A2ATS4;G3X8X3;Q8BSM7	Large neutral amino acids transporter small subunit 3	222482	208132	231125	220820	68768.8	57286.1	54275.7	57688.7	11495.7	19483.3	18550.8	9843.5	40577.2	47234	54669.6	51484	88443	98644.1	90008	83939.9
_GRLS[+80]PVPVPR	A2AU60;A2AU61;A2AU62;Q3TGD3;Q3U3F6;Q64012	RNA-binding protein Raly (Fragment);RNA-binding protein Raly (Fragment);RNA-binding protein Raly (Fragment);Uncharacterized protein;HnRNP-associated with lethal yellow, isoform CRA_f;RNA-binding protein Raly	887021	849170	744016	915496	883549	880943	758006	814369	1.18184e+06	1.16049e+06	759131	1.19471e+06	768139	797054	721124	728458	684539	684004	641709	599474
_SEDRPSSPQVS[+80]VAAVETK	A2AU90;P70399;Q3UG49;Q8BLA0	Transformation-related protein 53-binding protein 1 (Fragment);TP53-binding protein 1;Uncharacterized protein (Fragment);Uncharacterized protein (Fragment)	273591	276566	237665	293433	331679	308355	300307	277744	371645	366112	405419	383326	324821	328668	311365	322356	259235	248885	297584	260279
_SEDRPS[+80]SPQVSVAAVETK	A2AU90;P70399;Q3UG49;Q8BLA0	Transformation-related protein 53-binding protein 1 (Fragment);TP53-binding protein 1;Uncharacterized protein (Fragment);Uncharacterized protein (Fragment)	233358	231173	202315	245515	286622	272286	265178	243567	326886	332318	361611	352376	294342	293535	274082	283444	233163	223768	267968	235509
_S[+80]EDRPSSPQVSVAAVETK	A2AU90;P70399;Q3UG49;Q8BLA0	Transformation-related protein 53-binding protein 1 (Fragment);TP53-binding protein 1;Uncharacterized protein (Fragment);Uncharacterized protein (Fragment)	229548	228448	199969	243112	281936	267363	264095	240289	321816	326730	356027	343775	286812	292345	272072	282793	226775	219149	260946	229180
_SEDRPSS[+80]PQVSVAAVETK	A2AU90;P70399;Q3UG49;Q8BLA0	Transformation-related protein 53-binding protein 1 (Fragment);TP53-binding protein 1;Uncharacterized protein (Fragment);Uncharacterized protein (Fragment)	107585	119432	114321	112789	95732.2	115871	125259	127433	79911	86621.3	106404	77416.6	115506	95684.1	121959	108609	42729.9	86907.1	49274.1	73492.1
_STPFIVPSS[+80]PTEQGGR	A2AU90;P70399;Q3UG49;Q8BLA0	Transformation-related protein 53-binding protein 1 (Fragment);TP53-binding protein 1;Uncharacterized protein (Fragment);Uncharacterized protein (Fragment)	446099	402379	403952	443235	469820	354982	349500	357891	373355	429296	484325	357412	351487	359686	442581	357681	304927	304648	325087	301983
_ST[+80]PFIVPSSPTEQGGR	A2AU90;P70399;Q3UG49;Q8BLA0	Transformation-related protein 53-binding protein 1 (Fragment);TP53-binding protein 1;Uncharacterized protein (Fragment);Uncharacterized protein (Fragment)	365500	338299	342446	369855	384473	289552	289073	294024	303767	345229	388224	292530	288851	297679	363853	295268	250377	248294	269484	249027
_STPFIVPS[+80]SPTEQGGR	A2AU90;P70399;Q3UG49;Q8BLA0	Transformation-related protein 53-binding protein 1 (Fragment);TP53-binding protein 1;Uncharacterized protein (Fragment);Uncharacterized protein (Fragment)	288940	294071	292183	318358	337717	254251	248928	250836	258435	298973	353149	238430	238081	240490	271746	241790	215516	212713	233340	214347
_HSIS[+80]MPVMR	A2AUD5;Q9CYZ2;Q9CZ22	Tumor protein D54;Tumor protein D54;Uncharacterized protein	1.65652e+06	1.65105e+06	1.69926e+06	1.56675e+06	1.67446e+06	1.72238e+06	1.69291e+06	1.63364e+06	2.32163e+06	2.65208e+06	2.59892e+06	2.59894e+06	1.46962e+06	1.52838e+06	1.47762e+06	1.49767e+06	1.55324e+06	1.4175e+06	1.24171e+06	1.42955e+06
_NSATFKS[+80]FEDR	A2AUD5;Q9CYZ2;Q9CZ22	Tumor protein D54;Tumor protein D54;Uncharacterized protein	236103	301750	284265	290726	827351	802735	651034	670429	874908	937462	1.03325e+06	924511	832874	920063	791558	943337	870889	866046	958059	1.00148e+06
_[+42]MDS[+80]ASQDINLNSPNKGVLSDFMTDVPVDPGVVHR	A2AUD5;Q9CYZ2;Q9CZ22	Tumor protein D54;Tumor protein D54;Uncharacterized protein	26569.7	22922.2	22381.7	18511.5	52063	57256	63995.7	70358.9	27924.8	30650.7	48141	60814.2	76497.9	71817	78951.2	65135	46990.9	36299.6	44441.7	26341.7
_S[+80]WHDVQVSTAYVK	A2AUD5;Q9CYZ2;Q9CZ22	Tumor protein D54;Tumor protein D54;Uncharacterized protein	58895.2	53829.5	55093.1	49922.6	39916.8	41620.2	38026.8	35315.2	26524.4	25425.1	30540.3	27054.3	25940.9	25493.6	25932.9	28961.6	31670	37743	33241.3	34239.9
_SLS[+80]TSGESLYHVLGLDK	A2AUE1;G5E8T0;P60904;Q921J3	DnaJ homolog subfamily C member 5 (Fragment);DnaJ (Hsp40) homolog, subfamily C, member 5, isoform CRA_b;DnaJ homolog subfamily C member 5;Dnajc5 protein	3.32325e+06	3.38116e+06	2.48341e+06	3.1432e+06	1.51665e+06	1.3216e+06	1.23338e+06	1.4203e+06	1.79125e+06	2.15324e+06	1.90827e+06	2.07456e+06	1.6209e+06	1.50274e+06	1.54359e+06	1.71509e+06	916057	945301	1.06342e+06	1.03786e+06
_VAAGELKNGFAIIRPPGHHAEESTAMGFC[+57]FFNSVAIT[+80]AK	A2AWS5;B7ZDF5;B7ZDF7;Q3U2E0;Q3UJF1;Q6P9T4;Q80TW3;Q9Z2V6	Histone deacetylase;Histone deacetylase;Histone deacetylase;Histone deacetylase;Histone deacetylase;Histone deacetylase;MKIAA0600 protein (Fragment);Histone deacetylase 5	1.22754e+06	1.21517e+06	978330	1.06505e+06	1.04947e+06	1.64134e+06	1.65847e+06	1.2585e+06	1.50384e+06	1.96539e+06	1.77919e+06	2.13868e+06	1.77732e+06	2.00686e+06	1.67944e+06	1.09524e+06	1.51922e+06	1.72966e+06	1.38767e+06	1.30124e+06
_TQS[+80]SPAAPGSMK	A2AWS5;B7ZDF5;B7ZDF7;Q3U2E0;Q3UJF1;Q6P9T4;Q80TW3;Q9Z2V6	Histone deacetylase;Histone deacetylase;Histone deacetylase;Histone deacetylase;Histone deacetylase;Histone deacetylase;MKIAA0600 protein (Fragment);Histone deacetylase 5	42676.2	42502.5	42581.3	41400.6	49898.3	41545.2	41284.1	46431.5	46379.4	40548.8	45501	41269.5	45035.8	44104.8	46314.3	46618.6	33420.7	34006.5	39517.6	33228
_EAEALLQSMGLTTDSPIVPPPMS[+80]PSSK	A2BFF7;A2BFF8;O88487;Q3TPJ8	Dynein cytoplasmic 1 intermediate chain 2;Cytoplasmic dynein 1 intermediate chain 2;Cytoplasmic dynein 1 intermediate chain 2;Cytoplasmic dynein 1 intermediate chain 2	693029	734875	707042	563657	875387	789066	825690	745847	874144	946715	826840	750432	763756	722887	911728	1.0055e+06	455431	497312	515485	520836
_EAEALLQSMGLTTDSPIVPPPMSPS[+80]SK	A2BFF7;A2BFF8;O88487;Q3TPJ8	Dynein cytoplasmic 1 intermediate chain 2;Cytoplasmic dynein 1 intermediate chain 2;Cytoplasmic dynein 1 intermediate chain 2;Cytoplasmic dynein 1 intermediate chain 2	690238	727320	697280	558790	849720	756399	790050	712724	872881	939404	798141	716328	747178	696413	880365	1.00391e+06	435347	491809	500975	517518
_EAEALLQSMGLTTDSPIVPPPM[+16]S[+80]PSSK	A2BFF7;A2BFF8;O88487;Q3TPJ8	Dynein cytoplasmic 1 intermediate chain 2;Cytoplasmic dynein 1 intermediate chain 2;Cytoplasmic dynein 1 intermediate chain 2;Cytoplasmic dynein 1 intermediate chain 2	75190.6	73189.8	36110.4	94166.3	102540	84859	89286	100694	55713.8	46739.1	55385.2	38590.5	45956	44964.7	53583	60609.8	22323.9	28597.7	25339.1	28879
_SVS[+80]TPSEAGSQDSGDGAVGSR	A2BFF7;A2BFF8;O88487;Q3TPJ8	Dynein cytoplasmic 1 intermediate chain 2;Cytoplasmic dynein 1 intermediate chain 2;Cytoplasmic dynein 1 intermediate chain 2;Cytoplasmic dynein 1 intermediate chain 2	73477.2	83725.3	80797.9	82541.8	100263	101315	92859.8	96034.7	105762	88863.7	75357.2	102672	94942.7	94698.1	93173.2	130937	100016	88577.7	86552.7	91364.2
_SVSTPSEAGS[+80]QDSGDGAVGSR	A2BFF7;A2BFF8;O88487;Q3TPJ8	Dynein cytoplasmic 1 intermediate chain 2;Cytoplasmic dynein 1 intermediate chain 2;Cytoplasmic dynein 1 intermediate chain 2;Cytoplasmic dynein 1 intermediate chain 2	64373.8	71166.2	68781.7	69223.2	90100.1	86999	79520.2	81496.5	90029.9	78230	63454.1	88266.4	78648.5	81187.4	79190.3	110997	84659.1	76108.7	72923.3	78681.1
_SVST[+80]PSEAGSQDSGDGAVGSR	A2BFF7;A2BFF8;O88487;Q3TPJ8	Dynein cytoplasmic 1 intermediate chain 2;Cytoplasmic dynein 1 intermediate chain 2;Cytoplasmic dynein 1 intermediate chain 2;Cytoplasmic dynein 1 intermediate chain 2	19629.5	59877.8	57261.5	20167.9	16023.2	21908	20562.7	68606.5	24336.8	15640.1	15760.4	20523.6	14339.5	66925.1	13593.9	13948.2	17385.7	13312.7	21031	14011.7
_KPEKPLFS[+80]STSPQDSSPR	A2BG75;A2BG76;A2BG77;I7HIP8;P97863;Q6GSP7;Q8BN68;Q8C434	Nuclear factor 1;Nuclear factor 1;Nuclear factor 1;Nuclear factor 1;Nuclear factor 1 B-type;Nuclear factor 1;Nuclear factor 1;Nuclear factor 1	311671	292205	309781	334073	339416	341563	362694	387856	369940	400877	275705	341747	254887	247414	262476	256380	188978	193354	163354	208916
_KPEKPLFSST[+80]SPQDSSPR	A2BG75;A2BG76;A2BG77;I7HIP8;P97863;Q6GSP7;Q8BN68;Q8C434	Nuclear factor 1;Nuclear factor 1;Nuclear factor 1;Nuclear factor 1;Nuclear factor 1 B-type;Nuclear factor 1;Nuclear factor 1;Nuclear factor 1	264687	241005	249951	279658	197714	307352	323597	340080	418520	345126	297938	388186	232903	215945	186390	240309	169341	165744	132775	171013
_KPEKPLFSSTS[+80]PQDSSPR	A2BG75;A2BG76;A2BG77;I7HIP8;P97863;Q6GSP7;Q8BN68;Q8C434	Nuclear factor 1;Nuclear factor 1;Nuclear factor 1;Nuclear factor 1;Nuclear factor 1 B-type;Nuclear factor 1;Nuclear factor 1;Nuclear factor 1	177794	178169	180123	185885	165044	176535	191711	204566	140341	208320	187440	129073	133105	132151	129417	123158	45808.9	94807.3	39108.2	107055
_KPEKPLFSS[+80]TSPQDSSPR	A2BG75;A2BG76;A2BG77;I7HIP8;P97863;Q6GSP7;Q8BN68;Q8C434	Nuclear factor 1;Nuclear factor 1;Nuclear factor 1;Nuclear factor 1;Nuclear factor 1 B-type;Nuclear factor 1;Nuclear factor 1;Nuclear factor 1	100964	68278	82536.7	110390	154786	131379	130290	131349	246069	146370	92061.2	225240	87828.1	84985.1	89154.4	113806	137288	73328.6	113172	70589.6
_KPEKPLFSSTSPQDS[+80]SPR	A2BG75;A2BG76;A2BG77;I7HIP8;P97863;Q6GSP7;Q8BN68;Q8C434	Nuclear factor 1;Nuclear factor 1;Nuclear factor 1;Nuclear factor 1;Nuclear factor 1 B-type;Nuclear factor 1;Nuclear factor 1;Nuclear factor 1	77993.9	45321.1	44920	83399.1	52941.4	113843	49288.8	50607.6	213242	40867.3	34411.5	196887	70307	36380.8	60897.5	34875.4	41172.5	62440.7	42558.4	40659.5
_KPEKPLFSSTSPQDSS[+80]PR	A2BG75;A2BG76;A2BG77;I7HIP8;P97863;Q6GSP7;Q8BN68;Q8C434	Nuclear factor 1;Nuclear factor 1;Nuclear factor 1;Nuclear factor 1;Nuclear factor 1 B-type;Nuclear factor 1;Nuclear factor 1;Nuclear factor 1	23657.1	23059.8	24942	23861.6	23372.3	24710.5	21775.7	23265.3	21518.9	18989.7	16830	8429.35	17592.6	18786.9	18979.1	15676.7	13312.4	25158.6	17699	26338.2
_NYQQNYQNS[+80]ESGEKNEGSESAPEGQAQQR	A2BGG7;P62960;Q3UBT1;Q60951;Q71V06;Q810K5	Nuclease-sensitive element-binding protein 1 (Fragment);Nuclease-sensitive element-binding protein 1;Y box protein 1;MYB-1b;Y box transcription factor (Fragment);Y box protein 1	54863.6	68512.6	72615.1	63981.9	176942	118270	103490	107123	182981	141236	196789	280445	121839	150487	126535	160968	141080	176137	188755	158781
_NYQQNYQNSESGEKNEGS[+80]ESAPEGQAQQR	A2BGG7;P62960;Q3UBT1;Q60951;Q71V06;Q810K5	Nuclease-sensitive element-binding protein 1 (Fragment);Nuclease-sensitive element-binding protein 1;Y box protein 1;MYB-1b;Y box transcription factor (Fragment);Y box protein 1	54863.7	68512.7	72615.1	63981.9	176942	118270	103490	107123	182981	141236	196789	280445	121839	150093	126535	160968	141080	176137	188755	158781
_NYQQNYQNSESGEKNEGSES[+80]APEGQAQQR	A2BGG7;P62960;Q3UBT1;Q60951;Q71V06;Q810K5	Nuclease-sensitive element-binding protein 1 (Fragment);Nuclease-sensitive element-binding protein 1;Y box protein 1;MYB-1b;Y box transcription factor (Fragment);Y box protein 1	48131	60822.5	63617.6	58589.9	164677	109595	94977.5	99054	168613	137728	179765	256971	111263	137766	115915	146185	129150	165626	170266	144928
_RPQYS[+80]NPPVQGEVMEGADNQGAGEQGRPVR	A2BGG7;P62960;Q3UBT1;Q60951;Q71V06;Q810K5	Nuclease-sensitive element-binding protein 1 (Fragment);Nuclease-sensitive element-binding protein 1;Y box protein 1;MYB-1b;Y box transcription factor (Fragment);Y box protein 1	83953.6	73943.1	94721.8	88553.2	75079.1	125476	138943	130830	89519.6	90646.3	89600.8	86903.2	71836.2	52129.4	86799.7	81748.3	104011	138109	62098.8	120982
_GPS[+80]PSPVGSPASVAQSR	A2BH40;E9QAQ7	AT-rich interactive domain-containing protein 1A	521798	488212	484054	566254	806446	660286	645677	621639	690713	645890	576544	776284	552224	584800	531641	610899	489170	427298	549706	440435
_SHHAPMS[+80]PGSSGGGGQPLAR	A2BH40;E9QAQ7	AT-rich interactive domain-containing protein 1A	128368	112094	124827	122781	223542	220208	240578	221389	160262	188226	202677	176320	162840	192051	187912	154341	110263	125722	124607	125469
_RPAGGSLGAVS[+80]PALSGGQAR	A2CG35;P35283	Ras-related protein Rab-12	2.91499e+06	2.86991e+06	2.58752e+06	2.79446e+06	1.46689e+06	1.57014e+06	1.82628e+06	1.68915e+06	2.79773e+06	2.67633e+06	2.61958e+06	2.9585e+06	2.30526e+06	2.29196e+06	2.35674e+06	2.22512e+06	1.21718e+06	1.36557e+06	1.14141e+06	1.26847e+06
_RPAGGS[+80]LGAVS[+80]PALSGGQAR	A2CG35;P35283	Ras-related protein Rab-12	396947	362193	370902	366755	367003	318997	305809	290919	107388	250286	5189.21	114243	293207	362135	337090	215547	161034	152033	4444.52	184067
_RPAGGS[+80]LGAVSPALSGGQAR	A2CG35;P35283	Ras-related protein Rab-12	215039	274874	263628	247774	188830	185564	173557	198485	851487	100261	103371	116562	217304	223415	224202	258490	860642	424996	142151	1.16915e+06
_FNS[+80]ITSAYYR	A2CG35;P35283	Ras-related protein Rab-12	175598	168060	160987	180291	82370.1	58029.3	66760.3	60948	67540	69600.6	95020	67031.8	85800.6	75088.3	88717.2	74961.5	44600.2	55759.3	55990.4	55263.7
_RDS[+80]FIGTPYWMAPEVVMC[+57]ETSK	A2RRK3;O54988	Slk protein;STE20-like serine/threonine-protein kinase	336829	373583	352759	366606	434604	366017	350441	384834	388381	488194	402769	344016	454193	538033	525813	555816	291293	267350	348204	280978
_RDSFIGT[+80]PYWMAPEVVMC[+57]ETSK	A2RRK3;O54988	Slk protein;STE20-like serine/threonine-protein kinase	326972	362567	341347	323503	420170	352194	338677	372248	375449	471393	390336	332296	440009	518942	506325	535907	282331	258207	338320	271183
_SSS[+80]SSQESLNRPFSSK	A2RRR3;B9EJA4;E9Q8N5;F7DCH5;Q08EB5;Q08EB6;Q8BRT1	Clasp2 protein;Clasp2 protein;CLIP-associating protein 2;CLIP-associating protein 2;CLIP-associating protein 2;CLIP-associating protein 2;CLIP-associating protein 2	58208.1	50439.9	50097.5	55979.8	51129.6	48764.8	46429.2	45205.2	66346.7	51124.2	44324.9	62246.2	37719.8	36289.2	37332.4	37771.3	45471.6	37361.2	46748.6	41110.7
_SS[+80]SSSQESLNRPFSSK	A2RRR3;B9EJA4;E9Q8N5;F7DCH5;Q08EB5;Q08EB6;Q8BRT1	Clasp2 protein;Clasp2 protein;CLIP-associating protein 2;CLIP-associating protein 2;CLIP-associating protein 2;CLIP-associating protein 2;CLIP-associating protein 2	58208.1	50439.9	50097.5	55979.8	51129.6	48764.8	46429.2	45205.2	66346.6	51064.7	44324.8	62246.2	37719.8	36289.2	37332.4	37771.3	45471.6	37340.4	46748.6	41110.7
_SRS[+80]DIDVNAAAGAK	A2RRR3;B9EJA4;E9Q8N5;F7DCH5;Q08EB5;Q08EB6;Q8BRT1	Clasp2 protein;Clasp2 protein;CLIP-associating protein 2;CLIP-associating protein 2;CLIP-associating protein 2;CLIP-associating protein 2;CLIP-associating protein 2	52773.8	50351.8	50768.7	44275.4	62185.4	64299.6	52856.7	51206.4	125520	50858.6	46184	48813.3	46119.2	44422.4	28423.8	41094.8	48322	74624.7	50450.1	59634.7
_YPSPPVGSVS[+80]APNLPTAEENLEYVR	A2RS58;P47941	V-crk sarcoma virus CT10 oncogene homolog (Avian)-like;Crk-like protein	133666	134275	138869	129584	113814	103154	107627	110420	100299	94030.4	92511	89240.2	124837	127621	127676	142634	97077	105460	99099.8	95952
_YPSPPVGS[+80]VSAPNLPTAEENLEYVR	A2RS58;P47941	V-crk sarcoma virus CT10 oncogene homolog (Avian)-like;Crk-like protein	133666	134276	138869	129584	113814	103154	107627	110420	100299	94030.4	92511	89240.2	124837	127621	127676	142634	97077	105460	99099.8	95952
_YPS[+80]PPVGSVSAPNLPTAEENLEYVR	A2RS58;P47941	V-crk sarcoma virus CT10 oncogene homolog (Avian)-like;Crk-like protein	133666	134275	138869	129584	113814	103154	107627	110420	100299	94030.4	92511	89240.2	124837	127621	127676	142634	97077	105460	99099.8	95750
_EFITGDVEPTDAES[+80]AWHSENEEEDKLAGDMK	A2RSB1;B7ZNL2;Q78ZA7;Q8C1W9	Nucleosome assembly protein 1-like 4;Nap1l4 protein;Nucleosome assembly protein 1-like 4;Uncharacterized protein	413932	385437	413800	400714	826101	770240	774768	719211	628297	578826	596946	611319	609625	685410	699301	665541	463395	448499	459423	451683
_EFIT[+80]GDVEPTDAESAWHSENEEEDKLAGDMK	A2RSB1;B7ZNL2;Q78ZA7;Q8C1W9	Nucleosome assembly protein 1-like 4;Nap1l4 protein;Nucleosome assembly protein 1-like 4;Uncharacterized protein	525468	527337	556510	534314	1.0047e+06	1.02357e+06	1.0061e+06	988787	807657	769987	736793	848368	858001	937670	876482	913157	625635	611829	596443	629583
_EFIT[+80]GDVEPTDAESAWHSENEEEDKLAGDM[+16]K	A2RSB1;B7ZNL2;Q78ZA7;Q8C1W9	Nucleosome assembly protein 1-like 4;Nap1l4 protein;Nucleosome assembly protein 1-like 4;Uncharacterized protein	23391.2	31848.4	25863	30651.6	39310.2	58726.3	63510.8	57318	28926.8	25774.4	21334.8	35676	31173	31866.9	19564	32389.6	17125.2	23910.1	15926.4	21310.2
_LDNVSHTPSSY[+80]IETLPK	A2RSB1;B7ZNL2;Q78ZA7;Q8C1W9	Nucleosome assembly protein 1-like 4;Nap1l4 protein;Nucleosome assembly protein 1-like 4;Uncharacterized protein	133759	68539.8	75605.4	59905	66885.4	70145.1	79199.2	156035	56989.1	64314.7	53632.6	51143.2	68058.7	54252.2	45709.3	39555.8	42489.3	64350.8	47558.8	57171.6
_LDNVSHT[+80]PSSYIETLPK	A2RSB1;B7ZNL2;Q78ZA7;Q8C1W9	Nucleosome assembly protein 1-like 4;Nap1l4 protein;Nucleosome assembly protein 1-like 4;Uncharacterized protein	63798.4	51307.1	57438.6	56311.5	52569.1	39742.8	39249.6	40015.7	33817.5	46376.3	42799.7	36088.6	28575.2	29077.4	35751.6	29651.4	25006.9	24834.2	23674.9	23758.1
_LDNVS[+80]HTPSSYIETLPK	A2RSB1;B7ZNL2;Q78ZA7;Q8C1W9	Nucleosome assembly protein 1-like 4;Nap1l4 protein;Nucleosome assembly protein 1-like 4;Uncharacterized protein	63739.9	51173.4	54624.9	58321.8	51226.7	39204.5	39372.1	41063.7	32809.1	44572.9	44061.3	35575.9	28953.4	28995.9	35779.2	29220.1	23693.5	24150	23664.9	22524.3
_REFITGDVEPTDAES[+80]AWHSENEEEDKLAGDMK	A2RSB1;B7ZNL2;Q78ZA7;Q8C1W9	Nucleosome assembly protein 1-like 4;Nap1l4 protein;Nucleosome assembly protein 1-like 4;Uncharacterized protein	101637	90194.6	98997.1	94454.8	127411	158496	162244	165995	145544	111566	96308.8	130685	139393	153460	118813	128114	104034	115881	96349.1	110020
_LMHSSS[+80]LTNSC[+57]IPR	A2RSH1;A6XDA6;A6XDA7;A6XDB0;A6XDB1;B1PSD9;B2KF57;B2KF84;E9PVU7;F6QFD1;F6YIS2;Q01063	Phosphodiesterase;Phosphodiesterase;Phosphodiesterase;Phosphodiesterase;Phosphodiesterase;Phosphodiesterase;Phosphodiesterase (Fragment);Phosphodiesterase;Phosphodiesterase;Phosphodiesterase (Fragment);cAMP-specific 3',5'-cyclic phosphodiesterase 4D (Fragment);cAMP-specific 3',5'-cyclic phosphodiesterase 4D	78953.5	94900.9	97556.4	92268.2	91938.2	93800.9	93737.4	90352.3	97554	100325	96413.4	104680	89261.8	85943.4	92219	96609.5	63160.3	65326	44055.6	60926.3
_LMHSSSLT[+80]NSC[+57]IPR	A2RSH1;A6XDA6;A6XDA7;A6XDB0;A6XDB1;B1PSD9;B2KF57;B2KF84;E9PVU7;F6QFD1;F6YIS2;Q01063	Phosphodiesterase;Phosphodiesterase;Phosphodiesterase;Phosphodiesterase;Phosphodiesterase;Phosphodiesterase;Phosphodiesterase (Fragment);Phosphodiesterase;Phosphodiesterase;Phosphodiesterase (Fragment);cAMP-specific 3',5'-cyclic phosphodiesterase 4D (Fragment);cAMP-specific 3',5'-cyclic phosphodiesterase 4D	23420.2	35319.4	37603.8	36017	18703.7	29407.7	30776.6	34205.8	21210.8	13881.1	18967.7	23151.9	21052.5	18316	27361.5	26556.3	21291.1	25636.4	6960.78	21856.9
_KLMHS[+80]SSLTNSC[+57]IPR	A2RSH1;A6XDA6;A6XDA7;A6XDB0;A6XDB1;B1PSD9;B2KF57;B2KF84;E9PVU7;F6QFD1;F6YIS2;Q01063	Phosphodiesterase;Phosphodiesterase;Phosphodiesterase;Phosphodiesterase;Phosphodiesterase;Phosphodiesterase;Phosphodiesterase (Fragment);Phosphodiesterase;Phosphodiesterase;Phosphodiesterase (Fragment);cAMP-specific 3',5'-cyclic phosphodiesterase 4D (Fragment);cAMP-specific 3',5'-cyclic phosphodiesterase 4D	43335.6	57159.3	45453.3	65623	54247.6	71240	91087	69530.1	46300.9	52732.7	52498.6	39723	55350.8	57428.8	57215.5	44404.5	27720.9	42370.6	17969.7	47847.5
_KLMHSSS[+80]LTNSC[+57]IPR	A2RSH1;A6XDA6;A6XDA7;A6XDB0;A6XDB1;B1PSD9;B2KF57;B2KF84;E9PVU7;F6QFD1;F6YIS2;Q01063	Phosphodiesterase;Phosphodiesterase;Phosphodiesterase;Phosphodiesterase;Phosphodiesterase;Phosphodiesterase;Phosphodiesterase (Fragment);Phosphodiesterase;Phosphodiesterase;Phosphodiesterase (Fragment);cAMP-specific 3',5'-cyclic phosphodiesterase 4D (Fragment);cAMP-specific 3',5'-cyclic phosphodiesterase 4D	42451.2	45060.2	45286.3	47492.6	36279.5	55785.3	64204.7	51443.3	44202.5	52535.3	45706.3	43381.5	51698.2	57166.9	53430.7	46485.5	28981.1	44146	21620.5	44783.5
_RKS[+80]DSGVMLPTLR	A2RSQ0	DENN domain-containing protein 5B	182248	173315	170019	176010	57337.5	177565	178443	198680	109064	54096.4	73975.9	101086	129600	122611	117402	121262	6428.25	106278	44946.4	95289.9
_RKSDS[+80]GVMLPTLR	A2RSQ0	DENN domain-containing protein 5B	173600	173287	169291	173567	57056.2	177489	178226	198410	110318	53321.3	73944.8	102584	127874	118713	107273	120539	6429.51	107061	63783.1	100094
_S[+80]DSGVMLPTLR	A2RSQ0	DENN domain-containing protein 5B	58220.6	54571.8	70943.6	71549.4	41697.4	49076.8	47671.4	51410.6	58654.3	53327.8	51347.5	63931.7	44748.4	43636.7	42961.8	45997.3	23494.3	21224.9	21797	21839.5
_DYPLPDVAHVTMLSAS[+80]QK	A2RSV8;P19783	Cytochrome c oxidase subunit IV isoform 1;Cytochrome c oxidase subunit 4 isoform 1, mitochondrial	189667	211534	212950	212064	141929	151234	140456	146455	224523	235490	239758	159882	155568	155525	182701	172910	122609	124869	119743	116493
_DYPLPDVAHVTMLS[+80]ASQK	A2RSV8;P19783	Cytochrome c oxidase subunit IV isoform 1;Cytochrome c oxidase subunit 4 isoform 1, mitochondrial	170411	179649	198984	183585	128789	139778	131377	136397	210189	219412	223649	148758	146648	143120	169820	162406	115107	116773	109679	107721
_HSLPS[+80]GLGLSETQITSHGFDSTK	A2RSX9;E9Q3G5;G5E8V9	ADP-ribosylation factor-interacting protein 1	199763	208130	212821	192473	157950	169348	172854	146559	327904	305443	267527	332791	179577	178497	182228	184274	287952	324548	307267	289303
_GQS[+80]IDDMIPAQK	A2RTA0;P07310;Q9D6U7	Creatine kinase, muscle;Creatine kinase M-type;Uncharacterized protein	8.7256e+06	8.42153e+06	8.65011e+06	9.51704e+06	1.3305e+07	1.20468e+07	1.24215e+07	1.10505e+07	1.06959e+07	1.29164e+07	1.22683e+07	1.0973e+07	7.95654e+06	7.69527e+06	8.88833e+06	7.838e+06	7.33817e+06	7.2344e+06	7.61348e+06	7.51955e+06
_GQS[+80]IDDM[+16]IPAQK	A2RTA0;P07310;Q9D6U7	Creatine kinase, muscle;Creatine kinase M-type;Uncharacterized protein	1.04062e+06	998932	1.09426e+06	999401	1.95362e+06	1.49071e+06	1.51289e+06	1.55481e+06	1.01155e+06	872211	848452	986065	485633	502768	529422	564028	556138	462360	525529	445724
_LEKGQS[+80]IDDMIPAQK	A2RTA0;P07310;Q9D6U7	Creatine kinase, muscle;Creatine kinase M-type;Uncharacterized protein	1.06926e+06	970854	1.02904e+06	1.129e+06	1.5649e+06	1.66736e+06	1.5889e+06	1.64373e+06	1.34182e+06	1.3603e+06	1.35864e+06	1.32616e+06	1.29853e+06	1.31771e+06	1.29324e+06	1.07922e+06	1.16433e+06	1.0932e+06	1.19914e+06	1.10778e+06
_VLT[+80]PDLYNK	A2RTA0;P07310;Q9D6U7	Creatine kinase, muscle;Creatine kinase M-type;Uncharacterized protein	291657	255687	276817	262699	147146	138155	145651	138881	134155	155369	156876	132814	108454	114873	132434	127952	128367	127357	116322	124123
_GT[+80]GGVDTAAVGAVFDISNADR	A2RTA0;P07310;Q9D6U7	Creatine kinase, muscle;Creatine kinase M-type;Uncharacterized protein	133582	135799	118444	114598	84198.5	47297	27780.8	29315.4	34484.9	46504.8	80626.2	43064	23118.2	14188	56777.4	24860.2	28901.7	32219.8	12454.2	12776.3
_SMT[+80]EQEQQQLIDDHFLFDKPVSPLLLASGMAR	A2RTA0;P07310;Q9D6U7	Creatine kinase, muscle;Creatine kinase M-type;Uncharacterized protein	47667.4	48913.8	56504.5	30502.1	48248.6	48867.5	48458.3	48682.8	30918.9	44625.1	51750.3	59151.1	69170.1	67034.8	48768.2	58621.9	46023.2	26945.7	46720.1	17528.8
_SMTEQEQQQLIDDHFLFDKPVS[+80]PLLLASGMAR	A2RTA0;P07310;Q9D6U7	Creatine kinase, muscle;Creatine kinase M-type;Uncharacterized protein	39807.1	39068.5	44190.5	23604.8	42472.7	42598.6	42026	41734.5	25119.8	37774.2	48111.9	54185.5	60245.8	57514.6	56420.4	52239.8	40082.4	30389.1	42220.1	20371.6
_KLEKGQS[+80]IDDMIPAQK	A2RTA0;P07310;Q9D6U7	Creatine kinase, muscle;Creatine kinase M-type;Uncharacterized protein	98058.2	99413.8	121470	87662.9	217656	224832	211137	237360	132436	111909	170512	143895	337600	321258	258940	310839	185077	178335	180679	179331
_RGTGGVDT[+80]AAVGAVFDISNADR	A2RTA0;P07310;Q9D6U7	Creatine kinase, muscle;Creatine kinase M-type;Uncharacterized protein	278295	270515	333694	297236	221838	246579	225383	78884.2	205525	230323	230284	89540.3	91285.1	84651.6	210988	75788.1	81290.7	66644.3	67512.6	57771.5
_RGT[+80]GGVDTAAVGAVFDISNADR	A2RTA0;P07310;Q9D6U7	Creatine kinase, muscle;Creatine kinase M-type;Uncharacterized protein	354437	297669	411985	331035	272682	244161	195557	94924.4	198095	235791	265335	86435.1	88286.1	76499.1	69088.2	102560	102228	81994.3	82909.3	112091
_SHS[+80]LPNSLDYAQASER	A3KGH5;A3KGH6;A3KGH7;Q3UJU9	Regulator of microtubule dynamics protein 3 (Fragment);Regulator of microtubule dynamics protein 3 (Fragment);Regulator of microtubule dynamics protein 3 (Fragment);Regulator of microtubule dynamics protein 3	1.26896e+06	1.2007e+06	1.26346e+06	1.17205e+06	927969	860126	872405	861478	1.10597e+06	1.04125e+06	1.14208e+06	1.01001e+06	909708	980454	1.01269e+06	874509	625352	560611	659525	617834
_SHSLPNSLDY[+80]AQASER	A3KGH5;A3KGH6;A3KGH7;Q3UJU9	Regulator of microtubule dynamics protein 3 (Fragment);Regulator of microtubule dynamics protein 3 (Fragment);Regulator of microtubule dynamics protein 3 (Fragment);Regulator of microtubule dynamics protein 3	307646	240850	283905	226730	153461	177473	189650	192253	205457	162821	176254	165105	147359	155033	168539	179455	116844	145180	34587.1	140715
_LGQSVS[+80]LNPPVR	A3KGR6;O35929	GTP-binding protein REM 1 (Fragment);GTP-binding protein REM 1	891586	915863	954744	933887	1.14552e+06	1.09348e+06	1.04822e+06	1.02206e+06	920969	949594	1.06381e+06	955702	881928	912415	930199	849365	636936	647951	622318	610388
_RAS[+80]TPLPLSSR	A3KGR6;O35929	GTP-binding protein REM 1 (Fragment);GTP-binding protein REM 1	187603	180269	178208	196906	208665	192437	195870	198221	177405	163481	151261	174064	130080	129241	138512	141412	124297	117479	134060	121836
_KLDPAQSAS[+80]RENLLEEQGSIALR	A3KGU5;A3KGU7;A3KGU9;B2RXX6;B7ZWK3;B9EKJ1;E9Q447;P16546	Spectrin alpha chain, non-erythrocytic 1;Spectrin alpha chain, non-erythrocytic 1;Spectrin alpha chain, non-erythrocytic 1;Spna2 protein;Spna2 protein;Spna2 protein;Spectrin alpha chain, non-erythrocytic 1;Spectrin alpha chain, non-erythrocytic 1	247662	199788	174453	177026	282042	303451	251940	266925	262660	292795	268527	207565	260836	259609	247134	253253	283548	274922	289747	245656
_KLDPAQS[+80]ASRENLLEEQGSIALR	A3KGU5;A3KGU7;A3KGU9;B2RXX6;B7ZWK3;B9EKJ1;E9Q447;P16546	Spectrin alpha chain, non-erythrocytic 1;Spectrin alpha chain, non-erythrocytic 1;Spectrin alpha chain, non-erythrocytic 1;Spna2 protein;Spna2 protein;Spna2 protein;Spectrin alpha chain, non-erythrocytic 1;Spectrin alpha chain, non-erythrocytic 1	240516	192786	171237	173538	279724	293272	241260	257760	255532	284704	264222	208244	252545	246655	234892	242498	275252	253391	284310	234518
_S[+80]LQQLAEER	A3KGU5;A3KGU7;A3KGU9;B2RXX6;B7ZWK3;B9EKJ1;E9Q447;P16546	Spectrin alpha chain, non-erythrocytic 1;Spectrin alpha chain, non-erythrocytic 1;Spectrin alpha chain, non-erythrocytic 1;Spna2 protein;Spna2 protein;Spna2 protein;Spectrin alpha chain, non-erythrocytic 1;Spectrin alpha chain, non-erythrocytic 1	257186	273090	247688	258477	237247	201635	199372	216114	259362	286738	305857	246531	172506	174343	156756	160211	179485	177209	188551	199203
_VS[+80]ASPPPVTASTPAQFTSVSPAVPEFLK	A3KMF2;G3X8R8;P59759;Q5DTZ3	Mkl2 protein (Fragment);MCG123888;MKL/myocardin-like protein 2;MKIAA1243 protein (Fragment)	564070	617777	439156	695534	422578	343332	391459	378948	234802	296261	262338	285602	276202	274263	288877	321067	239676	308745	270874	303449
_SGALAS[+80]PTDPFQSR	A3KMJ7;B7ZN75;Q497Z1;Q66JW4;Q7TMQ8;Q8C0E3	Tripartite motif-containing 47;Trim47 protein;Trim47 protein (Fragment);Trim47 protein (Fragment);Trim47 protein (Fragment);Tripartite motif-containing protein 47	437639	375675	427291	422609	413493	366980	334960	387187	339861	369263	461006	380437	317417	328789	396715	322023	219977	209717	230987	201233
_GLGS[+80]NEDGLQK	A3KMJ7;B7ZN75;Q497Z1;Q66JW4;Q7TMQ8;Q8C0E3	Tripartite motif-containing 47;Trim47 protein;Trim47 protein (Fragment);Trim47 protein (Fragment);Trim47 protein (Fragment);Tripartite motif-containing protein 47	37839	31358.7	36923.7	39485.8	48151.1	43046.2	36381.4	38868.5	36260.1	25767.2	33528.6	33953.6	51357.7	53499	55014.9	43100.6	52078.5	44093.1	49558.6	32618.2
_AAGAVEAVC[+57]T[+80]GHTGKVSPPPR	A4FU84;G3X9K4;Q3V4C5;Q6A018;Q8R3Q2	Saps2 protein (Fragment);SAPS domain family, member 2, isoform CRA_a;Uncharacterized protein (Fragment);MKIAA0685 protein (Fragment);Serine/threonine-protein phosphatase 6 regulatory subunit 2	40973.2	315946	384287	319118	210932	244113	328926	315913	400490	450934	360308	415654	280176	276947	321189	423576	283487	319627	356483	245444
_AAGAVEAVC[+57]TGHTGKVS[+80]PPPR	A4FU84;G3X9K4;Q3V4C5;Q6A018;Q8R3Q2	Saps2 protein (Fragment);SAPS domain family, member 2, isoform CRA_a;Uncharacterized protein (Fragment);MKIAA0685 protein (Fragment);Serine/threonine-protein phosphatase 6 regulatory subunit 2	160130	326392	384141	324097	211421	235558	321395	321646	404455	451617	328026	408790	280623	280559	288400	416577	284595	281496	359926	228790
_AAGAVEAVC[+57]TGHT[+80]GKVSPPPR	A4FU84;G3X9K4;Q3V4C5;Q6A018;Q8R3Q2	Saps2 protein (Fragment);SAPS domain family, member 2, isoform CRA_a;Uncharacterized protein (Fragment);MKIAA0685 protein (Fragment);Serine/threonine-protein phosphatase 6 regulatory subunit 2	63185.9	53131.1	54031.8	42060.3	26538.4	39651.4	44037	40774.2	100472	63864.8	45250.9	95961.7	37896.9	50411.4	48228.3	59792	47144	26588.3	38707.9	28711.6
_NVPGLAAPSS[+80]PTQK	A4FU84;G3X9K4;Q3V4C5;Q6A018;Q8R3Q2	Saps2 protein (Fragment);SAPS domain family, member 2, isoform CRA_a;Uncharacterized protein (Fragment);MKIAA0685 protein (Fragment);Serine/threonine-protein phosphatase 6 regulatory subunit 2	345809	467021	439355	463784	584844	484967	472675	493390	669365	666607	717887	677959	487098	469372	452942	490935	507588	472854	658183	475409
_TPEELEDVS[+80]DLEDDHEVR	A4GE64;A4GE65;Q14DP5;Q65CL1	Alpha-T-catenin;Alpha-T-catenin isoform X;Catenin (Cadherin associated protein), alpha 3;Catenin alpha-3	61346.7	61889.5	61877.1	62679.2	60256.1	63688.9	59475.7	57372.8	86935.9	76241.3	92939.2	80703.9	69977.4	70519.1	69048.4	66489.4	43347.4	48361.2	45286.5	43381.4
_SSS[+80]PGAGGGHSTSTSTSPATTLQR	A4GZ26;D3Z5I6;E9QAD8;Q5DU25	ARF6 guanine nucleotide exchange factor IQArfGEF;IQ motif and SEC7 domain-containing protein 2;IQ motif and SEC7 domain-containing protein 2;IQ motif and SEC7 domain-containing protein 2	96895.9	101334	92918.2	98636.5	87436.9	82338.4	79706.4	71814.8	77515.8	82795.9	86812.4	77031.1	87337.8	92133.8	88999.8	92234.4	45366.9	46728	50403.5	48848.7
_S[+80]C[+57]TS[+80]SPSPLNLC[+57]SAR	A4QPD1;Q64318	Zinc finger E-box binding homeobox 1;Zinc finger E-box-binding homeobox 1	12074.4	7490.82	10422.1	9869.14	10904.7	9647.84	10121.4	9821.34	24080.4	29354.9	31787.6	23862.1	15542.9	16566.1	18089.4	13292.3	17021.3	15104	16603.1	14430.7
_SC[+57]TS[+80]SPSPLNLC[+57]SAR	A4QPD1;Q64318	Zinc finger E-box binding homeobox 1;Zinc finger E-box-binding homeobox 1	22471.3	29044.1	0	5868.04	30361.8	40707.1	39216.9	35909.9	35784.7	44913.6	37597.4	39935	34506.1	38469.7	35518.5	38762.6	25554.8	28574.9	32206.1	27093.9
_GSS[+80]QLDVNEEVEALIVK	A5D6P3;E9Q1I5;O35379;Q3UDM1	ATP-binding cassette, sub-family C (CFTR/MRP), member 1;Multidrug resistance-associated protein 1;Multidrug resistance-associated protein 1;Uncharacterized protein (Fragment)	57775.1	53017.4	59057.4	51517.8	42149.7	40014.3	40307.5	40455.8	71526.3	71716.2	53475	59287.3	47981.5	44906.9	48456.2	53097.2	32105	31482.8	33150.3	37427.4
_KGESGVPEEDTGLYPS[+80]SPR	A6H624;Q9D0E3	LysM, putative peptidoglycan-binding, domain containing 1;LysM and putative peptidoglycan-binding domain-containing protein 1	43288.9	47216	47708.5	41626.9	63441.9	49788.3	44473.7	47367.6	61807.9	62744.1	59595.9	57658.6	63255.9	63743.2	61333.6	57553.2	47991.8	41030.2	54895.8	43450.9
_RLS[+80]STSDIEEK	A6H644;Q8BG95	MCG130490;Protein phosphatase 1 regulatory subunit 12B	60416.2	66006	70935.5	66610	59825.4	53285.4	50292	47878.4	47992.2	40513.2	58395.2	51542.8	55055.7	52658	55005.3	61247.7	44336.1	50145.2	49005.2	45748.6
_VSSAPIPC[+57]PSPSPAPSAVPS[+80]PPK	A6H663;Q9JLV1	BCL2-associated athanogene 3;BAG family molecular chaperone regulator 3	1.03708e+07	1.1742e+07	1.15512e+07	1.09043e+07	1.03523e+07	9.95841e+06	8.69132e+06	9.13381e+06	9.2308e+06	1.07478e+07	9.31677e+06	1.06983e+07	1.00738e+07	1.06543e+07	1.20863e+07	1.02314e+07	5.47769e+06	5.13473e+06	5.31924e+06	5.31744e+06
_VSSAPIPC[+57]PSPS[+80]PAPSAVPSPPK	A6H663;Q9JLV1	BCL2-associated athanogene 3;BAG family molecular chaperone regulator 3	3.79222e+06	4.04808e+06	4.07249e+06	4.35781e+06	3.82021e+06	4.23519e+06	3.66394e+06	3.98372e+06	4.52139e+06	5.31301e+06	4.95048e+06	4.86917e+06	5.60369e+06	5.52444e+06	5.93369e+06	5.47024e+06	3.2868e+06	3.55414e+06	3.15444e+06	3.45394e+06
_VSSAPIPC[+57]PS[+80]PSPAPSAVPSPPK	A6H663;Q9JLV1	BCL2-associated athanogene 3;BAG family molecular chaperone regulator 3	3.79222e+06	4.04808e+06	4.07249e+06	4.35781e+06	3.77808e+06	4.23519e+06	3.66394e+06	3.98372e+06	4.51684e+06	5.31301e+06	4.95048e+06	4.84764e+06	5.60369e+06	5.52444e+06	5.89109e+06	5.46977e+06	3.27785e+06	3.55649e+06	3.1533e+06	3.45394e+06
_VSS[+80]APIPC[+57]PSPSPAPSAVPSPPK	A6H663;Q9JLV1	BCL2-associated athanogene 3;BAG family molecular chaperone regulator 3	2.83466e+06	3.31854e+06	3.02e+06	3.22646e+06	2.6025e+06	3.26527e+06	2.70545e+06	2.84609e+06	3.32746e+06	3.62134e+06	3.63983e+06	3.59424e+06	4.04324e+06	3.75899e+06	4.15173e+06	3.70782e+06	2.30056e+06	2.49887e+06	2.30401e+06	2.30402e+06
_VSSAPIPC[+57]PSPSPAPS[+80]AVPSPPK	A6H663;Q9JLV1	BCL2-associated athanogene 3;BAG family molecular chaperone regulator 3	1.86103e+06	1.95048e+06	1.92128e+06	3.69565e+06	3.57678e+06	2.00562e+06	1.67561e+06	3.48703e+06	1.09683e+06	2.41178e+06	2.65843e+06	2.40145e+06	2.69358e+06	2.63008e+06	2.98066e+06	2.42003e+06	1.56744e+06	1.62469e+06	1.68548e+06	1.53976e+06
_VS[+80]SAPIPC[+57]PSPSPAPSAVPSPPK	A6H663;Q9JLV1	BCL2-associated athanogene 3;BAG family molecular chaperone regulator 3	2.89717e+06	3.05754e+06	3.07341e+06	3.39755e+06	2.88607e+06	3.39699e+06	2.87777e+06	3.1941e+06	3.53478e+06	4.03211e+06	3.71822e+06	3.75366e+06	4.36589e+06	4.30538e+06	4.61281e+06	4.38517e+06	2.52629e+06	2.90426e+06	2.29135e+06	2.66066e+06
_VSSAPIPC[+57]PSPSPAPS[+80]AVPS[+80]PPK	A6H663;Q9JLV1	BCL2-associated athanogene 3;BAG family molecular chaperone regulator 3	1.20962e+06	1.26414e+06	1.39528e+06	1.29693e+06	1.66248e+06	1.43458e+06	1.61053e+06	1.42086e+06	1.20288e+06	1.52132e+06	1.67993e+06	1.22959e+06	1.60101e+06	1.62047e+06	1.72726e+06	1.46065e+06	731367	781631	774398	773397
_VSSAPIPC[+57]PSPS[+80]PAPS[+80]AVPSPPK	A6H663;Q9JLV1	BCL2-associated athanogene 3;BAG family molecular chaperone regulator 3	1.29684e+06	1.17524e+06	1.16561e+06	1.18449e+06	1.48639e+06	1.26812e+06	1.43319e+06	1.35792e+06	1.01927e+06	1.31865e+06	1.48163e+06	1.04937e+06	1.47369e+06	1.41519e+06	1.51067e+06	1.29525e+06	588915	543798	611188	670765
_VSS[+80]APIPC[+57]PS[+80]PSPAPSAVPSPPK	A6H663;Q9JLV1	BCL2-associated athanogene 3;BAG family molecular chaperone regulator 3	254196	357070	446733	379133	491373	600277	715992	385308	493921	496684	391174	308310	608567	595854	607819	267835	219083	409898	182176	312046
_SQSPAASDC[+57]SSSSS[+80]SASLPSSGR	A6H663;Q9JLV1	BCL2-associated athanogene 3;BAG family molecular chaperone regulator 3	7.44197e+06	7.5634e+06	7.73129e+06	7.78462e+06	8.4653e+06	7.7201e+06	6.4487e+06	6.43802e+06	9.24137e+06	7.3115e+06	1.00401e+07	8.04403e+06	8.58449e+06	8.06893e+06	9.5498e+06	1.03997e+07	6.43915e+06	5.99059e+06	7.81758e+06	5.87749e+06
_SQS[+80]PAASDC[+57]SSSSSSASLPSSGR	A6H663;Q9JLV1	BCL2-associated athanogene 3;BAG family molecular chaperone regulator 3	7.97858e+06	8.09699e+06	8.29172e+06	8.28458e+06	9.0568e+06	8.23857e+06	6.74912e+06	6.53452e+06	9.69398e+06	7.66836e+06	1.06511e+07	8.38285e+06	9.07911e+06	8.51512e+06	1.01697e+07	1.06888e+07	6.71736e+06	6.23513e+06	8.21776e+06	6.11184e+06
_SQSPAASDC[+57]SS[+80]SSSSASLPSSGR	A6H663;Q9JLV1	BCL2-associated athanogene 3;BAG family molecular chaperone regulator 3	3.44157e+06	3.40202e+06	3.6091e+06	3.32949e+06	3.71047e+06	3.07534e+06	2.56139e+06	2.16534e+06	3.12126e+06	2.69774e+06	4.06677e+06	2.49752e+06	3.27746e+06	3.09937e+06	3.93736e+06	2.68996e+06	2.01002e+06	1.79772e+06	2.76885e+06	1.91704e+06
_S[+80]QSPAASDC[+57]SSSSSSASLPSSGR	A6H663;Q9JLV1	BCL2-associated athanogene 3;BAG family molecular chaperone regulator 3	961119	784242	887351	877185	1.00224e+06	1.0636e+06	1.10232e+06	1.08966e+06	224428	1.19249e+06	1.1177e+06	1.44021e+06	1.33626e+06	575121	28903.8	1.82283e+06	1.08031e+06	979880	1.23176e+06	854202
_VSSAPIPC[+57]PSPSPAPSAVPS[+80]PPKNVAAEQK	A6H663;Q9JLV1	BCL2-associated athanogene 3;BAG family molecular chaperone regulator 3	2.33045e+06	2.33961e+06	2.23138e+06	2.39848e+06	3.49009e+06	2.69688e+06	2.72622e+06	2.75522e+06	1.92587e+06	2.32995e+06	2.31457e+06	1.85915e+06	3.20972e+06	3.38943e+06	3.84544e+06	3.12136e+06	1.75772e+06	1.62501e+06	1.70265e+06	1.66959e+06
_VSSAPIPC[+57]PSPS[+80]PAPSAVPSPPKNVAAEQK	A6H663;Q9JLV1	BCL2-associated athanogene 3;BAG family molecular chaperone regulator 3	2.17736e+06	2.20421e+06	2.10792e+06	2.25501e+06	3.35089e+06	2.55558e+06	2.5531e+06	2.59322e+06	1.84381e+06	2.23551e+06	2.22968e+06	1.78237e+06	3.04345e+06	3.21816e+06	3.70787e+06	2.95104e+06	1.69741e+06	1.56828e+06	1.67843e+06	1.63069e+06
_VSS[+80]APIPC[+57]PSPSPAPSAVPSPPKNVAAEQK	A6H663;Q9JLV1	BCL2-associated athanogene 3;BAG family molecular chaperone regulator 3	1.83474e+06	1.82992e+06	1.74027e+06	1.85708e+06	2.78876e+06	2.16635e+06	2.04509e+06	2.09412e+06	1.49601e+06	1.84381e+06	1.83884e+06	1.57252e+06	2.42321e+06	2.57492e+06	3.01137e+06	2.31175e+06	1.4082e+06	1.30634e+06	1.39639e+06	1.34576e+06
_VSSAPIPC[+57]PSPSPAPS[+80]AVPSPPKNVAAEQK	A6H663;Q9JLV1	BCL2-associated athanogene 3;BAG family molecular chaperone regulator 3	319255	298087	293329	338091	379142	435739	511030	476923	180476	134541	186217	167225	437624	478093	422275	464036	171157	192804	31937.9	64176.3
_VSS[+80]APIPC[+57]PS[+80]PSPAPSAVPSPPKNVAAEQK	A6H663;Q9JLV1	BCL2-associated athanogene 3;BAG family molecular chaperone regulator 3	162956	164753	144601	141072	258300	196495	93802.9	184714	160472	111637	186926	151219	262886	267514	321633	254166	173183	165484	194195	168902
_VSSAPIPC[+57]PSPSPAPS[+80]AVPS[+80]PPKNVAAEQK	A6H663;Q9JLV1	BCL2-associated athanogene 3;BAG family molecular chaperone regulator 3	142376	141576	121694	150112	243040	182316	182116	180015	156877	165067	194118	141120	240568	240240	292051	235233	154702	152238	175665	155351
_EADSKPVSQKS[+80]PPPAEKVEVK	A6H663;Q9JLV1	BCL2-associated athanogene 3;BAG family molecular chaperone regulator 3	1.35989e+06	1.36183e+06	1.27735e+06	1.3296e+06	1.86997e+06	2.06147e+06	2.04388e+06	1.85059e+06	1.77956e+06	1.57442e+06	1.56726e+06	1.49301e+06	2.07053e+06	1.98975e+06	1.93952e+06	2.31231e+06	2.05099e+06	2.03956e+06	2.13307e+06	1.93418e+06
_EADS[+80]KPVSQKSPPPAEKVEVK	A6H663;Q9JLV1	BCL2-associated athanogene 3;BAG family molecular chaperone regulator 3	1.28676e+06	1.28933e+06	1.2073e+06	1.26095e+06	1.69405e+06	1.94851e+06	1.94159e+06	1.78007e+06	1.57655e+06	1.52168e+06	1.49317e+06	1.4082e+06	1.99325e+06	1.92569e+06	1.85133e+06	2.06865e+06	1.83401e+06	1.87873e+06	1.98022e+06	1.78255e+06
_EADSKPVS[+80]QKSPPPAEKVEVK	A6H663;Q9JLV1	BCL2-associated athanogene 3;BAG family molecular chaperone regulator 3	620593	659588	604714	573892	706891	959649	991232	912517	510674	792889	748898	657056	1.07864e+06	1.04928e+06	1.01039e+06	666869	769086	878031	893103	842028
_AASPFRS[+80]PVR	A6H663;Q9JLV1	BCL2-associated athanogene 3;BAG family molecular chaperone regulator 3	1.35556e+06	1.53654e+06	1.51649e+06	1.48159e+06	1.26512e+06	1.22312e+06	1.09024e+06	1.1664e+06	1.25668e+06	1.37376e+06	1.65328e+06	1.59171e+06	1.86321e+06	1.83048e+06	1.83823e+06	1.98495e+06	1.12503e+06	984453	1.14657e+06	1.06846e+06
_AAS[+80]PFRS[+80]PVR	A6H663;Q9JLV1	BCL2-associated athanogene 3;BAG family molecular chaperone regulator 3	1.31944e+06	1.33974e+06	1.34673e+06	1.29599e+06	1.13001e+06	1.11118e+06	1.09647e+06	1.01033e+06	942717	974611	1.02741e+06	913802	1.65675e+06	1.64525e+06	1.5081e+06	1.39743e+06	756694	794412	846890	794828
_AAS[+80]PFRSPVR	A6H663;Q9JLV1	BCL2-associated athanogene 3;BAG family molecular chaperone regulator 3	420832	324250	423055	432940	532709	553207	514987	528751	393517	364480	378793	342585	649495	661880	709153	693327	381358	408422	371946	413171
_SS[+80]LGSHQLPR	A6H663;Q9JLV1	BCL2-associated athanogene 3;BAG family molecular chaperone regulator 3	743450	683304	834878	775050	734768	879874	832964	830545	471397	542923	523019	568712	817206	903673	783822	905531	674443	623834	680528	702588
_S[+80]SLGSHQLPR	A6H663;Q9JLV1	BCL2-associated athanogene 3;BAG family molecular chaperone regulator 3	742589	682771	834629	775132	734768	878909	832347	829595	471397	543000	522807	568712	817159	903762	783585	903037	672116	623834	681163	702519
_QPHLFHAYS[+80]QPGVQR	A6H663;Q9JLV1	BCL2-associated athanogene 3;BAG family molecular chaperone regulator 3	1.20621e+06	1.18081e+06	1.26422e+06	1.21235e+06	1.06644e+06	1.14935e+06	1.25601e+06	1.21276e+06	909058	1.01276e+06	975202	924024	876583	909362	825661	836631	898498	1.01418e+06	790446	1.06507e+06
_AAT[+80]PPNPSNPADSAGNLVAP	A6H663;Q9JLV1	BCL2-associated athanogene 3;BAG family molecular chaperone regulator 3	784466	682951	708503	764329	765544	634651	642348	597357	490653	523875	673468	416365	593326	584580	951082	699486	345426	338195	402694	334102
_SQS[+80]PLRGGMTEAAQTDKQC[+57]GQMPATATTAAAQPPTAHGPER	A6H663;Q9JLV1	BCL2-associated athanogene 3;BAG family molecular chaperone regulator 3	28270.8	41923.1	33716.6	37279.5	195760	163286	179068	146442	201793	222797	234300	202851	385023	389215	358915	354902	195726	194838	218329	207162
_SQSPLRGGMTEAAQTDKQC[+57]GQMPATATT[+80]AAAQPPTAHGPER	A6H663;Q9JLV1	BCL2-associated athanogene 3;BAG family molecular chaperone regulator 3	28270.8	41923.1	33716.6	37279.5	195760	163286	179068	146442	201793	222797	234300	202851	385023	389215	358915	354902	195726	194838	218329	207162
_SQS[+80]PLRGGMTEAAQTDK	A6H663;Q9JLV1	BCL2-associated athanogene 3;BAG family molecular chaperone regulator 3	149834	142599	139140	146218	325297	303139	298041	308397	203782	231441	203615	229183	360352	383958	390532	408519	292309	295845	320979	279397
_SQSPLRGGMT[+80]EAAQTDK	A6H663;Q9JLV1	BCL2-associated athanogene 3;BAG family molecular chaperone regulator 3	65020.9	48699.8	58963.3	56741.9	84239.1	89592.3	91526.9	98884.7	36399	49824.9	68332.4	49132.5	109112	126756	127247	96995	50118.7	78184.5	71150.8	84442.1
_S[+80]PPPAEKVEVK	A6H663;Q9JLV1	BCL2-associated athanogene 3;BAG family molecular chaperone regulator 3	402616	460248	442095	420781	328862	340070	360628	339218	264587	268527	199848	266423	254559	249997	230858	249770	233357	213220	115548	222237
_READSKPVSQKS[+80]PPPAEK	A6H663;Q9JLV1	BCL2-associated athanogene 3;BAG family molecular chaperone regulator 3	143746	85398.5	62917.6	221067	12123.9	23364.7	109261	211148	267561	288301	61352.2	435491	290360	275895	311306	221445	100651	52677.1	4556.43	14225.2
_AAPS[+80]PAPAEPAAPK	A6H663;Q9JLV1	BCL2-associated athanogene 3;BAG family molecular chaperone regulator 3	977526	996152	1.01505e+06	995079	1.11423e+06	1.07617e+06	1.04967e+06	1.04884e+06	1.33178e+06	1.07682e+06	1.06128e+06	1.08717e+06	1.1905e+06	1.07206e+06	1.12493e+06	1.3413e+06	631676	547358	590568	504901
_EADSKPVSQKS[+80]PPPAEK	A6H663;Q9JLV1	BCL2-associated athanogene 3;BAG family molecular chaperone regulator 3	359277	128452	87214.4	414833	76177.9	63826.5	190239	260828	490155	202675	49269.6	821272	2.42553e+06	2.48128e+06	1.99144e+06	2.11812e+06	98001	74872.7	45768.5	97729.4
_SGTPVHC[+57]PS[+80]PIR	A6H663;Q9JLV1	BCL2-associated athanogene 3;BAG family molecular chaperone regulator 3	2.23038e+06	2.32781e+06	2.39745e+06	1.90792e+06	2.06372e+06	2.25985e+06	2.34555e+06	2.25045e+06	2.43398e+06	2.70072e+06	2.23976e+06	2.68841e+06	2.71817e+06	2.89973e+06	2.34907e+06	2.53209e+06	1.37229e+06	1.35082e+06	1.23131e+06	1.30251e+06
_SGT[+80]PVHC[+57]PSPIR	A6H663;Q9JLV1	BCL2-associated athanogene 3;BAG family molecular chaperone regulator 3	1.04019e+06	1.10667e+06	1109211	1.00404e+06	1.02174e+06	1.15857e+06	1.16802e+06	1.1199e+06	1.34253e+06	1.36377e+06	1.11167e+06	1.50674e+06	1.29086e+06	1.30675e+06	1.07377e+06	1.47356e+06	708258	653719	618831	643033
_TPSS[+80]EEISPTKFPGLYR	A6H6B3;B7ZNM1;Q05C77;Q3TX60;Q3ULP3;Q3UUP9;Q3UWT5;Q3UZV5;Q62172	RalA binding protein 1;Ralbp1 protein;Ralbp1 protein (Fragment);Uncharacterized protein;Uncharacterized protein;Uncharacterized protein (Fragment);Uncharacterized protein (Fragment);Uncharacterized protein (Fragment);RalA-binding protein 1	152317	127046	135206	151088	119056	113199	120210	107334	107297	120867	132901	104502	120896	125102	152048	114340	83854.2	86687.5	93473.7	91676.3
_T[+80]PSSEEISPTKFPGLYR	A6H6B3;B7ZNM1;Q05C77;Q3TX60;Q3ULP3;Q3UUP9;Q3UWT5;Q3UZV5;Q62172	RalA binding protein 1;Ralbp1 protein;Ralbp1 protein (Fragment);Uncharacterized protein;Uncharacterized protein;Uncharacterized protein (Fragment);Uncharacterized protein (Fragment);Uncharacterized protein (Fragment);RalA-binding protein 1	110279	109193	100072	109281	86675.6	83227.5	89256.9	79766.3	83868.4	96477.7	101885	83519.9	91051	93915.2	112313	85036.9	66967.5	66935.8	74075.3	73413.9
_TPS[+80]SEEISPTKFPGLYR	A6H6B3;B7ZNM1;Q05C77;Q3TX60;Q3ULP3;Q3UUP9;Q3UWT5;Q3UZV5;Q62172	RalA binding protein 1;Ralbp1 protein;Ralbp1 protein (Fragment);Uncharacterized protein;Uncharacterized protein;Uncharacterized protein (Fragment);Uncharacterized protein (Fragment);Uncharacterized protein (Fragment);RalA-binding protein 1	119401	117606	106875	116721	91996.3	86654.3	91165.7	81267.1	79064	86629.5	98542	73464.7	92941.6	93462.9	114698	86823.8	62831.5	65078.6	69733.2	67228.6
_TPSSEEIS[+80]PTKFPGLYR	A6H6B3;B7ZNM1;Q05C77;Q3TX60;Q3ULP3;Q3UUP9;Q3UWT5;Q3UZV5;Q62172	RalA binding protein 1;Ralbp1 protein;Ralbp1 protein (Fragment);Uncharacterized protein;Uncharacterized protein;Uncharacterized protein (Fragment);Uncharacterized protein (Fragment);Uncharacterized protein (Fragment);RalA-binding protein 1	110210	89623.4	100076	108716	86989.8	84177.6	89166	79822.9	83849.7	96466.4	100359	83322.9	90680.6	93801.7	113270	85226.5	65694.5	66909.5	73707.3	73048.2
_SNS[+80]SGGTGGGDLQPSLR	A6H6J9;F7BE84;Q3UI28;Q5DTZ5	Ankyrin repeat domain 50;Ankyrin repeat domain 50 (Fragment);Uncharacterized protein (Fragment);MKIAA1223 protein (Fragment)	65877.3	73912.1	66389.1	71164.8	103745	106598	110298	98572.5	71426.8	94181.6	86263.8	97790	87814.5	86141.5	87348.7	86689.5	77096.8	79287.4	74955.9	83289
_SSS[+80]LPSDRGPPAR	A6H8H2	DENN domain-containing protein 4C	746237	820725	760974	777662	569045	660813	707435	669131	439938	736675	714562	558314	1.01266e+06	961652	895535	517657	455981	545161	586912	586921
_S[+80]SSLPSDRGPPAR	A6H8H2	DENN domain-containing protein 4C	306544	297836	311136	288244	258602	289098	282117	291839	309693	303032	326894	336752	318798	343229	359945	335228	278948	284789	291857	308544
_SS[+80]SLPSDRGPPAR	A6H8H2	DENN domain-containing protein 4C	306544	297836	311136	288244	258602	289098	282117	291839	309693	303032	326894	336752	318798	343229	359945	335228	278948	284789	291857	308544
_HLQPTPEPQS[+80]PTEPPAWGSSIVK	A6H8H2	DENN domain-containing protein 4C	311125	293239	263923	311825	341697	321948	292473	316947	381854	354580	408678	369890	260134	261762	318051	300850	321943	329365	325003	325640
_HLQPTPEPQSPT[+80]EPPAWGSSIVK	A6H8H2	DENN domain-containing protein 4C	311125	293239	263923	311825	341697	321948	292473	316947	381854	354580	408678	369890	260134	261762	318051	300850	321943	329365	325003	325640
_HLQPT[+80]PEPQSPTEPPAWGSSIVK	A6H8H2	DENN domain-containing protein 4C	248434	237940	212677	251702	275982	264884	241606	260379	317467	290783	334730	309346	216330	216510	256621	247265	267179	270460	266900	268703
_VPS[+80]GLFDTNNR	A6H8H2	DENN domain-containing protein 4C	350137	316708	412767	467149	257178	449909	433942	451751	519190	539443	655296	518446	333508	352098	393568	345939	359641	214761	365494	396008
_STS[+80]LSALVR	A6H8H2	DENN domain-containing protein 4C	334149	316176	314783	289388	285697	321799	309153	326767	166269	140001	133494	162466	202216	172229	154436	181658	195494	204838	160982	178269
_SHS[+80]VGGPLQNIDFS[+80]QRPFHGVSTVSLPSSLQEDVDHLGK	A6H8H2	DENN domain-containing protein 4C	86446.3	89050.2	85334.8	71955.7	132310	144465	155883	142061	141487	136669	167651	138072	154178	161646	143379	155698	149576	117424	144075	128072
_SC[+57]S[+80]MELHGEGNQEPGSPAVFAHPLER	A6H8H2	DENN domain-containing protein 4C	60295	55607.9	56755.4	61363.9	75928.8	64972.7	82317.2	75253.5	103641	103610	100430	106568	122693	122937	116715	109306	69096.6	76971.6	74457	78811.3
_SC[+57]SMELHGEGNQEPGS[+80]PAVFAHPLER	A6H8H2	DENN domain-containing protein 4C	27068.7	18746.1	34294.3	33518.4	21673.4	27085.4	32986.3	24536.3	36436.6	27541.4	16478.1	41545.2	55389.9	53496.5	21742.7	52115.2	34558.1	36233.3	25287.7	33237.3
_THS[+80]FENVNC[+57]HLADSR	A6H8H2	DENN domain-containing protein 4C	71566.2	82534.9	84239.3	82175.7	99567	117278	123880	116982	74734.1	96076.2	104284	85634.9	109241	99596.8	110376	100653	50935	97822.5	59827.5	108194
_TS[+80]DSEDKLFSPVISR	A6H8H2	DENN domain-containing protein 4C	16298.9	13058.3	10904.4	11610.4	9125.75	7501.76	7138.89	8200.94	20146.4	18302.8	25271.3	20455.4	17829.8	19891.9	21736.4	10579.5	14865.9	10097.8	15999.5	8914.53
_TSDS[+80]EDKLFSPVISR	A6H8H2	DENN domain-containing protein 4C	16298.8	12895.5	10919.7	11602.8	0	8028.69	7143	8202.44	20145.9	18200.7	25189.4	20586.6	17609.3	19958.6	22455.6	6314.61	14779.6	10181.8	16003.8	8913.13
_MS[+80]PGVAGSPR	A6P3E3;E9PV80;Q61026;Q7TPU7;Q8BN74	Glucocorticoid receptor interacting protein 1;Nuclear receptor coactivator 2;Nuclear receptor coactivator 2;Ncoa2 protein;Uncharacterized protein	123152	110694	122370	123244	116302	100415	108583	108311	146617	127726	131696	141672	123696	116066	125191	137375	55659.8	51123	57916.6	46939.5
_LLQDS[+80]SSPVDLAK	A6P3E3;E9PV80;Q61026;Q7TPU7;Q8BN74	Glucocorticoid receptor interacting protein 1;Nuclear receptor coactivator 2;Nuclear receptor coactivator 2;Ncoa2 protein;Uncharacterized protein	8505.45	23168	0	9716.98	0	29562.5	18237.9	23222.7	38280.9	39942.3	33651.6	39216.5	30217.6	20824.8	3901.16	33405.6	32892.8	33286.3	36034.3	34195.2
_SQS[+80]FAGFSGLQER	A6PW28;Q80U16	Likely orthologue of H. sapiens chromosome 6 open reading frame 32 (C6orf32);Rho family-interacting cell polarization regulator 2	56114.5	48906.6	48052.1	44761.8	55300.4	36145.9	41911.7	43862.8	32681.9	29737.8	53701.2	27906.6	26963.1	22666	44246.2	35562	23795	24453.6	29094.5	24284
_ISYIPDEEVSSPS[+80]PPHR	A6X8Z3;Q5SF07	Insulin-like growth factor 2 mRNA-binding protein 2	165088	146091	152219	171143	165274	153425	172436	173216	253943	247564	242513	244554	252121	253598	253839	231763	127352	121930	122368	126135
_T[+80]SPIPESSPAPFPFPEAPGSLPSSSAPR	A6X8Z5;B2RSI0	Rho GTPase-activating protein 31;CDC42 GTPase-activating protein	443448	465773	436989	456816	346495	302628	295497	309703	551570	453417	479009	416830	308698	316825	380682	365779	245188	296065	315628	286314
_TS[+80]PIPESSPAPFPFPEAPGSLPSSSAPR	A6X8Z5;B2RSI0	Rho GTPase-activating protein 31;CDC42 GTPase-activating protein	417746	436566	413029	431514	326623	287481	279727	294393	523329	428870	452701	395999	293169	304893	361767	347692	233508	283732	302386	272630
_TSPIPES[+80]SPAPFPFPEAPGSLPSSSAPR	A6X8Z5;B2RSI0	Rho GTPase-activating protein 31;CDC42 GTPase-activating protein	354728	369884	347672	363082	284700	238867	231700	242545	366259	363254	380284	332951	245367	251976	302903	290366	194389	234127	248436	227600
_HRPSS[+80]LNLDSATPIADLFR	A6X8Z5;B2RSI0	Rho GTPase-activating protein 31;CDC42 GTPase-activating protein	472903	499144	337887	468412	339435	312088	299476	328814	567442	551648	542001	535949	558709	599640	530014	652771	399828	314988	371938	357530
_HRPSSLNLDSAT[+80]PIADLFR	A6X8Z5;B2RSI0	Rho GTPase-activating protein 31;CDC42 GTPase-activating protein	339869	332146	191042	281095	204389	216754	180809	213431	307589	402479	421137	345820	328115	367155	379169	311391	266343	163192	257019	212209
_HRPS[+80]SLNLDSATPIADLFR	A6X8Z5;B2RSI0	Rho GTPase-activating protein 31;CDC42 GTPase-activating protein	44425	50065.4	47211.4	57177.1	37603.8	32225.6	29153.2	33011.5	83914.9	61453.8	59051.7	61142.4	61779.6	65559.4	56501.9	101870	43564.7	58833.2	43417	50086.7
_RNS[+80]APVSVSAVR	A6X8Z5;B2RSI0	Rho GTPase-activating protein 31;CDC42 GTPase-activating protein	717808	730311	765237	671406	438369	465341	498969	466652	618207	785948	776286	728565	784100	833250	771448	645977	447747	537317	482165	543323
_GPGLPS[+80]PTK	A6X8Z5;B2RSI0	Rho GTPase-activating protein 31;CDC42 GTPase-activating protein	191379	194042	187420	197331	131411	104232	120932	111268	252068	204104	183277	213939	129045	142289	140225	138579	89606.5	30867.5	61100.4	35293.9
_NLS[+80]PPLTPAPPPPTPLEEEPEVLLSK	A6X8Z5;B2RSI0	Rho GTPase-activating protein 31;CDC42 GTPase-activating protein	35972.2	42224.6	41509.5	42617	30638.8	39792.9	43065.4	46718.1	78231.1	89723.5	85897.9	89905.1	78383.9	73397.7	83271.9	107824	57316.8	61896.3	59864.6	73802.2
_ENS[+80]LPEIVPPPFHTVLELPDNKR	A6X8Z5;B2RSI0	Rho GTPase-activating protein 31;CDC42 GTPase-activating protein	50064.7	86094.7	79654.9	107764	63118.2	64041.9	64675.2	63966.5	49060.6	56310.3	37362.5	45632.3	24058.9	21783.5	20887.7	24002.9	66385.9	65624.7	61503.5	77523.2
_T[+80]TGNSHWTLEAPFSSSC[+57]ANLETER	A6X8Z5;B2RSI0	Rho GTPase-activating protein 31;CDC42 GTPase-activating protein	21580.5	20789	20645.3	23927.9	22392.8	20682.6	19049.1	21929.1	26638.4	25828	29386.5	29457	25262.8	27122.1	30535.5	28393.3	30046	27235.6	30255.5	29680.6
_TTGNSHWTLEAPFS[+80]SSC[+57]ANLETER	A6X8Z5;B2RSI0	Rho GTPase-activating protein 31;CDC42 GTPase-activating protein	19553.2	18219.6	18367.8	20007.8	21805.7	17755.8	17677.5	19936.4	23807.9	27597.6	35027	27973.5	16646.6	22322.5	30919.3	19974.8	23981.3	22442.1	27007.1	21312.3
_RENS[+80]LPEIVPPPFHTVLELPDNK	A6X8Z5;B2RSI0	Rho GTPase-activating protein 31;CDC42 GTPase-activating protein	43381.3	35470	33083.7	40849.5	35243.8	36582.5	37749.3	42695.7	28754.6	19014.7	22116.3	21076.3	15184.6	11722.5	17018.3	13384.9	35069.6	41046.1	38191.2	43938.8
_GILAADESTGS[+80]IAKR	A6ZI44;P05064;Q5FWB7	Fructose-bisphosphate aldolase;Fructose-bisphosphate aldolase A;Fructose-bisphosphate aldolase	9.03656e+06	8.518e+06	8.22205e+06	8.73418e+06	6.31698e+06	6.32242e+06	6.09359e+06	6.18195e+06	5.77397e+06	6.06142e+06	6.22195e+06	5.79443e+06	6.52963e+06	6.27491e+06	6.33434e+06	6.41445e+06	2.82401e+06	3.14743e+06	4.5588e+06	3.10188e+06
_GILAADES[+80]TGSIAKR	A6ZI44;P05064;Q5FWB7	Fructose-bisphosphate aldolase;Fructose-bisphosphate aldolase A;Fructose-bisphosphate aldolase	8.58257e+06	7.9365e+06	7.86129e+06	8.45357e+06	3.68141e+06	3.67442e+06	3.79435e+06	3.60166e+06	5.7699e+06	3.11291e+06	5.95617e+06	5.77016e+06	3.498e+06	5.99682e+06	3.74078e+06	6.24287e+06	3.19996e+06	3.51614e+06	4.5194e+06	3.52004e+06
_GILAADEST[+80]GSIAKR	A6ZI44;P05064;Q5FWB7	Fructose-bisphosphate aldolase;Fructose-bisphosphate aldolase A;Fructose-bisphosphate aldolase	3.82483e+06	3.62149e+06	3.58186e+06	3.92563e+06	70744.9	66422.7	65951.8	2.75319e+06	2.83466e+06	2.83182e+06	2.87752e+06	2.77498e+06	2.96937e+06	2.94629e+06	2.80888e+06	3.05371e+06	2.41206e+06	65171.1	2.29865e+06	69444
_GILAADES[+80]TGS[+80]IAKR	A6ZI44;P05064;Q5FWB7	Fructose-bisphosphate aldolase;Fructose-bisphosphate aldolase A;Fructose-bisphosphate aldolase	17522.5	13219.9	23389.4	6802.39	15260.8	5338.85	11223.8	12039.8	14238	18271.4	15110.1	16076.8	11054.8	13917.3	16856.8	14669.5	21192.5	18011.6	29189.5	17519.6
_GILAADES[+80]TGSIAK	A6ZI44;P05064;Q5FWB7	Fructose-bisphosphate aldolase;Fructose-bisphosphate aldolase A;Fructose-bisphosphate aldolase	4.79808e+06	4.01046e+06	5.06088e+06	4.53304e+06	4.36037e+06	3.41212e+06	2.92145e+06	2.77527e+06	2.89632e+06	3.08526e+06	3.48681e+06	2.7269e+06	2.49567e+06	2.7421e+06	2.90946e+06	2.30601e+06	2.56321e+06	2.5589e+06	2.7651e+06	2.33158e+06
_GILAADEST[+80]GSIAK	A6ZI44;P05064;Q5FWB7	Fructose-bisphosphate aldolase;Fructose-bisphosphate aldolase A;Fructose-bisphosphate aldolase	4.4019e+06	3.67375e+06	4.63207e+06	4.15332e+06	3.98841e+06	3.1145e+06	2.66308e+06	2.51821e+06	2.64217e+06	2.82517e+06	3.18388e+06	2.46504e+06	2.26779e+06	1.56742e+06	2.64245e+06	2.08256e+06	2.32876e+06	2.32402e+06	2.5096e+06	2.11935e+06
_GILAADESTGS[+80]IAK	A6ZI44;P05064;Q5FWB7	Fructose-bisphosphate aldolase;Fructose-bisphosphate aldolase A;Fructose-bisphosphate aldolase	4.00564e+06	2.66692e+06	2.52374e+06	2.4691e+06	1.88714e+06	1.39515e+06	1.48112e+06	1.37309e+06	1.80201e+06	2.53183e+06	2.02602e+06	1.65834e+06	1.46945e+06	1.5054e+06	1.50319e+06	1.40775e+06	1.1753e+06	1.11489e+06	1.30253e+06	1.873e+06
_LQS[+80]IGTENTEENR	A6ZI44;P05064;Q5FWB7	Fructose-bisphosphate aldolase;Fructose-bisphosphate aldolase A;Fructose-bisphosphate aldolase	305330	295030	300453	299986	223099	199143	240981	219405	449875	359238	382732	418937	301850	288218	288866	349400	280027	250422	319039	252794
_LQS[+80]IGTENTEENRR	A6ZI44;P05064;Q5FWB7	Fructose-bisphosphate aldolase;Fructose-bisphosphate aldolase A;Fructose-bisphosphate aldolase	287297	282710	274460	264542	200243	194553	236620	213659	217664	349809	282784	257039	427359	414601	339228	233284	174930	208294	186760	204573
_RLQS[+80]IGTENTEENR	A6ZI44;P05064;Q5FWB7	Fructose-bisphosphate aldolase;Fructose-bisphosphate aldolase A;Fructose-bisphosphate aldolase	36106.8	35024.8	39966.3	39611.4	29904.9	26825	24662.7	24970.6	68082.3	53414.8	53570	63396.5	36438.7	36331.5	38043.9	41312.8	31109.6	27816.9	29998.6	26625.7
_TVPPAVTGVTFLS[+80]GGQSEEEASINLNAINK	A6ZI44;P05064;Q5FWB7	Fructose-bisphosphate aldolase;Fructose-bisphosphate aldolase A;Fructose-bisphosphate aldolase	71342.9	66451.2	21884.7	27318.3	87508.7	35698.9	38758.3	40431.7	25468.8	27603	16543.3	44384.7	22692.6	10379.6	17360.5	34765	49933.9	56551.5	16633.7	39631.3
_AYS[+80]FC[+57]GTVEYMAPEVVNR	A7E215;B1AXN9;P18654	Rps6ka3 protein (Fragment);Ribosomal protein S6 kinase alpha-3;Ribosomal protein S6 kinase alpha-3	911568	910159	725238	690709	1.01377e+06	888262	854033	832949	1.10823e+06	787400	961362	767179	916405	981466	979938	1.27993e+06	530302	638087	671951	656139
_AYSFC[+57]GT[+80]VEYMAPEVVNR	A7E215;B1AXN9;P18654	Rps6ka3 protein (Fragment);Ribosomal protein S6 kinase alpha-3;Ribosomal protein S6 kinase alpha-3	1.03285e+06	996890	870883	831925	1.16263e+06	1.11798e+06	1.02363e+06	980302	1.21318e+06	964449	1.09544e+06	957688	1.11557e+06	1.18133e+06	1.13973e+06	1.38512e+06	634094	712272	757119	721435
_AYSFC[+57]GTVEY[+80]MAPEVVNR	A7E215;B1AXN9;P18654	Rps6ka3 protein (Fragment);Ribosomal protein S6 kinase alpha-3;Ribosomal protein S6 kinase alpha-3	809515	808127	693602	667897	924408	800947	838616	805141	977126	778777	889297	648279	853419	956604	939429	1.1164e+06	510841	570800	604070	562516
_T[+80]PKDSPGIPPSANAHQLFR	A7E215;B1AXN9;P18654	Rps6ka3 protein (Fragment);Ribosomal protein S6 kinase alpha-3;Ribosomal protein S6 kinase alpha-3	581253	578412	498093	550072	605923	702151	607468	576007	360680	418324	371666	358831	559593	609951	567812	462006	318406	330412	242885	328935
_TPKDS[+80]PGIPPSANAHQLFR	A7E215;B1AXN9;P18654	Rps6ka3 protein (Fragment);Ribosomal protein S6 kinase alpha-3;Ribosomal protein S6 kinase alpha-3	695181	707122	622126	647633	853554	841355	751421	720825	452689	537012	484158	447325	715235	778411	743656	576364	403665	396026	326464	399906
_NQS[+80]PVLEPVGR	A7E215;B1AXN9;P18654	Rps6ka3 protein (Fragment);Ribosomal protein S6 kinase alpha-3;Ribosomal protein S6 kinase alpha-3	106843	97784.4	116603	106283	216049	172806	199283	201418	292549	283295	274680	259707	208951	209480	214591	207512	199119	207958	195348	219112
_GFS[+80]FVAITSDDESQAMQTVGVHSIVQQLHR	A7E215;B1AXN9;P18654	Rps6ka3 protein (Fragment);Ribosomal protein S6 kinase alpha-3;Ribosomal protein S6 kinase alpha-3	41734.6	43620.6	34715.9	27716.2	128685	140173	135674	122500	101232	78977.8	123380	44394.5	70290.7	125441	89762.8	114040	53223.8	42367.8	57856.4	56037.4
_ASPS[+80]PQPSSQPLQINR	A7ISP9;F8WJ93;Q3UMY5	EMAP-like protein 4;Echinoderm microtubule-associated protein-like 4;Echinoderm microtubule-associated protein-like 4	86022.4	133676	107848	92828.5	168515	127901	110584	114613	39937.9	104965	79479.7	95673.6	86320	86149.4	88313.9	33348.5	148094	125110	109358	98939.7
_AS[+80]PSPQPSSQPLQINR	A7ISP9;F8WJ93;Q3UMY5	EMAP-like protein 4;Echinoderm microtubule-associated protein-like 4;Echinoderm microtubule-associated protein-like 4	66594.5	57864.5	67242.4	78602.5	116632	89887.5	77626.3	62017.1	66017.9	71570.4	42774.7	44524.4	60391.1	63864.4	48784.7	36725.6	60823.7	41736.1	123547	111403
_TPASSSETARPSNS[+80]PPLPPSLPLTGTAEEESR	A7ISP9;F8WJ93;Q3UMY5	EMAP-like protein 4;Echinoderm microtubule-associated protein-like 4;Echinoderm microtubule-associated protein-like 4	118881	107987	98332.1	106443	115778	91020.7	85897.3	87094.9	62714.4	108245	124502	47385.8	78426.2	75384	86256.9	69601	51507.5	57991.7	90239.7	50210.3
_DFT[+80]PAAQAAFQK	A8DUK0;P02088	Beta-globin;Hemoglobin subunit beta-1	211729	181902	190290	207368	122969	102566	109135	100866	20691.5	21394.2	23537.8	20248	22284	21292.3	25550.8	19621.3	78585.1	94594.4	80206.2	80839.4
_VNS[+80]DEVGGEALGR	A8DUK0;P02088	Beta-globin;Hemoglobin subunit beta-1	506431	543048	509380	541905	294092	251753	230190	256364	77693.3	75656.3	103758	72899.8	68273.3	70181.7	71554.4	69586.5	185716	185661	218656	191230
_YFDS[+80]FGDLSSASAIMGNAK	A8DUK0;P02088	Beta-globin;Hemoglobin subunit beta-1	6.80194e+06	7.37013e+06	5.38983e+06	8.15e+06	4.63317e+06	3.63391e+06	3.75507e+06	4.00885e+06	1.7375e+06	1.61939e+06	1.43159e+06	1.62432e+06	2.7626e+06	2.62758e+06	2.54506e+06	3.19369e+06	3.48539e+06	3.52341e+06	3.9548e+06	4.13514e+06
_YFDSFGDLSS[+80]ASAIMGNAK	A8DUK0;P02088	Beta-globin;Hemoglobin subunit beta-1	6.91829e+06	7.84768e+06	6.03157e+06	6.83795e+06	4.05428e+06	3.49501e+06	3.97014e+06	3.56891e+06	1.02973e+06	963300	974431	907827	1.0382e+06	1.11264e+06	1.08309e+06	1.19881e+06	1.95403e+06	2.23492e+06	2.27065e+06	2.23457e+06
_YFDSFGDLSSAS[+80]AIMGNAK	A8DUK0;P02088	Beta-globin;Hemoglobin subunit beta-1	7.0029e+06	8.08025e+06	6.29402e+06	7.19099e+06	4.49099e+06	3.67798e+06	4.18639e+06	3.79035e+06	1.03947e+06	964320	1.00449e+06	908960	1.20067e+06	1.34743e+06	1.26751e+06	1.22566e+06	2.05502e+06	2.30203e+06	2.30023e+06	2.285e+06
_YFDSFGDLS[+80]SASAIMGNAK	A8DUK0;P02088	Beta-globin;Hemoglobin subunit beta-1	6.56487e+06	7.25288e+06	5.88325e+06	7.08321e+06	4.16762e+06	3.55549e+06	4.1325e+06	3.62187e+06	1.2648e+06	931097	1.01683e+06	1.15328e+06	2.04336e+06	1.26644e+06	1.16731e+06	2.32062e+06	2.66036e+06	2.34952e+06	2.38541e+06	2.32402e+06
_YFDS[+80]FGDLSSASAIM[+16]GNAK	A8DUK0;P02088	Beta-globin;Hemoglobin subunit beta-1	368107	364219	350141	358291	325895	287788	309480	310171	84327.6	92731.8	73998	78336.5	95660	95310.6	114580	108727	162609	153726	193228	162307
_YFDSFGDLSSAS[+80]AIM[+16]GNAK	A8DUK0;P02088	Beta-globin;Hemoglobin subunit beta-1	325235	306364	334917	374852	309536	330802	288020	314149	54050.2	54106	58215.3	54904.5	49685.6	86382.9	48621	48248.3	100047	95618.7	89000.9	90461.1
_YFDSFGDLSS[+80]ASAIM[+16]GNAK	A8DUK0;P02088	Beta-globin;Hemoglobin subunit beta-1	325235	306364	334917	374852	309536	330802	288020	314149	53693.4	54106	57802.1	54904.5	49685.6	48160.2	48621	47870.6	100047	95618.7	89000.9	90461.1
_GTFAS[+80]LSELHC[+57]DK	A8DUK0;P02088	Beta-globin;Hemoglobin subunit beta-1	4.62958e+06	3.79715e+06	4.11222e+06	4.1397e+06	2.03378e+06	1.80156e+06	1.88821e+06	1.89241e+06	561993	531816	634644	563604	545032	572265	643490	582267	1.15374e+06	1.11787e+06	1.27129e+06	1.17164e+06
_GT[+80]FASLSELHC[+57]DK	A8DUK0;P02088	Beta-globin;Hemoglobin subunit beta-1	4.25408e+06	3.50383e+06	3.79311e+06	3.82532e+06	1.8768e+06	1.67484e+06	1.74831e+06	1.7624e+06	525147	495085	591064	526617	510728	538174	602637	546877	1.0801e+06	1.05611e+06	1.18539e+06	1.1036e+06
_GTFASLS[+80]ELHC[+57]DK	A8DUK0;P02088	Beta-globin;Hemoglobin subunit beta-1	4.14819e+06	3.45812e+06	3.77372e+06	3.70977e+06	1.76273e+06	1.63948e+06	1.73492e+06	1.7146e+06	506055	460848	540619	512840	503800	517663	560034	542799	1.04899e+06	1.05007e+06	1.12554e+06	1.08437e+06
_VVAGVAT[+80]ALAHK	A8DUK0;P02088	Beta-globin;Hemoglobin subunit beta-1	3.74778e+06	4.06844e+06	3.97138e+06	3.95295e+06	2.04623e+06	1.07854e+06	1.71391e+06	1.67973e+06	388610	410967	257280	377755	201637	227264	183415	202153	450668	458308	454424	455448
_VITAFNDGLNHLDS[+80]LK	A8DUK0;P02088	Beta-globin;Hemoglobin subunit beta-1	1.12121e+07	1.02117e+07	1.07799e+07	1.13109e+07	5.12606e+06	5.94909e+06	5.05292e+06	5.42356e+06	1.2703e+06	1.24725e+06	1.11528e+06	1.26138e+06	818608	853299	816482	797049	2.64134e+06	2.77116e+06	2.68099e+06	2.81921e+06
_GTFASLS[+80]ELHC[+57]DKLHVDPENFR	A8DUK0;P02088	Beta-globin;Hemoglobin subunit beta-1	2.77123e+06	2.32348e+06	2.40111e+06	2.5221e+06	1.55104e+06	1.61695e+06	1.37241e+06	1.47937e+06	560200	566778	580361	546205	761368	682601	789551	773365	1.62284e+06	1.78503e+06	1.88162e+06	1.77819e+06
_GT[+80]FASLSELHC[+57]DKLHVDPENFR	A8DUK0;P02088	Beta-globin;Hemoglobin subunit beta-1	2.59951e+06	2.17564e+06	2.26428e+06	2.35024e+06	1.44618e+06	1.50444e+06	1.286e+06	1.37072e+06	520970	522285	548944	504018	701674	634372	730055	716006	1.50343e+06	1.62009e+06	1.74948e+06	1.64142e+06
_GTFAS[+80]LSELHC[+57]DKLHVDPENFR	A8DUK0;P02088	Beta-globin;Hemoglobin subunit beta-1	1.23274e+06	1.03751e+06	851124	1.1078e+06	780069	682006	532393	604593	254310	281614	310675	212642	299653	302123	423203	317880	701009	775178	941473	806036
_AAVS[+80]C[+57]LWGK	A8DUK0;P02088	Beta-globin;Hemoglobin subunit beta-1	568690	603539	628690	578267	311222	294834	319298	303509	76713.9	77940.3	72610.1	72245.6	54551.7	55872.7	47621.4	55411.7	148628	140871	117898	149535
_VVAGVAT[+80]ALAHKYH	A8DUK0;P02088	Beta-globin;Hemoglobin subunit beta-1	1.11612e+06	1.08422e+06	1.14313e+06	950658	453949	514575	543000	531087	85698.3	78845.3	75658.8	63430.8	65403.4	60498.4	53927.3	50895.8	204050	199739	183231	167524
_KVITAFNDGLNHLDS[+80]LK	A8DUK0;P02088	Beta-globin;Hemoglobin subunit beta-1	1.55819e+06	1.35208e+06	1.52398e+06	1.3704e+06	630920	788460	785951	752411	178016	184332	159055	183861	144180	140152	138208	136587	366306	434978	398313	437891
_VIT[+80]AFNDGLNHLDSLKGTFASLSELHC[+57]DK	A8DUK0;P02088	Beta-globin;Hemoglobin subunit beta-1	335879	294100	283044	255812	251173	266732	296738	265461	91555.7	117370	95131.2	111101	127089	99971.4	97734.2	87338.1	260271	240302	274005	202874
[truncated: 3,903 more rows]
