# Supplementary material for: Phosphorylation regulation of cardiac proteins in Babesia microti infected mice in an effort to restore heart function
Source: Parasit Vectors. 2022 Mar 21;15:98. doi: 10.1186/s13071-022-05233-7 (PMC8935697; doi:10.1186/s13071-022-05233-7)
Supplement: Supplementary file 11 — Additional file 11: Table S5. Information of intersecting phosphopeptides identified at different stages. [file 13071_2022_5233_MOESM11_ESM.xlsx]

## Sheet: intersection pho-peptide
EG.PrecursorId	PG.ProteinAccessions	PG.ProteinDescriptions	0 d	5 d	8 d	11 d	19 d	5 d/0 d	8 d/0 d	11 d/0 d	19 d/0 d
_TTSIS[+80]PALAR	B2RQ80;B2RXX2;B2RY17;B9EKN8;E0CXD6;E0CY98;E0CZD7;E0CZF8;E9PUL9;P83510	Tnik protein;Tnik protein;Tnik protein;TRAF2 and NCK interacting kinase;Traf2 and NCK-interacting protein kinase;Traf2 and NCK-interacting protein kinase;Traf2 and NCK-interacting protein kinase;Traf2 and NCK-interacting protein kinase;Traf2 and NCK-interacting protein kinase;Traf2 and NCK-interacting protein kinase	243807	235630	232233	148885	234934	0.966461	0.952525	0.610666	0.963605
_SKSDSY[+80]TLDPDTLR	E9PUJ6;F6SMY7;Q7TPH6	E3 ubiquitin-protein ligase MYCBP2;E3 ubiquitin-protein ligase MYCBP2 (Fragment);E3 ubiquitin-protein ligase MYCBP2	90968.1	90829	89402.9	102575	81312.9	0.998471	0.982794	1.1276	0.893863
_AFGSGIDIKPGT[+80]PPIGGR	A0A0A0MQ79;Q3TLH4;S4R294;S4R2J9	Protein PRRC2C	744841	644939	715761	835967	436953	0.865875	0.960957	1.12234	0.586639
_DET[+80]VGTTDLQQGIDPGAVSPEPGKDHAAQGPGR	B2RQL6	LOC633594 protein	1.01148e+06	967662	1.06593e+06	934924	593328	0.956676	1.05383	0.924309	0.586591
_TAETTVSFSRPTFLQLS[+80]PGGLR	Q149T7	Protein phosphatase 1J	132330	143243	157435	177974	119029	1.08246	1.18971	1.34492	0.899489
_LSSPT[+80]GLLS[+80]PTLRPR	E9PV66	Myosin XVIIIb	21284.3	13226.8	24887.1	15122.2	11271.3	0.621435	1.16927	0.710485	0.529558
_TWT[+80]LC[+57]GTPEYLAPEIILSK	P05132	cAMP-dependent protein kinase catalytic subunit alpha	2.65659e+07	1.54639e+07	2.12831e+07	1.79206e+07	1.68528e+07	0.582094	0.801143	0.674571	0.634378
_EQTAS[+80]APATPLVSK	B1AZ14;B1AZ15;Q3UMF0	Cordon-bleu protein-like 1	742431	903788	618639	470789	674572	1.21734	0.833261	0.634118	0.908599
_GISQT[+80]NLITTVTPEK	A0A286YD84;A0A286YDY4;A7YY80;D0VYV6;D0VYV7;Q9WV92;V6BQR3	Band 4.1-like protein 3 (Fragment);Band 4.1-like protein 3 (Fragment);130kDa Protein 4.1B MEF cell isoform;Erythrocyte protein band 4.1-like 3 isoform B;Erythrocyte protein band 4.1-like 3 isoform C;Band 4.1-like protein 3;60kDa 4.1B MEF cell isoform (Fragment)	81501.4	87899.9	107129	82914.9	70357.7	1.07851	1.31444	1.01734	0.86327
_FQS[+80]LGVAFYR	A0A0N4SVG9;A0A0N4SVR6;P51150;Q4FJQ0	RAB7, member RAS oncogene family (Fragment);RAB7, member RAS oncogene family;Ras-related protein Rab-7a;MCG130610	183042	93644.3	91760	85076.1	65092.3	0.5116	0.501305	0.46479	0.355614
_SKPIPIMPAS[+80]PQK	E9PUD2;Q3U4P3;Q8K1M6	Dynamin-1-like protein;Uncharacterized protein (Fragment);Dynamin-1-like protein	1.28196e+06	962215	1.24216e+06	812473	501638	0.750583	0.968953	0.633776	0.391307
_FHDSSS[+80]PLLTSGPSVAELPWAVK	F6W2Q5;H3BK65;P42567;Q80ZL3	Epidermal growth factor receptor substrate 15;Epidermal growth factor receptor substrate 15;Epidermal growth factor receptor substrate 15;Epidermal growth factor receptor pathway substrate 15	237315	173286	186975	294587	157339	0.730196	0.787878	1.24133	0.662998
_S[+80]LNLVDSPQPLLK	A2AHQ7;Q8BWJ3	Phosphorylase b kinase regulatory subunit;Phosphorylase b kinase regulatory subunit alpha, liver isoform	557361	507887	355133	539399	460195	0.911235	0.637168	0.967774	0.825667
_TVAISDAAQLPQDYC[+57]TTPGGT[+80]LFST[+80]TPGGTR	P70445;Q3UFP6;Q3UZD4	Eukaryotic translation initiation factor 4E-binding protein 2;Eif4ebp2 protein;Uncharacterized protein	903812	783628	775268	1.14173e+06	628716	0.867025	0.857776	1.26324	0.695627
_SHS[+80]TEPNVSSFPNDPSPMK	D3Z589;Q3UH68	LIM and calponin homology domains-containing protein 1	1.7128e+06	2.67185e+06	3.46314e+06	3.03898e+06	2.04107e+06	1.55993	2.02192	1.77428	1.19166
_YAHQQPPS[+80]PLPVYSSSAK	F8VQ28;Q8VI36	Paxillin	1.76012e+06	1.2355e+06	1.12759e+06	1.25166e+06	989555	0.701941	0.640632	0.711124	0.562209
_LHLS[+80]PPLGR	B1AST7;B1AST8;E9Q1Q1;E9QLW6	Microtubule-associated serine/threonine-protein kinase 2;Microtubule associated serine/threonine kinase 2, isoform CRA_b;Microtubule-associated serine/threonine-protein kinase 2;Microtubule-associated serine/threonine-protein kinase 2	1.41831e+06	950546	718659	590554	793524	0.670198	0.506702	0.41638	0.559487
_RS[+80]ASADNLILPR	Q8BGU5	Cyclin-Y	67513.4	60452.3	81468.4	88782.8	60899.9	0.895411	1.2067	1.31504	0.902041
_SIS[+80]FPEVPR	A0A1B0GS91;E9Q3Z5;Q8K4L2;Q8K4L3	Supervillin;Supervillin;Archvillin;Supervillin	1.49465e+06	822499	1.47098e+06	1.21581e+06	800209	0.550296	0.984167	0.813441	0.535382
_S[+80]VRPTDSNVSPAISIHEIGAVGATK	A2AI87;A2AI88;A2AI89;A2AI91;P18826;Q3UV91;Q8CBA7	Phosphorylase b kinase regulatory subunit;Phosphorylase b kinase regulatory subunit;Phosphorylase b kinase regulatory subunit;Phosphorylase b kinase regulatory subunit;Phosphorylase b kinase regulatory subunit alpha, skeletal muscle isoform;Phosphorylase b kinase regulatory subunit;Phosphorylase b kinase regulatory subunit	91958.6	79285	113361	97986.6	59502.7	0.862182	1.23274	1.06555	0.647059
_SPS[+80]GSAFGSQENLR	A2A9M4;A2A9M5;Q8R1A4	Dedicator of cytokinesis protein 7	70061.9	110164	56612.8	49195.3	44527.9	1.57238	0.808039	0.702169	0.63555
_SPAAPAAASASLS[+80]PATAAPQTAPK	P70670	Nascent polypeptide-associated complex subunit alpha, muscle-specific form	1.30928e+06	1.07474e+06	1.0861e+06	619168	871370	0.82086	0.829542	0.472906	0.665533
_SEPVSVQKPTVTSVC[+57]S[+80]ESAQELAEGQR	E9Q8P5	PDZ and LIM domain protein 5	425232	487755	581753	370274	556222	1.14703	1.36808	0.870758	1.30804
_AFTGREFDELS[+80]PSAQR	O55143;Q5DTI2	Sarcoplasmic/endoplasmic reticulum calcium ATPase 2;ATPase, Ca++ transporting, cardiac muscle, slow twitch 2, isoform CRA_b (Fragment)	836077	1.38208e+06	2.50288e+06	2.57414e+06	2.32522e+06	1.65305	2.9936	3.07884	2.7811
_S[+80]ALFAQLNQGEAITK	A0A286YCS6;D3YTR7;Q8BKZ3;Q9CYT6	Adenylyl cyclase-associated protein 2;Adenylyl cyclase-associated protein;Adenylyl cyclase-associated protein;Adenylyl cyclase-associated protein 2	89961.3	57965.8	45862.8	30908.4	38613.4	0.644342	0.509806	0.343575	0.429222
_ETTS[+80]DPSRTPEEEPLNLEGLVAHR	A0A087WQS0;A0A1D5RM59;E9Q0S6	Tensin 1	258153	272538	305742	310093	205127	1.05572	1.18434	1.2012	0.794595
_TS[+80]VTVYPGDAFC[+57]LHTPGGGGYGDPEDPAPPPGSPPLYPAFPER	Q3TPB5;Q8K010	Uncharacterized protein (Fragment);5-oxoprolinase	456094	200201	270682	375203	250724	0.438947	0.593477	0.822644	0.54972
_EAFEEMEGT[+80]SPSSPPHSVAR	A0A087WQS0;A0A1D5RM59;E9Q0S6	Tensin 1	168477	226758	283024	290817	136250	1.34592	1.67989	1.72615	0.808715
_TTS[+80]PDLFESQSLTSASSKPSSAR	Q5NCM6;Q5NCM7;Q8CHU3	Epsin-2;Uncharacterized protein;Epsin-2	190995	138502	177286	182667	134049	0.725164	0.928227	0.9564	0.701848
_LLS[+80]PQQPALQR	E9Q5E0;E9QKT0;Q3URR2;Q63943;Q921S6	Myocyte-specific enhancer factor 2D;Myocyte-specific enhancer factor 2D;Uncharacterized protein;Myocyte-specific enhancer factor 2D;Myocyte enhancer factor 2D	678413	604302	444129	291523	494669	0.890759	0.654658	0.429713	0.729157
_[+42]SETAPAETAAPAPVEKS[+80]PAK	P43276;Q1WWK3	Histone H1.5;Hist1h1b protein (Fragment)	45641.1	64868.8	35794.3	41840.8	29018.2	1.42128	0.784255	0.916735	0.635791
_AELAMSSLAGWQNETPSGSLES[+80]PAQAR	S4R165;S4R2J6;S4R2S8	Ankyrin-3	95268.1	76515.8	186342	148862	111633	0.803163	1.95597	1.56256	1.17177
_RAS[+80]DGGANIQLHAQQLLK	E9PU87;F6U6U5;Q6P4S6	Serine/threonine-protein kinase SIK3;Serine/threonine-protein kinase SIK3 (Fragment);Serine/threonine-protein kinase SIK3	1.58531e+06	1.37761e+06	1.17143e+06	1.21808e+06	1.25467e+06	0.868983	0.738928	0.768358	0.791436
_GAAAADLLSSS[+80]PESQHGGTQPPGGGQPLLQPTK	Q6PB44	Tyrosine-protein phosphatase non-receptor type 23	207375	245312	216180	219884	129359	1.18294	1.04246	1.06032	0.623792
_HRPSS[+80]LNLDSATPIADLFR	A6X8Z5;B2RSI0	Rho GTPase-activating protein 31;CDC42 GTPase-activating protein	444587	319953	549260	585284	361071	0.719665	1.23544	1.31647	0.81215
_GNS[+80]LPC[+57]VLEQK	Q3UEW2;Q9WV69	Uncharacterized protein;Dematin	182397	153274	125535	248585	175847	0.840331	0.688252	1.36288	0.964091
_VM[+16]IYQDEVKLPAKLS[+80]VSK	O54724	Caveolae-associated protein 1	310495	292489	190968	116798	87241.7	0.942009	0.615044	0.376166	0.280976
_AS[+80]PNLIGNTGANSLGK	Q60929	Myocyte-specific enhancer factor 2A	264766	338906	183329	170381	197684	1.28002	0.692417	0.643517	0.746636
_LGGGS[+80]AEPLSSQSFSFHR	Q99L88	Beta-1-syntrophin	28424	31244.3	41954.3	45280.2	22350.3	1.09922	1.47602	1.59303	0.786317
_S[+80]PAAGSSQSSGWPNDVDAGSPR	Q3TYK3	Nuclear factor 1	61523.2	73330	68807.3	44367.7	55053.5	1.19191	1.1184	0.721154	0.894841
_IALES[+80]VGQPEEQMESGNC[+57]SGGDDDWTHLSSK	Q64337	Sequestosome-1	21759.7	39815.4	62220.4	51479.4	26323.8	1.82978	2.85943	2.36581	1.20975
_QGFPDRES[+80]PVSDLTSTGLYQDKQEEK	B2RQQ5;P14873	Microtubule-associated protein 1B	42492.8	51352.5	60067.1	68152.7	55032.5	1.2085	1.41358	1.60387	1.2951
_VAQQPLSLVGC[+57]DVLPDPSPDHLYS[+80]FR	A0A0R4J1L6;Q5DTU0	Actin filament-associated protein 1-like 2	37765.9	38599.4	44810	51666.1	48339.9	1.02207	1.18652	1.36806	1.27999
_NVPQEES[+80]LEDSDVDADFK	O35344;Q543M7;Q9CT07	Importin subunit alpha-4;Importin subunit alpha;Uncharacterized protein (Fragment)	70711.8	114094	105932	100744	88363.3	1.61351	1.49808	1.42471	1.24963
_AAS[+80]PFRSPVR	A6H663;Q9JLV1	BCL2-associated athanogene 3;BAG family molecular chaperone regulator 3	400269	532414	369844	678464	393724	1.33014	0.923987	1.69502	0.983648
_LLRQSPPLAGREEEPGLGDS[+80]GIQSTPGSGHAPR	Q8VDZ4	Palmitoyltransferase ZDHHC5	178305	253489	257022	329044	215135	1.42166	1.44147	1.8454	1.20655
_TQS[+80]SPAAPGSMK	A2AWS5;B7ZDF5;B7ZDF7;Q3U2E0;Q3UJF1;Q6P9T4;Q80TW3;Q9Z2V6	Histone deacetylase;Histone deacetylase;Histone deacetylase;Histone deacetylase;Histone deacetylase;Histone deacetylase;MKIAA0600 protein (Fragment);Histone deacetylase 5	42290.2	44789.8	43424.7	45518.4	35043.2	1.05911	1.02683	1.07633	0.828636
_GLLYDSS[+80]EEDEERPAR	P97310;Q3UJN1;Q3UK39	DNA replication licensing factor MCM2;DNA helicase;DNA helicase	28148.4	36184	23733.7	27805.7	26824.5	1.28547	0.843163	0.987825	0.952968
_S[+80]VSSIPVPQDIM[+16]DTHPASGK	G9M4M6;Q3TDQ5;Q3TQX8;Q8C0J2	Autophagy-related 16-like 1 (Yeast), isoform CRA_a;Autophagy-related 16-like 1 (Yeast), isoform CRA_e;Uncharacterized protein;Autophagy-related protein 16-1	83016	126084	76878.7	74951.8	33499.9	1.51879	0.926071	0.90286	0.403535
_S[+80]RTAS[+80]GSSVTSLEGTR	B7ZWC0;Q3TD08;Q3TSR4;Q545R3;Q62433	N-myc downstream regulated gene 1;Uncharacterized protein;Uncharacterized protein;N-myc downstream regulated gene 1;Protein NDRG1	397467	326372	437184	413428	203925	0.821129	1.09992	1.04016	0.51306
_[+42]SET[+80]APAETAAPAPVEK	P43276;Q1WWK3	Histone H1.5;Hist1h1b protein (Fragment)	29349	36531	75860.5	29938.4	22266.3	1.24471	2.58477	1.02008	0.758672
_S[+80]SQGVLHMPLYTSPIVK	E9Q4M2;P54310	Hormone-sensitive lipase	90245.2	112314	116069	116310	24707.3	1.24454	1.28615	1.28882	0.27378
_MGQAGSTISNS[+80]HAQPFDFPDDSQNAK	P23242;Q7TMQ1;Q8C4N2	Gap junction alpha-1 protein;Gap junction protein;Uncharacterized protein (Fragment)	826612	1.11283e+06	1.94342e+06	1.93978e+06	959567	1.34626	2.35107	2.34666	1.16084
_SLERPSS[+80]SASMAGDFR	A0A1L7NR37;D3Z080	Arg/Abl-binding protein 2;Sorbin and SH3 domain-containing protein 2	38947.6	72173.5	70881.1	61118.2	40099.8	1.85309	1.81991	1.56924	1.02958
_NTTPT[+80]GAAPPAGMTSTR	P27546	Microtubule-associated protein 4	275923	524258	704249	444058	523533	1.90001	2.55234	1.60935	1.89739
_NSAGGTSVGWDSPPAS[+80]PLQR	A2AKD7;Q3UVD6;Q61234	Alpha-1-syntrophin;Uncharacterized protein;Alpha-1-syntrophin	11564.2	17107.3	57269.2	35681.8	14808.8	1.47933	4.95228	3.08553	1.28057
_AASPPSYTLDLGES[+80]QLAPPPSK	B2RW20;Q8C9H6	Family with sequence similarity 40, member B;Striatin-interacting proteins 2	3.14573e+06	3.10049e+06	3.0037e+06	3.61363e+06	2.28938e+06	0.985619	0.954849	1.14874	0.727775
_IIEQPEC[+57]S[+80]SPVIETER	Q80V94	AP-4 complex subunit epsilon-1	37519.2	41865.7	49713.3	43758.4	33377.9	1.11585	1.32501	1.16629	0.889622
_KLHVST[+80]INLQK	Q9JLN9	Serine/threonine-protein kinase mTOR	78561.5	51360.8	64421.1	39931.5	51822	0.653766	0.820009	0.508283	0.659636
_RIPY[+80]TPGEIPK	O70475;Q3TI06;Q3TJ71;Q3TJE8;Q3TS38;Q3UIZ1	UDP-glucose 6-dehydrogenase;Uncharacterized protein (Fragment);UDP-glucose 6-dehydrogenase;UDP-glucose 6-dehydrogenase;UDP-glucose 6-dehydrogenase;UDP-glucose 6-dehydrogenase	106028	116340	63002.9	59897	42999.5	1.09726	0.594209	0.564915	0.405547
_RGS[+80]GDTSSLIDPDTSLSELR	A0A0G2JEF6;A0A1L1SSC0	Leucine-rich repeat flightless-interacting protein 2 (Fragment);Leucine-rich repeat flightless-interacting protein 2	207688	208921	230905	234534	153511	1.00594	1.11178	1.12926	0.73914
_T[+80]ASPLSTAAATMVSSSPATPSNIPHKPSQSTAKEPSATPQISNLTK	D3Z2Z1;D3Z3M7;F8WIA1;Q922J3	CAP-Gly domain-containing linker protein 1	83110.8	67465.9	63665.1	112334	33216	0.811759	0.766028	1.35161	0.39966
_IPITPTSSFVSPPPPTAS[+80]PHSNR	E9Q1P8	Interferon regulatory factor 2-binding protein 2	274556	217916	226264	183863	105031	0.793706	0.824109	0.669675	0.382548
_VSTS[+80]PVGLPSIDPSGNSPSAAAPLTSFSGIPGTR	E9PUR0;E9Q1M6;F6RUI8;F7DE17;Q5BJ28;Q6ZPY4;Q8C5C5	Ankyrin repeat and KH domain-containing 1;Ankyrin repeat and KH domain-containing 1;Ankyrin repeat and KH domain-containing 1 (Fragment);Ankyrin repeat and KH domain-containing 1 (Fragment);Ankhd1 protein (Fragment);MKIAA1085 protein (Fragment);Uncharacterized protein	351880	243217	224602	301997	204611	0.691195	0.638292	0.85824	0.581481
_TLS[+80]SSSMDLSR	D3YXZ3;Q91YS4	Kinesin light chain 2	145992	194409	139710	90665.3	80177.5	1.33165	0.956969	0.62103	0.549192
_ALETMAEQT[+80]TDVVHSPSTDTTPGPDTEAALAK	P27546	Microtubule-associated protein 4	149967	176334	165820	140338	123444	1.17582	1.10571	0.935796	0.823143
_SNS[+80]WVNTGPK	A2A9M4;A2A9M5;Q8R1A4	Dedicator of cytokinesis protein 7	105647	132047	134332	117152	89307.8	1.24989	1.27152	1.1089	0.845344
_IFDEIMGC[+57]FC[+57]DSPPQSPTFPESGHT[+80]SLY[+80]DEDKVPR	Q5SWU9	Acetyl-CoA carboxylase 1	53944.1	188915	143759	47729.5	73198.2	3.50206	2.66497	0.884795	1.35693
_KDS[+80]PPLVTPPQSPPSSQPPAMTQAPR	Q5F247;Q8CI12	Smoothelin-like protein 2	135820	201963	151830	184840	104379	1.48699	1.11788	1.36092	0.768511
_GAPVPSTGAPPS[+80]PK	P70670	Nascent polypeptide-associated complex subunit alpha, muscle-specific form	4.56528e+06	2.76501e+06	5.17897e+06	3.04504e+06	3.51528e+06	0.605659	1.13442	0.666999	0.770003
_S[+80]PPKVPIVIQDDSLPTGPPPQIR	A2AA85;Q6NXN1	SUZ domain-containing protein 1 (Fragment);SUZ domain-containing protein 1	290752	222838	228278	173811	127215	0.766422	0.785132	0.597799	0.437538
_AGAGSAT[+80]LSMAYAGAR	P08249	Malate dehydrogenase, mitochondrial	558333	231049	286053	265064	242338	0.41382	0.512334	0.474741	0.434039
_RAQS[+80]TDSLGTSSSLQSK	J3QJV7;O35551	Rab GTPase-binding effector protein 1	39383.7	42133.8	39445.7	48075.7	39507.3	1.06983	1.00157	1.2207	1.00314
_LS[+80]LQGHPTDLQTSNVK	Q8CI08	SLAIN motif-containing protein 2	90928.2	122141	53319.1	53653.6	72509	1.34327	0.586387	0.590066	0.797431
_SQTKS[+80]PVMLQDR	E9Q8T1	Transforming acidic coiled-coil-containing protein 2	1.18667e+06	1.45275e+06	1.8168e+06	2.09371e+06	1.22495e+06	1.22422	1.531	1.76436	1.03225
_SDS[+80]APPTPVNR	A2ACC6;A2ACC7;B2RRF1;E9Q0J2;F8WHN4;Q8BQZ4	Ral GTPase-activating protein subunit beta;Ral GTPase-activating protein subunit beta (Fragment);B230339M05Rik protein;Ral GTPase-activating protein subunit beta;Ral GTPase-activating protein subunit beta;Ral GTPase-activating protein subunit beta	546665	442226	419506	334941	505099	0.808952	0.767392	0.612699	0.923965
_EGVILTNENAAS[+80]PEQPGDEDAK	A0A1S6GWH4;H3BKN0;Q1HFZ0	Uncharacterized protein;tRNA (cytosine(34)-C(5))-methyltransferase;tRNA (cytosine(34)-C(5))-methyltransferase	194283	280585	283200	210451	155798	1.44421	1.45766	1.08322	0.801913
_ASS[+80]FADMMGILK	Q9CWE0	Mitochondrial fission regulator 1-like	1.02805e+06	674003	748518	498196	354731	0.655614	0.728095	0.484603	0.345052
_AASDGQY[+80]ENQSPEATSPR	A0A087WQS0;A0A1D5RM59;E9Q0S6	Tensin 1	290876	294695	468251	300252	308160	1.01313	1.60979	1.03223	1.05942
_QS[+80]SLPGTGGVASDFVK	A0A0R4J1Z1;E0CYT1;E0CZE3;E9Q6Q2;E9QJQ9;E9QM73;E9QMI8;E9QMI9;F6SRP4;Q3UH66	Serine/threonine-protein kinase WNK2 (Fragment);Serine/threonine-protein kinase WNK2;Serine/threonine-protein kinase WNK2;Serine/threonine-protein kinase WNK2;Serine/threonine-protein kinase WNK2;Serine/threonine-protein kinase WNK2;Serine/threonine-protein kinase WNK2;Serine/threonine-protein kinase WNK2;Serine/threonine-protein kinase WNK2 (Fragment);Serine/threonine-protein kinase WNK2	32769.9	31038.2	34037.1	41487.3	31425.1	0.947156	1.03867	1.26602	0.958961
_AANAASGAGGSSAAAGSRPGDGGS[+80]LGSGAR	A0A087WNP6;Q4VAA2	Protein CDV3	25211.7	23848.2	16188.2	27199.6	22714.3	0.945918	0.642092	1.07885	0.900943
_GGT[+80]PAGSTRGSPTRPNPPVR	E9PWE8	Dihydropyrimidinase-related protein 3	199930	280196	181767	318012	285126	1.40147	0.909154	1.59062	1.42613
_RISQTS[+80]QVS[+80]IDAAHGYSPR	E9Q401;F6U7V1	Ryanodine receptor 2	448926	314035	604770	522451	326794	0.699525	1.34715	1.16378	0.727946
_KPEKPLFS[+80]STSPQDSSPR	A2BG75;A2BG76;A2BG77;I7HIP8;P97863;Q6GSP7;Q8BN68;Q8C434	Nuclear factor 1;Nuclear factor 1;Nuclear factor 1;Nuclear factor 1;Nuclear factor 1 B-type;Nuclear factor 1;Nuclear factor 1;Nuclear factor 1	311932	357882	347067	255289	188650	1.14731	1.11264	0.818412	0.60478
_LDIS[+80]APDLNLEGPEGK	E9Q616	AHNAK nucleoprotein (desmoyokin)	54321.7	44480.9	43065.3	42739.1	41985.3	0.818843	0.792784	0.786778	0.772902
_LS[+80]PGEALPSVVQGVAEK	Q8CGB6	Tensin-2	184499	126750	266042	133656	91514.5	0.686995	1.44197	0.724427	0.496015
_GIPLPTGDTS[+80]PEPELLPGDPLPPPK	Q3THA0;Q544H0;Q9Z1D1	Eukaryotic translation initiation factor 3 subunit G	6.26355e+06	5.52815e+06	6.19444e+06	7.09233e+06	4.39757e+06	0.88259	0.988967	1.13232	0.702088
_KLS[+80]VDNNTSATDYK	A0A1B0GS91;E9Q3Z5;Q8K4L2;Q8K4L3	Supervillin;Supervillin;Archvillin;Supervillin	20847.3	18229.8	29266.1	39205.9	19514.5	0.874443	1.40383	1.88062	0.936068
_SFSLASSGNSPIS[+80]QR	G5E8A0;Q8CI95	Oxysterol-binding protein;Oxysterol-binding protein-related protein 11	465886	417522	459841	471807	328533	0.89619	0.987026	1.01271	0.705179
_VNQSALEAVTPSPS[+80]FQQR	Q8K3H0	DCC-interacting protein 13-alpha	614008	567198	721734	684413	587233	0.923763	1.17545	1.11467	0.956392
_IQNTGDY[+80]YDLYGGEK	P35235;Q05C78;Q9CT18	Tyrosine-protein phosphatase non-receptor type 11;Ptpn11 protein (Fragment);Uncharacterized protein (Fragment)	101462	45302.8	59734.9	40253.7	51228.9	0.446502	0.588744	0.396738	0.504909
_RHSGTS[+80]PQASPALLTEEGSPTAPTDPILKPEETK	Q3TYD6	Serine/threonine-protein kinase LMTK2	73771.1	65656.9	52795.5	82446.7	63864.9	0.890009	0.715666	1.1176	0.865717
_AGSS[+80]PTQGAQNEAPR	Q80U46;Q9EPQ8	MKIAA0292 protein (Fragment);Transcription factor 20	29154.2	44359.3	42004.6	37484.5	39135.7	1.52154	1.44077	1.28574	1.34237
_QALYLMFDT[+80]PQESPVKS[+80]PPVR	E9Q8T1	Transforming acidic coiled-coil-containing protein 2	173366	208232	337498	371476	273502	1.20111	1.94674	2.14273	1.5776
_TRS[+80]PDVISSASTALSQDIPEIASEALSR	A0A0R4J1Q0;D6RE33;G5E896;Q3UJB9	Enhancer of mRNA-decapping protein 4;Enhancer of mRNA-decapping protein 4;Enhancer of mRNA decapping 4, isoform CRA_b;Enhancer of mRNA-decapping protein 4	1.57695e+06	1.29068e+06	1.71771e+06	1.68857e+06	1.30486e+06	0.818464	1.08926	1.07078	0.827453
_SS[+80]S[+80]C[+57]ESLGAQLPAAR	B8JJF6;Q9Z2D1	MCG16810, isoform CRA_b;Myotubularin-related protein 2	60722.7	74726.6	90137	61571	72066.6	1.23062	1.4844	1.01397	1.18681
_SLSSS[+80]PQAQPPRPAELSDEEVAELFQR	A2AEW8;A2AEW9;Q8VD04	GRIP1-associated protein 1	146474	147389	169036	215077	114812	1.00625	1.15403	1.46836	0.783838
_LANALSEDTGPSS[+80]YPSHR	P97468;Q497D3	Chemokine-like receptor 1	27815.5	30647.9	54004.7	36514.6	20517.3	1.10183	1.94153	1.31274	0.737622
_S[+80]FEEKVENLK	D3Z125;D3Z637;D3Z7X7;E9PUA7;F8WHQ1;Q62393	Tumor protein D52 (Fragment);MCG10134, isoform CRA_c;Tumor protein D52 (Fragment);Tumor protein D52;Tumor protein D52;Tumor protein D52	385786	383117	374692	382228	308467	0.993081	0.971243	0.990778	0.799579
_AQTLPTSVVTITSES[+80]SPGKR	Q62261;Q8BQ35	Spectrin beta chain, non-erythrocytic 1;Uncharacterized protein (Fragment)	1.09968e+06	784354	751433	779793	905336	0.713256	0.683319	0.709108	0.823271
_TQLWASEPGT[+80]PPVPTSLPSQNPILK	A0A0G2JDF8;Q99MR6	Serrate RNA effector molecule homolog (Fragment);Serrate RNA effector molecule homolog	52435.4	65730.3	33349.7	17838.8	36024.4	1.25355	0.636016	0.340205	0.687024
_SFGSGTELGHWVT[+80]TPPDIPGSR	Q9CQS4	Solute carrier family 25 member 46	113478	111906	242198	129112	103699	0.986152	2.13432	1.13777	0.913823
_AVC[+57]STY[+80]LQSR	A0A0R4J1V6;A0A0R4J202;A0A0R4J204;O88904;Q5D0E9;Q9QZR5	Homeodomain-interacting protein kinase 1;Homeodomain interacting protein kinase 2, isoform CRA_b;Homeodomain interacting protein kinase 2, isoform CRA_c;Homeodomain-interacting protein kinase 1;Hipk2 protein;Homeodomain-interacting protein kinase 2	36154	32897.5	52441	55179.9	30620.7	0.909928	1.45049	1.52625	0.846953
_VIPAKS[+80]PPPPTHNTQLGAPSR	E9Q5E0;E9QKT0;Q3URR2;Q63943;Q921S6	Myocyte-specific enhancer factor 2D;Myocyte-specific enhancer factor 2D;Uncharacterized protein;Myocyte-specific enhancer factor 2D;Myocyte enhancer factor 2D	426473	379873	394126	285514	336883	0.890732	0.924151	0.669477	0.789928
_IEDVGS[+80]DEEDDSGK	P11499;Q71LX8	Heat shock protein HSP 90-beta;Heat shock protein 84b	231301	107467	51788.8	77714.4	49137.5	0.464617	0.223902	0.335988	0.212439
_HGIGSVTSIDEPS[+80]QVITGNQK	Q99MR9	Protein phosphatase 1 regulatory subunit 3A	31490.7	25000	53250.3	56081	29042.7	0.793885	1.69098	1.78087	0.922264
_SHS[+80]TEPNVSSFPNDPSPM[+16]K	D3Z589;Q3UH68	LIM and calponin homology domains-containing protein 1	231500	535683	369143	284042	160779	2.31396	1.59457	1.22696	0.69451
_YFDSFGDLSS[+80]ASAIMGNPK	A8DV41;P02089;Q549D9;Q54AH9	Beta-globin;Hemoglobin subunit beta-2;Beta-globin;Beta-2-globin (Fragment)	1.00737e+06	516132	115790	162787	297220	0.512358	0.114943	0.161596	0.295047
_S[+80]PPRFELSSLR	A2ASS6	Titin	764895	467682	742646	291798	218063	0.611433	0.970912	0.381487	0.285089
_SVT[+80]DPAMAPR	P70670	Nascent polypeptide-associated complex subunit alpha, muscle-specific form	7.84588e+06	7.91118e+06	1.42995e+07	9.56299e+06	8.95881e+06	1.00832	1.82255	1.21885	1.14185
_SES[+80]APSLHPYSPLSPK	Q3TCU2;Q5I1X5	Uncharacterized protein;RelA-associated inhibitor	36551.1	29388.7	35570.8	24961.1	26922.3	0.804043	0.97318	0.682908	0.736564
_TMTTNS[+80]SDPFLNSGTYHSR	P46938	Transcriptional coactivator YAP1	129075	97245.1	83634.7	90007.6	79717.6	0.753401	0.647955	0.697329	0.617608
_DDS[+80]FDSLDSFGSR	D3Z589;Q3UH68	LIM and calponin homology domains-containing protein 1	339658	216924	384616	283483	179957	0.638654	1.13236	0.834612	0.529817
_VHLT[+80]DAEKSAVSC[+57]LWAK	A8DV41;P02089;Q549D9;Q54AH9	Beta-globin;Hemoglobin subunit beta-2;Beta-globin;Beta-2-globin (Fragment)	111943	112633	36266.9	25244.1	64261.8	1.00616	0.323975	0.225508	0.574057
_T[+80]SPSSSPASLSR	P49586	Choline-phosphate cytidylyltransferase A	916461	811946	792116	649402	457970	0.885958	0.86432	0.708597	0.499716
_NQVVPESDS[+80]PVKR	D3YUW4;E9PV36;P37913;Q3U4X8;Q8BPJ2;Q8R055;V9GWZ4	DNA ligase 1 (Fragment);DNA ligase 1 (Fragment);DNA ligase 1;DNA ligase;Uncharacterized protein (Fragment);DNA ligase;DNA ligase 1 (Fragment)	56714.7	321918	154626	129531	138380	5.67609	2.72638	2.2839	2.43994
_NFS[+80]DNQLQEGK	Q9WVA4	Transgelin-2	46985.1	88866	90224.5	84998.3	118781	1.89137	1.92028	1.80905	2.52805
_LPPPFPGMDPESEGAAGGSEPEAGDSDT[+80]EGEDIFT[+80]GAAAATKPQSPK	Q3UDY9;Q6NZD2	Uncharacterized protein (Fragment);Sorting nexin-1	212020	367199	381460	536212	294746	1.73191	1.79917	2.52907	1.39018
_VIRPLDQPSSFDAT[+80]PYIK	Q3UMI9;Q6ZQ38	Uncharacterized protein (Fragment);Cullin-associated NEDD8-dissociated protein 1	48400.1	33482.9	34638.1	25878	18179.9	0.691793	0.715661	0.534667	0.375617
_GYTSDS[+80]EVYTDHGRPGK	Q6A099;Q6DFZ1;Q6PB54;Q8R0M4	Golgi-specific brefeldin A-resistance factor 1 (Fragment);Golgi-specific brefeldin A-resistance factor 1;Gbf1 protein;Gbf1 protein (Fragment)	304792	264405	283366	303943	193695	0.867494	0.9297	0.997213	0.635497
_AAYFGVY[+80]DTAK	P48962;Q8BVI9	ADP/ATP translocase 1;Uncharacterized protein	229539	51336.3	98210.2	59530.5	61335.2	0.223649	0.427858	0.259348	0.26721
_YSMPDNS[+80]PETR	A0A087WQS0;A0A1D5RM59;E9Q0S6	Tensin 1	84701.7	82781.8	99421	90880.3	177503	0.977333	1.17378	1.07295	2.09563
_EGASPEVGS[+80]LDQQEVPPLHPVIR	P61939;Q3UEL9;Q8BII9	Thyroxine-binding globulin	213742	642032	659783	673913	208477	3.00377	3.08682	3.15293	0.975365
_LGIAVIHGEAQDAESDLVDGRHS[+80]PPMVR	Q05BD4;Q5SWZ0;Q8R574	Prpsap2 protein;Prpsap2 protein;Phosphoribosyl pyrophosphate synthase-associated protein 2	792521	1.0203e+06	1.04047e+06	1.35622e+06	662280	1.28741	1.31286	1.71127	0.835662
_SS[+80]SSSQESLNRPLSAK	A0A087WNW8;A0A087WP42;A0A087WQ31;A0A087WQ95;A0A087WQF1;A0A087WRE8;A0A087WRK0;A0A087WS18;A0A0A6YXZ1;B2RY22;E9Q6L0;E9QKH0;E9QNY9;J3QP81	CLIP-associating protein 1;CLIP-associating protein 1;CLIP-associating protein 1;CLIP-associating protein 1;CLIP-associating protein 1;CLIP-associating protein 1;CLIP-associating protein 1;CLIP-associating protein 1;CLIP-associating protein 1;Clasp1 protein;CLIP-associating protein 1;CLIP-associating protein 1;CLIP-associating protein 1;CLIP-associating protein 1	35001.3	42411.5	42368.4	24644.6	38657.4	1.21171	1.21048	0.704106	1.10446
_QAS[+80]PTEVVER	E9PW51;F7A034;Q3TQ29;Q3UR91;Q80U58	Pumilio homolog 2 (Fragment);Pumilio homolog 2 (Fragment);Pumilio homolog 2;Pumilio homolog 2;Pumilio homolog 2	53394.8	70990.5	101115	113415	82204.1	1.32954	1.89372	2.12408	1.53955
_GIPLPT[+80]GDTSPEPELLPGDPLPPPKEVINGNIK	Q3THA0;Q544H0;Q9Z1D1	Eukaryotic translation initiation factor 3 subunit G	75854	145402	259649	388185	170671	1.91687	3.42302	5.11753	2.24999
_KANSTQEPSQQPASSGASPLSAS[+80]EGPESPGSSRPAVAGLR	Q2Q7P0	ENH1	93198.6	130405	116227	176996	99422.3	1.39922	1.24708	1.89912	1.06678
_IAGTPGTGGRLS[+80]PENNQVLTK	E9QNT5;Q3UT56;Q8VE65	Transcription initiation factor TFIID subunit 12;Uncharacterized protein;Transcription initiation factor TFIID subunit 12	19003.2	27747.5	30189.9	21246.5	16677.8	1.46015	1.58868	1.11805	0.877631
_ST[+80]SATDTHHVELAR	A0A0U1RNL7;A0A0U1RPT4;A0A0U1RQ97;D3Z7R0;O55028;Q3UC13;Q3UCB5;Q8C6H9	[3-methyl-2-oxobutanoate dehydrogenase [lipoamide]] kinase, mitochondrial;[3-methyl-2-oxobutanoate dehydrogenase [lipoamide]] kinase, mitochondrial;[3-methyl-2-oxobutanoate dehydrogenase [lipoamide]] kinase, mitochondrial (Fragment);[3-methyl-2-oxobutanoate dehydrogenase [lipoamide]] kinase, mitochondrial (Fragment);[3-methyl-2-oxobutanoate dehydrogenase [lipoamide]] kinase, mitochondrial;Unchara…	6.18785e+06	4.15484e+06	5.25309e+06	4.82382e+06	4.19642e+06	0.671451	0.848935	0.779563	0.678171
_LPS[+80]IVVEPTEGEVESGELR	Q9CX60	Protein LBH	112872	138764	55610.6	124452	68955.5	1.22939	0.492686	1.10259	0.610916
_GVNIGGAGSYIYEKPQTEAPQVT[+80]GPIEVPVVR	Q4FJU3;Q9DCT8	Crip2 protein;Cysteine-rich protein 2	205460	167916	162689	266319	156523	0.817265	0.791827	1.29621	0.761816
_QVMGPSGPGFHGNVVSGHPASAATTPGSPS[+80]LGR	A0A087WQS0;A0A1D5RM59;E9Q0S6	Tensin 1	533181	527351	1.02403e+06	786382	438658	0.989065	1.9206	1.47489	0.822718
_GAAQNIIPAST[+80]GAAK	A0A0A0MQF6;D2KHZ9;P16858	Glyceraldehyde-3-phosphate dehydrogenase	3.39588e+06	2.6742e+06	2.42537e+06	2.36793e+06	1.93207e+06	0.787482	0.714211	0.697294	0.568945
_AAY[+80]FGVYDTAK	P48962;Q8BVI9	ADP/ATP translocase 1;Uncharacterized protein	207400	43294	91838.3	54053.1	55496.6	0.208746	0.442808	0.260622	0.267582
_ETPSC[+57]PKPVQDTQPPES[+80]PVENSEQLLQTNSGAVAR	Q8VCF0	Mitochondrial antiviral-signaling protein	393921	371582	320706	302751	346335	0.943291	0.814139	0.768558	0.8792
_RTS[+80]MGGTQQQFVEGVR	Q02248;Q3UZT7	Catenin beta-1;Uncharacterized protein	408852	341309	400596	485152	183506	0.834798	0.979806	1.18662	0.448832
_SAT[+80]LPLPAR	A0A286YCI8;D3Z5J3;E9PYX6;Q62417	Sorbin and SH3 domain-containing protein 1	284933	209372	174426	150675	112918	0.734814	0.612164	0.528809	0.396299
_SVRPTDSNVSPAIS[+80]IHEIGAVGATK	A2AI87;A2AI88;A2AI89;A2AI91;P18826;Q3UV91;Q8CBA7	Phosphorylase b kinase regulatory subunit;Phosphorylase b kinase regulatory subunit;Phosphorylase b kinase regulatory subunit;Phosphorylase b kinase regulatory subunit;Phosphorylase b kinase regulatory subunit alpha, skeletal muscle isoform;Phosphorylase b kinase regulatory subunit;Phosphorylase b kinase regulatory subunit	119217	105745	150703	132045	78782.6	0.886991	1.2641	1.1076	0.660832
_YHGHS[+80]M[+16]SDPGVSYR	P35486;Q3UFJ3	Pyruvate dehydrogenase E1 component subunit alpha, somatic form, mitochondrial;Pyruvate dehydrogenase E1 component subunit alpha	2.52175e+07	2.01606e+07	7.69697e+06	9.14529e+06	5.76488e+06	0.79947	0.305224	0.362657	0.228606
_APS[+80]SSSVGISEWLDQK	Q99LC5	Electron transfer flavoprotein subunit alpha, mitochondrial	145604	102428	162330	148580	101825	0.703467	1.11487	1.02044	0.699328
_SASAPTLAETEKET[+80]AEHLNLAGTSR	F6YZ95	Liprin-beta-1 (Fragment)	25711.7	27391.2	25934.6	24664	20988.3	1.06532	1.00867	0.95925	0.816292
_SPVVSGDTS[+80]PR	A0A0A0MQC7;A2A5Y6;P10637	Microtubule-associated protein;Microtubule-associated protein;Microtubule-associated protein tau	3.62302e+06	2.39932e+06	1.64301e+06	1.66225e+06	2.10963e+06	0.662245	0.453492	0.458804	0.582285
_ETS[+80]PSPLSPEVEHR	Q70KF4	Cardiomyopathy-associated protein 5	168833	143799	321266	168949	136758	0.85172	1.90286	1.00069	0.81002
_KPLSVSPS[+80]TDGLRS[+80]PS[+80]PPPR	A0A1L7NR37;D3Z080	Arg/Abl-binding protein 2;Sorbin and SH3 domain-containing protein 2	558325	909290	1.05155e+06	1.19424e+06	886955	1.6286	1.8834	2.13896	1.5886
_ASVSDLS[+80]PR	Q569Z6;Q8BV76;Q8BZN7;Q8R353	Thyroid hormone receptor-associated protein 3;Uncharacterized protein (Fragment);Thyroid hormone receptor-associated protein 3;Thrap3 protein	498782	359715	406667	444367	341733	0.721186	0.81532	0.890904	0.685134
_LPEKEPAC[+57]TYGNNVPLSPVDGS[+80]NKNPAASYLK	B1AZ14;B1AZ15;Q3UMF0	Cordon-bleu protein-like 1	39006.2	38154.6	46210.2	33256.2	35813.9	0.978169	1.18469	0.852588	0.918159
_SSQSLPS[+80]DSSPQLQVK	D3Z656	Synaptojanin-1	249245	291132	289398	382389	231702	1.16805	1.1611	1.53419	0.929614
_RKPVLPALT[+80]INPTIAEGPSPTSEGASEANLVDLQK	Q63932;Q91YS7	Dual specificity mitogen-activated protein kinase kinase 2;Dual-specificity mitogen-activated protein kinase kinase 2	48130.6	40771.3	46494.2	66743.9	89206.3	0.847098	0.966001	1.38673	1.85342
_KPLGSST[+80]AAPQRPIATQR	Q3U4H0;Q61166	Microtubule-associated protein, RP/EB family, member 1;Microtubule-associated protein RP/EB family member 1	199390	306612	161471	147160	205861	1.53776	0.809824	0.738054	1.03246
_S[+80]PEPEATLTFPFLDK	D3Z589;Q3UH68	LIM and calponin homology domains-containing protein 1	2.92184e+06	1.00452e+06	1.90597e+06	623663	689731	0.343797	0.652318	0.213449	0.236061
_AAKPC[+57]PTEAS[+80]PPAASPSGDSSPPATAPYDPR	A0A1B0GRU3;E9Q8K8;Q6PAI8;Q6ZPZ3	Zinc finger CCCH domain-containing protein 4;Zinc finger CCCH domain-containing protein 4;Zc3h4 protein;Zinc finger CCCH domain-containing protein 4	45563.7	73375.2	68369.3	62758.1	50052.1	1.61039	1.50052	1.37737	1.09851
_SAT[+80]FPNAGPR	A0A087WQ61;A0A087WQU0;Q8C134;Q9ERD6	Ras-specific guanine nucleotide-releasing factor RalGPS2	251986	263539	197254	200302	158443	1.04585	0.782797	0.794893	0.628776
_S[+80]PLGGPPSVC[+57]K	B2RTL2;O89084	Phosphodiesterase;cAMP-specific 3',5'-cyclic phosphodiesterase 4A	161706	94173.7	140885	91256.8	87348.3	0.582376	0.871243	0.564338	0.540167
_S[+80]AEDLTDGSYDDILNAEQLK	D3Z5T2;Q9D0L7	Armadillo repeat-containing protein 10	69429	45005.3	92272.5	36432.8	48891	0.64822	1.32902	0.524749	0.704187
_GS[+80]PTRPNPPVR	E9PWE8	Dihydropyrimidinase-related protein 3	1.82117e+07	2.09014e+07	1.91757e+07	1.53705e+07	1.20443e+07	1.14769	1.05293	0.84399	0.661349
_SVT[+80]DPAM[+16]APR	P70670	Nascent polypeptide-associated complex subunit alpha, muscle-specific form	830366	1.11849e+06	987007	686208	597289	1.34699	1.18864	0.826391	0.719307
_TDHGAEIVY[+80]KSPVVSGDT[+80]SPR	A0A0A0MQC7;A2A5Y6;P10637	Microtubule-associated protein;Microtubule-associated protein;Microtubule-associated protein tau	202787	196908	118197	204074	136450	0.97101	0.582861	1.00635	0.672871
_TST[+80]FC[+57]GTPEFLAPEVLTETSYTR	G3UXH4;G3UZM9;Q8BWW9	Serine/threonine-protein kinase N2	168347	111515	108537	98159.5	123671	0.662408	0.644722	0.583077	0.734618
_FLEESVSMS[+80]PEER	B2RTM4;P58321;Q8BWQ9;Q9JKB1	Ubiquitin carboxyl-terminal hydrolase;Ubiquitin carboxyl-terminal hydrolase isozyme L4;Ubiquitin carboxyl-terminal hydrolase;Ubiquitin carboxyl-terminal hydrolase isozyme L3	87047.1	96610.6	91835.1	75663	74354.4	1.10986	1.055	0.869219	0.854186
_LGS[+80]RPS[+80]IQEQSPLELR	E9QQ93;O70373	Xin actin-binding repeat-containing protein 1	1.76988e+06	2.13195e+06	2.96558e+06	1.76045e+06	2.04178e+06	1.20457	1.67559	0.994671	1.15363
_SWSTATS[+80]PLGGERPFR	D3Z589;Q3UH68	LIM and calponin homology domains-containing protein 1	709081	584939	513635	502785	458594	0.824926	0.724368	0.709066	0.646744
_LFSSSSS[+80]PPPAK	E9Q6B6;E9Q6E0;J3QNR6;K3W4S4;Q3UHB5;Q6NV54;Q6P1F1;Q8CHB5;Q9ESN9	C-Jun-amino-terminal kinase-interacting protein 3;C-Jun-amino-terminal kinase-interacting protein 3;C-Jun-amino-terminal kinase-interacting protein 3;C-Jun-amino-terminal kinase-interacting protein 3;Mitogen-activated protein kinase 8 interacting protein 3, isoform CRA_a;Mitogen-activated protein kinase 8 interacting protein 3;Mapk8ip3 protein;MKIAA1066 protein (Fragment);C-Jun-amino-terminal kin…	681618	501114	406224	440159	309176	0.735184	0.59597	0.645757	0.453592
_IEDSEPHIPLIDDT[+80]DAEDDAPTKR	A0A1W2P772;G5E829;Q3TSK3;Q6PG79;Q8K314	Plasma membrane calcium-transporting ATPase 1 (Fragment);Plasma membrane calcium-transporting ATPase 1;Uncharacterized protein (Fragment);Atp2b1 protein (Fragment);Atp2b1 protein (Fragment)	42982.3	49442.6	63877.1	49942.7	35907.3	1.1503	1.48612	1.16194	0.835398
_EAS[+80]VLSPTATSSGK	P70670	Nascent polypeptide-associated complex subunit alpha, muscle-specific form	213397	160143	172925	89451.7	123187	0.750446	0.810344	0.419181	0.577267
_RGS[+80]GSVDETLFALPAASEPVIPSSAEK	Q99P72	Reticulon-4	1.51231e+06	1.23581e+06	1.87622e+06	1.83766e+06	1.03599e+06	0.817168	1.24063	1.21513	0.685039
_S[+80]LGDASPSAPESVGAR	A8IP73;Q0PHV7	NAA-3 protein;Dapper homolog 3	208498	183778	201569	155298	190905	0.881441	0.966771	0.744845	0.915622
_TLNEWSSQIS[+80]PDLVR	A0A0G2JDI4;H3BJA3;O09172;Q3T9P2;Q4FJZ6	Glutamate--cysteine ligase regulatory subunit (Fragment);Glutamate--cysteine ligase regulatory subunit (Fragment);Glutamate--cysteine ligase regulatory subunit;Uncharacterized protein;Gclm protein	245683	237097	100702	191973	266073	0.965053	0.409887	0.781386	1.08299
_QVM[+16]GPSGPGFHGNVVSGHPASAATTPGS[+80]PSLGR	A0A087WQS0;A0A1D5RM59;E9Q0S6	Tensin 1	340537	333174	425720	285695	123603	0.978378	1.25014	0.838955	0.362965
_VHLTDAEKSAVS[+80]C[+57]LWAK	A8DV41;P02089;Q549D9;Q54AH9	Beta-globin;Hemoglobin subunit beta-2;Beta-globin;Beta-2-globin (Fragment)	118569	109819	32903.6	22446.1	61722.1	0.926202	0.277505	0.189308	0.520558
_AQTLPTSVVTITSESS[+80]PGKR	Q62261;Q8BQ35	Spectrin beta chain, non-erythrocytic 1;Uncharacterized protein (Fragment)	1.13963e+06	819969	794272	820349	954649	0.719508	0.696959	0.719841	0.837687
_GPSLKGDLGAS[+80]SPSMK	E9Q616	AHNAK nucleoprotein (desmoyokin)	65729.6	80354.5	71977.3	78804.1	73270.8	1.2225	1.09505	1.19891	1.11473
_AKS[+80]PQPPVEEEDEHFDDTVVC[+57]LDTYNC[+57]DLHFK	O88568;Q3TVV6;Q3TWN5;Q3TXW2;Q3ULH5;Q8C290;Q8VEK3	Heterogenous nuclear ribonucleoprotein U;Uncharacterized protein;Uncharacterized protein;Uncharacterized protein;Uncharacterized protein;Uncharacterized protein;Heterogeneous nuclear ribonucleoprotein U	201475	246989	266861	199314	237454	1.22591	1.32454	0.989274	1.17858
_GLGPPS[+80]PPAPPR	B7ZNU9;Q3V2N5;Q542S9;Q61235	Beta-2-syntrophin;Uncharacterized protein;Syntrophin, basic 2;Beta-2-syntrophin	648917	493043	804750	637459	292628	0.759793	1.24014	0.982342	0.450947
_C[+57]GQSAAVAS[+80]PGGSIDSR	B7FAU9;B9EKP5;Q8BTM8	Filamin, alpha;Filamin, alpha;Filamin-A	61824.7	76859.8	91815.5	76573.7	68592.4	1.24319	1.48509	1.23856	1.10947
_TGS[+80]EPTLSPALVR	A0A0G2JFC0;A0A0G2JGV2;Q9QZK2	Breast cancer anti-estrogen resistance protein 3 (Fragment);Breast cancer anti-estrogen resistance protein 3 (Fragment);Breast cancer anti-estrogen resistance protein 3	100118	86881.1	75044.1	81326.9	80031.6	0.867784	0.749554	0.812307	0.79937
_S[+80]FDDPIVQTER	A0A0N4SW76;E0CY23;P48722	Heat shock 70 kDa protein 4L (Fragment);Heat shock 70 kDa protein 4L (Fragment);Heat shock 70 kDa protein 4L	571370	438465	540939	302610	562481	0.767392	0.94674	0.529622	0.984442
_ESPSSQSAS[+80]SLEVLSEDTVTKK	P70670	Nascent polypeptide-associated complex subunit alpha, muscle-specific form	121732	129628	171356	100939	183450	1.06487	1.40765	0.829194	1.507
_RLS[+80]QSDEDVIR	E0CYH4;F8WH48;Q8C6G8	WD repeat-containing protein 26;WD repeat-containing protein 26 (Fragment);WD repeat-containing protein 26	49578.3	59863.1	58879.7	85230.4	56318.6	1.20745	1.18761	1.71911	1.13595
_RGS[+80]LELGNPSAAHLGDELK	A0A1B0GS91;E9Q3Z5;Q8K4L2;Q8K4L3	Supervillin;Supervillin;Archvillin;Supervillin	300137	290373	395727	391915	213543	0.967471	1.31849	1.30579	0.711486
_S[+80]S[+80]SC[+57]ESLGAQLPAAR	B8JJF6;Q9Z2D1	MCG16810, isoform CRA_b;Myotubularin-related protein 2	81638.4	99532.4	117481	85523.2	93711.5	1.21919	1.43904	1.04759	1.14789
_LVHTGS[+80]LNINVPR	B2RTL2;O89084	Phosphodiesterase;cAMP-specific 3',5'-cyclic phosphodiesterase 4A	231582	228821	191048	214671	139801	0.988079	0.824967	0.926978	0.603679
_SSS[+80]LDALGPAR	Q8C3W1	Uncharacterized protein C1orf198 homolog	434301	415623	394938	460668	246429	0.956994	0.909366	1.06071	0.567415
_SLS[+80]FEM[+16]QPDELLEKPMSPMQYAR	Q920Q8	Influenza virus NS1A-binding protein homolog	87409.5	119798	107536	113324	37523.3	1.37054	1.23026	1.29648	0.429281
_SIS[+80]SPSMNR	A0A286YCV9;E9Q4K7;Q6A029	Kinesin family member 13B;Kinesin family member 13B;MKIAA0639 protein (Fragment)	99148	137287	71417	80408.7	68078.3	1.38467	0.720307	0.810997	0.686633
_GGHERPPS[+80]PGLR	D3Z0X5;D3Z4N0;E9PWB1;F6RUK9;Q6PDH0	Pleckstrin homology-like domain family B member 1;Pleckstrin homology-like domain family B member 1;Pleckstrin homology-like domain family B member 1;Pleckstrin homology-like domain family B member 1 (Fragment);Pleckstrin homology-like domain family B member 1	335077	342513	292117	212371	295035	1.02219	0.871792	0.633798	0.880499
_S[+80]PQGLELPLPNR	Q8C8R3;S4R2F3;S4R2R5	Ankyrin-2	196944	131743	194954	132690	84516.7	0.668938	0.989898	0.673743	0.429141
_AKVETPPLSASPPQQRPPGPGTGDSAQTLPS[+80]LR	Q3TCX6;Q3U1U6;Q3U4M0;Q8BV82;Q9EQN3	Uncharacterized protein;TSC22 domain family protein 4;Uncharacterized protein;Uncharacterized protein;TSC22 domain family protein 4	150986	146195	149625	121812	104418	0.968268	0.990987	0.806776	0.691575
_SVPAVTSLSPPKAPVAPS[+80]NEATIVPTEIPTSLK	P70670	Nascent polypeptide-associated complex subunit alpha, muscle-specific form	3.07886e+06	2.7933e+06	2.77684e+06	2.75696e+06	1.79495e+06	0.907252	0.901903	0.895448	0.582991
_SLS[+80]FEMQPDELLEKPMSPMQYAR	Q920Q8	Influenza virus NS1A-binding protein homolog	733830	773619	1.34696e+06	1.57911e+06	530505	1.05422	1.83552	2.15187	0.722926
_RPSPDDDLT[+80]DEDNDDMQLQAQR	B2RSC8;P46935;Q3TUU1	E3 ubiquitin-protein ligase;E3 ubiquitin-protein ligase NEDD4;Uncharacterized protein	83575.2	159348	98894.6	154657	75546.9	1.90664	1.1833	1.85051	0.903939
_T[+80]TGNSHWTLEAPFSSSC[+57]ANLETER	A6X8Z5;B2RSI0	Rho GTPase-activating protein 31;CDC42 GTPase-activating protein	21735.7	21013.4	27827.5	27828.4	29304.4	0.966768	1.28027	1.28031	1.34822
_RAS[+80]TIEM[+16]PQQAR	P61014	Cardiac phospholamban	986395	699276	844839	442393	425310	0.708921	0.856492	0.448494	0.431176
_RFS[+80]FC[+57]FSPEPEAEAQAAAGPGPC[+57]ER	Q64337	Sequestosome-1	88242.3	112878	162640	143595	78212.3	1.27919	1.84311	1.62728	0.886335
_GLGTGLPERPRES[+80]PQLHER	Q9ET78	Junctophilin-2	2.75511e+06	1.93845e+06	4.31405e+06	2.79688e+06	2.24778e+06	0.703584	1.56584	1.01516	0.815859
_SWSTAT[+80]SPLGGERPFR	D3Z589;Q3UH68	LIM and calponin homology domains-containing protein 1	231106	252249	325234	221806	236913	1.09149	1.40729	0.959761	1.02513
_AT[+80]SRPINLGPSSPNTEIHWTPYR	Q8K0M3;Q9R1Z8	Sorbs3 protein;Vinexin	42682.1	57391.1	50983	48970.1	40026.7	1.34462	1.19448	1.14732	0.937786
_LPVSSS[+80]TSNLHVDREQDVITC[+57]YEK	A0A1Y7VL44;E9Q6P5	Tetratricopeptide repeat protein 7B	26208.2	19726.1	30797.9	26425.3	23568.9	0.75267	1.17513	1.00829	0.899294
_VGDTEKPEPERS[+80]PPNR	Q3TQI7	Telomere length and silencing protein 1 homolog	431326	639016	346732	360540	496793	1.48151	0.803874	0.835888	1.15178
_LLAVDSGAAPSDDKGSSAVTNELC[+57]SPPGSSNVAGTSLS[+80]PK	P70670	Nascent polypeptide-associated complex subunit alpha, muscle-specific form	123464	115839	129814	131680	130426	0.938241	1.05143	1.06654	1.05639
_EDGIDAVEVAADRPGS[+80]PR	Q8K1J5	Protein SDE2 homolog	36010.9	49787.1	35362.3	26153	38628.9	1.38255	0.981988	0.72625	1.0727
_SHS[+80]LDDLQGDADVGK	F8VQK5;P59808	SAM and SH3 domain-containing protein 1	140801	157757	155693	131749	158259	1.12043	1.10577	0.935715	1.12399
_IFDEIMGC[+57]FC[+57]DSPPQS[+80]PTFPESGHTSLYDEDKVPR	Q5SWU9	Acetyl-CoA carboxylase 1	49292.6	172457	126831	59943.1	59042.8	3.49864	2.57303	1.21607	1.1978
_AYS[+80]FC[+57]GTVEYMAPEVVNR	A7E215;B1AXN9;P18654	Rps6ka3 protein (Fragment);Ribosomal protein S6 kinase alpha-3;Ribosomal protein S6 kinase alpha-3	809418	897253	906043	1.03943e+06	624120	1.10852	1.11938	1.28417	0.771072
_AVYQGPGSS[+80]PVKS	O88587	Catechol O-methyltransferase	702494	706519	723284	1.15962e+06	591420	1.00573	1.02959	1.65072	0.841886
_SQS[+80]ASSIDVSTHAPSEAAAGPGSELGK	B2RQ14;Q8CDA1	Inositol polyphosphate-5-phosphatase F;Phosphatidylinositide phosphatase SAC2	33890	30809.4	21055.1	28318.3	18430.1	0.909099	0.621277	0.835593	0.543821
_TPVLPSGPPIADPWAPS[+80]SPTR	Q3TZ84;Q91W69	Uncharacterized protein;Epsin-3	748295	630288	714895	787496	482312	0.842299	0.955364	1.05239	0.644548
_EKPDS[+80]DDDLDIESFVTAK	B2RQ68;B7ZW89;Q6KAP6;Q8R4U7	Luzp1 protein;Uncharacterized protein;MFLJ00226 protein (Fragment);Leucine zipper protein 1	34575.4	62051.6	62018.6	58451.6	37217.9	1.79467	1.79372	1.69055	1.07643
_LDNTPAS[+80]PPRS[+80]PTEPSDTPIAK	E9Q8T1	Transforming acidic coiled-coil-containing protein 2	395103	409756	348336	259326	234399	1.03709	0.881634	0.656351	0.593262
_KAAS[+80]SANLLLR	A0A286YDN1;Q8VC03	Echinoderm microtubule-associated protein-like 3	231641	233320	162705	244620	128568	1.00725	0.702402	1.05603	0.555031
_AAS[+80]QGSESPLLPTQR	O89032	SH3 and PX domain-containing protein 2A	131249	179027	115686	133415	106104	1.36403	0.881421	1.0165	0.808415
_S[+80]LQSLLGPSSK	Q9D2V7	Coronin-7	671028	504139	413382	422754	400523	0.751294	0.616043	0.630009	0.596879
_SAAES[+80]ISESVPVGPK	P56399;Q3U4W8	Ubiquitin carboxyl-terminal hydrolase 5;Ubiquitinyl hydrolase 1	100977	93275.5	77601.7	83369.8	72511.9	0.923726	0.768506	0.825628	0.7181
_T[+80]KSPAEEELTPSAVVR	A0A087WP13;A0A087WRB7;E9PX43;Q3UEX8;Q69ZU4;Q7TQG1	Pleckstrin homology domain-containing family A member 6 (Fragment);Pleckstrin homology domain-containing family A member 6;Pleckstrin homology domain-containing family A member 6;Uncharacterized protein (Fragment);MKIAA0969 protein (Fragment);Pleckstrin homology domain-containing family A member 6	52834.7	48018.7	45984.8	55003.8	41684.9	0.908848	0.870351	1.04105	0.788967
_TQT[+80]PPLGQTPQLGLK	A0JNY7;F7CBP1;G3XA17;Q3U9U9;Q3URI0;Q62448	Eukaryotic translation initiation factor 4, gamma 2;Eukaryotic translation initiation factor 4 gamma 2;Eukaryotic translation initiation factor 4 gamma 2;Uncharacterized protein (Fragment);Uncharacterized protein (Fragment);Eukaryotic translation initiation factor 4 gamma 2	2.46999e+06	2.56876e+06	2.42809e+06	2.5569e+06	1.39162e+06	1.03999	0.983036	1.03519	0.563413
_RENS[+80]LPEIVPPPFHTVLELPDNK	A6X8Z5;B2RSI0	Rho GTPase-activating protein 31;CDC42 GTPase-activating protein	38196.1	38067.8	22740.4	14327.6	39561.4	0.996641	0.59536	0.375105	1.03574
_GMAS[+80]PVGAEGGMTK	E9PZF4;E9Q641;Q80XB4	Nebulin-related-anchoring protein	58308.9	52068.8	52689.6	48046.6	40587.6	0.892982	0.903629	0.824	0.69608
_SLLGES[+80]APALHLNKGTPS[+80]QSPVVGR	A0A087WNV1;A0A087WR52;A0A087WRL1;A0A087WSR7;Q8K2K6	Arf-GAP domain and FG repeat-containing protein 1;Arf-GAP domain and FG repeat-containing protein 1 (Fragment);Arf-GAP domain and FG repeat-containing protein 1 (Fragment);Arf-GAP domain and FG repeat-containing protein 1;Arf-GAP domain and FG repeat-containing protein 1	61587.3	109397	83219.1	79730.7	70138	1.7763	1.35124	1.2946	1.13884
_NLS[+80]PPLTPAPPPPTPLEEEPEVLLSK	A6X8Z5;B2RSI0	Rho GTPase-activating protein 31;CDC42 GTPase-activating protein	40580.8	40053.8	85939.4	85719.3	63220	0.987013	2.11773	2.11231	1.55788
_LSGINEIPRPFSPPVT[+80]SNTSPPPTAPLAR	Q3TPU3;Q3UQN2	Uncharacterized protein;F-BAR domain only protein 2	470443	424504	406022	454376	365771	0.90235	0.863063	0.965847	0.777504
_ETPT[+80]T[+80]PSPEGVTAAPLEIPISSKK	P70670	Nascent polypeptide-associated complex subunit alpha, muscle-specific form	53825.3	58280.8	35098.8	50970.6	51303.5	1.08278	0.652086	0.946963	0.953147
_S[+80]LLDASEEAIKK	Q64727	Vinculin	807941	560720	780942	457749	515594	0.694011	0.966583	0.566563	0.638158
_RFS[+80]TPAPQPTAEPLAPTVLVPR	B2RQK7;Q8BWB1	Synaptopodin 2-like protein	1.67066e+06	969291	694500	1.2153e+06	807336	0.580186	0.415705	0.727441	0.483245
_VNNPGGC[+57]SDPQTS[+80]PEMKPHSYLDAIR	Q9D776;Q9ERV1	Uncharacterized protein;Probable E3 ubiquitin-protein ligase makorin-2	113824	123183	160315	192339	103534	1.08222	1.40846	1.6898	0.909599
_LDSTQLQQLHNQVLLEQQQLQNTSPSS[+80]PK	Q5DTJ9	Myopalladin	212335	240596	367725	285181	241086	1.1331	1.73181	1.34307	1.1354
_TYS[+80]APAINAIQGGAFESPK	D3YTT6;D3Z194;Q6A012	Oxysterol-binding protein;Oxysterol-binding protein;MKIAA0704 protein (Fragment)	53209.2	44620.1	46753	32428.9	34280.1	0.838578	0.878664	0.609459	0.644252
_AAIPPPVYEEPDRPRS[+80]PTGPSNSFLANMGGTVAHK	Q8JZX4	Splicing factor 45	13249.5	24087.4	26051.7	28442.7	14727	1.81798	1.96624	2.1467	1.11151
_RS[+80]TSPIIGSPPVR	Q3TC46	Protein PAT1 homolog 1	432371	450197	389999	483065	376937	1.04123	0.902002	1.11725	0.871791
_QGS[+80]PTPALPEKR	A0A087WQS0;A0A1D5RM59;E9Q0S6	Tensin 1	4.45482e+06	4.04316e+06	6.92017e+06	7.56315e+06	4.28898e+06	0.907593	1.55341	1.69775	0.962773
_LQRPKEES[+80]S[+80]EDENEVSNILR	A0A0R4J260;B2RRE7	OTU domain-containing protein 4	45417.8	81855.3	62630.9	60991.6	126532	1.80227	1.37899	1.3429	2.78596
_SSS[+80]APLSLVALAPHSVQK	P70670	Nascent polypeptide-associated complex subunit alpha, muscle-specific form	200810	210621	209649	199773	193178	1.04886	1.04402	0.994835	0.961994
_IYQFPDC[+57]DS[+80]DEDEDFKLQDQALK	P28661	Septin-4	436946	453075	446619	544842	717546	1.03691	1.02214	1.24693	1.64218
_LS[+80]PPAGLFTSAR	P42230;Q3UZ79;Q9JIA0	Signal transducer and activator of transcription 5A;Uncharacterized protein (Fragment);Signal transducer and activator of transcription	458884	393669	174011	253007	147847	0.857883	0.379204	0.551353	0.322187
_SNS[+80]VEKPVSSLLSR	A0A1Y7VJA2;E9PVP4;F8WJB9;P70429;Q6PB99	Ena/VASP-like protein (Fragment);Ena/VASP-like protein;Ena/VASP-like protein;Ena/VASP-like protein;Ena-vasodilator stimulated phosphoprotein	1.38519e+06	1.462e+06	1.49831e+06	1.89121e+06	1.03973e+06	1.05545	1.08166	1.3653	0.750605
_LIRPEYAWIVQPASGAVSDRPGAS[+80]PK	Q9Z0W3	Nuclear pore complex protein Nup160	71035.4	68595.7	80934.2	78634.7	45554.7	0.965655	1.13935	1.10698	0.641296
_SKS[+80]PDLPNATSAPPAAQETPK	Q149T7	Protein phosphatase 1J	182685	214083	202138	218964	148548	1.17187	1.10648	1.19859	0.813136
_FENAFLS[+80]HVISQHQSLLGNIR	Q03265	ATP synthase subunit alpha, mitochondrial	63957.3	48184.6	65645.9	52513.1	55821.3	0.753387	1.0264	0.821065	0.87279
_SRQT[+80]PS[+80]PDVVLR	D3Z589;Q3UH68	LIM and calponin homology domains-containing protein 1	404939	526755	617642	654443	477911	1.30082	1.52527	1.61615	1.1802
_SKESVPDFPLS[+80]PPK	D3Z1Z8;D3Z5N2;P54227;Q545B6;Q91XT3;Q9DCP3	Stathmin (Fragment);Stathmin;Stathmin;Stathmin;Stathmin;Stathmin	1.45764e+06	2.07635e+06	1.49308e+06	7.17996e+06	1.72955e+06	1.42446	1.02432	4.92575	1.18654
_SAPAS[+80]PTHPGLMSPR	P42128	Forkhead box protein K1	372896	552229	570205	518503	258488	1.48092	1.52912	1.39047	0.693189
_MS[+80]PGVAGSPR	A6P3E3;E9PV80;Q61026;Q7TPU7;Q8BN74	Glucocorticoid receptor interacting protein 1;Nuclear receptor coactivator 2;Nuclear receptor coactivator 2;Ncoa2 protein;Uncharacterized protein	119865	108403	136928	125582	52909.7	0.904375	1.14235	1.04769	0.441411
_M[+16]GQAGS[+80]TIS[+80]NSHAQPFDFPDDSQNAK	P23242;Q7TMQ1;Q8C4N2	Gap junction alpha-1 protein;Gap junction protein;Uncharacterized protein (Fragment)	95003.3	88261.9	85350.9	96427.8	37303	0.92904	0.898399	1.01499	0.392649
_KDS[+80]VPQVLLPEEEK	F6WMJ3;Q8K4I3	Rho guanine nucleotide exchange factor 6	595639	543593	292057	334447	530074	0.912622	0.490325	0.561493	0.889925
_QS[+80]SFEIPDDVPLPAGWEMAK	P46938	Transcriptional coactivator YAP1	390109	309673	493840	526750	463891	0.793811	1.2659	1.35026	1.18913
_NQS[+80]LGQSAPSLTAGLK	B1AST7;B1AST8;E9Q1Q1;E9QLW6	Microtubule-associated serine/threonine-protein kinase 2;Microtubule associated serine/threonine kinase 2, isoform CRA_b;Microtubule-associated serine/threonine-protein kinase 2;Microtubule-associated serine/threonine-protein kinase 2	17622.8	34578.8	39936.5	24855.1	31215.1	1.96217	2.26619	1.4104	1.77129
_GWLKS[+80]NVNDGVAQSTR	P17751	Triosephosphate isomerase	28022.6	36215.3	47703.6	41440.3	36182.5	1.29236	1.70233	1.47882	1.29119
_GQSTVPPC[+57]TAS[+80]PEPVK	P27546	Microtubule-associated protein 4	1.50478e+06	1.44447e+06	1.27204e+06	1.44589e+06	1.09467e+06	0.959925	0.845333	0.960866	0.727461
_EHANIDAQSGSQAPNPS[+80]TTISPGKSPPPAK	A0A140LHL5;Q3UJK6;Q8VDQ8	NAD-dependent protein deacetylase sirtuin-2;Uncharacterized protein;NAD-dependent protein deacetylase sirtuin-2	81193.1	116184	186322	183537	128126	1.43096	2.2948	2.2605	1.57804
_RLS[+80]LESEGANEGATAAPELSALEEAFRR	Q3URG1;Q7TQD2	RIKEN cDNA 2900041A09, isoform CRA_a;Tubulin polymerization-promoting protein	421420	550168	368944	597042	445464	1.30551	0.875477	1.41674	1.05705
_ALQTS[+80]PQPVEGTGLPR	A2ARP1;B9EHS3	Inositol hexakisphosphate and diphosphoinositol-pentakisphosphate kinase 1;Hisppd2a protein	138841	116371	154960	158873	99915.9	0.838156	1.1161	1.14428	0.71964
_RAVNPTMAAPGS[+80]PSLSHR	A0A087WQS0;A0A1D5RM59;E9Q0S6	Tensin 1	300284	336701	511985	731024	426375	1.12128	1.705	2.43444	1.41991
_YPSPPVGSVS[+80]APNLPTAEENLEYVR	A2RS58;P47941	V-crk sarcoma virus CT10 oncogene homolog (Avian)-like;Crk-like protein	134099	108754	94020.2	130692	99397.3	0.810997	0.701127	0.974596	0.741225
_EEALQNISADDLPDSAS[+80]QAAHPQDSAFSYR	F7ADQ2;Q6PAR5	GTPase-activating protein and VPS9 domain-containing protein 1 (Fragment);GTPase-activating protein and VPS9 domain-containing protein 1	76103.1	43354.7	13930.1	19337.6	19231.5	0.569684	0.183043	0.254097	0.252704
_LGGDVSPT[+80]QIDVSQFGSFK	B2RQQ5;P14873	Microtubule-associated protein 1B	126930	99445	129447	89074.8	80996.1	0.78346	1.01982	0.70176	0.638114
_SISLT[+80]RPGSSTLTSAPNSILSR	F8WIK5;Q9ERS5	Pleckstrin homology domain-containing family A member 2 (Fragment);Pleckstrin homology domain-containing family A member 2	318698	242536	212863	248018	186051	0.761022	0.667913	0.778222	0.583786
_SAS[+80]DINLKGDQPAASPGPTLR	A0A0A0MQD5;Q4ACU6	SH3 and multiple ankyrin repeat domains protein 3	271775	295071	273978	260660	265336	1.08572	1.00811	0.9591	0.976308
_GSGSVDET[+80]LFALPAASEPVIPSSAEK	Q99P72	Reticulon-4	318159	226622	333967	294081	188283	0.71229	1.04969	0.924322	0.59179
_LFSS[+80]SSSPPPAKR	E9Q6B6;E9Q6E0;J3QNR6;K3W4S4;Q3UHB5;Q6NV54;Q6P1F1;Q8CHB5;Q9ESN9	C-Jun-amino-terminal kinase-interacting protein 3;C-Jun-amino-terminal kinase-interacting protein 3;C-Jun-amino-terminal kinase-interacting protein 3;C-Jun-amino-terminal kinase-interacting protein 3;Mitogen-activated protein kinase 8 interacting protein 3, isoform CRA_a;Mitogen-activated protein kinase 8 interacting protein 3;Mapk8ip3 protein;MKIAA1066 protein (Fragment);C-Jun-amino-terminal kin…	553045	478164	452052	472560	431601	0.864602	0.817388	0.85447	0.780409
_RTAS[+80]AGTVSDAEAR	F2Z3U3;F2Z3X7;F2Z4B7;G5E867	Ras association (RalGDS/AF-6) and pleckstrin homology domains 1;Ras association (RalGDS/AF-6) and pleckstrin homology domains 1 (Fragment);Ras association (RalGDS/AF-6) and pleckstrin homology domains 1;MCG116540, isoform CRA_b	35208.5	55916.1	49014.6	58392.8	91158.1	1.58814	1.39212	1.65849	2.58909
_TLS[+80]PTPSAEGYQDVR	B9EIV0;E9Q9C0;E9Q9C1;E9Q9C2;E9Q9C4;E9Q9C7;E9QK41;Q3UP03;Q8K4G5	Ablim1 protein;Actin-binding LIM protein 1;Actin-binding LIM protein 1;Actin-binding LIM protein 1;Actin-binding LIM protein 1;Actin-binding LIM protein 1;Actin-binding LIM protein 1;Uncharacterized protein (Fragment);Actin-binding LIM protein 1	455865	453380	721542	695281	406279	0.99455	1.5828	1.52519	0.891226
_TGT[+80]GSPFAGNSPAR	A0A1B0GRU3;E9Q8K8;Q6PAI8;Q6ZPZ3	Zinc finger CCCH domain-containing protein 4;Zinc finger CCCH domain-containing protein 4;Zc3h4 protein;Zinc finger CCCH domain-containing protein 4	32646.3	33884.4	34664.9	33627.2	27872.6	1.03792	1.06183	1.03005	0.853775
_HTGPNS[+80]PDTANDGFVR	O35737;P70333;Q3UR26;Q811L7;Q8C2Q7	Heterogeneous nuclear ribonucleoprotein H;Heterogeneous nuclear ribonucleoprotein H2;Uncharacterized protein (Fragment);Heterogeneous nuclear ribonucleoprotein H1;Heterogeneous nuclear ribonucleoprotein H	304744	381597	479194	388814	369634	1.25219	1.57245	1.27587	1.21293
_HTDDEMT[+80]GYVATR	B2KF34;B2KF35;P47811;Q5U421	Mitogen-activated protein kinase (Fragment);Mitogen-activated protein kinase;Mitogen-activated protein kinase 14;Mitogen-activated protein kinase	64976.3	67567.5	150260	111644	103893	1.03988	2.31254	1.71822	1.59894
_IPEISIQDMTAQVT[+80]SPSGK	B7FAU9;B9EKP5;Q8BTM8	Filamin, alpha;Filamin, alpha;Filamin-A	305176	509284	572639	312711	280117	1.66882	1.87642	1.02469	0.917888
_RQS[+80]SLTFQSSDPEHVR	B1AZ14;B1AZ15;Q3UMF0	Cordon-bleu protein-like 1	461007	619747	574480	718546	599954	1.34433	1.24614	1.55864	1.3014
_ET[+80]PT[+80]TPSPEGVTAAPLEIPISSK	P70670	Nascent polypeptide-associated complex subunit alpha, muscle-specific form	2.26866e+06	2.30168e+06	1.76838e+06	1.37593e+06	1.4872e+06	1.01455	0.779479	0.606492	0.655541
_GVNIGGAGSYIY[+80]EKPQTEAPQVTGPIEVPVVR	Q4FJU3;Q9DCT8	Crip2 protein;Cysteine-rich protein 2	327994	294077	233023	402314	277574	0.896593	0.710449	1.22659	0.846275
_DIIRQPS[+80]EEEIIK	Q62048	Astrocytic phosphoprotein PEA-15	1.46054e+06	2.11765e+06	1.30735e+06	1.82976e+06	1.82478e+06	1.44991	0.895109	1.25279	1.24939
_AAVASLLQS[+80]VQVPEFTPK	A0A1S6GWH5;B9EHN0;Q02053	Uncharacterized protein;Ubiquitin-activating enzyme E1, Chr X;Ubiquitin-like modifier-activating enzyme 1	274880	170799	346896	372948	214466	0.621361	1.26199	1.35677	0.780217
_SAFTPATAT[+80]GSSPSPVLGQGEKVEGLQAQALYPWR	E9Q0N0;E9Q3I4;E9Q3I5;E9Q3I8;E9Q3I9;Q9Z0R4	Intersectin-1	90016.1	78120.4	78534.9	125261	70237.8	0.867849	0.872454	1.39154	0.78028
_EVPLLPHVPPTSPPKS[+80]PVS[+80]DTLSGALTSPPPK	P70670	Nascent polypeptide-associated complex subunit alpha, muscle-specific form	9.36247e+06	7.042e+06	1.33783e+07	8.69736e+06	8.96787e+06	0.752152	1.42893	0.92896	0.957853
_HGS[+80]GPNIILTGDSSPGFSK	Q3TDX5;Q3U182;Q8R1U3;Q9D682	Uncharacterized protein;CREB-regulated transcription coactivator 2;Crtc2 protein;Uncharacterized protein	102340	100959	119288	109299	110061	0.986502	1.1656	1.06799	1.07544
_KVS[+80]KQEEASGGPLAPK	P70460	Vasodilator-stimulated phosphoprotein	1.27055e+06	1.64228e+06	1.09306e+06	1.39804e+06	1.36134e+06	1.29257	0.860301	1.10034	1.07145
_TTS[+80]PATDAGHVQETSEPSLQALESR	Q8R010	Aminoacyl tRNA synthase complex-interacting multifunctional protein 2	55179.2	49132.3	49202.8	72580.9	50321.4	0.890414	0.891691	1.31537	0.911964
_TGIRTDS[+80]REDEIS[+80]PPPPNPVVK	Q3TYK4;Q8C3Z4;Q9DBC7	Uncharacterized protein;Uncharacterized protein;cAMP-dependent protein kinase type I-alpha regulatory subunit	219040	522034	609340	804171	779859	2.38328	2.78186	3.67134	3.56035
_TSAAS[+80]PPVVPSAEQPRPIVEEELSK	D3Z3A0;Q9DCL8	MCG126099, isoform CRA_b;Protein phosphatase inhibitor 2	85522.8	80009.4	79142.1	96294	48024.3	0.935533	0.925391	1.12595	0.561538
_KADGPRPSLDYVELSPLAPS[+80]SPQR	E9QMQ3;G5E8W1;Q3U2M9;Q99KW3	TRIO and F-actin-binding protein;TRIO and F-actin-binding protein;Uncharacterized protein (Fragment);TRIO and F-actin-binding protein	86965.6	85052.2	90262.7	96871.4	75930.3	0.977998	1.03791	1.11391	0.873108
_SNSSEAS[+80]SGDFLDLK	P97825	Jupiter microtubule associated homolog 1	2.76358e+06	2.28023e+06	2.35605e+06	1.68413e+06	1.70259e+06	0.825097	0.852535	0.609402	0.61608
_NAEPPS[+80]PTPAAHTR	F8VQ52;Q01341	Adenylate cyclase type 6	116716	168684	310620	204586	156710	1.44525	2.66132	1.75285	1.34266
_TAS[+80]PLSTAAATMVSSSPATPSNIPHKPSQSTAK	D3Z2Z1;D3Z3M7;F8WIA1;Q922J3	CAP-Gly domain-containing linker protein 1	299843	183197	247265	264652	106252	0.610976	0.824649	0.882637	0.35436
_HAFSPVAS[+80]VES[+80]ASGETLHSPK	P29699;Q3TIU3;Q3UEK5;Q3UEK9	Alpha-2-HS-glycoprotein;Uncharacterized protein;Uncharacterized protein;Alpha-2-HS-glycoprotein, isoform CRA_a	1.34188e+06	4.9135e+06	1.01456e+07	5.43821e+06	2.85812e+06	3.66167	7.56074	4.05269	2.12994
_ATWGDGGDNSPS[+80]NVVSK	A2AKH4;B0R030;O09044;Q9D3L3	Synaptosomal-associated protein;Synaptosomal-associated protein (Fragment);Synaptosomal-associated protein 23;Synaptosomal-associated protein	203249	188673	297650	292083	225119	0.928286	1.46446	1.43707	1.10761
_HLQPTPEPQS[+80]PTEPPAWGSSIVK	A6H8H2	DENN domain-containing protein 4C	295028	318266	378751	285200	325488	1.07876	1.28378	0.966686	1.10324
_HNY[+80]YTSISK	O70250;Q5NCI4	Phosphoglycerate mutase 2;Phosphoglycerate mutase	43458.2	18613.3	54069.9	34913.8	28645.8	0.428304	1.24418	0.803388	0.659158
_MPETNQLHLPNPSSQADS[+80]PSSEK	D3Z589;Q3UH68	LIM and calponin homology domains-containing protein 1	53229.5	47614.7	66254.2	37820	26804.6	0.894517	1.24469	0.710508	0.503567
_SAAPAPVSASC[+57]PEPPIGSAVASSASIPVTSSVVDPGAGSISPAS[+80]PK	A0A0U1RPL0;Q3TGG2;Q7TQH0	Ataxin-2-like protein	39228.8	38021.6	39598.8	42216.2	34797.9	0.969225	1.00943	1.07615	0.887048
_ENS[+80]PSVSPTANITAPFGLKPR	P62046;Q3TSE7;Q3TU90;Q3UP01	Leucine-rich repeat and calponin homology domain-containing protein 1;Uncharacterized protein (Fragment);Uncharacterized protein;Uncharacterized protein (Fragment)	152990	127663	147135	156303	96268.2	0.834454	0.961733	1.02166	0.629247
_SGSTDSLNPRPQTTIS[+80]PADLHGMWYPTVR	E9QL65;Q3USH9;Q8CI04	Conserved oligomeric Golgi complex subunit 3;Uncharacterized protein (Fragment);Conserved oligomeric Golgi complex subunit 3	119334	111778	152369	156962	93196.1	0.936679	1.27683	1.31532	0.780969
_NTAPSTTSPLVPLAS[+80]EGC[+57]PVASSMALSPQNASVSETALALSPEIPK	P70670	Nascent polypeptide-associated complex subunit alpha, muscle-specific form	91551.8	112352	198728	129397	138871	1.2272	2.17066	1.41338	1.51685
_VGVAEGS[+80]PVSR	A0A0R4J257;B2RUP2;Q80UG7	Protein unc-13 homolog D;Protein unc-13 homolog D;Unc13d protein	136373	70376.7	52204.8	99415.3	86053.8	0.516059	0.382808	0.728994	0.631017
_RTS[+80]DSHEDAGTLDFSSLLKK	A9JR55	Mybpc3 protein	416567	514476	635310	882920	514441	1.23504	1.52511	2.11951	1.23495
_VNS[+80]DEVGGEALGR	A8DUK0;P02088	Beta-globin;Hemoglobin subunit beta-1	525191	258100	82501.8	69899	195316	0.49144	0.157089	0.133092	0.371895
_GTPDS[+80]PAQPAAAPR	E9QQ25;Q62407	Striated muscle-specific serine/threonine-protein kinase	565203	411273	890455	733446	657936	0.727656	1.57546	1.29767	1.16407
_SYS[+80]FDEVRK	Q3TLX1;Q99KQ4	Uncharacterized protein;Nicotinamide phosphoribosyltransferase	132057	123837	124641	122297	111760	0.937754	0.943843	0.92609	0.846301
_STPSHGSVSSLNSTGSLS[+80]PK	Q60902	Epidermal growth factor receptor substrate 15-like 1	439117	273663	286926	337980	229816	0.623212	0.653415	0.769682	0.523358
_NVPQEESLEDS[+80]DVDADFK	O35344;Q543M7;Q9CT07	Importin subunit alpha-4;Importin subunit alpha;Uncharacterized protein (Fragment)	112079	174775	157490	154727	135480	1.55939	1.40517	1.38052	1.20879
_HGAPAAPS[+80]PPPR	Q8BHL3	TBC1 domain family member 10B	256218	217028	657125	356363	461201	0.847044	2.56471	1.39086	1.80003
_S[+80]PNELVDDLFK	Q3KQQ1;Q3UVN5;Q9CZ44	Nsfl1c protein (Fragment);Uncharacterized protein;NSFL1 cofactor p47	354338	203004	191270	114550	106199	0.572909	0.539794	0.323279	0.299712
_DMS[+80]PSAETEAPLAK	P27546	Microtubule-associated protein 4	1.48853e+06	1.71026e+06	1.72378e+06	1.57849e+06	1.15703e+06	1.14896	1.15804	1.06044	0.777295
_TS[+80]MGGTQQQFVEGVR	Q02248;Q3UZT7	Catenin beta-1;Uncharacterized protein	227980	211827	306225	307602	115788	0.929147	1.34321	1.34925	0.507886
_ADSSSGGGPVFSSTGILEQGLSPGDS[+80]SPPKPK	E9QAJ9;Q3UIA2	Rho GTPase-activating protein 17	167750	179488	173342	217432	154691	1.06998	1.03334	1.29617	0.922158
_SAFTPATATGSSPS[+80]PVLGQGEK	E9Q0N0;E9Q3I4;E9Q3I5;E9Q3I8;E9Q3I9;Q9Z0R4	Intersectin-1	182486	178203	241836	202434	109726	0.976526	1.32523	1.10931	0.601285
_AADKDTC[+57]FS[+80]TEGPNLVTR	P07724;Q546G4	Serum albumin;Albumin 1	50672.5	97828.3	109882	76614.1	40795.5	1.9306	2.16847	1.51195	0.805082
_GREPSSS[+80]QPVVPVDVEDQAK	D3YUE1;Q3TVI8	Pre-B-cell leukemia transcription factor-interacting protein 1 (Fragment);Pre-B-cell leukemia transcription factor-interacting protein 1	321151	266081	212145	280618	259246	0.828521	0.660576	0.873786	0.807241
_SQS[+80]SEGVSSLSSSPSNSLETQSQSLSR	G3UZD6;G3UZM6;Q3V426;Q6NWW1;Q80TU3;Q9ES00	Ubiquitin conjugation factor E4 B;Ubiquitin conjugation factor E4 B;Uncharacterized protein;Ubiquitination factor E4B, UFD2 homolog (S. cerevisiae);MKIAA0684 protein (Fragment);Ubiquitin conjugation factor E4 B	49312.6	59054.9	53467	69204.2	38496.4	1.19756	1.08425	1.40338	0.780661
_SES[+80]LSNC[+57]SIGKK	P59672;Q3UHP6	Ankyrin repeat and SAM domain-containing protein 1A;Ankyrin repeat and SAM domain containing 1	93850.7	85617.5	89090.3	96592.7	79700.4	0.912273	0.949277	1.02922	0.849226
_QNSATES[+80]ADSIEIYVPEAQTR	B1AZP2;B7ZNS2;Q3UCF7	Disks large-associated protein 4;Disks large-associated protein 4;Uncharacterized protein (Fragment)	42000.4	41065	35480.7	68640	36348.2	0.97773	0.844772	1.63427	0.865426
_GADREDEAGPSEPDSPVAAPFFLLY[+80]PGDGGAGFTARPPPQR	A0A0G2JFT8	Protein RUFY3	93792	47836.7	77264.5	69036.1	93545.3	0.510029	0.823785	0.736056	0.99737
_YSS[+80]PPAHVKVEDR	A2ASS6	Titin	836177	1.08112e+06	1.50886e+06	1.33282e+06	1.23397e+06	1.29294	1.80447	1.59394	1.47573
_TPT[+80]PEPAEVETR	D3YUV1;Q3TCW5;Q99J45	Nuclear receptor-binding protein;Uncharacterized protein;Nuclear receptor-binding protein	102245	95640.7	109909	105106	72354.8	0.935404	1.07495	1.02798	0.707658
_YFDSFGDLSSAS[+80]AIMGNAK	A8DUK0;P02088	Beta-globin;Hemoglobin subunit beta-1	7.14204e+06	4.03643e+06	979310	1.26032e+06	2.23557e+06	0.565164	0.137119	0.176465	0.313015
_LIDSSGSASVLTHSSS[+80]GNSLK	A0A0A6YXH3;A0A1S6GWJ0;A2A8Z1;E9PXZ2;E9Q6C1;F6UHR6;Q5FWX7;Q8R0G3	Oxysterol-binding protein;Oxysterol-binding protein;Oxysterol-binding protein-related protein 9;Oxysterol-binding protein;Oxysterol-binding protein;Oxysterol-binding protein;Oxysterol-binding protein;Oxysterol-binding protein	132979	120565	123827	112826	82282.4	0.906642	0.931178	0.848449	0.618761
_HNLFEDNMALPS[+80]ESVSSLTDLK	Q3UW53	Protein Niban	22205.5	29516.8	42087.2	53940.3	24675.3	1.32926	1.89535	2.42914	1.11122
_TLREES[+80]QKEDIPVR	B2RQL6	LOC633594 protein	1.07942e+06	1.09262e+06	1.02834e+06	744842	1.18712e+06	1.01223	0.95268	0.690041	1.09978
_VTSSVPLPS[+80]GGTSSPSR	Q8BVL3	Sorting nexin-17	599953	476027	427425	438858	319017	0.793441	0.71243	0.731488	0.531737
_FEDYLREPAPGDPGC[+57]GPEELRPPSPAS[+80]PEGPDTGQK	E9Q0A7	Oxidation resistance protein 1	16029.2	19220.5	15325.8	20706.9	12553.3	1.19909	0.956116	1.29183	0.783152
_GPAGEAS[+80]ASPPVRR	B7ZNU9;Q3V2N5;Q542S9;Q61235	Beta-2-syntrophin;Uncharacterized protein;Syntrophin, basic 2;Beta-2-syntrophin	316870	279047	437120	322522	309416	0.880635	1.37949	1.01784	0.976476
_LRPGS[+80]GGEKPPDEAPFTYQLK	A2ASS6	Titin	108499	92213.7	213030	134610	77152.5	0.849902	1.96342	1.24065	0.711088
_T[+80]PPKDLPAIPGVTSPTSDEPPMQASQSQLPSSPEDK	Q60876	Eukaryotic translation initiation factor 4E-binding protein 1	478060	402690	279320	265833	130485	0.842342	0.584279	0.556067	0.272946
_RLS[+80]TQFENLMAESR	C0LQ87;C0LQ88;C0LQ89;Q9EPM5	Syncoilin isoform 2;Syncoilin isoform 3;Syncoilin;Syncoilin	468805	509287	304904	588177	312131	1.08635	0.650385	1.25463	0.665802
_SESPEPGYVVTS[+80]SGLLLPVLLPR	Q3TAJ7;Q920R0	Uncharacterized protein (Fragment);Alsin	181355	105457	119504	133768	98925.6	0.581494	0.658953	0.737602	0.54548
_ESPSSQSASS[+80]LEVLSEDTVTK	P70670	Nascent polypeptide-associated complex subunit alpha, muscle-specific form	65034.6	63437.5	101833	47602.2	77431.5	0.975443	1.56582	0.731953	1.19062
_QSS[+80]LTFQSSDPEHVR	B1AZ14;B1AZ15;Q3UMF0	Cordon-bleu protein-like 1	721015	842479	1.03809e+06	1.11472e+06	979833	1.16846	1.43976	1.54605	1.35896
_SLHPWYGITPT[+80]SSPK	Q8BGT6	MICAL-like protein 1	1.0045e+06	748047	670949	566380	740189	0.744699	0.667946	0.563845	0.736876
_S[+80]GSSSPDSEITELKFPSISQD	P70698	CTP synthase 1	137706	143376	98247.2	133488	142952	1.04117	0.713456	0.969368	1.0381
_SSVLPSALTTSAPSSAVSVVSSVDPTHASDTGGES[+80]PGSR	A0A0A6YXL6;A0A0A6YXX3;A0A1D5RM41;E9Q3Y4	Lipopolysaccharide-responsive and beige-like anchor protein;Lipopolysaccharide-responsive and beige-like anchor protein;Lipopolysaccharide-responsive and beige-like anchor protein (Fragment);Lipopolysaccharide-responsive and beige-like anchor protein	84297.1	59069.1	71641.1	69500.4	64617.4	0.700724	0.849864	0.824469	0.766543
_DGGS[+80]VVGASVFYK	A0A0R4J196;B8X349;E9PUD1;F6SH61;F8WH31;Q58A65	C-Jun-amino-terminal kinase-interacting protein 4;JNK-interacting leucine zipper protein long form;C-Jun-amino-terminal kinase-interacting protein 4;C-Jun-amino-terminal kinase-interacting protein 4 (Fragment);C-Jun-amino-terminal kinase-interacting protein 4;C-Jun-amino-terminal kinase-interacting protein 4	122890	87369.1	68497.6	76561.3	71471.1	0.710953	0.557389	0.623006	0.581586
_RIEGGSS[+80]NVFSMFEQTQIQEFK	P51667	Myosin regulatory light chain 2, ventricular/cardiac muscle isoform	404602	492161	431478	560121	200789	1.21641	1.06643	1.38437	0.496262
_LS[+80]GINEIPRPFS[+80]PPVTSNTSPPPTAPLAR	Q3TPU3;Q3UQN2	Uncharacterized protein;F-BAR domain only protein 2	55355.4	68642.3	69702.1	158114	66736.5	1.24003	1.25917	2.85634	1.2056
_STS[+80]QGSINSPVYSR	B9EIV0;E9Q9C0;E9Q9C1;E9Q9C2;E9Q9C4;E9Q9C7;E9QK41;Q3UP03;Q8K4G5	Ablim1 protein;Actin-binding LIM protein 1;Actin-binding LIM protein 1;Actin-binding LIM protein 1;Actin-binding LIM protein 1;Actin-binding LIM protein 1;Actin-binding LIM protein 1;Uncharacterized protein (Fragment);Actin-binding LIM protein 1	635167	539016	701090	698216	443433	0.848621	1.10379	1.09926	0.698136
_VMIYQDEVKLPAKLS[+80]VSK	O54724	Caveolae-associated protein 1	1.68791e+06	1.36592e+06	1.42177e+06	994291	951157	0.809237	0.842328	0.589066	0.563511
_SWS[+80]TATSPLGGERPFR	D3Z589;Q3UH68	LIM and calponin homology domains-containing protein 1	243937	271191	355728	239420	255594	1.11173	1.45828	0.981484	1.04779
_SPPMEMQPPVSPQQS[+80]EC[+57]NPVGALQELVVQK	D3YZS5;D3Z282;P97473;Q3UNH9	RISC-loading complex subunit TARBP2 (Fragment);RISC-loading complex subunit TARBP2 (Fragment);RISC-loading complex subunit TARBP2;RISC-loading complex subunit TARBP2	22425	29326.1	70871.2	48404.7	22409.8	1.30774	3.16037	2.15852	0.999321
_VAEFNNVTPLS[+80]EEEVTSVK	P27546	Microtubule-associated protein 4	133053	119089	144997	123243	107047	0.895051	1.08977	0.926267	0.804542
_AVEYLLTGIPGSPEPEHGSVQES[+80]QAPEQPATEAGENPLEFLR	Q8BRA9;Q8CAP3	Uncharacterized protein;Rad23a protein	1.14865e+06	777378	705309	1.194e+06	844249	0.676778	0.614035	1.03948	0.734995
_[+42]MES[+80]PSC[+57]IQDEPFPHPLEPEPSAPAQPGATKPGDKR	E0CX53;H7BX82;Q8BYJ6	TBC1 domain family member 4;TBC1 domain family member 4 (Fragment);TBC1 domain family member 4	31377.1	38796.9	45915.7	30904.5	41212.4	1.23647	1.46335	0.984938	1.31346
_GS[+80]GSVDETLFALPAASEPVIPSSAEK	Q99P72	Reticulon-4	318159	226622	333967	294081	188283	0.712291	1.04969	0.924322	0.59179
_ASVAS[+80]DPESPPGGNEPAAASGQR	D3YYS7;D3Z478;D3Z4K1;Q9D0L8	mRNA cap guanine-N7 methyltransferase (Fragment);mRNA cap guanine-N7 methyltransferase (Fragment);mRNA cap guanine-N7 methyltransferase (Fragment);mRNA cap guanine-N7 methyltransferase	370605	434705	391597	464001	307621	1.17296	1.05664	1.25201	0.830052
_DSST[+80]SPGDYVLSVSENSR	Q5ND50;Q5ND51;Q64010;Q8JZR2;Q91VM1;Q920I1	Adapter molecule crk;V-crk sarcoma virus CT10 oncogene homolog (Avian), isoform CRA_a;Adapter molecule crk;Adapter molecule crk;V-crk sarcoma virus CT10 oncogene homolog (Avian);CT-10 related kinase 3	151475	113910	134659	117484	101454	0.752004	0.888979	0.775595	0.669773
_GT[+80]SGSLADVFANTR	Q3UH60	Disco-interacting protein 2 homolog B	72069.5	72588.3	43228.7	54294	54096.9	1.0072	0.59982	0.753356	0.750622
_RPAGGSLGAVS[+80]PALSGGQAR	A2CG35;P35283	Ras-related protein Rab-12	2.79172e+06	1.63812e+06	2.76304e+06	2.29477e+06	1.24816e+06	0.586777	0.989726	0.821992	0.447093
_LDDGHLNNS[+80]LGSPVQADVYFPR	E9QAC6;Q8C1W2;Q8VED9	Galectin;Galectin;Galectin-related protein	181160	78932.1	65824	64292.2	78672	0.435705	0.363348	0.354893	0.434269
_ATAAPTAASSTPPPEGATPQPGVHNLPVPTLFGT[+80]VKPAPK	A0A1B0GRU3;E9Q8K8;Q6PAI8;Q6ZPZ3	Zinc finger CCCH domain-containing protein 4;Zinc finger CCCH domain-containing protein 4;Zc3h4 protein;Zinc finger CCCH domain-containing protein 4	40816.5	37382.3	53989.5	36945.1	35637.8	0.915863	1.32274	0.905151	0.873123
_S[+80]VENLPEC[+57]GITHEQR	E9Q8A3;Q8BKC8	Phosphatidylinositol 4-kinase beta	413254	390345	553659	366424	453766	0.944563	1.33975	0.886679	1.09803
_ASEPVKEPVQT[+80]AQSPAPVEK	Q6DID3	Protein SCAF8	33849.1	51346.2	46238	33869.8	28120.9	1.51691	1.366	1.00061	0.830771
_TES[+80]LVIPSTR	A0A1Y7VLZ7;E9Q7E9;Q3V3Q7	Phosphofurin acidic cluster sorting protein 2	166130	112882	116370	110019	56626.3	0.67948	0.700477	0.662245	0.340855
_TSST[+80]C[+57]SNESLNAGGTPVTPR	E0CX53;H7BX82;Q8BYJ6	TBC1 domain family member 4;TBC1 domain family member 4 (Fragment);TBC1 domain family member 4	477222	388649	508540	426453	333235	0.814398	1.06563	0.893615	0.698281
_GTFASLS[+80]ELHC[+57]DK	A8DUK0;P02088	Beta-globin;Hemoglobin subunit beta-1	3.77245e+06	1.71293e+06	505091	531074	1.07724e+06	0.454063	0.133889	0.140777	0.285554
_TLFLGIPDENFEDHSAPPS[+80]PEEK	E9PWG9;O35099;Q14AY4	Mitogen-activated protein kinase kinase kinase 5;Mitogen-activated protein kinase kinase kinase 5;Map3k5 protein	162668	136996	123918	136304	111263	0.842182	0.761782	0.837929	0.68399
_SQSSEGVS[+80]SLSSSPSNSLETQSQSLSR	G3UZD6;G3UZM6;Q3V426;Q6NWW1;Q80TU3;Q9ES00	Ubiquitin conjugation factor E4 B;Ubiquitin conjugation factor E4 B;Uncharacterized protein;Ubiquitination factor E4B, UFD2 homolog (S. cerevisiae);MKIAA0684 protein (Fragment);Ubiquitin conjugation factor E4 B	29501.8	31646.5	32868.6	43373.4	22017.5	1.0727	1.11412	1.4702	0.74631
_FAELPEFRPEEVLPS[+80]PTLQS[+80]LATSPR	Q924A2	Protein capicua homolog	98788.2	85009.5	101270	96965.5	86410.2	0.860523	1.02512	0.981549	0.874701
_KQT[+80]PPASPSPQPIEDRPPSS[+80]PIY[+80]EDAAPFK	Q60598;Q8BNA5;Q921L6	Src substrate cortactin;Uncharacterized protein;Cortactin, isoform CRA_a	327195	368868	394426	346260	280008	1.12737	1.20548	1.05827	0.855783
_TLVLSSSPT[+80]SPTQEPLAAAK	A0A1W2P7K6;Q68EF0	RAB3A interacting protein, isoform CRA_b;Rab-3A-interacting protein	144380	150709	134461	141683	122722	1.04384	0.931304	0.981322	0.849993
_TDS[+80]TSDGRPAWMR	Q9JHU4	Cytoplasmic dynein 1 heavy chain 1	1.06501e+06	1.40294e+06	1.46427e+06	1.19104e+06	744967	1.3173	1.37489	1.11834	0.699492
_YLS[+80]FTPPEKDGFPSGTPALNTK	Q8CIN4	Serine/threonine-protein kinase PAK 2	1.073e+06	995591	768940	1.06813e+06	696759	0.927858	0.716627	0.995458	0.649357
_TVGTNTPPS[+80]PGFGRR	A0A087WQS0;A0A1D5RM59;E9Q0S6	Tensin 1	150470	134098	200407	214894	194495	0.891193	1.33187	1.42816	1.29258
_SVSESHT[+80]PC[+57]PSESTGDTVPLQR	Q8R5A6	TBC1 domain family member 22A	195283	189595	177249	212636	191760	0.970876	0.907651	1.08886	0.98196
_KLPVPAS[+80]APLETASFDLPIEQK	Q70KF4	Cardiomyopathy-associated protein 5	141990	79161.9	149229	98256.1	55010.2	0.557518	1.05098	0.691994	0.387423
_SQS[+80]LSLQM[+16]PTQQDWK	A0A1L1SRX2;D3YU73;D3Z4N3;F6XQD0;O08739	AMP deaminase;AMP deaminase 3 (Fragment);AMP deaminase 3 (Fragment);AMP deaminase 3 (Fragment);AMP deaminase 3	43449.7	85818.2	53268.7	55585.5	33133.8	1.97511	1.22598	1.27931	0.762578
_VSSAPIPC[+57]PSPS[+80]PAPS[+80]AVPSPPK	A6H663;Q9JLV1	BCL2-associated athanogene 3;BAG family molecular chaperone regulator 3	1.20555e+06	1.3864e+06	1.21723e+06	1.4237e+06	603666	1.15002	1.00969	1.18096	0.500741
_DLAVDSAS[+80]PVYQAVIK	Q9JKS4	LIM domain-binding protein 3	653589	603131	650513	452380	513041	0.922799	0.995293	0.692147	0.78496
_SKS[+80]PPKVPIVIQDDSLPTGPPPQIR	A2AA85;Q6NXN1	SUZ domain-containing protein 1 (Fragment);SUZ domain-containing protein 1	2.14326e+06	1.6576e+06	1.70411e+06	1.71314e+06	1.18185e+06	0.773399	0.795099	0.799314	0.551425
_RGS[+80]NIWLEPK	A0A0N4SW73;Q6ZQ33	Rab11 family-interacting protein 5;MKIAA0857 protein (Fragment)	359284	301582	323976	294422	344219	0.839399	0.901728	0.819468	0.958071
_VLS[+80]PPKLNEANSDTSR	Q9CT10	Ran-binding protein 3	313711	327502	274272	261436	146084	1.04396	0.874281	0.833366	0.465664
_MAVPISVS[+80]NPDLLR	E9Q4Z2	Acetyl-CoA carboxylase 2	3.26078e+06	2.61476e+06	3.01811e+06	2.89458e+06	1.57338e+06	0.801883	0.925578	0.887695	0.482516
_ATFSSMS[+80]GLDSVSDSGEGR	A0T1J8;B7ZN52;E9PYF4;E9PYI7;F6TFN2;F6VG99;Q6ZQ32	LIM domain only 7;Lmo7 protein;LIM domain only 7;LIM domain only 7;LIM domain only 7 (Fragment);LIM domain only 7 (Fragment);MKIAA0858 protein (Fragment)	26850.1	27886.5	51491.7	41445.9	16636.9	1.0386	1.91775	1.5436	0.619621
_GPAGEASAS[+80]PPVRR	B7ZNU9;Q3V2N5;Q542S9;Q61235	Beta-2-syntrophin;Uncharacterized protein;Syntrophin, basic 2;Beta-2-syntrophin	567949	480111	677946	562653	402979	0.845341	1.19367	0.990674	0.709533
_EHANIDAQSGSQAPNPSTTIS[+80]PGKSPPPAK	A0A140LHL5;Q3UJK6;Q8VDQ8	NAD-dependent protein deacetylase sirtuin-2;Uncharacterized protein;NAD-dependent protein deacetylase sirtuin-2	79404.3	112250	181891	182764	126576	1.41365	2.2907	2.30169	1.59407
_DLDLLASVPS[+80]PSSVSR	Q7TN29	Stromal membrane-associated protein 2	765624	713940	788412	992032	537355	0.932494	1.02976	1.29572	0.701853
_SRST[+80]TELNDPLIEK	A0T1J8;B7ZN52;E9PYF4;E9PYI7;F6TFN2;F6VG99;Q6ZQ32	LIM domain only 7;Lmo7 protein;LIM domain only 7;LIM domain only 7;LIM domain only 7 (Fragment);LIM domain only 7 (Fragment);MKIAA0858 protein (Fragment)	144716	188727	266808	322340	147130	1.30412	1.84367	2.2274	1.01668
_DSAPTTPTS[+80]PTEFLTPGLR	E9QNY8;Q9JLC8	Sacsin	233265	215115	221268	123831	254417	0.922192	0.948567	0.530858	1.09068
_AAGALGSASS[+80]GSMPNLAAR	H3BIZ7;Q3TB04;Q8BIE6	FERM domain-containing protein 4A	15866.2	26263.8	17121.9	13637.7	11017.1	1.65533	1.07914	0.859543	0.694374
_TESILDKEDKVPMAGVGGTEGPEQLPAPC[+57]PS[+80]QTGSPPVGLIK	A0A0U1RPL0;Q3TGG2;Q7TQH0	Ataxin-2-like protein	126832	219928	189315	240294	114281	1.73402	1.49264	1.89459	0.901044
_VDGS[+80]NLEGGSQQGPSTPPNTPDPR	Q9JJW5	Myozenin-2	1.52326e+06	1.57477e+06	1.87076e+06	1.42462e+06	1.24762e+06	1.03381	1.22813	0.935246	0.819047
_AQPAGS[+80]PSHQIQQR	A0A1B0GR06;A0A1B0GRM0;Q3UQT1;Q64700;Q8VCD1	Retinoblastoma-like protein 2;Retinoblastoma-like protein 2;Uncharacterized protein (Fragment);Retinoblastoma-like protein 2;Retinoblastoma-like 2	35797.2	47525	37214.5	28900.5	31995	1.32762	1.03959	0.807339	0.893785
_KPLSVSPSTDGLRSPS[+80]PPPR	A0A1L7NR37;D3Z080	Arg/Abl-binding protein 2;Sorbin and SH3 domain-containing protein 2	1.62199e+06	1.6616e+06	2.15431e+06	1.88132e+06	1.16092e+06	1.02442	1.32819	1.15989	0.715742
_KISGTT[+80]ALQEALKEK	D3Z2Z1;D3Z3M7;F8WIA1;Q922J3	CAP-Gly domain-containing linker protein 1	1.07909e+06	695012	619133	804179	919978	0.644072	0.573755	0.745239	0.852551
_AVNPTM[+16]AAPGS[+80]PSLSHR	A0A087WQS0;A0A1D5RM59;E9Q0S6	Tensin 1	684225	841225	962844	641899	258089	1.22946	1.4072	0.93814	0.377199
_LVHSGPGKGS[+80]PQAGMDLSFATR	Q99L88	Beta-1-syntrophin	291534	285720	411747	306796	159925	0.980058	1.41235	1.05235	0.548563
_AS[+80]PALGSGHHDGSGDSLEM[+16]SSLDR	Q3TSX8;Q80TT4;Q9CZW5	Uncharacterized protein;MKIAA0719 protein (Fragment);Mitochondrial import receptor subunit TOM70	58643.2	73629.4	57753.6	44701.2	18501.7	1.25555	0.98483	0.762257	0.315496
_S[+80]LS[+80]PTYIELMRPVSELIR	A2ASS6	Titin	389187	604373	1.62837e+06	767836	629207	1.55291	4.18404	1.97292	1.61672
_AAVGVT[+80]GNDITTPPNKEPPPSPEK	P27546	Microtubule-associated protein 4	68119.4	71403.3	80604.5	85355.5	57915	1.04821	1.18328	1.25303	0.850198
_[+42]MEIQS[+80]GPQPGSPGRAER	F2Z423;Q3UDE2	Tubulin--tyrosine ligase-like protein 12	454952	887048	786333	1.72426e+06	780580	1.94976	1.72839	3.78999	1.71574
_ALIQTC[+57]LNS[+80]PDSPPRSDPTTDQR	Q9JM73	Serum response factor	739101	952871	788096	814149	705737	1.28923	1.06629	1.10154	0.954859
_QGSFT[+80]IDKPSSNIPIELIPHINK	A0A0A6YXK7;H7BX26;Q6A065	Centrosomal protein of 170 kDa (Fragment);Centrosomal protein of 170 kDa;Centrosomal protein of 170 kDa	92509.1	116717	86155.5	101430	82873.4	1.26168	0.931318	1.09644	0.89584
_HQVRT[+80]PSPLALEDT[+80]VELSSPPLSPTTK	P19973	Lymphocyte-specific protein 1	25146.1	121161	110882	172490	124381	4.81828	4.40952	6.85952	4.94635
_RNS[+80]FTPLSSSNTIR	A0A087WRG0;A0A087WRM7;B0FLL3;B2Z892;P70265;Q6GTL7	6-phosphofructo-2-kinase/fructose-2,6-bisphosphatase 2;6-phosphofructo-2-kinase/fructose-2,6-bisphosphatase 2;6-phosphofructo-2-kinase/fructose-2, 6-bisphosphatase 2 transcript variant 2;6-phosphofructo-2-kinase/fructose-2, 6-bisphosphatase 2 variant 4;6-phosphofructo-2-kinase/fructose-2,6-bisphosphatase 2;6-phosphofructo-2-kinase/fructose-2, 6-biphosphatase 2	2.89875e+06	1.78927e+06	1.69704e+06	2.42269e+06	1.54637e+06	0.617256	0.585438	0.83577	0.533462
_SS[+80]QGVLHMPLYTSPIVK	E9Q4M2;P54310	Hormone-sensitive lipase	47041.6	63375	66057.3	74133.8	16891.3	1.34721	1.40423	1.57592	0.35907
_EDGHRTS[+80]TSAVPNLFVPLNTNPK	Q8K232;Q9QYC0	Adducin 1 (Alpha);Alpha-adducin	85839.3	72207.9	28259.3	53438	71090.7	0.841199	0.329211	0.622536	0.828183
_SPAAPAAAS[+80]ASLSPATAAPQTAPK	P70670	Nascent polypeptide-associated complex subunit alpha, muscle-specific form	561794	437552	422731	220589	292792	0.778848	0.752467	0.392651	0.521174
_VDSPSHELVT[+80]SSLC[+57]SPSPSLLLQTPQAQSLR	A0A068BEP5;A1A558;G3UX50;O35613;Q3U0Z3;Q3UIV3;Q3UKR0;Q5XLA9;Q5XW53;Q5XW54;Q5XW55;Q5XW59	Fas death domain-associated protein;Daxx protein;Death domain-associated protein 6;Death domain-associated protein 6;Uncharacterized protein;Uncharacterized protein;Death domain-associated protein 6;Death domain-associated protein (Fragment);Death domain-associated protein (Fragment);Death domain-associated protein (Fragment);Death domain-associated protein (Fragment);Death-domain associated prot…	46667.6	61684.8	75518.8	61278.2	27731.4	1.32179	1.61823	1.31308	0.594233
_VHQSVATEGPS[+80]PSPSPSLSSTQSAVSK	Q9DC70	NADH dehydrogenase [ubiquinone] iron-sulfur protein 7, mitochondrial	37977.3	31163.2	40892.8	28542.4	23388.4	0.820573	1.07677	0.751564	0.615851
_DLS[+80]PQQMVVR	G5E823;Q99KK9	Histidyl-tRNA synthetase-like, isoform CRA_a;Probable histidine--tRNA ligase, mitochondrial	101784	99741.2	97403.7	76475.1	47571.6	0.979926	0.956961	0.751344	0.467376
_ENPPS[+80]PPTSPAAPQPR	E3WH30;Q8BP27	DNA repair protein Sfr1;Swi5-dependent recombination DNA repair protein 1 homolog	5.79461e+06	7.45074e+06	6.7143e+06	6.48448e+06	4.68969e+06	1.28581	1.15872	1.11905	0.809319
_S[+80]FLVSYIANK	D3Z158;Q3TIN2;Q8BML9	Glutamine--tRNA ligase;Uncharacterized protein;Glutamine--tRNA ligase	165666	110500	99593.6	91898.4	74790.6	0.667006	0.601172	0.554722	0.451455
_LDIDS[+80]APITAR	P52480	Pyruvate kinase PKM	118778	93963.7	92133.8	78755.1	72494.5	0.791086	0.77568	0.663043	0.610335
_TSSPTS[+80]LPPLAR	A0A0N4SVL0;A0A0R4J112;A2AMI2;A2AMI6;Q80XI3;Z4YKC4	Eukaryotic translation initiation factor 4 gamma 3	6.20571e+06	4.88529e+06	4.98409e+06	5.08919e+06	3.86028e+06	0.787224	0.803145	0.820081	0.622052
_GAEDYPDPPLPHSYS[+80]SDR	A0A1L7NR37;D3Z080	Arg/Abl-binding protein 2;Sorbin and SH3 domain-containing protein 2	5.60277e+06	5.48085e+06	6.30909e+06	5.7475e+06	8.10645e+06	0.978238	1.12606	1.02583	1.44686
_IFDEIMGC[+57]FC[+57]DSPPQSPTFPES[+80]GHTSLYDEDKVPR	Q5SWU9	Acetyl-CoA carboxylase 1	48296.5	172685	128374	60593.9	56175.5	3.57551	2.65804	1.25462	1.16314
_VDVS[+80]PTSQR	Q99KI0	Aconitate hydratase, mitochondrial	172323	128993	151262	134973	134968	0.748552	0.877781	0.783257	0.783226
_NS[+80]PGAVGGLSNAPGTPR	A0A1B0GRX5;Q3U4B1;Q99LZ8	Single stranded DNA-binding protein 4;Single stranded DNA binding protein 4, isoform CRA_b;Single stranded DNA binding protein 4	29494.9	55636	89035	54212.4	51771.7	1.88629	3.01866	1.83803	1.75528
_IMVGSTDDPS[+80]VFSLPDSK	Q6PAM0	5'-AMP-activated protein kinase subunit beta-2	374054	285629	480677	385158	292102	0.763604	1.28505	1.02969	0.780908
_SSS[+80]LEGFHSQYK	A0A1B0GS41;Q505A4;Q9QYY0	GRB2-associated-binding protein 1;Gab1 protein;GRB2-associated-binding protein 1	110157	88742.6	86025	101412	73670.3	0.805598	0.780928	0.920611	0.668773
_LSS[+80]PVLHR	A0A0R4J1E3;F7CPL2;Q3TRK3;Q9QXS6	Drebrin;Drebrin (Fragment);Uncharacterized protein;Drebrin	393591	429102	360420	560370	291813	1.09022	0.915721	1.42374	0.741412
_TGTGSPFAGNS[+80]PAR	A0A1B0GRU3;E9Q8K8;Q6PAI8;Q6ZPZ3	Zinc finger CCCH domain-containing protein 4;Zinc finger CCCH domain-containing protein 4;Zc3h4 protein;Zinc finger CCCH domain-containing protein 4	49912.3	54739.2	47216.5	41460.8	32830.8	1.09671	0.94599	0.830673	0.65777
_YKDIIRQPS[+80]EEEIIK	Q62048	Astrocytic phosphoprotein PEA-15	182620	262232	167602	237342	227548	1.43595	0.917768	1.29965	1.24602
_RKPVLPALTINPT[+80]IAEGPSPTSEGASEANLVDLQK	Q63932;Q91YS7	Dual specificity mitogen-activated protein kinase kinase 2;Dual-specificity mitogen-activated protein kinase kinase 2	32216.3	32127.7	33525.5	49986.6	72362.1	0.997252	1.04064	1.55159	2.24614
_TVSPGS[+80]VSPIHGQGQAVENLK	A0A1W2P775;B2RR82;E9QNG1;Q80TG5;Q9Z0R6	Intersectin-2 (Fragment);Intersectin-2;Intersectin-2;MKIAA1256 protein (Fragment);Intersectin-2	101974	102146	137726	136561	75345.2	1.00169	1.3506	1.33917	0.738867
_VELGQNGEEKSPS[+80]GASHPPK	Q3UZA1	CapZ-interacting protein	196654	234928	209735	121619	110348	1.19463	1.06652	0.61844	0.56113
_RS[+80]PTSSAIPFQSPR	A0A0R4J0N9;A0A0R4J147;A0A0R4J1L9;Q5HZI1	Microtubule-associated tumor suppressor 1 homolog	42672.5	30756.4	46778.1	31105.4	19359.8	0.720754	1.09621	0.728933	0.453682
_DEILPTT[+80]PISEQK	P62908;Q3UCL7;Q3UK56;Q5YLW3;Q9D0A2	40S ribosomal protein S3;Uncharacterized protein;Uncharacterized protein;Ribosomal protein S3;Uncharacterized protein	732675	673092	1.01779e+06	1.70154e+06	595183	0.918677	1.38915	2.32236	0.812342
_VAAGHELQPLAIVDQRPSS[+80]R	P23242;Q7TMQ1;Q8C4N2	Gap junction alpha-1 protein;Gap junction protein;Uncharacterized protein (Fragment)	1.47041e+06	1.10627e+06	2.02035e+06	1.20268e+06	766590	0.752355	1.374	0.817922	0.521344
_AHRPSAPS[+80]PPPR	A0A1L1SQI7;G3X915;Q9D7V2	LysM and putative peptidoglycan-binding domain-containing protein 2	1.16352e+06	1.32908e+06	1.23736e+06	1.3118e+06	1.0683e+06	1.14229	1.06346	1.12744	0.918163
_GSALSGASS[+80]PLYPLEVSFLPEAGLAVQGPK	P70670	Nascent polypeptide-associated complex subunit alpha, muscle-specific form	2.67748e+06	1.63318e+06	2.08059e+06	1.121e+06	1.90631e+06	0.609971	0.777071	0.418679	0.711982
_ELPRPGAS[+80]PPAEK	Q05915;Q3U7P6;Q3UC70	GTP cyclohydrolase 1;GTP cyclohydrolase 1;Uncharacterized protein	188502	309057	386505	751988	187683	1.63955	2.05041	3.9893	0.995657
_NLGS[+80]INTELQDVQR	E9Q6R3;O08547;Q3UZ06	Vesicle-trafficking protein SEC22b;Vesicle-trafficking protein SEC22b;Uncharacterized protein	131484	187320	258328	305871	228446	1.42465	1.96471	2.32629	1.73744
_SLEETLHNVDLS[+80]SDDELPRDEEALEDSAEEK	Q63918	Caveolae-associated protein 2	61804.5	85735.3	87151.1	56889.7	33153.1	1.3872	1.41011	0.920478	0.536418
_RNT[+80]C[+57]NSTEKPEELVR	Q3UZA1	CapZ-interacting protein	545603	688393	337813	501160	468495	1.26171	0.619154	0.918542	0.858673
_EFIT[+80]GDVEPTDAESAWHSENEEEDKLAGDMK	A2RSB1;B7ZNL2;Q78ZA7;Q8C1W9	Nucleosome assembly protein 1-like 4;Nap1l4 protein;Nucleosome assembly protein 1-like 4;Uncharacterized protein	535907	1.00579e+06	790701	896328	615873	1.8768	1.47544	1.67254	1.14921
_AAKPC[+57]PT[+80]EASPPAASPSGDSSPPATAPYDPR	A0A1B0GRU3;E9Q8K8;Q6PAI8;Q6ZPZ3	Zinc finger CCCH domain-containing protein 4;Zinc finger CCCH domain-containing protein 4;Zc3h4 protein;Zinc finger CCCH domain-containing protein 4	46644.3	73553.9	69574.5	63164.6	50383.5	1.57691	1.4916	1.35418	1.08016
_SEPVSVQKPTVT[+80]SVC[+57]SESAQELAEGQR	E9Q8P5	PDZ and LIM domain protein 5	425232	487755	581753	370274	556222	1.14703	1.36808	0.870758	1.30804
_ETPAPSPEGATTAPVQIPPS[+80]PR	P70670	Nascent polypeptide-associated complex subunit alpha, muscle-specific form	364825	316669	307679	351041	336306	0.868002	0.843359	0.962217	0.921827
_EGITPWAS[+80]FKK	B2RRE0;Q9WTQ5	A kinase (PRKA) anchor protein (Gravin) 12;A-kinase anchor protein 12	942457	988697	611457	598648	520308	1.04906	0.648791	0.6352	0.552076
_TS[+80]PC[+57]QS[+80]PTVPEYSAPSLPIRPSR	D3Z656	Synaptojanin-1	241444	220562	257128	334671	185594	0.913514	1.06496	1.38612	0.768684
_SS[+80]SAEFSAAAAPGSALVR	A0A1W2P6K6;Q5DU37;Q811D4	Zinc finger FYVE domain-containing protein 26 (Fragment);Zinc finger FYVE domain-containing protein 26;Zfyve26 protein (Fragment)	114746	92894.2	88753.3	88477.3	73360.9	0.809564	0.773476	0.771071	0.639333
_SVPT[+80]FQSLPDEILSK	P0C605;Q8BND1	cGMP-dependent protein kinase 1;cGMP-dependent protein kinase	78167	45590	87327.6	59306.6	42888.3	0.583239	1.11719	0.758717	0.548676
_SGPQC[+57]S[+80]SPTC[+57]QEETEDVR	A0A0R4J0J0;Q9JHU2	Palmdelphin	111909	94879.8	164219	135016	103898	0.847827	1.46743	1.20647	0.928411
_NSSS[+80]PVSPASVPGQR	Q8K3X4	Interferon regulatory factor 2-binding protein-like	237782	356650	427754	509135	282673	1.4999	1.79893	2.14118	1.18879
_RAPAAQPPAAAAPS[+80]AVGSPAAAPR	B2RPU8;D3Z5B1;Q8CEW7;Q9D1L0	MCG130675;Zinc finger, BED type-containing 5 (Fragment);Uncharacterized protein;Coiled-coil-helix-coiled-coil-helix domain-containing protein 2	1.20175e+07	7.0251e+06	7.73992e+06	8.66339e+06	8.8478e+06	0.584571	0.644052	0.720896	0.736241
_S[+80]GDALTTVVVK	Q8BIZ6	Smad nuclear-interacting protein 1	33918.5	38839.8	56164.7	30920.6	18706.8	1.14509	1.65588	0.911615	0.551523
_RIDFIPVSPAPS[+80]PTR	Q9DB52	Protein FAM122A	668820	552824	582552	720659	399863	0.826566	0.871015	1.07751	0.597863
_DPAS[+80]PVTSLVVPAAHK	P70670	Nascent polypeptide-associated complex subunit alpha, muscle-specific form	1.9442e+06	1.59925e+06	1.71368e+06	869490	1.28304e+06	0.822574	0.881431	0.447222	0.659929
_RKS[+80]ELPQDVYTIK	Q7TNL5;Q8K5D8;Q91V89;Q99PC9	Serine/threonine-protein phosphatase 2A 56 kDa regulatory subunit;Protein phosphatase 2a regulatory b56-delta subunit (Fragment);Serine/threonine-protein phosphatase 2A 56 kDa regulatory subunit;Serine/threonine-protein phosphatase 2A 56 kDa regulatory subunit	487558	558979	259030	387995	217829	1.14649	0.531279	0.795791	0.446775
_ELEKPMQSKPQS[+80]PVIQATAGS[+80]PK	A2A5R2	Brefeldin A-inhibited guanine nucleotide-exchange protein 2	35141	50130.4	57110.5	48960.5	57506.5	1.42655	1.62518	1.39326	1.63645
_AAGALGSASSGS[+80]MPNLAAR	H3BIZ7;Q3TB04;Q8BIE6	FERM domain-containing protein 4A	14808.4	26653	17753.4	13869.2	11654.5	1.79986	1.19888	0.936574	0.787018
_RYS[+80]DFEWLR	D3Z6Z0;O70492;Q78ZM0;Q9CSC2;Q9CU14	Sorting nexin-3;Sorting nexin-3;Sorting nexin 3, isoform CRA_b;Uncharacterized protein (Fragment);Uncharacterized protein (Fragment)	382111	285772	175074	140043	197076	0.747876	0.458175	0.366499	0.515757
_VTNAIS[+80]PESSPGVGR	A0A1B0GT33;B2RSW8;Q9R0L6	Pericentriolar material 1 protein (Fragment);Pericentriolar material 1;Pericentriolar material 1 protein	718720	655358	744989	839805	511884	0.911841	1.03655	1.16847	0.712217
_NQS[+80]PVLEPVGR	A7E215;B1AXN9;P18654	Rps6ka3 protein (Fragment);Ribosomal protein S6 kinase alpha-3;Ribosomal protein S6 kinase alpha-3	106878	197389	277558	210133	205384	1.84686	2.59695	1.9661	1.92167
_NPPEAATAPAS[+80]PK	A0A0A6YY91;P13595	Neural cell adhesion molecule 1 (Fragment);Neural cell adhesion molecule 1	13148.9	26217.4	52632.3	25304.5	38148.6	1.99388	4.00279	1.92446	2.90128
_SVS[+80]TPSEAGSQDSGDGAVGSR	A2BFF7;A2BFF8;O88487;Q3TPJ8	Dynein cytoplasmic 1 intermediate chain 2;Cytoplasmic dynein 1 intermediate chain 2;Cytoplasmic dynein 1 intermediate chain 2;Cytoplasmic dynein 1 intermediate chain 2	80135.6	97618.2	93163.7	103438	91627.8	1.21816	1.16258	1.29079	1.14341
_SAGS[+80]SSPEAGEDSDHEDGNYC[+57]PPVKR	Q9CT10	Ran-binding protein 3	21448.8	30768	21622.9	48734.2	20494.9	1.43449	1.00812	2.27212	0.955529
_LQS[+80]IGTENTEENR	A6ZI44;P05064;Q5FWB7	Fructose-bisphosphate aldolase;Fructose-bisphosphate aldolase A;Fructose-bisphosphate aldolase	300200	220657	402696	307083	275570	0.735034	1.34143	1.02293	0.917957
_SPT[+80]GAQPAAAKPPPLSAK	E9Q1P8	Interferon regulatory factor 2-binding protein 2	898299	1.0731e+06	1.1948e+06	802657	623434	1.19459	1.33007	0.89353	0.694016
_LQES[+80]PAPEKGEVLGDALQLDTLKQEAAK	E9Q7G0	Nuclear mitotic apparatus protein 1	5896.69	12593.4	21966.6	18616.7	14999.7	2.13568	3.72524	3.15715	2.54375
_EVPLLPHVPPTS[+80]PPKSPVSDTLSGALTSPPPK	P70670	Nascent polypeptide-associated complex subunit alpha, muscle-specific form	2.10103e+06	1.44708e+06	2.76037e+06	2.1444e+06	974625	0.688746	1.31382	1.02064	0.463879
_NS[+80]PVAKTPPKDLPAIPGVTS[+80]PTSDEPPMQASQSQLPSSPEDK	Q60876	Eukaryotic translation initiation factor 4E-binding protein 1	129079	229794	354306	459014	211939	1.78025	2.74487	3.55606	1.64193
_AIVSPFHSPPS[+80]TPS[+80]SPGIR	Q3UZA1	CapZ-interacting protein	2.88479e+06	2.64554e+06	2.27581e+06	2.34424e+06	2.54461e+06	0.917064	0.788898	0.812621	0.882078
_ESPRPPAAAEAPAGS[+80]DGEDGGRR	Q6ZQ58;Z4YJT3	La-related protein 1	100898	115450	126427	111599	108159	1.14422	1.25301	1.10605	1.07197
_VMLPNS[+80]PEALGQATPGTSSGPGASSGPGGDHSELIVR	D3YZT9;Q91VK2	Elongation factor 1-delta (Fragment);Eef1d protein	29090.4	31709.8	35015	24588.5	26320.8	1.09004	1.20366	0.845246	0.904793
_SRS[+80]PVDS[+80]PVPASM[+16]FAPEPSSPGAAR	O08582	GTP-binding protein 1	362787	341814	247699	255283	211839	0.942189	0.682768	0.703672	0.583921
_SSEAAGSSSLISHC[+57]SSDPADRLS[+80]PFLAAR	A0A0J9YUB2;Q3UUG6	TBC1 domain family member 24	410669	334118	408259	518880	304974	0.813594	0.994131	1.2635	0.742628
_IALNLEGC[+57]ALSPTS[+80]QEPR	Q3UF10;Q80UU6;Q8CF06;Q99PG2	Uncharacterized protein;Opioid growth factor receptor;Uncharacterized protein;Opioid growth factor receptor	42692.8	44048.2	41974.6	65625.5	38031.6	1.03175	0.983177	1.53715	0.890819
_SSSSS[+80]QESLNRPLSAK	A0A087WNW8;A0A087WP42;A0A087WQ31;A0A087WQ95;A0A087WQF1;A0A087WRE8;A0A087WRK0;A0A087WS18;A0A0A6YXZ1;B2RY22;E9Q6L0;E9QKH0;E9QNY9;J3QP81	CLIP-associating protein 1;CLIP-associating protein 1;CLIP-associating protein 1;CLIP-associating protein 1;CLIP-associating protein 1;CLIP-associating protein 1;CLIP-associating protein 1;CLIP-associating protein 1;CLIP-associating protein 1;Clasp1 protein;CLIP-associating protein 1;CLIP-associating protein 1;CLIP-associating protein 1;CLIP-associating protein 1	45810.4	52817.8	49627.7	30664.4	41624	1.15297	1.08333	0.669376	0.908616
_EGASLLS[+80]HSPGTSSQSQPC[+57]SPKPVR	P59114;Q3UC00;Q542C3	Phosphorylated CTD-interacting factor 1;Uncharacterized protein (Fragment);RIKEN cDNA F730014I05	167578	213839	270604	212230	145979	1.27606	1.6148	1.26646	0.871112
_GSGSSEDMY[+80]LDTPTSASR	Q99MR9	Protein phosphatase 1 regulatory subunit 3A	194806	135878	183533	193623	149475	0.697505	0.942136	0.993929	0.767303
_IFDEIMGC[+57]FC[+57]DSPPQS[+80]PTFPES[+80]GHTSLYDEDKVPR	Q5SWU9	Acetyl-CoA carboxylase 1	38542.2	161591	110584	32277.4	44437	4.19258	2.86917	0.837454	1.15294
_DFQPS[+80]PDLIPPGPDVQHQR	E9QQ93;O70373	Xin actin-binding repeat-containing protein 1	599181	525477	825291	500106	393352	0.876993	1.37737	0.83465	0.656484
_MERPGPGIKPGEVVATS[+80]PLPC[+57]KK	Q9JHU9	Inositol-3-phosphate synthase 1	247717	331426	302685	332215	153060	1.33792	1.2219	1.34111	0.617884
_AET[+80]SPPPVAAKPVALPGSQGTSLNLK	B1AZ14;B1AZ15;Q3UMF0	Cordon-bleu protein-like 1	472495	372603	320822	451156	267247	0.788586	0.678994	0.954837	0.565609
_KFQEQEC[+57]PPS[+80]PEPTRK	P62071;Q9CTF6	Ras-related protein R-Ras2;Uncharacterized protein (Fragment)	292174	316685	441644	395366	278247	1.08389	1.51158	1.35319	0.952336
_EPS[+80]RKPLSVSPSTDGLR	A0A1L7NR37;D3Z080	Arg/Abl-binding protein 2;Sorbin and SH3 domain-containing protein 2	168458	216339	196551	266390	233786	1.28423	1.16676	1.58134	1.3878
_DLPS[+80]PLPTKR	Q91YQ3	Cold shock domain-containing protein C2	1.33521e+06	1.20855e+06	1.71075e+06	1.9413e+06	851845	0.905135	1.28126	1.45393	0.637985
_QLS[+80]TEQAALQESLEK	A0A0R4J0N9;A0A0R4J147;A0A0R4J1L9;Q5HZI1	Microtubule-associated tumor suppressor 1 homolog	33356.6	31697.7	52041.4	37422.3	38460.8	0.95027	1.56016	1.12189	1.15302
_AQISS[+80]PNLR	O89032	SH3 and PX domain-containing protein 2A	122395	117972	89556.1	104087	78721.3	0.963865	0.731698	0.850416	0.643175
_GEGVS[+80]QVGPGTPPAPES[+80]PR	B9EKJ7;P58871	Tankyrase 1 binding protein 1;182 kDa tankyrase-1-binding protein	72209.2	66677.2	55509.4	31876.5	44554.9	0.923389	0.76873	0.441446	0.617025
_SS[+80]SC[+57]ESLGAQLPAAR	B8JJF6;Q9Z2D1	MCG16810, isoform CRA_b;Myotubularin-related protein 2	873904	836010	723939	751468	618939	0.956638	0.828396	0.859897	0.708246
_RLS[+80]LTPDPEKGEPPALDPESQGGEAQPPEC[+57]K	B2RQ18;Q6P9Q6	Peptidylprolyl isomerase;FK506-binding protein 15	792731	950095	1.03548e+06	1.38643e+06	853395	1.19851	1.30621	1.74893	1.07652
_STLNPQWNESFT[+80]FK	Q4VA93	Protein kinase C	185648	145930	124234	101760	121827	0.786057	0.669189	0.548132	0.656224
_TS[+80]PLMLDR	Q8BTI8	Serine/arginine repetitive matrix protein 2	583309	544975	565734	449997	333900	0.934283	0.96987	0.771456	0.572423
_AGSKETPTT[+80]PSPEGVT[+80]AAPLEIPISSK	P70670	Nascent polypeptide-associated complex subunit alpha, muscle-specific form	39243.7	80743.2	69680	100348	121125	2.05748	1.77557	2.55706	3.08648
_GSGT[+80]ASDDEFENLR	A2AFQ0;Q4JG03;Q7TMY8	E3 ubiquitin-protein ligase HUWE1;Mcl-1 ubiquitin ligase;E3 ubiquitin-protein ligase HUWE1	263912	215376	235065	206534	237995	0.81609	0.890696	0.782589	0.901798
_YES[+80]IDEDELLASLSPEELK	Q3UHZ5	Leiomodin-2	703964	244397	817102	512412	348363	0.347172	1.16072	0.727895	0.494859
_TPEKLDNTPAS[+80]PPRSPTEPSDTPIAK	E9Q8T1	Transforming acidic coiled-coil-containing protein 2	18383.8	31124.4	14232	40383	28002.6	1.69303	0.774157	2.19666	1.52322
_S[+80]ISLEAVGSAGC[+57]EMLPC[+57]PIPQVGK	A0A0G2JFH2	Microtubule-associated protein (Fragment)	140753	106704	133022	123710	104963	0.758095	0.945074	0.878916	0.745723
_ASLGT[+80]LSQEAALNTSDPESHAPTMRPSMSGLHLVK	E9Q4Z2	Acetyl-CoA carboxylase 2	149632	211149	295332	329820	137186	1.41113	1.97372	2.20421	0.916825
_RSS[+80]DQAVPAIPTSNSYSK	A0A0R4J0B1;A0A0R4J227;E9PYX3;E9Q9N6;E9QMP6;F6ZS70;Q05512;Q3T9A3;Q3U3A1;Q571J8	Non-specific serine/threonine protein kinase;Non-specific serine/threonine protein kinase;Non-specific serine/threonine protein kinase;Non-specific serine/threonine protein kinase;Non-specific serine/threonine protein kinase;Non-specific serine/threonine protein kinase (Fragment);Serine/threonine-protein kinase MARK2;Non-specific serine/threonine protein kinase;Non-specific serine/threonine prote…	90038.9	97016.2	45442.9	70217.3	78323.5	1.07749	0.504703	0.779856	0.869885
_S[+80]VPAVTSLSPPKAPVAPSNEATIVPTEIPTSLK	P70670	Nascent polypeptide-associated complex subunit alpha, muscle-specific form	3.07694e+06	2.78801e+06	2.77616e+06	2.75298e+06	1.79211e+06	0.906101	0.902247	0.894716	0.582432
_DPNAS[+80]PGDAGEQAIR	Q64727	Vinculin	719117	494076	518197	341579	362250	0.687059	0.720602	0.474998	0.503742
_TPPS[+80]TPPATANLS[+80]ADDDFQNTDLR	E0CXZ5;E9PYG9;E9Q0K6;F6TVP2;F8WJE0;Q3TCJ7;Q3UDX7;Q60710;Q8C5C0	Deoxynucleoside triphosphate triphosphohydrolase SAMHD1;Deoxynucleoside triphosphate triphosphohydrolase SAMHD1;Deoxynucleoside triphosphate triphosphohydrolase SAMHD1;Deoxynucleoside triphosphate triphosphohydrolase SAMHD1 (Fragment);Deoxynucleoside triphosphate triphosphohydrolase SAMHD1;Uncharacterized protein;Uncharacterized protein (Fragment);Deoxynucleoside triphosphate triphosphohydrolase …	177054	203206	242964	181739	106538	1.14771	1.37226	1.02646	0.601724
_RGS[+80]DIDNPTLTVTDISPPSR	G5E8L8	Mitogen-activated protein kinase kinase kinase 2	101539	105090	68049.3	87543.7	65015.1	1.03497	0.670176	0.862165	0.640295
_TSDS[+80]HEDAGTLDFSSLLKK	A9JR55	Mybpc3 protein	79717	76713.3	112016	134549	85406	0.96232	1.40517	1.68783	1.07137
_LFSLS[+80]NPSLSTTNLSGPSR	Q91X84	CREB-regulated transcription coactivator 3	53606.5	57343.2	43258.7	27382.7	33989.1	1.06971	0.806967	0.510809	0.634048
_SNSFSDEREFSAPSTPT[+80]GTLEFAGGDAK	E9Q616	AHNAK nucleoprotein (desmoyokin)	7005.46	20676.5	14614.9	19425.6	40385.4	2.95148	2.08622	2.77292	5.76484
_GKSSPKENPDDS[+80]EVPSSSGIDSAK	Q3TMP1	General transcription factor IIIC, polypeptide 3	55486.5	69476.9	76763.2	74905.1	52758.7	1.25214	1.38346	1.34997	0.950838
_SS[+80]DSEEAFETPESTTPVK	E9Q8T1	Transforming acidic coiled-coil-containing protein 2	296025	235821	273651	131993	181301	0.796625	0.92442	0.445884	0.612451
_IFKS[+80]QGTALEK	P14152	Malate dehydrogenase, cytoplasmic	266320	195751	183952	233536	159238	0.735021	0.690717	0.876902	0.59792
_TFGGAPGFSLGS[+80]PLSSPVFPR	P31001;Q3V1K9;Q3V2C6	Desmin;Uncharacterized protein;Uncharacterized protein	541903	458469	429770	276054	280531	0.846035	0.793076	0.509416	0.517678
_AAS[+80]SEAAPHHQPPPESR	E9QQ25;Q62407	Striated muscle-specific serine/threonine-protein kinase	533393	508593	744724	504534	423270	0.953505	1.3962	0.945896	0.793542
_ES[+80]PSSQSASSLEVLSEDTVTKK	P70670	Nascent polypeptide-associated complex subunit alpha, muscle-specific form	223171	241025	359036	188464	333070	1.08	1.60879	0.844482	1.49244
_RLS[+80]STSDIEEK	A6H644;Q8BG95	MCG130490;Protein phosphatase 1 regulatory subunit 12B	65991.9	52820.3	49610.8	55991.7	47308.8	0.800405	0.751771	0.848463	0.716887
_ASLGTLSQEAALNTSDPESHAPTMRPS[+80]MSGLHLVK	E9Q4Z2	Acetyl-CoA carboxylase 2	173077	239620	329272	363163	141852	1.38447	1.90246	2.09827	0.819588
_GTPSSSPVS[+80]PQESPK	A0A286YCI8;D3Z5J3;E9PYX6;Q62417	Sorbin and SH3 domain-containing protein 1	170649	118592	194878	144270	137016	0.694949	1.14198	0.845419	0.802914
_VPSDSSLGT[+80]PDGRPELR	Q8CJ53	Cdc42-interacting protein 4	329655	273637	248800	139370	229136	0.83007	0.754728	0.422775	0.695078
_TTSS[+80]PTQELQSPFLAK	D7EYE4;G5E8W8;Q62394;Q8CHR0;Q9JJR3	Zinc finger protein 185	25744.8	30467.1	24702.3	22932.6	13644.9	1.18343	0.959505	0.890765	0.530004
_QGFPDRESPVSDLT[+80]STGLYQDKQEEK	B2RQQ5;P14873	Microtubule-associated protein 1B	43414.7	52672	62564.9	71247.5	57595.3	1.21323	1.4411	1.64109	1.32663
_LFSSSS[+80]SPPPAKR	E9Q6B6;E9Q6E0;J3QNR6;K3W4S4;Q3UHB5;Q6NV54;Q6P1F1;Q8CHB5;Q9ESN9	C-Jun-amino-terminal kinase-interacting protein 3;C-Jun-amino-terminal kinase-interacting protein 3;C-Jun-amino-terminal kinase-interacting protein 3;C-Jun-amino-terminal kinase-interacting protein 3;Mitogen-activated protein kinase 8 interacting protein 3, isoform CRA_a;Mitogen-activated protein kinase 8 interacting protein 3;Mapk8ip3 protein;MKIAA1066 protein (Fragment);C-Jun-amino-terminal kin…	527332	463014	429265	447767	408167	0.878032	0.814031	0.849119	0.774023
_TLS[+80]MIEEEIR	A2API8;F7AA26;O54931	A-kinase anchor protein 2;Paralemmin A kinase anchor protein (Fragment);A-kinase anchor protein 2	787371	1.01742e+06	1.02003e+06	1.08923e+06	629851	1.29217	1.29549	1.38338	0.799942
_VM[+16]TIPYQPMPASS[+80]PVIC[+57]AGGQDR	P60335	Poly(rC)-binding protein 1	53732.4	85017.5	54680.9	68090	24654.6	1.58224	1.01765	1.26721	0.458841
_EADS[+80]KPVSQKSPPPAEKVEVK	A6H663;Q9JLV1	BCL2-associated athanogene 3;BAG family molecular chaperone regulator 3	1.26108e+06	1.84105e+06	1.4999e+06	1.95973e+06	1.86888e+06	1.4599	1.18937	1.55401	1.48196
_S[+80]LESTNVTDKDGELYC[+57]K	P50462;Q545C7	Cysteine and glycine-rich protein 3	679326	554753	578506	524905	593540	0.816622	0.851588	0.772686	0.87372
_LERT[+80]PVDESDDEIEHDEIPTGK	Q5DTJ9	Myopalladin	15193.2	31764	43221.2	71885.8	59735.9	2.09068	2.84478	4.73146	3.93176
_EAEALLQSMGLTTDSPIVPPPMSPS[+80]SK	A2BFF7;A2BFF8;O88487;Q3TPJ8	Dynein cytoplasmic 1 intermediate chain 2;Cytoplasmic dynein 1 intermediate chain 2;Cytoplasmic dynein 1 intermediate chain 2;Cytoplasmic dynein 1 intermediate chain 2	668407	777223	831688	831968	486412	1.1628	1.24428	1.2447	0.727719
_SSSVS[+80]PSASFR	Q3UY41;Q62441;Q80TG4	Uncharacterized protein;Transducin-like enhancer protein 4;MKIAA1261 protein (Fragment)	124407	106348	92740.1	105949	82330.3	0.854836	0.745454	0.85163	0.661779
_S[+80]ASSTSSGSNSNVLVPVSWK	A0A0J9YTT8;A0A0J9YVH0;E9Q8I9	Protein furry homolog (Fragment);Protein furry homolog (Fragment);Protein furry homolog	226981	150768	183002	198729	156940	0.664231	0.806244	0.875532	0.691425
_SLEETLHNVDLS[+80]SDDELPR	Q63918	Caveolae-associated protein 2	99517.1	62317.3	73471.5	34795.9	38648.7	0.626197	0.73828	0.349647	0.388363
_IGS[+80]TEVEKPPGLLFQQPDLDSALQVAR	E9Q8T1	Transforming acidic coiled-coil-containing protein 2	441595	353680	419996	329445	372005	0.800914	0.95109	0.746035	0.842412
_TAS[+80]FSESRADEVAPAK	Q3TS02;Q3UEA1;Q3V117	ATP-citrate synthase;Uncharacterized protein (Fragment);ATP-citrate synthase	355445	940096	620089	321755	328025	2.64484	1.74454	0.905218	0.922858
_APAAQPPAAAAPSAVGS[+80]PAAAPR	B2RPU8;D3Z5B1;Q8CEW7;Q9D1L0	MCG130675;Zinc finger, BED type-containing 5 (Fragment);Uncharacterized protein;Coiled-coil-helix-coiled-coil-helix domain-containing protein 2	895709	538006	743956	594425	521816	0.600649	0.830577	0.663637	0.582573
_RYPSSISSS[+80]PQK	A0A0G2JDV6;A0A0H2UH17;Q80X50;Q812D4;Q812D5;Q8BJ53	Ubiquitin associated protein 2-like, isoform CRA_g;Ubiquitin associated protein 2-like, isoform CRA_b;Ubiquitin-associated protein 2-like;Lingerer protein-2b;Lingerer protein-2a;Uncharacterized protein	235104	214895	287686	254187	175308	0.91404	1.22365	1.08117	0.74566
_SRSPVDSPVPASMFAPEPSS[+80]PGAAR	O08582	GTP-binding protein 1	104963	119667	68598	122495	90964.1	1.14009	0.653547	1.16703	0.866633
_GGS[+80]LGLGGGGGM[+16]GPR	O35393;Q543Q7	Ephrin-B3;Ephrin B3	90964.8	108807	94048.5	82233.1	31581.9	1.19615	1.0339	0.90401	0.347188
_LSGINEIPRPFSPPVT[+80]SNT[+80]SPPPTAPLAR	Q3TPU3;Q3UQN2	Uncharacterized protein;F-BAR domain only protein 2	86770.2	104277	108994	243140	109769	1.20176	1.25612	2.80211	1.26505
_GPPDFSS[+80]DEEREPTPVLGSGASVGR	Q3TNH0;Q3U955;Q3UR33;Q61029;Q61033	Uncharacterized protein;Uncharacterized protein;Uncharacterized protein;Lamina-associated polypeptide 2, isoforms beta/delta/epsilon/gamma;Lamina-associated polypeptide 2, isoforms alpha/zeta	64072.1	68846.9	63998.2	59102.3	35579	1.07452	0.998847	0.922435	0.555297
_S[+80]FSKEVEER	E9PVC5;E9PVC6;E9Q9E1;Q6NZJ6	Eukaryotic translation initiation factor 4 gamma 1	299104	240220	297697	353017	340535	0.803131	0.995294	1.18025	1.13852
_TVGTNT[+80]PPSPGFGRR	A0A087WQS0;A0A1D5RM59;E9Q0S6	Tensin 1	138498	127133	196143	209282	189190	0.917944	1.41622	1.51108	1.36602
_DALLGSNPNKPS[+80]PPSSPSSR	Q62234	Myomesin-1	196448	232086	280974	241592	148113	1.18141	1.43027	1.2298	0.753955
_AGLAAPES[+80]PVRK	A0A0A6YXG1;E9PWX8;E9QPR4;Q811L6	Microtubule-associated serine/threonine-protein kinase 4 (Fragment);Microtubule-associated serine/threonine-protein kinase 4;Microtubule-associated serine/threonine-protein kinase 4;Microtubule-associated serine/threonine-protein kinase 4	70830	60572.6	48493.5	32178.5	48992.9	0.855183	0.684647	0.454307	0.691697
_QIPS[+80]AEDLETDGGGVGPMANDGLEHR	E9PXW1;E9PXW8;E9PZG4;Q6KAT4;Q8C2B3	Histone deacetylase;Histone deacetylase;Histone deacetylase 7;MFLJ00062 protein (Fragment);Histone deacetylase 7	10272.8	19707.6	10867.5	21333.9	9191.77	1.91843	1.05789	2.07675	0.894772
_NVAEALGHS[+80]PK	Q8R3Y8	Interferon regulatory factor 2-binding protein 1	32687.6	47930.3	60191.9	21395.5	20789	1.46631	1.84143	0.654545	0.635991
_QFPAPPASATLGVPVS[+80]PLPATEGLK	P70670	Nascent polypeptide-associated complex subunit alpha, muscle-specific form	681496	488647	610828	385744	557130	0.717022	0.896305	0.566025	0.81751
_AAVAS[+80]LLQSVQVPEFTPK	A0A1S6GWH5;B9EHN0;Q02053	Uncharacterized protein;Ubiquitin-activating enzyme E1, Chr X;Ubiquitin-like modifier-activating enzyme 1	256446	158381	317708	341700	195672	0.617602	1.23889	1.33245	0.763014
_LHQLAMQQSHFPMTHGNTGFS[+80]GIESSSPEVK	B2M1R7;Q3TF69;Q61990	Poly(RC) binding protein 2;Uncharacterized protein;Poly(rC)-binding protein 2	32759.8	78252.7	91409.6	122667	32198.7	2.38868	2.7903	3.74443	0.982872
_EPHTEASFPLQESES[+80]PK	C0LQ87;C0LQ88;C0LQ89;Q9EPM5	Syncoilin isoform 2;Syncoilin isoform 3;Syncoilin;Syncoilin	332825	240713	294968	154981	116152	0.723244	0.886256	0.465654	0.348989
_AAFDDAIAELDTLSEES[+80]YK	P62259;Q5SS40	14-3-3 protein epsilon;Tyrosine 3-monooxygenase/tryptophan 5-monooxygenase activation protein, epsilon polypeptide, isoform CRA_c	269713	187906	205686	175027	132283	0.696688	0.762608	0.648936	0.490457
_STST[+80]PNVHMVSTTLHVDSR	F6TUC4;Q99N57	RAF proto-oncogene serine/threonine-protein kinase (Fragment);RAF proto-oncogene serine/threonine-protein kinase	245002	249868	210985	240865	166848	1.01986	0.861157	0.983114	0.681007
_KLS[+80]SIGIQVDC[+57]IQPVPK	B1AZP2;B7ZNS2;Q3UCF7	Disks large-associated protein 4;Disks large-associated protein 4;Uncharacterized protein (Fragment)	100047	70442.1	80815.3	98701.5	57909.3	0.704092	0.807775	0.986554	0.578822
_LAS[+80]NSPALPQAFAR	Q3THC1	Proteasome (Prosome, macropain) 26S subunit, non-ATPase, 9	909903	722996	624592	991167	577744	0.794586	0.686438	1.08931	0.634951
_SDS[+80]ELEVKPSESLLR	E9PWN0;Q3UWC4;Q99PI5	Phosphatidate phosphatase LPIN2;Uncharacterized protein;Phosphatidate phosphatase LPIN2	42749.9	44302.9	42815.5	47450.2	67649.1	1.03633	1.00153	1.10995	1.58244
_VMLPNSPEALGQATPGT[+80]SSGPGASSGPGGDHSELIVR	D3YZT9;Q91VK2	Elongation factor 1-delta (Fragment);Eef1d protein	23025	25959.4	28163.9	20606.1	22348.4	1.12745	1.22319	0.894947	0.970616
_GGYS[+80]PQEGGDPPTPEPLKVTFKPQVR	A2AMM0	Caveolae-associated protein 4	1.33227e+06	1.00751e+06	1.01953e+06	1.2459e+06	1.26368e+06	0.756235	0.76526	0.935173	0.948521
_NVIIWGNHSST[+80]QYPDVNHAK	P14152	Malate dehydrogenase, cytoplasmic	1.18469e+06	1.39483e+06	1.89849e+06	1.56536e+06	1.55703e+06	1.17738	1.60253	1.32133	1.31429
_SIS[+80]LEAVGSAGC[+57]EMLPC[+57]PIPQVGK	A0A0G2JFH2	Microtubule-associated protein (Fragment)	179452	131993	160627	151540	126871	0.735531	0.895097	0.844459	0.706988
_RT[+80]ASAGTVSDAEAR	F2Z3U3;F2Z3X7;F2Z4B7;G5E867	Ras association (RalGDS/AF-6) and pleckstrin homology domains 1;Ras association (RalGDS/AF-6) and pleckstrin homology domains 1 (Fragment);Ras association (RalGDS/AF-6) and pleckstrin homology domains 1;MCG116540, isoform CRA_b	67874	100822	85394.6	102622	140129	1.48542	1.25813	1.51195	2.06454
_S[+80]LPDRTPFHTSLHSGTSK	Q3UEW2;Q9WV69	Uncharacterized protein;Dematin	77931.7	63853.9	52450.5	117831	78762.1	0.819358	0.673032	1.51198	1.01066
_S[+80]ESNSSITATQPTLAK	Q91ZU6;S4R1P5	Dystonin	181940	157548	98715.6	43018.3	210491	0.865934	0.542574	0.236443	1.15693
_SEDRPS[+80]SPQVSVAAVETK	A2AU90;P70399;Q3UG49;Q8BLA0	Transformation-related protein 53-binding protein 1 (Fragment);TP53-binding protein 1;Uncharacterized protein (Fragment);Uncharacterized protein (Fragment)	228090	266913	343298	286351	240102	1.17021	1.5051	1.25543	1.05266
_SLSLDPGQS[+80]LEPHPEGPQR	P52734;Q3UG32	FYVE, RhoGEF and PH domain-containing protein 1;Uncharacterized protein	141562	143467	148645	110749	128072	1.01346	1.05004	0.782337	0.904708
_ADDDIIQKPAETS[+80]PPPVAPKPMTLR	B1AZ14;B1AZ15;Q3UMF0	Cordon-bleu protein-like 1	87600.5	92284.2	90104.7	120151	77532.2	1.05347	1.02859	1.37158	0.885065
_DPQLS[+80]PEQHPSSLSER	B1AZ14;B1AZ15;Q3UMF0	Cordon-bleu protein-like 1	65485	72084.9	90567.6	61624.5	61189.7	1.10078	1.38303	0.941046	0.934408
_KQS[+80]VSGTPEENAASAKPK	E9Q9K8;Q2VEB3;Q2VEB4;Q3UHI8;Q3UHR2	A kinase (PRKA) anchor protein 6;A-kinase anchoring protein beta;A-kinase anchoring protein alpha;Uncharacterized protein;Uncharacterized protein	445069	375427	417988	482335	481207	0.843525	0.939152	1.08373	1.0812
_EEKPEVQS[+80]PVKAEWPSETPVLC[+57]QQC[+57]GGRPGVTFTSAK	Q6ZPJ3	(E3-independent) E2 ubiquitin-conjugating enzyme UBE2O	35690.5	53373.8	58431.5	192785	70833	1.49546	1.63717	5.40158	1.98464
_ET[+80]PTTPSPEGVTAAPLEIPISSK	P70670	Nascent polypeptide-associated complex subunit alpha, muscle-specific form	1.83676e+06	1.428e+06	1.30152e+06	1.29064e+06	1.07063e+06	0.777455	0.708595	0.702672	0.582891
_YHGHS[+80]MSDPGVSYR	P35486;Q3UFJ3	Pyruvate dehydrogenase E1 component subunit alpha, somatic form, mitochondrial;Pyruvate dehydrogenase E1 component subunit alpha	2.25719e+08	1.46008e+08	8.9147e+07	1.5597e+08	6.85932e+07	0.646859	0.394947	0.690992	0.303887
_AVQHLQTISNLSENQAS[+80]EEEDELGELR	Q60829;Q9ERU0	Protein phosphatase 1 regulatory subunit 1B;Neuronal phosphoprotein DARPP-32 (Fragment)	70463.7	87717.5	86396	68266.5	75677.6	1.24486	1.22611	0.968818	1.07399
_MNS[+80]EEPASMILPVESK	Q70KF4	Cardiomyopathy-associated protein 5	259391	216454	413805	407766	179006	0.834469	1.59529	1.57201	0.690102
_ISDPLT[+80]SSPGR	P97310;Q3UJN1;Q3UK39	DNA replication licensing factor MCM2;DNA helicase;DNA helicase	215094	289643	178091	221836	201124	1.34659	0.827968	1.03134	0.935052
_T[+80]SDSHEDAGTLDFSSLLKK	A9JR55	Mybpc3 protein	79717	76713.3	112016	134549	85406	0.96232	1.40517	1.68783	1.07137
_IGS[+80]LDNITHVPGGGNK	A0A0A0MQC7;A2A5Y6;P10637	Microtubule-associated protein;Microtubule-associated protein;Microtubule-associated protein tau	150691	135440	127520	133303	132991	0.898796	0.846237	0.88461	0.882541
_ATSRPINLGPSSPNT[+80]EIHWTPYR	Q8K0M3;Q9R1Z8	Sorbs3 protein;Vinexin	53971.4	71194.8	61873.1	59354.3	48753	1.31912	1.14641	1.09974	0.903312
_TVS[+80]PSTIR	A0A0R4J0M9;Q80T83;Q8CDG3	Deubiquitinating protein VCIP135;MKIAA1850 protein (Fragment);Deubiquitinating protein VCIP135	512806	497942	538311	615945	357012	0.971014	1.04974	1.20113	0.696194
_HLQPTPEPQSPT[+80]EPPAWGSSIVK	A6H8H2	DENN domain-containing protein 4C	295028	318266	378751	285200	325488	1.07876	1.28378	0.966686	1.10324
_KPASVSPTTPTSPTEGEAS[+80]	Q3TWG5;Q8R1Q8	Dynein cytoplasmic 1 light intermediate chain 1;Cytoplasmic dynein 1 light intermediate chain 1	1.04176e+06	864227	582822	432504	920555	0.829586	0.559461	0.415168	0.883655
_RPIPISTTAPPIQS[+80]PLPVIPHQK	Q9JKS4	LIM domain-binding protein 3	2.25561e+06	1.16268e+06	1.83735e+06	1.25217e+06	891721	0.51546	0.81457	0.555137	0.395335
_ALEQS[+80]HSLPLPTPSSTSPTK	D3YUF3;D3YUF4;E9PXE1;E9PXE2;E9PY12;E9PY13;E9Q863;E9QPM7;F6VR53;F6WPM5;F6ZFQ8;F7BZ65;G3UX72;G3UXP9;Q003U3;Q3UHQ9;Q64096;Q6PDM6;Q80U26	Guanine nucleotide exchange factor DBS (Fragment);Guanine nucleotide exchange factor DBS;Guanine nucleotide exchange factor DBS;Guanine nucleotide exchange factor DBS;Guanine nucleotide exchange factor DBS;Guanine nucleotide exchange factor DBS;Guanine nucleotide exchange factor DBS;Guanine nucleotide exchange factor DBS;Guanine nucleotide exchange factor DBS (Fragment);Guanine nucleotide exchang…	117041	90561.3	97657.9	117292	56709.5	0.773758	0.834392	1.00215	0.484527
_ATWGDGGDNS[+80]PSNVVSK	A2AKH4;B0R030;O09044;Q9D3L3	Synaptosomal-associated protein;Synaptosomal-associated protein (Fragment);Synaptosomal-associated protein 23;Synaptosomal-associated protein	276393	254993	405875	397228	303637	0.922575	1.46847	1.43718	1.09857
_RSS[+80]LMEPDPAEPPSTTVEAANGAEQAR	D3YVS1;Q9D7A0	Smoothelin;Uncharacterized protein	68270.8	89104.6	100944	99394.5	42600	1.30516	1.47858	1.45589	0.623986
_[+42]MENSPDS[+80]PQPLELGVAAGRVSPPEGR	A0A1L1STF0;Q6PDI6	Ubiquitin carboxyl-terminal hydrolase MINDY-2	267675	459172	371819	468668	311834	1.71541	1.38907	1.75088	1.16497
_RASGAPEAEGPLSC[+57]QS[+80]PVPISPLPTPSPR	Q5SVJ0;Q8K4W5;Q9WVJ1	Calcium/calmodulin-dependent protein kinase II, beta, isoform CRA_b;Calmodulin-dependent protein kinase II beta M isoform insert (Fragment);Calmodulin-dependent protein kinase II beta M isoform (Fragment)	49915.9	33509	41267.6	64703.6	52076.3	0.671308	0.826742	1.29625	1.04328
_SDSVLPASHGHLPQAGS[+80]LER	F7AMS7;G3X9G2;Q5SXG1;Q5SXG3;Q7TT13;Q9JM52	Misshapen-like kinase 1 (Fragment);Misshapen-like kinase 1;Misshapen-like kinase 1;Misshapen-like kinase 1;Mink1 protein;Misshapen-like kinase 1	147013	148007	125381	100790	119055	1.00677	0.852857	0.685586	0.809827
_GPARPSLPGAPPDEVYLS[+80]DSPAEPAPVK	B2RQK7;Q8BWB1	Synaptopodin 2-like protein	80664.5	63089.5	139503	121588	70267.7	0.782121	1.72942	1.50732	0.87111
_VLAPC[+57]SPS[+80]EER	B2RXC2;Q8BKB2	Kinase;Kinase (Fragment)	124595	135211	126076	172714	132701	1.08521	1.01189	1.38621	1.06506
_SVPTVDS[+80]GNEDDDSSFK	Q05D44	Eukaryotic translation initiation factor 5B	91251.5	73710.5	100530	50892.7	67733.2	0.807773	1.10168	0.557719	0.74227
_AVEYLLTGIPGSPEPEHGS[+80]VQESQAPEQPATEAGENPLEFLR	Q8BRA9;Q8CAP3	Uncharacterized protein;Rad23a protein	1.04505e+06	678458	624476	1.02768e+06	743489	0.649209	0.597555	0.983377	0.711437
_GKGGVTGS[+80]PEASISGSK	E9Q616	AHNAK nucleoprotein (desmoyokin)	283594	234690	174603	132784	279564	0.827559	0.61568	0.468219	0.985792
_T[+80]TPSPKTPPGSGEPPK	A0A0A0MQC7;A2A5Y6;P10637	Microtubule-associated protein;Microtubule-associated protein;Microtubule-associated protein tau	308076	190598	198103	193523	335440	0.61867	0.643033	0.628166	1.08882
_RIS[+80]IVESC[+57]FGAAGQPLTIPGR	Q91WB4	Pleckstrin homology domain-containing family F member 2	336544	329798	328619	346840	245489	0.979955	0.976452	1.03059	0.729441
_RLQS[+80]IGTENTEENR	A6ZI44;P05064;Q5FWB7	Fructose-bisphosphate aldolase;Fructose-bisphosphate aldolase A;Fructose-bisphosphate aldolase	37677.3	26590.8	59615.9	38031.7	28887.7	0.705751	1.58228	1.00941	0.766713
_GNNSAVGSNADLT[+80]IEEDEEEEPVALQQAQQVR	Q63918	Caveolae-associated protein 2	627746	636572	714477	452779	495805	1.01406	1.13816	0.721278	0.789818
_MADTGS[+80]PGMQR	Q60575	Kinesin-like protein KIF1B	112806	134037	186301	173270	114393	1.1882	1.65151	1.53599	1.01406
_RS[+80]DSAPPSPVSATVPEEEPPAPR	Q9ET78	Junctophilin-2	421709	325524	496606	346758	299302	0.771916	1.1776	0.822268	0.709737
_HSGSLDSAAT[+80]QMSSPQLTRPK	Q149B8	PGC-1 and ERR-induced regulator in muscle protein 1	8563.76	9647.23	53062	20315.5	18717.1	1.12652	6.1961	2.37226	2.18561
_S[+80]SEDLAGPLPSSVPSSTTSSKPK	Q69ZM3;Q91ZM2	MKIAA1299 protein (Fragment);SH2B adapter protein 1	543468	390662	538579	442852	246646	0.718831	0.991004	0.814863	0.453837
_VSPS[+80]IQPQPQSQPTSLSR	A0A087WQS0;A0A1D5RM59;E9Q0S6	Tensin 1	172103	166447	313522	184707	112182	0.967136	1.82172	1.07324	0.651834
_IYHLPDAES[+80]DEDEDFKEQTR	E9Q3V6;P42208	Septin-2	8.1368e+06	8.56247e+06	7.1067e+06	8.59686e+06	9.26713e+06	1.05231	0.873403	1.05654	1.13892
_GQGSEPAAITGGQVGPETPEPPPS[+80]PPETR	E9QP49;Q99MS7	EH domain-binding protein 1-like protein 1	1.03113e+06	1.10026e+06	932895	1.10303e+06	821459	1.06704	0.904729	1.06973	0.796657
_AKVET[+80]PPLSASPPQQRPPGPGT[+80]GDSAQTLPSLR	Q3TCX6;Q3U1U6;Q3U4M0;Q8BV82;Q9EQN3	Uncharacterized protein;TSC22 domain family protein 4;Uncharacterized protein;Uncharacterized protein;TSC22 domain family protein 4	428266	591783	554579	618977	478892	1.38181	1.29494	1.44531	1.11821
_S[+80]TELVLSPDMPR	B2RX00;Q8CHH8	RB1-inducible coiled-coil 1;MKIAA0203 protein (Fragment)	341414	266221	385979	414320	214554	0.77976	1.13053	1.21354	0.628427
_RHDS[+80]LPDPGTASR	P59672;Q3UHP6	Ankyrin repeat and SAM domain-containing protein 1A;Ankyrin repeat and SAM domain containing 1	3.50985e+06	3.27219e+06	2.76128e+06	2.27756e+06	2.55839e+06	0.932287	0.786724	0.648907	0.728917
_SET[+80]SSNPSSPEIC[+57]PNK	A0A171EBK8;Q5SVL6	Rap1 GTPase-activating protein 2	223223	186219	142424	166162	183936	0.834231	0.638037	0.744379	0.824001
_AEKGEKT[+80]PPDTELHQEPVPADLVLK	A0A140T8V9;Q8VDC1	FYVE and coiled-coil domain-containing protein 1 (Fragment);FYVE and coiled-coil domain-containing protein 1	154609	165517	104043	169581	132395	1.07055	0.672941	1.09684	0.856321
_TVGT[+80]NT[+80]PPSPGFGR	A0A087WQS0;A0A1D5RM59;E9Q0S6	Tensin 1	1.29641e+06	1.25736e+06	1.93447e+06	1.51027e+06	1.03362e+06	0.969878	1.49217	1.16496	0.797296
_SRS[+80]TTELNDPLIEK	A0T1J8;B7ZN52;E9PYF4;E9PYI7;F6TFN2;F6VG99;Q6ZQ32	LIM domain only 7;Lmo7 protein;LIM domain only 7;LIM domain only 7;LIM domain only 7 (Fragment);LIM domain only 7 (Fragment);MKIAA0858 protein (Fragment)	146079	189396	269068	324728	146982	1.29653	1.84194	2.22297	1.00618
_S[+80]GSPSDNSGAEEMEVSLAKPK	D3YXX3;D3Z783;P31750;Q8BS26	RAC-alpha serine/threonine-protein kinase (Fragment);RAC-alpha serine/threonine-protein kinase;RAC-alpha serine/threonine-protein kinase;Uncharacterized protein	256269	352424	399517	394052	232846	1.37521	1.55898	1.53765	0.9086
_SSGS[+80]LSPGLETEDPLEAR	B9EKJ7;P58871	Tankyrase 1 binding protein 1;182 kDa tankyrase-1-binding protein	194313	233729	153679	170169	159779	1.20284	0.790881	0.875748	0.822275
_RSNS[+80]APLIHGLSDSSPVFQAEAPSAR	Q9DB52	Protein FAM122A	29242.6	50485.7	42575.3	57984	40794.9	1.72644	1.45593	1.98286	1.39505
_STVSET[+80]FMSKPSIAK	A0A087WNM1;A0A087WS59;A0A087WSQ1;Q91Z67	SLIT-ROBO Rho GTPase-activating protein 2;SLIT-ROBO Rho GTPase-activating protein 2 (Fragment);SLIT-ROBO Rho GTPase-activating protein 2 (Fragment);SLIT-ROBO Rho GTPase-activating protein 2	47799.6	41889.9	46845	39816.5	17711.2	0.876363	0.980028	0.832988	0.37053
_RSSFS[+80]EGQTAPVASGTK	D3Z7B1;Q80U62	Run domain Beclin-1-interacting and cysteine-rich domain-containing protein	64068	51394	68060.3	63894.6	53041.9	0.80218	1.06231	0.997293	0.8279
_KPLS[+80]VS[+80]PS[+80]TDGLRSPSPPPR	A0A1L7NR37;D3Z080	Arg/Abl-binding protein 2;Sorbin and SH3 domain-containing protein 2	561179	914189	1.0454e+06	1.16013e+06	893309	1.62905	1.86286	2.0673	1.59184
_KADAGGLGIS[+80]IK	A2AKD7;Q3UVD6;Q61234	Alpha-1-syntrophin;Uncharacterized protein;Alpha-1-syntrophin	311076	200011	271832	287944	127246	0.642965	0.873844	0.92564	0.409051
_DLS[+80]SSPPGPYGQEMYVFR	Q6PAM0	5'-AMP-activated protein kinase subunit beta-2	3.3988e+06	1.8171e+06	1.63358e+06	2.16656e+06	1.97923e+06	0.53463	0.480634	0.637449	0.582333
_KAVGSMPT[+80]AGSAGSVPENLNLFPEPGSK	Q7TN29	Stromal membrane-associated protein 2	208104	227940	214696	259894	190850	1.09532	1.03168	1.24886	0.917087
_TASES[+80]ISNLSEAGSVK	D3Z2Z1;D3Z3M7;F8WIA1;Q922J3	CAP-Gly domain-containing linker protein 1	619776	657869	674546	480783	611057	1.06146	1.08837	0.775737	0.985932
_LGEESKEPLS[+80]DEDEEDNDDVEPISEFR	Q923F1	Chloride channel, nucleotide-sensitive, 1A	626941	712267	571165	671310	498798	1.1361	0.911035	1.07077	0.795605
_LLAVDSGAAPSDDKGSSAVTNELC[+57]S[+80]PPGSSNVAGTSLSPK	P70670	Nascent polypeptide-associated complex subunit alpha, muscle-specific form	222839	243889	239184	208932	183651	1.09446	1.07335	0.937592	0.82414
_LFS[+80]SSSSPPPAK	E9Q6B6;E9Q6E0;J3QNR6;K3W4S4;Q3UHB5;Q6NV54;Q6P1F1;Q8CHB5;Q9ESN9	C-Jun-amino-terminal kinase-interacting protein 3;C-Jun-amino-terminal kinase-interacting protein 3;C-Jun-amino-terminal kinase-interacting protein 3;C-Jun-amino-terminal kinase-interacting protein 3;Mitogen-activated protein kinase 8 interacting protein 3, isoform CRA_a;Mitogen-activated protein kinase 8 interacting protein 3;Mapk8ip3 protein;MKIAA1066 protein (Fragment);C-Jun-amino-terminal kin…	635025	488711	372461	457703	317745	0.769593	0.586529	0.720764	0.500365
_SPT[+80]MEQAVQTASAHLPAPAPVGR	A0A0U1RP90;Q8K2F8	Protein LSM14 homolog A (Fragment);Protein LSM14 homolog A	554403	666860	766313	487552	370246	1.20284	1.38223	0.879417	0.667829
_NLHQS[+80]GFSLSGTQVDEGVR	E9PWE8	Dihydropyrimidinase-related protein 3	50873	132949	153962	153791	96003.1	2.61334	3.02639	3.02303	1.88711
_VSSAPIPC[+57]PSPS[+80]PAPSAVPSPPK	A6H663;Q9JLV1	BCL2-associated athanogene 3;BAG family molecular chaperone regulator 3	4.06765e+06	3.92576e+06	4.91352e+06	5.63302e+06	3.36233e+06	0.965118	1.20795	1.38483	0.826602
_SS[+80]PFKVS[+80]PLSFGR	Q63918	Caveolae-associated protein 2	4.59579e+06	2.97675e+06	3.71001e+06	2.18811e+06	2.30317e+06	0.647713	0.807264	0.476111	0.501149
_RGSGSVDET[+80]LFALPAASEPVIPSSAEK	Q99P72	Reticulon-4	1.47682e+06	1.20444e+06	1.83157e+06	1.79976e+06	1.01265e+06	0.815564	1.24022	1.21868	0.685698
_VITAFNDGLNHLDSLKGT[+80]FASLSELHC[+57]DK	A8DUK0;P02088	Beta-globin;Hemoglobin subunit beta-1	258504	245154	89626.9	88230	234686	0.948357	0.346714	0.34131	0.907863
_S[+80]IEEAMNEIR	Q7TNE3	Sperm-associated antigen 7	158268	124434	127149	67949.9	167245	0.786226	0.80338	0.429335	1.05672
_SGAVQGAGLLGPGS[+80]PAR	Q8CI08	SLAIN motif-containing protein 2	36215.1	64881.1	61047.7	28679.3	35264.1	1.79155	1.6857	0.791914	0.973739
_LISAVQS[+80]PK	P70670	Nascent polypeptide-associated complex subunit alpha, muscle-specific form	388627	270318	228259	180608	239849	0.695572	0.587347	0.464733	0.617171
_ETPTT[+80]PSPEGVT[+80]AAPLEIPISSK	P70670	Nascent polypeptide-associated complex subunit alpha, muscle-specific form	2.26866e+06	2.30168e+06	1.76838e+06	1.37593e+06	1.48602e+06	1.01455	0.779479	0.606492	0.655021
_MEDPGS[+80]VLSTAC[+57]GTPGYVAPEVLAQKPYSK	Q3TDH8;Q3UY68;Q91YS8	Uncharacterized protein;Calcium/calmodulin-dependent protein kinase I;Calcium/calmodulin-dependent protein kinase type 1	54255.3	51982.1	63139.4	137106	44773.4	0.958102	1.16375	2.52705	0.825235
_KLEKGQS[+80]IDDMIPAQK	A2RTA0;P07310;Q9D6U7	Creatine kinase, muscle;Creatine kinase M-type;Uncharacterized protein	101651	222746	139688	307160	180855	2.19128	1.37419	3.0217	1.77917
_S[+80]PGPPALK	Q8R3Y8	Interferon regulatory factor 2-binding protein 1	121691	141420	107994	96698	63159.2	1.16212	0.887443	0.794619	0.519013
_QT[+80]SIETDRVTK	D3YWB4;D3Z2L2;Q9JM13	Rab5 GDP/GTP exchange factor (Fragment);Rab5 GDP/GTP exchange factor (Fragment);Rab5 GDP/GTP exchange factor	66605.8	83576.2	97692.9	109972	106791	1.25479	1.46673	1.65108	1.60334
_TSAAS[+80]PPVVPSAEQPRPIVEEELSKK	D3Z3A0;Q9DCL8	MCG126099, isoform CRA_b;Protein phosphatase inhibitor 2	136274	130034	124364	132402	89202.5	0.95421	0.9126	0.97158	0.65458
_RPS[+80]VTQGTGLSTQPEC[+57]GPK	Q69ZF3	Non-lysosomal glucosylceramidase	209704	180430	287744	233159	211032	0.860403	1.37214	1.11185	1.00633
_TAS[+80]EINFDKLQFEPPLRK	E9PX30;E9Q1T3;Q05BG3;Q8BPM2	Mitogen-activated protein kinase kinase kinase kinase;Mitogen-activated protein kinase kinase kinase kinase;Mitogen-activated protein kinase kinase kinase kinase;Mitogen-activated protein kinase kinase kinase kinase 5	204122	213796	170214	232451	232749	1.04739	0.833883	1.13878	1.14024
_LIDSSGSASVLTHS[+80]SSGNSLK	A0A0A6YXH3;A0A1S6GWJ0;A2A8Z1;E9PXZ2;E9Q6C1;F6UHR6;Q5FWX7;Q8R0G3	Oxysterol-binding protein;Oxysterol-binding protein;Oxysterol-binding protein-related protein 9;Oxysterol-binding protein;Oxysterol-binding protein;Oxysterol-binding protein;Oxysterol-binding protein;Oxysterol-binding protein	127477	129446	155777	129584	106843	1.01545	1.222	1.01653	0.838136
_VDNARVS[+80]PEVGSADVASIAQK	A0A0N4SUJ0;Q6PGL7	WASH complex subunit 2 (Fragment);WASH complex subunit 2	40778.9	56482.9	64523.4	78660.1	48432.4	1.3851	1.58227	1.92894	1.18768
_LHKT[+80]EDGGWEWSDDEFDEESEEGR	F7AVI9;Q6P9R2;Q6ZPX7	Serine/threonine-protein kinase OSR1 (Fragment);Serine/threonine-protein kinase OSR1;MKIAA1101 protein (Fragment)	316048	396532	393799	414648	402210	1.25466	1.24601	1.31198	1.27262
_ASS[+80]ASGQSSPGKDAAPESSALHTTSSPTSQGR	Q76LL6	FH1/FH2 domain-containing protein 3	35731.6	34630.6	61321.8	42178.1	42386.1	0.969189	1.71618	1.18042	1.18624
_AKPS[+80]PEHAPTISAPDASGPQK	Q3TDI5;Q8VCI5	Peroxisome biogenesis factor 19, isoform CRA_e;Peroxisomal biogenesis factor 19	45369.7	45724	30000.1	40635.4	28825	1.00781	0.661237	0.89565	0.635336
_SAT[+80]PPPAEPASLPQEPPK	Q3U931;Q542W3	Uncharacterized protein;GTPase activating protein (SH3 domain) binding protein 2	1.90074e+06	1.68768e+06	2.57576e+06	1.82454e+06	1.26382e+06	0.887907	1.35514	0.959914	0.66491
_SIS[+80]APVIFDR	Q3U5L3;Q91VZ1;Q9CWK8	Uncharacterized protein;Snx2 protein;Sorting nexin-2	145153	125562	107720	92997.7	49378.4	0.865032	0.742112	0.640686	0.340181
_NLS[+80]LTSSAPPLPSPGR	Q3THY1;Q8K1I7	Uncharacterized protein;WAS/WASL-interacting protein family member 1	333744	592414	250035	331682	479945	1.77506	0.749181	0.993821	1.43806
_EFTGS[+80]PPPSATK	A0A286YDB3;Q3U325;Q4KMV6;Q571D8;Q80XQ2	TBC1 domain family member 5;Uncharacterized protein;Tbc1d5 protein;MKIAA0210 protein (Fragment);TBC1 domain family member 5	107722	97000.7	107589	95913.2	75280.2	0.900472	0.998764	0.890377	0.698837
_AKVETPPLSAS[+80]PPQQRPPGPGTGDSAQTLPSLR	Q3TCX6;Q3U1U6;Q3U4M0;Q8BV82;Q9EQN3	Uncharacterized protein;TSC22 domain family protein 4;Uncharacterized protein;Uncharacterized protein;TSC22 domain family protein 4	943866	865987	706125	679120	624723	0.917489	0.74812	0.719509	0.661876
_RS[+80]SDTC[+57]GSPALPSK	B1AYC9;Q8R5A3	Amyloid beta (A4) protein-binding, family B, member 1 interacting protein;Amyloid beta A4 precursor protein-binding family B member 1-interacting protein	272082	526905	334097	392719	285791	1.93657	1.22793	1.44339	1.05039
_SSS[+80]SSQESLNRPFSSK	A2RRR3;B9EJA4;E9Q8N5;F7DCH5;Q08EB5;Q08EB6;Q8BRT1	Clasp2 protein;Clasp2 protein;CLIP-associating protein 2;CLIP-associating protein 2;CLIP-associating protein 2;CLIP-associating protein 2;CLIP-associating protein 2	53681.3	47882.2	56010.5	37278.2	42673	0.891971	1.04339	0.694435	0.794932
_LLTRT[+80]PDIAQR	A2AQL0;G1JLS7;Q3V256;Q9Z1W9	Serine/threonine kinase 39, STE20/SPS1 homolog (Yeast);Kidney-specific SPAK;Uncharacterized protein;STE20/SPS1-related proline-alanine-rich protein kinase	139515	156970	162280	232997	237972	1.12511	1.16317	1.67005	1.70571
_ES[+80]ALSRASDESLR	Q80UP8	Sodium-dependent phosphate transporter 2	20610.2	25013.7	39984.2	46044.1	32294.6	1.21365	1.94002	2.23404	1.56692
_SNTTSPQPQTDTFS[+80]LADVPSVTPVLSPLSSSK	V9GXA0	Muscular LMNA-interacting protein	110825	66731.8	121734	122859	84418.8	0.602135	1.09843	1.10859	0.761729
_IALALNKVDGPDVALKDSDQVAQS[+80]DGEESPAAEEQLLGER	Q3UPL0	Protein transport protein Sec31A	14378.4	55881.8	91652.6	148507	146193	3.88651	6.37431	10.3285	10.1675
_EAENTANQAGNES[+80]PVQELR	Q6NVE8	WD repeat-containing protein 44	44154.8	62602.5	56201.2	59540.6	73388.7	1.4178	1.27282	1.34845	1.66208
_VMLGET[+80]NPADS[+80]KPGTIR	B0LAA8;E9PZF0;Q01768;Q5NC82	Nucleoside diphosphate kinase (Fragment);Nucleoside diphosphate kinase;Nucleoside diphosphate kinase B;Nucleoside diphosphate kinase	123951	187395	172399	254507	96786.6	1.51184	1.39087	2.05329	0.780845
_VAMYKEPS[+80]LHDLTEFSR	B1AU20;P70377	Fibroblast growth factor;Fibroblast growth factor 13	115135	86979.7	125160	122766	63509.8	0.75546	1.08708	1.06628	0.551613
_RLS[+80]EEAC[+57]PGVLSVAPTVTQPPGREEQR	O08715	A-kinase anchor protein 1, mitochondrial	492146	450598	460483	589697	426350	0.915577	0.935663	1.19821	0.866308
_SIS[+80]NPPGSNLR	P83741	Serine/threonine-protein kinase WNK1	325429	294207	280745	314604	284645	0.904058	0.862692	0.966737	0.874677
_SHS[+80]SPSLNPDASPVTAK	A0A1D5RLK2;A0A1D5RMH7;E9PUC5;F6Z9E6;Q2PFD7	PH and SEC7 domain-containing protein 3	66403.4	62048.5	47020.5	25954.6	75558.2	0.934418	0.708103	0.390862	1.13787
_QIPSSPLQQPAS[+80]PNHPGDSPLPTEAR	A0A1B0GS91;E9Q3Z5;Q8K4L2;Q8K4L3	Supervillin;Supervillin;Archvillin;Supervillin	142012	107726	170592	198566	101749	0.758571	1.20125	1.39824	0.716479
_STS[+80]IDTGPTESPASLKR	E9Q0N0;E9Q3I4;E9Q3I5;E9Q3I8;E9Q3I9;Q9Z0R4	Intersectin-1	122274	111121	102223	97218	109015	0.908787	0.83601	0.79508	0.891564
_TTS[+80]GDDAC[+57]NLTSFRPATLTVANFFK	A2A9M4;A2A9M5;Q8R1A4	Dedicator of cytokinesis protein 7	48929.8	39016.5	43398.6	34365.8	28217.6	0.797399	0.886956	0.702349	0.576695
_IQPQLPDEDGNHS[+80]DKEDEQPQVVVLK	Q8K039	Uncharacterized protein KIAA1143 homolog	184859	255255	216493	187959	155009	1.38081	1.17112	1.01677	0.838521
_TVC[+57]STY[+80]LQSR	A2AQH3;A2RRJ7;Q3UST3;Q9ERH7	Homeodomain-interacting protein kinase 3;Homeodomain interacting protein kinase 3;Uncharacterized protein;Homeodomain-interacting protein kinase 3	49259.9	40988.9	67698.8	59331.5	30019.5	0.832094	1.37432	1.20446	0.60941
_SLPEESGEET[+80]DTVDPVTLYSYK	E0CX69;G3X977;Q3UEG7;Q61703;Q8K016	Inter-alpha-trypsin inhibitor heavy chain H2 (Fragment);Inter-alpha trypsin inhibitor, heavy chain 2;Inter-alpha-trypsin inhibitor heavy chain H2 (Fragment);Inter-alpha-trypsin inhibitor heavy chain H2;Inter-alpha trypsin inhibitor, heavy chain 2	181464	87447.3	55486.2	123603	93664.9	0.481899	0.305769	0.681144	0.516162
_IANDNSLNHEY[+80]LPILGLAEFR	P05201	Aspartate aminotransferase, cytoplasmic	102056	50201.4	59655.8	63759.6	61121.2	0.491902	0.584543	0.624754	0.598901
_KT[+80]SPASLDFPEPQK	A0A140T8S5;Q8K327	Chromosome alignment-maintaining phosphoprotein 1	58322.9	62827.4	71087.9	37834.4	48790.3	1.07724	1.21887	0.648707	0.836556
_TLSS[+80]SSMDLSR	D3YXZ3;Q91YS4	Kinesin light chain 2	97615.1	130445	90314.8	59518.6	53563.1	1.33632	0.925214	0.609728	0.548718
_APS[+80]SDEEC[+57]FFDLLSK	A2AIV3;F6SX81;Q6IR34;Q8R0E6	G-protein-signaling modulator 1;G-protein-signaling modulator 1 (Fragment);G-protein-signaling modulator 1;Gpsm1 protein (Fragment)	144150	105925	137564	111404	104890	0.734824	0.954316	0.772839	0.727644
_TSMGGT[+80]QQQFVEGVR	Q02248;Q3UZT7	Catenin beta-1;Uncharacterized protein	227980	211827	306225	307602	115788	0.929147	1.34321	1.34925	0.507886
_VGSLT[+80]PPSSPK	Q3UHJ0	AP2-associated protein kinase 1	581495	456014	212764	482048	276460	0.784208	0.365891	0.82898	0.475429
_HAFSPVASVES[+80]AS[+80]GETLHSPK	P29699;Q3TIU3;Q3UEK5;Q3UEK9	Alpha-2-HS-glycoprotein;Uncharacterized protein;Uncharacterized protein;Alpha-2-HS-glycoprotein, isoform CRA_a	1.38048e+06	5.10559e+06	1.05344e+07	5.6288e+06	2.97848e+06	3.69842	7.63099	4.07742	2.15757
_KLS[+80]SSESPAPDTGSSAASGEADTSRPGTQQK	E9Q0J5;Q9QXL2	Kinesin-like protein KIF21A	116393	127095	57747.2	67616.4	111425	1.09194	0.496138	0.580929	0.957314
_TSNTSLVTS[+80]FHK	B2RX00;Q8CHH8	RB1-inducible coiled-coil 1;MKIAA0203 protein (Fragment)	33446.6	23044.3	30758.5	34533.7	16988.2	0.688988	0.91963	1.0325	0.50792
_TEEVLSPDGSPSKS[+80]PSK	Q05DT0;Q3UNK1;Q8BJH2;Q9JLE2;Q9QYB5	Add3 protein (Fragment);Uncharacterized protein;Uncharacterized protein;Gamma adducin (Fragment);Gamma-adducin	541416	407251	306376	341710	372808	0.752196	0.565878	0.63114	0.68858
_KPGTGQLESSES[+80]TDLMSEK	Q70KF4	Cardiomyopathy-associated protein 5	62686.6	58528.9	127945	94797.9	46808.7	0.933674	2.04103	1.51225	0.74671
_SS[+80]PQLDPLR	A0A0U1RP90;Q8K2F8	Protein LSM14 homolog A (Fragment);Protein LSM14 homolog A	508125	511487	424942	364175	346316	1.00662	0.836293	0.716704	0.681557
_RPWPQHQC[+57]S[+80]APADLGYEGR	B2KGP3;Q80TL0	Protein phosphatase 1E (PP2C domain containing);Protein phosphatase 1E	348962	420702	439386	399916	318069	1.20558	1.25912	1.14601	0.911471
_NLSLTC[+57]FAGEEPSS[+80]PER	Q52KR3;Q8CA96	Protein prune homolog 2;Uncharacterized protein (Fragment)	48717.1	59621	70501.1	62424.6	59181.7	1.22382	1.44715	1.28137	1.2148
_EHALLAYT[+80]LGVK	P62631	Elongation factor 1-alpha 2	401669	247873	249793	200629	189222	0.617106	0.621888	0.499489	0.471089
_RLS[+80]LESEGANEGATAAPELSALEEAFR	Q3URG1;Q7TQD2	RIKEN cDNA 2900041A09, isoform CRA_a;Tubulin polymerization-promoting protein	930444	768924	679384	660695	479442	0.826406	0.730173	0.710086	0.515283
_IVADKDY[+80]SVTANSK	P16125	L-lactate dehydrogenase B chain	35149.8	24972.5	29916.1	26846	23018.8	0.710458	0.851104	0.763758	0.654876
_MSDS[+80]PTPC[+57]SGSSFEDTEALVNAATK	E9Q8T1	Transforming acidic coiled-coil-containing protein 2	269531	334162	327015	346030	286133	1.23979	1.21327	1.28382	1.0616
_S[+80]SSMSSIDLVSASDDVHR	Q9EQG9	Collagen type IV alpha-3-binding protein	141816	149408	163946	184682	138532	1.05354	1.15605	1.30227	0.976843
_ETT[+80]SDPSRTPEEEPLNLEGLVAHR	A0A087WQS0;A0A1D5RM59;E9Q0S6	Tensin 1	624191	663499	780111	705861	483584	1.06297	1.2498	1.13084	0.774737
_TATSASAS[+80]PTLR	Q80TZ3	Putative tyrosine-protein phosphatase auxilin	31702.1	25131.9	19853	25467.5	16810.7	0.792752	0.626236	0.803337	0.530272
_AGAEASEEVPQT[+80]SLSSARPGTPSDHQPQEATQFER	E9Q2M5;G3UWR2;G3UYG6;Q3TUA5;Q6Y7W8;Q8C585	GRB10-interacting GYF protein 2 (Fragment);GRB10-interacting GYF protein 2;GRB10-interacting GYF protein 2;Uncharacterized protein (Fragment);GRB10-interacting GYF protein 2;Uncharacterized protein (Fragment)	47778.2	53380.3	69921.5	72985.9	39262.6	1.11725	1.46346	1.5276	0.821768
_YNS[+80]LSILPAALGKPVR	B1AS14;Q9DB60	Prostamide/prostaglandin F synthase (Fragment);Prostamide/prostaglandin F synthase	153659	85082.6	55997.9	35410.9	93524.2	0.553711	0.36443	0.230452	0.608649
_KEEKPEVQS[+80]PVKAEWPSETPVLC[+57]QQC[+57]GGRPGVTFTSAK	Q6ZPJ3	(E3-independent) E2 ubiquitin-conjugating enzyme UBE2O	23013.9	63830	58704.7	257249	80046.2	2.77354	2.55083	11.178	3.47816
_S[+80]SSAEFSAAAAPGSALVR	A0A1W2P6K6;Q5DU37;Q811D4	Zinc finger FYVE domain-containing protein 26 (Fragment);Zinc finger FYVE domain-containing protein 26;Zfyve26 protein (Fragment)	123002	99053.6	94338.9	93578.2	78631.5	0.805299	0.766969	0.760785	0.639269
_VMIYQDEVKLPAKLSVS[+80]K	O54724	Caveolae-associated protein 1	1.55792e+06	1.26638e+06	1.33563e+06	935106	894497	0.812866	0.857314	0.600227	0.574161
_ANSTQEPSQQPASSGASPLSASEGPES[+80]PGSSRPAVAGLR	Q2Q7P0	ENH1	184040	269407	329776	420428	235327	1.46385	1.79188	2.28444	1.27868
_RQSS[+80]FPFNLNK	Q7TNL5;Q8K5D8;Q91V89;Q99PC9	Serine/threonine-protein phosphatase 2A 56 kDa regulatory subunit;Protein phosphatase 2a regulatory b56-delta subunit (Fragment);Serine/threonine-protein phosphatase 2A 56 kDa regulatory subunit;Serine/threonine-protein phosphatase 2A 56 kDa regulatory subunit	335312	363992	321702	354520	222162	1.08553	0.959411	1.05728	0.662553
_SVEDEMDS[+80]PGEEPFYTGQGR	B1AUB9;B1AUC0;F7CDR2;Q02780;Q3UTK6;Q69ZJ5;Q6DI81	Nuclear factor 1;Nuclear factor 1;Nuclear factor 1 A-type (Fragment);Nuclear factor 1 A-type;Nuclear factor 1;Nuclear factor 1 (Fragment);Nuclear factor 1	100478	143471	141417	123446	70731	1.42788	1.40744	1.22858	0.703944
_GRTWT[+80]LC[+57]GTPEYLAPEIILSK	P05132	cAMP-dependent protein kinase catalytic subunit alpha	428132	328124	342457	426870	359937	0.766409	0.799887	0.997054	0.840716
_SSS[+80]VGSSSSYPISSAGPR	E9Q3W4;Q6S385;Q6S387;Q6S388;Q6S390;Q6S392;Q6S393;Q9QXS1	Plectin;Plectin 10;Plectin 8;Plectin 7;Plectin 4;Plectin 3;Plectin 2;Plectin	64767.4	57454.7	65592.2	88128.2	46100.4	0.887092	1.01273	1.36069	0.711784
_ESQS[+80]PDSAWR	B7ZWM6;B9EKP8;Q3UTJ2	Sorbin and SH3 domain-containing protein 2	68910.1	97097.7	118351	116543	110090	1.40905	1.71747	1.69124	1.59759
_LALEARPLLSQEDS[+80]EEEENELEALSR	Q9EQW7	Kinesin-like protein KIF13A	16588.5	42764	44688.2	71361.8	80976.4	2.57793	2.69392	4.30188	4.88147
_SPS[+80]WEPFRDWYPAHSR	D3YZ06;P14602;Q545F4	Heat shock protein beta-1;Heat shock protein beta-1;Hspb1 protein	2.34723e+07	2.09622e+07	1.6232e+07	1.95699e+07	1.99433e+07	0.893063	0.691538	0.833746	0.849655
_RSDSAPPSPVSAT[+80]VPEEEPPAPR	Q9ET78	Junctophilin-2	489005	337993	415275	311782	389226	0.691186	0.849224	0.637585	0.795955
_LHQLAMQQSHFPMT[+80]HGNTGFSGIESSSPEVK	B2M1R7;Q3TF69;Q61990	Poly(RC) binding protein 2;Uncharacterized protein;Poly(rC)-binding protein 2	32759.8	78252.7	91451.1	122641	32198.7	2.38868	2.79156	3.74364	0.982871
_SESNS[+80]SITATQPTLAK	Q91ZU6;S4R1P5	Dystonin	183906	147200	98833.3	42698	211327	0.800408	0.53741	0.232172	1.1491
_NLSLTC[+57]FAGEEPS[+80]SPER	Q52KR3;Q8CA96	Protein prune homolog 2;Uncharacterized protein (Fragment)	45959.9	54975.7	68266.3	58767.5	58824.9	1.19617	1.48534	1.27867	1.27992
_SRSTT[+80]ELNDPLIEK	A0T1J8;B7ZN52;E9PYF4;E9PYI7;F6TFN2;F6VG99;Q6ZQ32	LIM domain only 7;Lmo7 protein;LIM domain only 7;LIM domain only 7;LIM domain only 7 (Fragment);LIM domain only 7 (Fragment);MKIAA0858 protein (Fragment)	167571	203974	276528	338778	353026	1.21724	1.65022	2.0217	2.10673
_EGASLLSHSPGT[+80]SSQSQPC[+57]S[+80]PKPVR	P59114;Q3UC00;Q542C3	Phosphorylated CTD-interacting factor 1;Uncharacterized protein (Fragment);RIKEN cDNA F730014I05	37572.6	62181.8	82468.2	68445.7	47018.5	1.65498	2.1949	1.82169	1.2514
_RAS[+80]TPLPLSSR	A3KGR6;O35929	GTP-binding protein REM 1 (Fragment);GTP-binding protein REM 1	185747	198798	166553	134811	124418	1.07027	0.896666	0.72578	0.669825
_AKVET[+80]PPLSASPPQQRPPGPGTGDSAQTLPSLR	Q3TCX6;Q3U1U6;Q3U4M0;Q8BV82;Q9EQN3	Uncharacterized protein;TSC22 domain family protein 4;Uncharacterized protein;Uncharacterized protein;TSC22 domain family protein 4	287539	269149	267506	218747	193509	0.936044	0.93033	0.760756	0.672986
_AYSFC[+57]GTVEY[+80]MAPEVVNR	A7E215;B1AXN9;P18654	Rps6ka3 protein (Fragment);Ribosomal protein S6 kinase alpha-3;Ribosomal protein S6 kinase alpha-3	744785	842278	823370	966463	562056	1.1309	1.10551	1.29764	0.754656
_GILSLPHQAS[+80]PVSR	O88907;Q2M4G9;Q3U556	E3 SUMO-protein ligase PIAS1;Protein inhibitor of activated STAT 1;E3 SUMO-protein ligase PIAS1	136372	187481	135403	155579	102010	1.37478	0.992898	1.14085	0.748029
_RAGDVLEDS[+80]PK	E0CXA0;P51859	Hepatoma-derived growth factor (Fragment);Hepatoma-derived growth factor	421511	323987	314379	237188	177437	0.768633	0.745838	0.562708	0.420954
_RPSES[+80]DKEEELDKVK	B2RRE0;Q9WTQ5	A kinase (PRKA) anchor protein (Gravin) 12;A-kinase anchor protein 12	224281	346660	255867	225338	318383	1.54565	1.14083	1.00471	1.41957
_AIGGIILT[+80]ASHNPGGPNGDFGIK	Q66JR7;Q7TNU0;Q9D0F9	Pgm2 protein (Fragment);Pgm2 protein (Fragment);Phosphoglucomutase-1	2.61864e+07	1.42935e+07	3.97332e+06	5.06744e+06	4.15842e+06	0.545837	0.151732	0.193514	0.158801
_MGPFVERGPDEAIEDGEEGS[+80]EDDAEWVVTK	Q8BH64;Q8R2X0	EH domain-containing protein 2;Ehd2 protein	365108	549506	627862	846060	731054	1.50505	1.71966	2.31729	2.0023
_SS[+80]DSGLPSDIPHVR	B7ZNI7;Q8K558	Treml1 protein;Trem-like transcript 1 protein	1.44588e+06	253459	121840	201294	560610	0.175298	0.0842673	0.139219	0.387729
_RPTLAWLEDSSSC[+57]SDIPKLEGDSDDLLEDS[+80]DSEEHSR	A0A1S6GWH3;A0A1S6GWH6;O88738;S4R1L5;S4R2P8	Uncharacterized protein;Uncharacterized protein;Baculoviral IAP repeat-containing protein 6;Baculoviral IAP repeat-containing protein 6;Baculoviral IAP repeat-containing protein 6	19139.9	51400.8	47095.1	69535.3	40962.3	2.68553	2.46057	3.633	2.14015
_SS[+80]EDLAGPLPSSVPSSTTSSKPK	Q69ZM3;Q91ZM2	MKIAA1299 protein (Fragment);SH2B adapter protein 1	568571	405540	552864	456779	254749	0.713262	0.972375	0.803381	0.448052
_SLEETLHNVDLS[+80]S[+80]DDELPR	Q63918	Caveolae-associated protein 2	494391	427503	411129	191184	186886	0.864707	0.831586	0.386707	0.378013
_YLSFT[+80]PPEKDGFPSGTPALNTK	Q8CIN4	Serine/threonine-protein kinase PAK 2	1.04669e+06	967430	746342	1.03982e+06	677123	0.924278	0.713051	0.993442	0.64692
_RIDFTPVSPAPS[+80]PTR	G1UD78;Q6NZE7	Synoviocyte proliferation associated in collagen-induced arthritis 2;Protein FAM122B	165828	180246	205613	217360	146671	1.08694	1.23992	1.31075	0.884477
_AIVSPFHSPPSTPSS[+80]PGIR	Q3UZA1	CapZ-interacting protein	782959	791618	633633	651004	598669	1.01106	0.80928	0.831467	0.764624
_S[+80]PDPFGAAAAQSLSLAR	Q3TCX6;Q3U1U6;Q3U4M0;Q8BV82;Q9EQN3	Uncharacterized protein;TSC22 domain family protein 4;Uncharacterized protein;Uncharacterized protein;TSC22 domain family protein 4	147760	68651.7	95805.4	59877.5	43614	0.464615	0.648384	0.405234	0.295167
_S[+80]IQFVDWC[+57]PTGFK	A0A0A0MQA5;P68368	Tubulin alpha chain (Fragment);Tubulin alpha-4A chain	425849	352075	374386	394233	273358	0.826759	0.879153	0.925757	0.641914
_GDLGASS[+80]PSMK	E9Q616	AHNAK nucleoprotein (desmoyokin)	106590	103647	151388	113440	97833.6	0.972388	1.42029	1.06427	0.917852
_S[+80]VDEVNYWDK	P50136;Q3U3J1;Q99L69	2-oxoisovalerate dehydrogenase subunit alpha, mitochondrial;2-oxoisovalerate dehydrogenase subunit alpha, mitochondrial;Branched chain ketoacid dehydrogenase E1, alpha polypeptide	3.94894e+06	1.53301e+06	2.86596e+06	1.17883e+06	1.50724e+06	0.388208	0.725755	0.298519	0.381682
_TLS[+80]SPTGTETNPPKAPR	B1AZ14;B1AZ15;Q3UMF0	Cordon-bleu protein-like 1	886008	959819	966841	922183	1.01422e+06	1.08331	1.09123	1.04083	1.14471
_RLS[+80]DPPEEAGR	F8WHQ0;Q8K199	COX assembly mitochondrial protein;COX assembly mitochondrial protein 2 homolog	79365.3	89296.5	75205.4	50098.2	103221	1.12513	0.947586	0.631236	1.30058
_ERDGEQS[+80]PNVSLMQR	Q9DC22	DDB1- and CUL4-associated factor 6	51514.8	67339.8	42253.1	43562.2	58160.8	1.3072	0.820213	0.845625	1.12901
_VLVQNAAGS[+80]QEKLAQAAQSSVATITR	P26039;Q3UHS6;Q80TM2	Talin-1;Uncharacterized protein;MKIAA1027 protein (Fragment)	43834	72558.7	67236.7	87370.6	70718.8	1.6553	1.53389	1.99321	1.61333
_SFISSSPSS[+80]PSRAQDHESPR	A0A1L7NR37;D3Z080	Arg/Abl-binding protein 2;Sorbin and SH3 domain-containing protein 2	142080	302204	252909	450410	291547	2.127	1.78005	3.17012	2.052
_VTLQDY[+80]HLPDSDEDEETAIQR	Q4KL52;Q9DAZ9	Abscission/NoCut checkpoint regulator	87751.1	106066	86220.9	109868	88559.7	1.20872	0.982563	1.25204	1.00922
_VS[+80]SAPIPC[+57]PSPSPAPSAVPSPPK	A6H663;Q9JLV1	BCL2-associated athanogene 3;BAG family molecular chaperone regulator 3	3.10642e+06	3.08873e+06	3.75969e+06	4.41731e+06	2.59564e+06	0.994306	1.2103	1.42199	0.835572
_GT[+80]PDSPAQPAAAPR	E9QQ25;Q62407	Striated muscle-specific serine/threonine-protein kinase	565203	411273	890455	733446	657936	0.727656	1.57546	1.29767	1.16407
_SRTAS[+80]GSSVTSLEGTR	B7ZWC0;Q3TD08;Q3TSR4;Q545R3;Q62433	N-myc downstream regulated gene 1;Uncharacterized protein;Uncharacterized protein;N-myc downstream regulated gene 1;Protein NDRG1	26745.6	23082.7	25320.2	32748.1	22795.6	0.863048	0.946708	1.22443	0.852314
_YFDS[+80]FGDLSSASAIMGNPK	A8DV41;P02089;Q549D9;Q54AH9	Beta-globin;Hemoglobin subunit beta-2;Beta-globin;Beta-2-globin (Fragment)	1.15499e+06	677518	266427	488784	668669	0.586602	0.230675	0.423194	0.578941
_SSS[+80]FSLPAR	Q3U0R8;Q8BGR5	Protein FAM53B	304801	290047	228237	351357	182970	0.951595	0.748807	1.15274	0.600294
_VMTIPY[+80]QPMPASSPVIC[+57]AGGQDR	P60335	Poly(rC)-binding protein 1	494639	691481	724018	992382	413844	1.39795	1.46373	2.00627	0.836657
_KQSLY[+80]EEENFFSENQPFPSLK	B0R058;Q8C0L9	Glycerophosphocholine phosphodiesterase GPCPD1	631616	539305	317110	841470	677317	0.853848	0.502062	1.33225	1.07236
_IVSNASC[+57]T[+80]TNC[+57]LAPLAK	A0A0A0MQF6;D2KHZ9;P16858	Glyceraldehyde-3-phosphate dehydrogenase	1.13647e+06	1.11556e+06	1.12416e+06	965753	913652	0.981596	0.98917	0.849782	0.803937
_IQQFDDGGS[+80]DEEDIWEEK	A0A286YCG3;G5E8R4;Q922D4	Serine/threonine-protein phosphatase 6 regulatory subunit 3 (Fragment);SAPS domain family, member 3, isoform CRA_c;Serine/threonine-protein phosphatase 6 regulatory subunit 3	38046.6	50580.2	49699	52351.6	48405.4	1.32943	1.30627	1.37599	1.27227
_TS[+80]PC[+57]QSPTVPEYSAPSLPIRPSR	D3Z656	Synaptojanin-1	415638	276225	328343	371447	198152	0.664581	0.789975	0.893679	0.476741
_SMGTGDSAGVEVPS[+80]SPLRR	H3BKM2;Q80YV2	Nuclear-interacting partner of ALK	29780	42795.5	39156.3	38724.7	19569.8	1.43705	1.31485	1.30036	0.657145
_HGGGGIVANLS[+80]EQS[+80]LKDGVDR	Q3UM45	Protein phosphatase 1 regulatory subunit 7	163969	157759	240480	144842	271541	0.962128	1.46662	0.883353	1.65605
_SLS[+80]EQPVVDTATATEQAK	G3UY39;P19426;Q3UIA1	Negative elongation factor E (Fragment);Negative elongation factor E;Uncharacterized protein	146995	195737	153550	103926	163619	1.33159	1.04459	0.707003	1.11309
_RNDYLLGFLS[+80]DESR	H3BLP2;Q711L0;Q8K1I3	Secreted phosphoprotein 24	104585	98993.1	84285.9	72323.5	54531.4	0.946532	0.805908	0.691528	0.521408
_AS[+80]GQAFELILSPR	D3Z1Z8;D3Z5N2;P54227;Q545B6;Q91XT3;Q9DCP3	Stathmin (Fragment);Stathmin;Stathmin;Stathmin;Stathmin;Stathmin	178352	434273	116625	302938	132146	2.43493	0.653906	1.69854	0.740928
_QS[+80]STADAPEAQHEPGITITEWK	F7DF70;Q7TSH2;Q80WB7	Phosphorylase b kinase regulatory subunit (Fragment);Phosphorylase b kinase regulatory subunit beta;Phosphorylase b kinase regulatory subunit (Fragment)	91208.1	85625.5	132309	139084	130281	0.938793	1.45063	1.52491	1.4284
_T[+80]YSAPAINAIQGGAFESPKK	D3YTT6;D3Z194;Q6A012	Oxysterol-binding protein;Oxysterol-binding protein;MKIAA0704 protein (Fragment)	33573.9	28573.3	31203.5	21875.6	21097	0.851059	0.9294	0.651566	0.628376
_IVSNAS[+80]C[+57]TTNC[+57]LAPLAK	A0A0A0MQF6;D2KHZ9;P16858	Glyceraldehyde-3-phosphate dehydrogenase	1.13882e+06	1.1189e+06	1.13225e+06	969264	918713	0.982516	0.994233	0.851116	0.806727
_S[+80]KESLQEAGKSDANTDLIGGSPK	P53986;Q3TRK9;Q544N9;Q8BPS5;Q8C2E6;Q8C571	Monocarboxylate transporter 1;Uncharacterized protein;Solute carrier family 16 (Monocarboxylic acid transporters), member 1;Uncharacterized protein;Uncharacterized protein;Uncharacterized protein (Fragment)	889281	773172	1.10759e+06	935547	862790	0.869435	1.24549	1.05203	0.970211
_VRPNSDLSNSTGQS[+80]PHHK	A0A1Y7VNZ6;Q03141;Q9JKE5	Non-specific serine/threonine protein kinase;MAP/microtubule affinity-regulating kinase 3;Non-specific serine/threonine protein kinase	34222.7	51323.4	32128.9	23453.9	33797.3	1.49969	0.93882	0.685331	0.98757
_SHS[+80]PSMSQSGSQLR	A0T1J8;B7ZN52;E9PYF4;E9PYI7;F6TFN2;F6VG99;Q6ZQ32	LIM domain only 7;Lmo7 protein;LIM domain only 7;LIM domain only 7;LIM domain only 7 (Fragment);LIM domain only 7 (Fragment);MKIAA0858 protein (Fragment)	720759	891077	1.41996e+06	1.42015e+06	631261	1.2363	1.9701	1.97035	0.875829
_KPWADVSLSTQGGNEQGSELPSKGS[+80]PC[+57]NTPSSSPK	E9Q8T1	Transforming acidic coiled-coil-containing protein 2	25707.9	26962.9	31150.6	26473.5	22798.3	1.04882	1.21171	1.02978	0.886821
_AAS[+80]VELPQR	E9QQ25;Q62407	Striated muscle-specific serine/threonine-protein kinase	349249	288234	542359	268893	191792	0.825297	1.55293	0.769918	0.549156
_GSSAVTNELC[+57]SPPGSS[+80]NVAGTSLSPK	P70670	Nascent polypeptide-associated complex subunit alpha, muscle-specific form	48026.8	45912.7	69696.4	42765.1	30307	0.955982	1.4512	0.890443	0.631044
_VALGDGVQLPPGDYS[+80]TTPGGTLFS[+80]TTPGGTR	Q60876	Eukaryotic translation initiation factor 4E-binding protein 1	9.67163e+06	8.35211e+06	9.34951e+06	1.16392e+07	7.21659e+06	0.863568	0.966695	1.20344	0.746161
_S[+80]GGMDAVQTVTGGLR	Q1MWP8;Q1MWP9;Q3TM70;Q91VL7;Q9EQP2	EH-domain containing 4-KJR (Fragment);EH-domain containing 4 (Fragment);EH-domain containing 4;EH-domain containing 4;EH domain-containing protein 4	3.91337e+06	4.83435e+06	4.21297e+06	4.55249e+06	2.75528e+06	1.23534	1.07656	1.16332	0.704067
_QS[+80]SPFLDDC[+57]K	Q3UQS8	RNA-binding protein 20	42902	47760.2	50978	31897.1	56481.2	1.11324	1.18824	0.743488	1.31651
_SISFPEVPRS[+80]PK	A0A1B0GS91;E9Q3Z5;Q8K4L2;Q8K4L3	Supervillin;Supervillin;Archvillin;Supervillin	517325	308403	473294	490742	343154	0.596149	0.914887	0.948614	0.663324
_RQES[+80]GSSLEPPSGLALEDGAHVLR	A0A1W2P8E9;F8VQF9;Q3TLI0	Trafficking protein particle complex subunit 10 (Fragment);Trafficking protein particle complex subunit 10;Trafficking protein particle complex subunit 10	911558	927139	1.12986e+06	1.21874e+06	992488	1.01709	1.23948	1.33699	1.08878
_SGPLSS[+80]SPPSQR	E9PV66	Myosin XVIIIb	307736	165661	268761	270428	201591	0.538322	0.873352	0.878768	0.655078
_IS[+80]MPDLNLNLK	E9Q616	AHNAK nucleoprotein (desmoyokin)	75018.3	90437.4	106935	79432.7	38675.9	1.20554	1.42546	1.05884	0.515553
_EVGVYEALKDDS[+80]WLK	P14152	Malate dehydrogenase, cytoplasmic	275740	176978	188063	145582	141674	0.641828	0.68203	0.527966	0.513794
_APTAALS[+80]PEPQDSK	D3YXK2;Q6A0C0;Q80YR5;S4R1M2	Scaffold attachment factor B1;MKIAA0138 protein (Fragment);Scaffold attachment factor B2;Scaffold attachment factor B1	246812	272308	437078	256785	200491	1.1033	1.77089	1.04041	0.812321
_KLSSSES[+80]PAPDTGSSAASGEADTSRPGTQQK	E9Q0J5;Q9QXL2	Kinesin-like protein KIF21A	89516.6	101351	48626.3	53963.1	93310.2	1.1322	0.543209	0.602828	1.04238
_GKAS[+80]GAGLLGGSLPVK	Q9JKS4	LIM domain-binding protein 3	178207	289467	81439.3	97713.8	124553	1.62433	0.456992	0.548316	0.698924
_DSFTFSDEKLNSPT[+80]NSSPALLPSAVTPR	Q9DBX1	Regulator of cell cycle RGCC	369738	420033	493168	379439	432103	1.13603	1.33383	1.02624	1.16868
_SES[+80]MPVQLNK	A0A286YDB3;Q3U325;Q4KMV6;Q571D8;Q80XQ2	TBC1 domain family member 5;Uncharacterized protein;Tbc1d5 protein;MKIAA0210 protein (Fragment);TBC1 domain family member 5	97360.1	118085	94227.1	43931.5	63016.7	1.21287	0.96782	0.451227	0.647253
_NVPGLAAPSS[+80]PTQK	A4FU84;G3X9K4;Q3V4C5;Q6A018;Q8R3Q2	Saps2 protein (Fragment);SAPS domain family, member 2, isoform CRA_a;Uncharacterized protein (Fragment);MKIAA0685 protein (Fragment);Serine/threonine-protein phosphatase 6 regulatory subunit 2	428992	508969	682955	475087	528509	1.18643	1.592	1.10745	1.23198
_C[+57]S[+80]PTVALVEFSSNPQLK	D3Z589;Q3UH68	LIM and calponin homology domains-containing protein 1	232943	293452	486158	558769	486805	1.25976	2.08703	2.39874	2.0898
_SPAS[+80]PSQAPYAQR	A0A0R4J102;D3Z1R6;Q7TN99	Cytoplasmic polyadenylation element-binding protein 3	227624	194607	201263	214559	187234	0.854951	0.884188	0.9426	0.822558
_T[+80]FC[+57]GTPDYIAPEIIAYQPYGK	Q4VA93	Protein kinase C	956127	473915	481183	483718	469064	0.495661	0.503262	0.505914	0.490587
_HLGGSGS[+80]VVPGSPSLDR	A0A087WQS0;A0A1D5RM59;E9Q0S6	Tensin 1	492799	356377	1.01869e+06	766149	573195	0.72317	2.06715	1.55469	1.16314
_VLS[+80]PLRSPPLLGSESPYEDFLSADSK	B2RQQ5;P14873	Microtubule-associated protein 1B	34160.6	30819.5	33586.7	36837	38269.7	0.902194	0.983199	1.07835	1.12029
_M[+16]GQAGSTIS[+80]NSHAQPFDFPDDSQNAK	P23242;Q7TMQ1;Q8C4N2	Gap junction alpha-1 protein;Gap junction protein;Uncharacterized protein (Fragment)	241073	300102	342134	360685	138016	1.24486	1.41921	1.49617	0.57251
_T[+80]PKDSPGIPPSANAHQLFR	A7E215;B1AXN9;P18654	Rps6ka3 protein (Fragment);Ribosomal protein S6 kinase alpha-3;Ribosomal protein S6 kinase alpha-3	551957	622887	377375	549841	305160	1.12851	0.683703	0.996165	0.552868
_VST[+80]SPVGLPSIDPSGNSPSAAAPLTSFSGIPGTR	E9PUR0;E9Q1M6;F6RUI8;F7DE17;Q5BJ28;Q6ZPY4;Q8C5C5	Ankyrin repeat and KH domain-containing 1;Ankyrin repeat and KH domain-containing 1;Ankyrin repeat and KH domain-containing 1 (Fragment);Ankyrin repeat and KH domain-containing 1 (Fragment);Ankhd1 protein (Fragment);MKIAA1085 protein (Fragment);Uncharacterized protein	354112	247820	239890	305284	207207	0.699836	0.677441	0.862111	0.585147
_S[+80]PVSPQLQQQHQAAAAAFLQQR	A0A0H2UH22;E9Q5X2;E9Q969;Q812E0	Cytoplasmic polyadenylation element-binding protein 2 (Fragment);Cytoplasmic polyadenylation element-binding protein 2;Cytoplasmic polyadenylation element-binding protein 2;Cytoplasmic polyadenylation element-binding protein 2	15520.1	9544.16	9174.81	7982.81	7622.64	0.614953	0.591155	0.514352	0.491145
_M[+16]AVPISVS[+80]NPDLLR	E9Q4Z2	Acetyl-CoA carboxylase 2	1.02233e+06	1.07085e+06	706909	723214	312027	1.04746	0.69147	0.707419	0.305213
_STS[+80]PDPDWSSQLER	B2RY03;D3YVV9;E9Q1U2;Q91YE8	Synaptopodin 2;Synaptopodin-2;Synaptopodin-2;Synaptopodin-2	242541	203853	385279	261783	257756	0.84049	1.58851	1.07934	1.06273
_LNT[+80]PPPLAEEEGLASR	E9QNT8;F7D1P5;G8JL84;Q02357;Q0VGY9;Q61304	Ankyrin-1;Ankyrin-1 (Fragment);Ankyrin-1;Ankyrin-1;Ank1 protein;Erythroid ankyrin (Fragment)	470353	190872	70821.9	206543	283916	0.405806	0.150572	0.439124	0.603624
_KPLSVSPST[+80]DGLRSPS[+80]PPPR	A0A1L7NR37;D3Z080	Arg/Abl-binding protein 2;Sorbin and SH3 domain-containing protein 2	5.25789e+06	7.52938e+06	7.11554e+06	8.41939e+06	6.71697e+06	1.43201	1.35331	1.60129	1.2775
_RAT[+80]PEPSGTPSSDTVSR	O89053;Q3T9L1;Q3U1N0;Q3U232;Q3U9K3	Coronin-1A;Coronin;Coronin;Coronin;Coronin	341983	785946	587181	548998	306188	2.2982	1.71699	1.60534	0.895331
_RS[+80]SDQAVPAIPTSNSYSK	A0A0R4J0B1;A0A0R4J227;E9PYX3;E9Q9N6;E9QMP6;F6ZS70;Q05512;Q3T9A3;Q3U3A1;Q571J8	Non-specific serine/threonine protein kinase;Non-specific serine/threonine protein kinase;Non-specific serine/threonine protein kinase;Non-specific serine/threonine protein kinase;Non-specific serine/threonine protein kinase;Non-specific serine/threonine protein kinase (Fragment);Serine/threonine-protein kinase MARK2;Non-specific serine/threonine protein kinase;Non-specific serine/threonine prote…	90319.3	97118.9	45721.4	70311.2	79451.6	1.07528	0.506219	0.778473	0.879674
_SSKASLGS[+80]LEGEVEAEASSPK	E9Q616	AHNAK nucleoprotein (desmoyokin)	87462.2	91396.6	44074.5	59794.4	84881.2	1.04498	0.503926	0.683661	0.97049
_SFS[+80]LASSGNSPISQR	G5E8A0;Q8CI95	Oxysterol-binding protein;Oxysterol-binding protein-related protein 11	105588	82971.3	61761.7	73272.9	64367	0.785802	0.58493	0.69395	0.609605
_KLS[+80]NPDIFAPTGK	B1AST7;B1AST8;E9Q1Q1;E9QLW6	Microtubule-associated serine/threonine-protein kinase 2;Microtubule associated serine/threonine kinase 2, isoform CRA_b;Microtubule-associated serine/threonine-protein kinase 2;Microtubule-associated serine/threonine-protein kinase 2	94916	91000.9	65494.7	73174.2	56720.4	0.958752	0.690028	0.770936	0.597585
_KGS[+80]EQDSVAATLATAQK	F6XC25;Q7TPN1;Q8BRN9	Coiled-coil and C2 domain-containing protein 1B (Fragment);Cc2d1b protein (Fragment);Coiled-coil and C2 domain-containing protein 1B	38999.3	58638.9	39549.9	37864.5	48436.6	1.50359	1.01412	0.970902	1.24199
_SST[+80]PLPTVSSSAENTR	Q3TNH0;Q3U955;Q3UR33;Q61029;Q61033	Uncharacterized protein;Uncharacterized protein;Uncharacterized protein;Lamina-associated polypeptide 2, isoforms beta/delta/epsilon/gamma;Lamina-associated polypeptide 2, isoforms alpha/zeta	571449	635472	689133	430951	354638	1.11204	1.20594	0.754137	0.620595
_SFISSS[+80]PSSPSRAQDHESPR	A0A1L7NR37;D3Z080	Arg/Abl-binding protein 2;Sorbin and SH3 domain-containing protein 2	132253	309877	266680	463407	309167	2.34306	2.01644	3.50395	2.3377
_ELY[+80]AMDISRESC[+57]QISHNPDIVK	B1AZ14;B1AZ15;Q3UMF0	Cordon-bleu protein-like 1	29075	28943.1	30514.6	21497.4	25452.4	0.995466	1.04951	0.73938	0.875405
_LGGPSASLRPLT[+80]SPSANSSK	Q8VBT9	Tether containing UBX domain for GLUT4	73002.7	60112.3	59144.9	87116.1	46636	0.823426	0.810175	1.19333	0.638825
_VIQATTHFLQKPVPGFEEC[+57]EDEVT[+80]SDPATD	D3YWJ4;Q8K2I1	Protein farnesyltransferase subunit beta	24594.9	30722	41785.9	54381.2	42398.2	1.24912	1.69896	2.21107	1.72386
_EHANIDAQSGSQAPNPSTTISPGKS[+80]PPPAK	A0A140LHL5;Q3UJK6;Q8VDQ8	NAD-dependent protein deacetylase sirtuin-2;Uncharacterized protein;NAD-dependent protein deacetylase sirtuin-2	126075	166342	239825	281236	175307	1.31939	1.90224	2.23071	1.3905
_FIDKDQQPS[+80]GS[+80]EGEDDDAEAALKK	Q99J36	THUMP domain-containing protein 1	94484.6	164636	147433	141348	134523	1.74246	1.56039	1.49599	1.42376
_DRSS[+80]PPPGYIPDELHQIAR	G5E8L8	Mitogen-activated protein kinase kinase kinase 2	381033	416051	319029	362436	273404	1.0919	0.837274	0.951192	0.717534
_S[+80]SSAPLSLVALAPHSVQK	P70670	Nascent polypeptide-associated complex subunit alpha, muscle-specific form	177005	183301	183134	177758	169760	1.03557	1.03463	1.00426	0.959067
_DPQC[+57]SASSELSGPSTPLHT[+80]SSPVQGK	Q8CGB6	Tensin-2	88360.5	74678.9	91490.7	91131.7	58493.3	0.845161	1.03543	1.03136	0.661984
_SEDRPSSPQVS[+80]VAAVETK	A2AU90;P70399;Q3UG49;Q8BLA0	Transformation-related protein 53-binding protein 1 (Fragment);TP53-binding protein 1;Uncharacterized protein (Fragment);Uncharacterized protein (Fragment)	270313	304521	381626	321802	266496	1.12655	1.41179	1.19048	0.985877
_SNTT[+80]SPQPQTDTFSLADVPSVTPVLSPLSSSK	V9GXA0	Muscular LMNA-interacting protein	133401	78356.4	143764	140720	97876.4	0.587374	1.07768	1.05487	0.7337
_SKES[+80]LQEAGKSDANTDLIGGSPK	P53986;Q3TRK9;Q544N9;Q8BPS5;Q8C2E6;Q8C571	Monocarboxylate transporter 1;Uncharacterized protein;Solute carrier family 16 (Monocarboxylic acid transporters), member 1;Uncharacterized protein;Uncharacterized protein;Uncharacterized protein (Fragment)	1.01545e+06	846368	1.21365e+06	1.08777e+06	961848	0.833491	1.19518	1.07122	0.947214
_GAPNALAES[+80]PASPK	P70670	Nascent polypeptide-associated complex subunit alpha, muscle-specific form	194082	183820	292484	241588	171106	0.947126	1.50701	1.24477	0.881615
_SFISSSPSS[+80]PSR	A0A1L7NR37;D3Z080	Arg/Abl-binding protein 2;Sorbin and SH3 domain-containing protein 2	3.12895e+06	3.12918e+06	3.00212e+06	3.2988e+06	2.169e+06	1.00007	0.959463	1.05428	0.693202
_QEGGQISPNRPTS[+80]VPTAPALSSIIAPK	Q7TNI6	Jerry protein	34582.1	36523.7	32650.2	111776	54164.5	1.05615	0.944135	3.2322	1.56626
_VQIPVSHPDPEPVSDNEDDS[+80]Y[+80]DEEVHDPR	P39447	Tight junction protein ZO-1	18634.4	25116.8	23027.8	20391	15226	1.34788	1.23577	1.09427	0.817092
_ET[+80]QQEPGEESPVPSEEHLAPETK	E9Q8T1	Transforming acidic coiled-coil-containing protein 2	102352	116219	78762.1	80120.9	84651.3	1.13548	0.769521	0.782797	0.82706
_AGS[+80]GDQGSPPC[+57]FLR	A0A0B4J1L4;D3YYU8	Obscurin-like protein 1	186729	135129	135393	117074	95535.7	0.723661	0.725075	0.626971	0.511627
_LLDFGS[+80]LSNLQVTQPTVGMNFK	P63276;Q3TK12;Q5M9L7;Q8BT90	40S ribosomal protein S17;Uncharacterized protein;MCG15301, isoform CRA_a;Uncharacterized protein (Fragment)	108021	151111	174275	183252	91214	1.3989	1.61333	1.69644	0.844407
_ET[+80]SPSPLSPEVEHR	Q70KF4	Cardiomyopathy-associated protein 5	303031	244451	507171	324324	222383	0.806688	1.67366	1.07027	0.733864
_T[+80]GSLQLSSTSIGTSSLK	B1AZ14;B1AZ15;Q3UMF0	Cordon-bleu protein-like 1	223980	183022	185721	144059	160414	0.817135	0.829188	0.643178	0.716198
_S[+80]WHDVQVSTAYVK	A2AUD5;Q9CYZ2;Q9CZ22	Tumor protein D54;Tumor protein D54;Uncharacterized protein	54435.1	38719.8	27386	26582.3	34223.6	0.711301	0.503095	0.488329	0.628704
_EQT[+80]ASAPATPLVSK	B1AZ14;B1AZ15;Q3UMF0	Cordon-bleu protein-like 1	718778	865890	599036	457597	648409	1.20467	0.83341	0.636633	0.9021
_LSSS[+80]WESLLPEPAHPF	E9Q397;P15508	Spectrin beta chain;Spectrin beta chain, erythrocytic	4.19397e+06	902213	623411	1.10582e+06	2.36401e+06	0.215121	0.148645	0.263668	0.56367
_T[+80]PPKDLPAIPGVTSPTSDEPPM[+16]QASQSQLPSSPEDKR	Q60876	Eukaryotic translation initiation factor 4E-binding protein 1	388983	431503	201820	178632	77750.4	1.10931	0.51884	0.459228	0.199881
_AWAPPAS[+80]SMADRSPQPQR	E9Q3E2;Q3TA13;Q3TY32;Q3U336;Q3URF1;Q8CC35	Synaptopodin;Uncharacterized protein;Uncharacterized protein (Fragment);Uncharacterized protein;MCG6023;Synaptopodin	62583.3	109663	191106	164706	82377	1.75227	3.05362	2.6318	1.31628
_VHGLPT[+80]TSPSGVNMAELAQQVVK	Q3U327;Q3UKG7;Q6P203;Q9R210	Uncharacterized protein;Transcription factor EB;Transcription factor EB;Transcription factor EB	50507	64682.9	60734.9	53657.7	23809.7	1.28067	1.2025	1.06238	0.471414
_IAEDPSRDGPSPTSGS[+80]SK	E9Q401;F6U7V1	Ryanodine receptor 2	102595	124720	219088	171274	194400	1.21566	2.13547	1.66943	1.89484
_LC[+57]S[+80]DSDPDPDLDPNPDPSLAAALK	Q8C6Y2	Solute carrier family 12, member 7, isoform CRA_a	120881	83533.2	171493	77521.3	131502	0.691039	1.41869	0.641305	1.08786
_SGFARPGDLEFEDFS[+80]QVINRVPSDSSLGTPDGRPELR	Q8CJ53	Cdc42-interacting protein 4	858167	861353	846131	878222	1.44803e+06	1.00371	0.985975	1.02337	1.68735
_SKEPSSPGTDDVFTPGSSDS[+80]PSSQR	Q3U3A6;Q3UDC9;Q61165;Q7TSV2;Q80X31;Q99KF4	Sodium/hydrogen exchanger;Sodium/hydrogen exchanger;Sodium/hydrogen exchanger 1;Sodium/hydrogen exchanger;Sodium/hydrogen exchanger;Slc9a1 protein (Fragment)	265176	225320	262851	264721	170213	0.849698	0.99123	0.99828	0.641884
_VALGDGVQLPPGDYSTTPGGTLFSTT[+80]PGGTR	Q60876	Eukaryotic translation initiation factor 4E-binding protein 1	1.66151e+06	1.37131e+06	1.26732e+06	1.79406e+06	1.102e+06	0.825341	0.762751	1.07978	0.663256
_SS[+80]PDQFLFSSLR	E9QMX4;Q8BLK9	Ribosomal protein S6 kinase delta-1	226660	126413	106109	101781	75867.6	0.55772	0.468141	0.449047	0.33472
_LNDPFQPFPGNDS[+80]PK	F6W2Q5;H3BK65;P42567;Q80ZL3	Epidermal growth factor receptor substrate 15;Epidermal growth factor receptor substrate 15;Epidermal growth factor receptor substrate 15;Epidermal growth factor receptor pathway substrate 15	147337	122767	117197	112900	57898.5	0.833243	0.795439	0.76627	0.392967
_TQAQHSSPGEMASS[+80]PQGLDNPALLR	A2ADY9	Protein DDI1 homolog 2	33994.8	76475.8	57589.6	150835	67878.3	2.24963	1.69407	4.437	1.99672
_DKDDQEWEST[+80]SPPKPTVFISGVIAR	A0A087WR57;Q3U706;Q91XC8	Death-associated protein 1;Death-associated protein;Death-associated protein 1	2.0568e+06	2.78708e+06	1.90627e+06	2.92977e+06	2.05452e+06	1.35506	0.926813	1.42443	0.998895
_AAFDDAIAELDTLS[+80]EESYK	P62259;Q5SS40	14-3-3 protein epsilon;Tyrosine 3-monooxygenase/tryptophan 5-monooxygenase activation protein, epsilon polypeptide, isoform CRA_c	279490	196867	210663	177889	135561	0.704379	0.753741	0.636476	0.485031
_SHHAPMS[+80]PGSSGGGGQPLAR	A2BH40;E9QAQ7	AT-rich interactive domain-containing protein 1A	122018	226430	181871	174286	121515	1.85571	1.49053	1.42837	0.995884
_IGAQMGHPGS[+80]PNAHPVTWSPGGIISR	P48025;Q3UPF7;Q6P1E0	Tyrosine-protein kinase SYK;Tyrosine-protein kinase;Tyrosine-protein kinase	13795	13000.9	10777.3	15646.1	3178.91	0.942431	0.781242	1.13418	0.230438
_SKSPPKVPIVIQDDS[+80]LPTGPPPQIR	A2AA85;Q6NXN1	SUZ domain-containing protein 1 (Fragment);SUZ domain-containing protein 1	1.77408e+06	1.39696e+06	1.47024e+06	1.45412e+06	1.00544e+06	0.787429	0.828735	0.819651	0.566739
_AKPAAQSEEET[+80]ATSPAASPTPQSAER	Q8CIJ3;Q8JZQ9	Eukaryotic translation initiation factor 3 subunit B	688752	872289	894658	1.11031e+06	633138	1.26648	1.29896	1.61206	0.919254
_SHST[+80]EPNVSSFPNDPSPMK	D3Z589;Q3UH68	LIM and calponin homology domains-containing protein 1	1.63049e+06	2.56893e+06	3.3404e+06	2.93037e+06	1.95273e+06	1.57556	2.04871	1.79723	1.19763
_QLST[+80]EQAALQESLEK	A0A0R4J0N9;A0A0R4J147;A0A0R4J1L9;Q5HZI1	Microtubule-associated tumor suppressor 1 homolog	33351.7	31852.1	51912.4	37395.1	38406.3	0.955036	1.55651	1.12123	1.15155
_SVS[+80]EAALAQPEGLLGTDTLK	E9Q4M2;P54310	Hormone-sensitive lipase	527530	523064	469757	456869	244351	0.991533	0.890484	0.866052	0.463198
_QKSELS[+80]DGIAVLVGSNDR	G3X8Y1;Q8C6Y1	MCG19772;Uncharacterized protein (Fragment)	306710	284005	216083	159513	307638	0.925973	0.704518	0.520079	1.00303
_RLS[+80]EEAC[+57]PGVLSVAPTVTQPPGR	O08715	A-kinase anchor protein 1, mitochondrial	2.22518e+06	1.40291e+06	2.39516e+06	1.52246e+06	850466	0.630471	1.07639	0.684198	0.382201
_VKPPPSPTT[+80]EGPSLQPDLAPEEAAGTQRPK	A2API8;F7AA26;O54931	A-kinase anchor protein 2;Paralemmin A kinase anchor protein (Fragment);A-kinase anchor protein 2	409330	405324	402789	467126	361063	0.990212	0.984019	1.1412	0.882083
_KEGS[+80]KEFIHPQSIEEK	A0A1L1SQ41;J3QNU1;Q3UUL7;Q4FCQ6;Q4FCQ7;Q80YP1;Q8BP95;Q9Z2A5	Arginyl-tRNA--protein transferase 1;Arginyl-tRNA--protein transferase 1;Uncharacterized protein (Fragment);Arginyl-tRNA--protein transferase 1;Arginyl-tRNA--protein transferase 1;Arginyl-tRNA--protein transferase 1;Uncharacterized protein (Fragment);Arginyl-tRNA--protein transferase 1	27102.8	45456.4	29624.6	38109.8	55892.1	1.67718	1.09305	1.40612	2.06223
_RQS[+80]EPHGLFASSVSSSPSTPTQVTK	Q8BIQ9	5'-AMP-activated protein kinase subunit gamma-2	384493	360302	342406	302921	322325	0.937083	0.890538	0.787844	0.83831
_HGC[+57]TVLT[+80]ALGTILK	P04247;Q3UVB1	Myoglobin	27137.8	14129.7	21217.2	8102.84	13868.1	0.520666	0.781833	0.298581	0.511025
_GMS[+80]PVVSEHR	E9QM77;F6U2C2;O70305;Q3UX07	Ataxin-2;Ataxin-2 (Fragment);Ataxin-2;Uncharacterized protein (Fragment)	66015.2	87785.4	93034.1	75334.9	60160.6	1.32978	1.40928	1.14117	0.911314
_YAS[+80]NIC[+57]FTALGTEFGQK	E9QNY8;Q9JLC8	Sacsin	96387.3	64286.1	55783.8	63306.4	68229.5	0.666956	0.578747	0.656792	0.707868
_APAAQPPAAAAPS[+80]AVGSPAAAPR	B2RPU8;D3Z5B1;Q8CEW7;Q9D1L0	MCG130675;Zinc finger, BED type-containing 5 (Fragment);Uncharacterized protein;Coiled-coil-helix-coiled-coil-helix domain-containing protein 2	387114	251213	409283	292190	274384	0.648938	1.05727	0.754791	0.708795
_SANPTRPS[+80]SPVTSHISK	Q99PU7	Ubiquitin carboxyl-terminal hydrolase BAP1	11386.3	9705.63	15512.3	12005.8	9086.22	0.852394	1.36236	1.0544	0.797994
_RT[+80]SDSHEDAGTLDFSSLLKK	A9JR55	Mybpc3 protein	406644	510152	613953	865806	512754	1.25454	1.5098	2.12915	1.26094
_DDNLPLTEAVRPKT[+80]PPVVIK	Q3U3B9;Q9D5V6	Uncharacterized protein;Synapse-associated protein 1	182416	180513	183778	183439	110268	0.989568	1.00747	1.00561	0.604485
_SGS[+80]PGPLHSVSGYK	Q3UQS8	RNA-binding protein 20	702806	461623	325454	253435	297071	0.656829	0.463078	0.360605	0.422693
_LVSPGSANET[+80]SSILVESVTR	Q3T9V9;Q80X90	Uncharacterized protein (Fragment);Filamin-B	23052.2	27919	53909.2	47810.1	29170.7	1.21112	2.33857	2.07399	1.26542
_AVGSMPT[+80]AGSAGSVPENLNLFPEPGSK	Q7TN29	Stromal membrane-associated protein 2	171906	189278	201021	180220	152507	1.10105	1.16937	1.04836	0.887153
_TSTFC[+57]GT[+80]PEFLAPEVLTETSYTR	G3UXH4;G3UZM9;Q8BWW9	Serine/threonine-protein kinase N2	177183	117033	112982	102703	128656	0.66052	0.637657	0.579646	0.726118
_AMS[+80]PVTITTISR	Q059P4;Q9CS72	Filamin-A-interacting protein 1	691704	790334	831086	926928	437894	1.14259	1.20151	1.34006	0.633066
_IALALNKVDGPDVALKDSDQVAQSDGEES[+80]PAAEEQLLGER	Q3UPL0	Protein transport protein Sec31A	11517.7	53879.9	90443.4	151172	144459	4.678	7.85255	13.1252	12.5423
_SQSSEGVSSLSS[+80]SPSNSLETQSQSLSR	G3UZD6;G3UZM6;Q3V426;Q6NWW1;Q80TU3;Q9ES00	Ubiquitin conjugation factor E4 B;Ubiquitin conjugation factor E4 B;Uncharacterized protein;Ubiquitination factor E4B, UFD2 homolog (S. cerevisiae);MKIAA0684 protein (Fragment);Ubiquitin conjugation factor E4 B	49260.1	59054.9	53467	69204.2	38496.4	1.19884	1.0854	1.40487	0.781492
_GEGVSQVGPGT[+80]PPAPESPR	B9EKJ7;P58871	Tankyrase 1 binding protein 1;182 kDa tankyrase-1-binding protein	549681	547894	558249	590085	512210	0.996748	1.01559	1.0735	0.931832
_SPS[+80]FASEWDEIEK	P59672;Q3UHP6	Ankyrin repeat and SAM domain-containing protein 1A;Ankyrin repeat and SAM domain containing 1	216373	163119	174060	136291	178879	0.75388	0.804448	0.62989	0.826716
_VKPPPS[+80]PTTEGPSLQPDLAPEEAAGTQRPK	A2API8;F7AA26;O54931	A-kinase anchor protein 2;Paralemmin A kinase anchor protein (Fragment);A-kinase anchor protein 2	1.21505e+06	1.40594e+06	1.49489e+06	1.52543e+06	1.17243e+06	1.15711	1.23032	1.25545	0.964929
_DLSS[+80]SPPGPYGQEM[+16]YVFR	Q6PAM0	5'-AMP-activated protein kinase subunit beta-2	211528	158975	104440	102245	60412.4	0.751554	0.493741	0.483362	0.2856
_TWT[+80]FC[+57]GTPEYVAPEIILNK	P0C605;Q8BND1	cGMP-dependent protein kinase 1;cGMP-dependent protein kinase	1.29361e+06	790642	1.03595e+06	898863	756914	0.611188	0.800816	0.694846	0.585115
_GGYSPQEGGDPPT[+80]PEPLKVTFKPQVR	A2AMM0	Caveolae-associated protein 4	4.01406e+06	2.80958e+06	2.63243e+06	3.43213e+06	3.81957e+06	0.699934	0.655803	0.855026	0.951549
_RGTGGVDT[+80]AAVADVYDISNIDR	Q6P8J7	Creatine kinase S-type, mitochondrial	65112.9	30386.1	35537.2	29936.6	28345.2	0.466668	0.545777	0.459764	0.435323
_FGGFVAWNS[+80]LGQPHVNGR	A0A0N4SVZ5;B9EHW0;Q8BXN7	Protein phosphatase 1K, mitochondrial (Fragment);Protein phosphatase 1K (PP2C domain containing);Protein phosphatase 1K, mitochondrial	461954	330766	606605	616150	119767	0.716014	1.31313	1.33379	0.259262
_VKT[+80]PEMIIQKPK	E9Q616	AHNAK nucleoprotein (desmoyokin)	132965	110116	166596	193515	79953.1	0.828153	1.25293	1.45538	0.601308
_TSSKES[+80]S[+80]PVPSPTLDR	Q62261;Q8BQ35	Spectrin beta chain, non-erythrocytic 1;Uncharacterized protein (Fragment)	132822	93997.7	90447.8	68138.8	101801	0.707697	0.68097	0.513008	0.766447
_S[+80]PGEPSAAVAPAAAGC[+57]EAASAAAPAALWR	Q3UNI1;Q3USJ2;Q53Z05;Q923E4	NAD-dependent protein deacetylase sirtuin-1;Uncharacterized protein (Fragment);Sir2alpha;NAD-dependent protein deacetylase sirtuin-1	39980.3	40988.4	40211.4	32132.4	21114.2	1.02522	1.00578	0.803707	0.528115
_ATEEPSGTGS[+80]DELIK	O54724	Caveolae-associated protein 1	867744	615288	736096	356998	569272	0.709066	0.848288	0.411409	0.656037
_ITKPGSIDSNNQLFAPGGRLS[+80]WGK	E9PVC5;E9PVC6;E9Q9E1;Q6NZJ6	Eukaryotic translation initiation factor 4 gamma 1	412828	317869	507280	485111	424504	0.769981	1.22879	1.17509	1.02828
_S[+80]SLGSHQLPR	A6H663;Q9JLV1	BCL2-associated athanogene 3;BAG family molecular chaperone regulator 3	758780	818905	526479	851886	669908	1.07924	0.693849	1.1227	0.882875
_EDKSPSEESTTTTS[+80]PESISGSVPSSGSSGR	P54726;Q3TN85	UV excision repair protein RAD23 homolog A;UV excision repair protein RAD23 homolog A (Fragment)	1.68935e+06	1.76169e+06	862616	1.97342e+06	1.60303e+06	1.04282	0.510621	1.16816	0.948903
_GRLS[+80]PVPVPR	A2AU60;A2AU61;A2AU62;Q3TGD3;Q3U3F6;Q64012	RNA-binding protein Raly (Fragment);RNA-binding protein Raly (Fragment);RNA-binding protein Raly (Fragment);Uncharacterized protein;HnRNP-associated with lethal yellow, isoform CRA_f;RNA-binding protein Raly	848926	834217	1.07404e+06	753694	652432	0.982674	1.26518	0.887821	0.768538
_DRS[+80]PS[+80]PLRGNVVPS[+80]PLPTR	Q3U434;Q3UD53;Q5M9P7;Q9CR86	Uncharacterized protein;Uncharacterized protein;Calcium regulated heat stable protein 1;Calcium-regulated heat stable protein 1	86219.2	211098	231833	565613	229190	2.44839	2.68887	6.56017	2.65823
_AAS[+80]PAKPSSLDLVPNLPR	E9Q3E2;Q3TA13;Q3TY32;Q3U336;Q3URF1;Q8CC35	Synaptopodin;Uncharacterized protein;Uncharacterized protein (Fragment);Uncharacterized protein;MCG6023;Synaptopodin	1.4457e+06	1.28118e+06	1.93105e+06	2.04573e+06	1.06153e+06	0.886198	1.33572	1.41504	0.734262
_SNS[+80]PVSEKPDPTPAK	A2A482;A2A483;A2A484;A2A485;E9Q8D1;Q3U1M7;Q3UH28;Q3V1I9;Q3V437;Q80XT8;Q80Y82;Q8CHB3	Zinc finger, MYND-type-containing 8;Zinc finger, MYND-type-containing 8;Zinc finger, MYND-type-containing 8;Zinc finger, MYND-type-containing 8;Zinc finger, MYND-type-containing 8;Zinc finger, MYND-type-containing 8;Zinc finger, MYND-type-containing 8;Uncharacterized protein;Uncharacterized protein (Fragment);Prkcbp1 protein (Fragment);Protein kinase C binding protein 1;MKIAA1125 protein (Fragmen…	49786.6	53430.2	62914.4	52870.2	43521.7	1.07319	1.26368	1.06194	0.874165
_SAS[+80]APTLAETEKETAEHLNLAGTSR	F6YZ95	Liprin-beta-1 (Fragment)	25728.3	27397.3	25930.1	24789.9	20874.9	1.06487	1.00784	0.963524	0.811358
_RGAAAADLLSS[+80]SPESQHGGTQPPGGGQPLLQPTK	Q6PB44	Tyrosine-protein phosphatase non-receptor type 23	154928	196087	189571	201630	147991	1.26567	1.2236	1.30144	0.95522
_GGVTGS[+80]PEASISGSK	E9Q616	AHNAK nucleoprotein (desmoyokin)	867446	577165	335123	278546	733033	0.66536	0.386332	0.321111	0.845047
_TPLAALGGPGPAPTAAS[+80]P	B1AS46;Q8BWG3;Q8CI82	Zinc finger protein castor homolog 1;Uncharacterized protein;Casz1 protein	104833	68250.1	149045	90396.4	70640.3	0.651037	1.42174	0.86229	0.673837
_ESSPSWSTDSSLEPVLPGS[+80]PTPSR	Q9QXD8	LIM domain-containing protein 1	181523	183476	259535	403119	175732	1.01076	1.42977	2.22076	0.968096
_EVPLLPHVPPTSPPKSPVSDTLS[+80]GALTSPPPK	P70670	Nascent polypeptide-associated complex subunit alpha, muscle-specific form	2.20743e+06	1.77878e+06	3.30189e+06	2.26821e+06	1.02358e+06	0.805814	1.49581	1.02754	0.4637
_AGSEIGSAS[+80]PEEQPDGSASPVEMQDEGSEELQETC[+57]EPLPPFLLK	Q6ZPJ3	(E3-independent) E2 ubiquitin-conjugating enzyme UBE2O	305069	356316	272930	634917	214046	1.16799	0.894649	2.08123	0.70163
_AES[+80]PETSAVESTQSTPQK	F8WHU5;Q4VA53	Sister chromatid cohesion protein PDS5 homolog B	52354.2	77911.3	85455	56481.9	69592.9	1.48816	1.63225	1.07884	1.32927
_KQT[+80]PPASPSPQPIEDRPPSS[+80]PIYEDAAPFK	Q60598;Q8BNA5;Q921L6	Src substrate cortactin;Uncharacterized protein;Cortactin, isoform CRA_a	528735	622192	570101	638906	416223	1.17675	1.07823	1.20837	0.787205
_ASPAPLAPEHTASAPS[+80]AAGPGVEVTPTAS[+80]PQHLAK	E9Q8T1	Transforming acidic coiled-coil-containing protein 2	45451.3	53444.2	52508.2	65205.2	62950.8	1.17586	1.15526	1.43461	1.38502
_GGTPAGSTRGS[+80]PTRPNPPVR	E9PWE8	Dihydropyrimidinase-related protein 3	238659	331540	218702	411108	347175	1.38918	0.916377	1.72257	1.45469
_SIS[+80]PSALQDLLR	A0A0U1RQB6;F8VPR5;P45481;Q8QZV8	CREB-binding protein;CREB-binding protein;CREB-binding protein;CREB-binding protein (Fragment)	100101	91032.2	76878.1	70026.6	50249.5	0.9094	0.768002	0.699556	0.501986
_ASLGTLSQEAALNTSDPESHAPT[+80]MRPSMSGLHLVK	E9Q4Z2	Acetyl-CoA carboxylase 2	183945	255630	355148	391703	148520	1.38971	1.93073	2.12946	0.807417
_ETPT[+80]TPSPEGVTAAPLEIPISSK	P70670	Nascent polypeptide-associated complex subunit alpha, muscle-specific form	1.83206e+06	1.428e+06	1.30152e+06	1.29064e+06	1.07063e+06	0.77945	0.710413	0.704475	0.584387
_QLS[+80]VPASDEEDEVPAPIPR	Q5RL55	ATP-binding cassette, sub-family F (GCN20), member 1	354292	501988	604630	610791	373384	1.41688	1.70659	1.72398	1.05389
_SQS[+80]PLRGGMTEAAQTDK	A6H663;Q9JLV1	BCL2-associated athanogene 3;BAG family molecular chaperone regulator 3	144448	308718	217005	385840	297133	2.13723	1.50231	2.67114	2.05703
_DADVSEES[+80]PPPLPER	P35831	Tyrosine-protein phosphatase non-receptor type 12	333461	343303	360240	375690	169123	1.02952	1.08031	1.12664	0.507174
_FST[+80]YSQSPPDTPSLR	Q68FE6	Rho family-interacting cell polarization regulator 1	280722	236206	264006	383087	210269	0.841423	0.940453	1.36465	0.749028
_TS[+80]S[+80]KESSPVPSPTLDR	Q62261;Q8BQ35	Spectrin beta chain, non-erythrocytic 1;Uncharacterized protein (Fragment)	131569	94343.2	90605.4	62416.3	102239	0.717063	0.688654	0.4744	0.777079
_TISS[+80]SPSIESLPGGR	A0A286YDB3;Q3U325;Q4KMV6;Q571D8;Q80XQ2	TBC1 domain family member 5;Uncharacterized protein;Tbc1d5 protein;MKIAA0210 protein (Fragment);TBC1 domain family member 5	727316	570943	534974	541309	547393	0.784999	0.735544	0.744255	0.75262
_RAPAAQPPAAAAPSAVGS[+80]PAAAPR	B2RPU8;D3Z5B1;Q8CEW7;Q9D1L0	MCG130675;Zinc finger, BED type-containing 5 (Fragment);Uncharacterized protein;Coiled-coil-helix-coiled-coil-helix domain-containing protein 2	1.47532e+07	8.57527e+06	9.3773e+06	1.06738e+07	1.08455e+07	0.581246	0.635609	0.723491	0.735124
_KGS[+80]VSALMGR	E9PXT5;Q3TCH7;Q3TLY0;Q3UD60;Q8BJG5	Cullin-4A;Cullin-4A;Uncharacterized protein;Uncharacterized protein (Fragment);Uncharacterized protein (Fragment)	1.40006e+06	1.48956e+06	699824	1.46081e+06	845036	1.06392	0.499852	1.04339	0.60357
_TDHGAEIVYKS[+80]PVVS[+80]GDTSPR	A0A0A0MQC7;A2A5Y6;P10637	Microtubule-associated protein;Microtubule-associated protein;Microtubule-associated protein tau	367477	368943	260989	385179	311191	1.00399	0.710218	1.04817	0.846833
_LDS[+80]SPVLSPGNK	F7AMS7;G3X9G2;Q5SXG1;Q5SXG3;Q7TT13;Q9JM52	Misshapen-like kinase 1 (Fragment);Misshapen-like kinase 1;Misshapen-like kinase 1;Misshapen-like kinase 1;Mink1 protein;Misshapen-like kinase 1	192149	158546	131629	114207	130640	0.825117	0.685035	0.594366	0.679886
_KIS[+80]GTTALQEALK	D3Z2Z1;D3Z3M7;F8WIA1;Q922J3	CAP-Gly domain-containing linker protein 1	1.30652e+06	707392	939600	680291	636939	0.54143	0.719159	0.520688	0.487506
_GES[+80]LDNLDSQRPGSWR	A0T1J8;B7ZN52;E9PYF4;E9PYI7;F6TFN2;F6VG99;Q6ZQ32	LIM domain only 7;Lmo7 protein;LIM domain only 7;LIM domain only 7;LIM domain only 7 (Fragment);LIM domain only 7 (Fragment);MKIAA0858 protein (Fragment)	81769.4	95740.1	169582	133675	86770	1.17085	2.07391	1.63478	1.06116
_VSSAPIPC[+57]PSPSPAPSAVPS[+80]PPK	A6H663;Q9JLV1	BCL2-associated athanogene 3;BAG family molecular chaperone regulator 3	1.11421e+07	9.53396e+06	9.99842e+06	1.07615e+07	5.31228e+06	0.855672	0.897357	0.965839	0.476776
_TQAQHSS[+80]PGEMASSPQGLDNPALLR	A2ADY9	Protein DDI1 homolog 2	25566.5	61041.4	46283.9	120001	53711.9	2.38755	1.81033	4.69366	2.10087
_DRGGDT[+80]SDTESSIIIR	E9Q4Y0;E9QA05;O35892;Q3UKD8;Q4FK53;Q8BNW8;Q8C405;Q8C9H3	Nuclear autoantigen Sp-100;Nuclear autoantigen Sp-100;Nuclear autoantigen Sp-100;Uncharacterized protein;Sp100 protein;Uncharacterized protein (Fragment);Nuclear autoantigen Sp-100;Uncharacterized protein	29465.8	70310.3	96497.5	75072.1	33992.8	2.38617	3.2749	2.54777	1.15364
_KVITAFNDGLNHLDS[+80]LK	A8DUK0;P02088	Beta-globin;Hemoglobin subunit beta-1	1.45116e+06	739436	176316	139782	409372	0.509547	0.1215	0.0963242	0.2821
_HDS[+80]LPDPGTASR	P59672;Q3UHP6	Ankyrin repeat and SAM domain-containing protein 1A;Ankyrin repeat and SAM domain containing 1	240217	211782	410285	329117	341324	0.881626	1.70797	1.37008	1.42089
_SPSLSPSPPS[+80]PIEK	B2RQQ5;P14873	Microtubule-associated protein 1B	154942	119375	139598	115242	74868.6	0.770452	0.900974	0.743777	0.483206
_MQAESQSPT[+80]NVDLEDKER	B9EKJ7;P58871	Tankyrase 1 binding protein 1;182 kDa tankyrase-1-binding protein	26908.2	50727	71659.8	59528.9	48833.5	1.88518	2.66312	2.21229	1.81482
_GS[+80]GSSEDMYLDTPTSASR	Q99MR9	Protein phosphatase 1 regulatory subunit 3A	216713	153199	199902	212463	166135	0.706919	0.922426	0.980389	0.76661
_TVAIS[+80]DAAQLPQDYC[+57]TTPGGTLFSTTPGGTR	P70445;Q3UFP6;Q3UZD4	Eukaryotic translation initiation factor 4E-binding protein 2;Eif4ebp2 protein;Uncharacterized protein	208602	153985	167503	245475	142465	0.738176	0.802978	1.17676	0.682951
_ELEKPM[+16]QSKPQSPVIQATAGS[+80]PK	A2A5R2	Brefeldin A-inhibited guanine nucleotide-exchange protein 2	33611.2	51877.3	40392.5	28994.4	12742.4	1.54345	1.20176	0.86264	0.379111
_GSSSTASLPMS[+80]SPQQR	Q9ES83	Blood vessel epicardial substance	125809	95638.8	180577	164157	41643.4	0.760189	1.43533	1.30481	0.331004
_AASPPSY[+80]TLDLGESQLAPPPSK	B2RW20;Q8C9H6	Family with sequence similarity 40, member B;Striatin-interacting proteins 2	3.47361e+06	3.40144e+06	3.3041e+06	3.93403e+06	2.55758e+06	0.979224	0.951201	1.13255	0.73629
_S[+80]PSVEHDEASDLEVR	Q5F247;Q8CI12	Smoothelin-like protein 2	55203.2	67391.4	57369	55790.1	29469.4	1.22079	1.03923	1.01063	0.533836
_SVS[+80]ELSLQGR	B9EK92;Q3U0S6	Ras interacting protein 1;Ras-interacting protein 1	457347	361230	162863	144993	215726	0.789837	0.356104	0.317031	0.471689
_IGIVGGC[+57]QEY[+80]TGAPYFAGISALK	J3QMM7;J3QN06;K3W4M4;Q9CZ42	ATP-dependent (S)-NAD(P)H-hydrate dehydratase	258365	113341	137902	103437	88262.7	0.438685	0.53375	0.400351	0.34162
_LEVTS[+80]DSEDASEVPEWLR	A0A286YCV9;E9Q4K7;Q6A029	Kinesin family member 13B;Kinesin family member 13B;MKIAA0639 protein (Fragment)	123867	134332	142773	167139	112716	1.08449	1.15263	1.34934	0.909974
_EDGHRT[+80]STSAVPNLFVPLNTNPK	Q8K232;Q9QYC0	Adducin 1 (Alpha);Alpha-adducin	75723.7	62096.1	26288.7	48380.2	66555.7	0.820036	0.347167	0.638904	0.878928
_AAVVT[+80]SPPPTTAPHK	Q8K232;Q9QYC0	Adducin 1 (Alpha);Alpha-adducin	1.79965e+06	879035	766040	1.40622e+06	781595	0.488447	0.42566	0.781384	0.434303
_SPERTEEVLSPDGSPSKSPS[+80]K	Q05DT0;Q3UNK1;Q8BJH2;Q9JLE2;Q9QYB5	Add3 protein (Fragment);Uncharacterized protein;Uncharacterized protein;Gamma adducin (Fragment);Gamma-adducin	76736.6	79134.8	54258.4	69645	103061	1.03125	0.707073	0.907585	1.34305
_TAS[+80]AVAGKTPDAS[+80]PEPK	Q05CG9;Q3TXS7;Q5HZG6;Q8BU34;Q8CGI9	Psmd1 protein (Fragment);26S proteasome non-ATPase regulatory subunit 1;Psmd1 protein (Fragment);Uncharacterized protein (Fragment);Psmd1 protein (Fragment)	178641	184469	161035	193246	233167	1.03263	0.901447	1.08176	1.30523
_AQS[+80]SPASATFPMSVQEPPTKPR	Q6NZM9	Histone deacetylase 4	88762.1	110802	105980	124222	68500.6	1.2483	1.19398	1.39949	0.771732
_EHQISSGDFPS[+80]LR	Q3T9A1;Q3TCK3;Q3TIT3;Q3TUW9;Q80ZZ0;Q8K1X5;Q9WVK4	Uncharacterized protein (Fragment);Uncharacterized protein (Fragment);Uncharacterized protein;Uncharacterized protein;EH-domain containing 1;EH-domain containing 1 (Fragment);EH domain-containing protein 1	85879.4	75813.4	86730.1	65963.8	63260.9	0.882789	1.00991	0.768098	0.736625
_KVSRVEDGS[+80]FPGGGNTGSVSLASSK	A0A0A6YW06;E9QKQ9;E9QLZ9;J3QNM3;Q03173	Protein enabled homolog	56105.7	153449	77269.6	127416	90900.8	2.73499	1.37721	2.271	1.62017
_SSLFPFEDAFLDDSHGDQALS[+80]SGLSSPTR	A0A0R4J102;D3Z1R6;Q7TN99	Cytoplasmic polyadenylation element-binding protein 3	65477.5	46707.5	80957.9	73267.6	56305.7	0.713338	1.23642	1.11897	0.859925
_AQPSVQIS[+80]PVLTPDPK	D3Z656	Synaptojanin-1	27481	28525.1	26416.6	69208.4	28408.8	1.03799	0.961267	2.5184	1.03376
_RGPARPSLPGAPPDEVY[+80]LSDSPAEPAPVK	B2RQK7;Q8BWB1	Synaptopodin 2-like protein	31168.2	21051.2	39050.8	38365.1	19924.3	0.675406	1.2529	1.2309	0.639251
_AS[+80]PALGSGHHDGSGDSLEMSSLDR	Q3TSX8;Q80TT4;Q9CZW5	Uncharacterized protein;MKIAA0719 protein (Fragment);Mitochondrial import receptor subunit TOM70	1.17916e+06	1.01038e+06	1.30168e+06	1.12852e+06	633358	0.856862	1.10391	0.957058	0.537127
_QT[+80]PSPDVVLR	D3Z589;Q3UH68	LIM and calponin homology domains-containing protein 1	999967	912745	1.1033e+06	1.09626e+06	786037	0.912775	1.10333	1.09629	0.786063
_SVPAVT[+80]SLSPPKAPVAPSNEATIVPTEIPTSLK	P70670	Nascent polypeptide-associated complex subunit alpha, muscle-specific form	3.12388e+06	2.81106e+06	2.81632e+06	2.7945e+06	1.82159e+06	0.899862	0.901545	0.894561	0.583119
_QQLSPS[+80]PGQEAGILPETEK	Q3TSF0;Q3U4E1;Q5SU48;Q7TN98	Uncharacterized protein (Fragment);Uncharacterized protein (Fragment);Cytoplasmic polyadenylation element-binding protein 4;Cytoplasmic polyadenylation element-binding protein 4	53955.9	63548.6	84681.8	88692.8	52359.2	1.17779	1.56946	1.6438	0.970408
_EDSGT[+80]FSLGK	Q9WTX2	Interferon-inducible double-stranded RNA-dependent protein kinase activator A	478780	320799	510696	353960	261533	0.670035	1.06666	0.739296	0.546249
_EHANIDAQSGS[+80]QAPNPSTTISPGKSPPPAK	A0A140LHL5;Q3UJK6;Q8VDQ8	NAD-dependent protein deacetylase sirtuin-2;Uncharacterized protein;NAD-dependent protein deacetylase sirtuin-2	95112	139353	214942	215307	148675	1.46514	2.25988	2.26372	1.56316
_AASQGSES[+80]PLLPTQR	O89032	SH3 and PX domain-containing protein 2A	126309	172569	120312	124764	106867	1.36624	0.952516	0.987768	0.846072
_TVGT[+80]NT[+80]PPSPGFGRR	A0A087WQS0;A0A1D5RM59;E9Q0S6	Tensin 1	287074	356584	459939	530477	456548	1.24213	1.60216	1.84788	1.59035
_SEPVS[+80]VQKPTVTS[+80]VC[+57]SESAQELAEGQR	E9Q8P5	PDZ and LIM domain protein 5	49330.5	57805.7	80910.8	44386.9	51246.5	1.1718	1.64018	0.899787	1.03884
_ATEEPSGT[+80]GSDELIK	O54724	Caveolae-associated protein 1	782508	551798	657253	319879	509868	0.705166	0.839932	0.408788	0.651582
_NTPIYVSSPTWENHNAVFS[+80]AAGFK	P05201	Aspartate aminotransferase, cytoplasmic	23022.8	22765.7	29887.9	26151	29399.8	0.988831	1.29818	1.13587	1.27698
_HGSGPNIILT[+80]GDSSPGFSK	Q3TDX5;Q3U182;Q8R1U3;Q9D682	Uncharacterized protein;CREB-regulated transcription coactivator 2;Crtc2 protein;Uncharacterized protein	48102.4	50669.9	74426.1	58855.8	62283.3	1.05338	1.54724	1.22355	1.29481
_ASS[+80]PC[+57]QEFEQFQIVPTVETPYLAR	Q60575	Kinesin-like protein KIF1B	416568	273387	301339	317614	310902	0.656285	0.723385	0.762455	0.746343
_TPSSPS[+80]KSPASFEIPASTTEADGDGLNKPAKK	E9Q8T1	Transforming acidic coiled-coil-containing protein 2	213802	240526	216683	209213	204107	1.12499	1.01348	0.978536	0.954655
_TSVPESIASAGTGS[+80]PSK	D3Z589;Q3UH68	LIM and calponin homology domains-containing protein 1	54243.7	47029.5	41839.4	53470.7	35181	0.867004	0.771321	0.985749	0.648572
_QGS[+80]GVILR	Q5ND50;Q5ND51;Q64010;Q8JZR2;Q91VM1;Q920I1	Adapter molecule crk;V-crk sarcoma virus CT10 oncogene homolog (Avian), isoform CRA_a;Adapter molecule crk;Adapter molecule crk;V-crk sarcoma virus CT10 oncogene homolog (Avian);CT-10 related kinase 3	180738	120618	98421.4	102103	107010	0.667365	0.544554	0.564922	0.592072
_VAEFNNVT[+80]PLSEEEVTSVK	P27546	Microtubule-associated protein 4	130014	123192	149253	127110	112242	0.947528	1.14797	0.977661	0.863304
_AQSVS[+80]PVQATPSGGSAQLLPGK	Q924A2	Protein capicua homolog	291150	342485	346710	395073	274448	1.17632	1.19083	1.35694	0.942633
_SLERPS[+80]SSASMAGDFR	A0A1L7NR37;D3Z080	Arg/Abl-binding protein 2;Sorbin and SH3 domain-containing protein 2	50468.7	94925.9	94829.7	79077.6	54391	1.88089	1.87898	1.56686	1.07772
_RDS[+80]LTGSSDLYK	E9Q6M7;Q3TQ21;Q3TTW5;Q3U4T5;Q3UHW0;Q3UR00;Q80U78	Pumilio homolog 1;Uncharacterized protein;Pumilio homolog 1;Uncharacterized protein (Fragment);Uncharacterized protein;Uncharacterized protein;Pumilio homolog 1	56147.5	50823.3	53587.8	45510.5	28800.7	0.905175	0.95441	0.810553	0.512948
_RLQESPSLSALS[+80]ETQPPSPARPSVPK	E9QQ25;Q62407	Striated muscle-specific serine/threonine-protein kinase	132150	85549.8	162780	161046	106053	0.647368	1.23178	1.21866	0.802518
_S[+80]PVPSAFSDQSR	Q8BTI8	Serine/arginine repetitive matrix protein 2	492145	294280	349454	192363	158967	0.597954	0.710063	0.390867	0.323009
_IIYGGS[+80]VTGATC[+57]K	P17751	Triosephosphate isomerase	2.15709e+06	1.3571e+06	1.32871e+06	1.1414e+06	1.0908e+06	0.629136	0.615972	0.52914	0.505681
_FENAFLSHVISQHQS[+80]LLGNIR	Q03265	ATP synthase subunit alpha, mitochondrial	78306.9	48283.8	63536.4	52601.4	55203	0.616596	0.811376	0.671733	0.704956
_TGS[+80]LQLSSTSIGTSSLK	B1AZ14;B1AZ15;Q3UMF0	Cordon-bleu protein-like 1	155765	114198	119282	81624.1	94755.1	0.73314	0.765777	0.52402	0.60832
_AVAQGNLSS[+80]ADVQAAK	Q9DB77	Cytochrome b-c1 complex subunit 2, mitochondrial	30900.9	16729.6	29595	21602.3	19544.1	0.541395	0.957739	0.699081	0.632478
_HFSQSEDT[+80]GNEVFGALHEEQPLPR	A0A1W2P832;B7ZNA3	Ral GTPase-activating protein subunit alpha-1;Garnl1 protein	39700.8	35943.4	70429.1	39878.2	86549.2	0.905355	1.774	1.00447	2.18004
_EQKPFT[+80]PASPVQSTPSKPSDK	P51125;Q8CE80	Calpastatin	3.0486e+06	3.12627e+06	3.03283e+06	2.7827e+06	2.72494e+06	1.02548	0.99483	0.912781	0.893834
_TLS[+80]GEEEAESVGVSSR	Q9D6W8	BLOC-1-related complex subunit 6	51559.9	31773.4	41878.6	39290.2	45829.1	0.616241	0.812231	0.76203	0.888851
_S[+80]RS[+80]PTPPS[+80]IAAK	A2ASS6	Titin	57707.9	66838.2	111063	80603.2	69127.5	1.15822	1.92457	1.39674	1.19789
_QIIS[+80]ILESMSNDTNLPDQC[+57]NSFLHNK	Q3TRG2;Q9ESL4	Uncharacterized protein;Mitogen-activated protein kinase kinase kinase 20	111906	154891	235287	181126	154491	1.38412	2.10254	1.61855	1.38054
_SAFTPATATGSS[+80]PSPVLGQGEKVEGLQAQALYPWR	E9Q0N0;E9Q3I4;E9Q3I5;E9Q3I8;E9Q3I9;Q9Z0R4	Intersectin-1	109314	97164.3	94029.6	149736	86537.2	0.888859	0.860182	1.36979	0.791642
_NLHQSGFS[+80]LSGAQIDDNIPR	O08553	Dihydropyrimidinase-related protein 2	67879.9	129459	71573.2	74105.8	75173.9	1.90718	1.05441	1.09172	1.10745
_KPAS[+80]VSPTTPTSPTEGEAS	Q3TWG5;Q8R1Q8	Dynein cytoplasmic 1 light intermediate chain 1;Cytoplasmic dynein 1 light intermediate chain 1	497240	491425	560803	530596	378205	0.988305	1.12783	1.06708	0.760609
_FSMAIPSHEDSGSGEPTGS[+80]PFLTPEQPPVPR	Q149B8	PGC-1 and ERR-induced regulator in muscle protein 1	218753	102731	250177	98742	174139	0.469622	1.14365	0.451387	0.796054
_SLS[+80]ADNFIGIQR	D3YUJ3;E9Q226	Cyclin Y-like 1	813985	530077	676027	472831	348842	0.651213	0.830515	0.580884	0.428561
_LMHSSS[+80]LTNSC[+57]IPR	A2RSH1;A6XDA6;A6XDA7;A6XDB0;A6XDB1;B1PSD9;B2KF57;B2KF84;E9PVU7;F6QFD1;F6YIS2;Q01063	Phosphodiesterase;Phosphodiesterase;Phosphodiesterase;Phosphodiesterase;Phosphodiesterase;Phosphodiesterase;Phosphodiesterase (Fragment);Phosphodiesterase;Phosphodiesterase;Phosphodiesterase (Fragment);cAMP-specific 3',5'-cyclic phosphodiesterase 4D (Fragment);cAMP-specific 3',5'-cyclic phosphodiesterase 4D	90919.7	92457.2	99743.1	91008.4	58367	1.01691	1.09705	1.00098	0.641962
_VTSSVPLPSGGTSS[+80]PSR	Q8BVL3	Sorting nexin-17	599953	476027	427425	438858	319017	0.793441	0.71243	0.731488	0.531737
_DEVLTDPSLAS[+80]PVEHPGLK	Q70KF4	Cardiomyopathy-associated protein 5	33897.3	20978.5	39178.6	13711.9	15406.4	0.618884	1.1558	0.404512	0.4545
_S[+80]S[+80]PQLDPLRKSPTM[+16]EQAVQTASAHLPAPAPVGR	A0A0U1RP90;Q8K2F8	Protein LSM14 homolog A (Fragment);Protein LSM14 homolog A	197087	352670	218400	227515	179922	1.78942	1.10814	1.15439	0.912906
_SAS[+80]PDDDLGSSNWEAADLGNEER	D6RI64;Q9R0P4	RIKEN cDNA 1110004F10 gene;Small acidic protein	330129	454316	327640	211830	277847	1.37618	0.992461	0.641659	0.841631
_TRSPDVISSASTALS[+80]QDIPEIASEALSR	A0A0R4J1Q0;D6RE33;G5E896;Q3UJB9	Enhancer of mRNA-decapping protein 4;Enhancer of mRNA-decapping protein 4;Enhancer of mRNA decapping 4, isoform CRA_b;Enhancer of mRNA-decapping protein 4	1.33698e+06	1.02663e+06	1.44109e+06	1.36455e+06	1.04429e+06	0.76787	1.07787	1.02062	0.781079
_FNS[+80]YDISR	A0A0R4J1B6;Q6PAL8	DENN domain-containing protein 5A	260889	168417	200520	154415	141548	0.645552	0.768604	0.591879	0.542562
_AS[+80]FETLPNISDLC[+57]LK	Q9CWE0	Mitochondrial fission regulator 1-like	357890	184702	268885	143989	179689	0.516086	0.751306	0.402328	0.502078
_SS[+80]PVHIIATSK	E9Q1A8;E9Q469;H3BJQ4;H3BJW8;H3BKQ9;H3BKS6;H3BKV0;Q3UQS1;Q3UTR1;Q8R316	HMG box-containing protein 1;HMG box-containing protein 1;HMG box-containing protein 1;HMG box-containing protein 1 (Fragment);HMG box-containing protein 1 (Fragment);HMG box-containing protein 1;HMG box-containing protein 1 (Fragment);Uncharacterized protein (Fragment);Uncharacterized protein (Fragment);HMG box-containing protein 1	16685.9	15898.7	23431.3	17401	9160.92	0.952824	1.40426	1.04286	0.549023
_AMS[+80]LSDALK	Q8CGN5	Perilipin-1	183867	359700	99846.5	29611.8	35996.7	1.95631	0.543037	0.16105	0.195776
_TSDS[+80]HEDAGTLDFSSLLK	A9JR55	Mybpc3 protein	2.47244e+06	2.0131e+06	2.9773e+06	2.68254e+06	2.14179e+06	0.814215	1.2042	1.08498	0.866264
_AKPAAQSEEETATS[+80]PAASPTPQSAER	Q8CIJ3;Q8JZQ9	Eukaryotic translation initiation factor 3 subunit B	748489	1.04404e+06	1.0023e+06	1.21561e+06	691595	1.39486	1.3391	1.62408	0.923988
_RST[+80]QGVTLTDLQEAEK	Q9DBR7	Protein phosphatase 1 regulatory subunit 12A	31073.8	40571.1	21644.5	24139.8	19763.9	1.30564	0.696552	0.776853	0.636031
_AASLNY[+80]LNQPNAAPLQVSR	Q9DBS5	Kinesin light chain 4	733786	865574	436431	443689	488461	1.1796	0.594766	0.604657	0.665672
_GM[+16]YDGPVFDLTT[+80]TPK	E9PWE8	Dihydropyrimidinase-related protein 3	37591.8	43678	19381.4	21450	6477.21	1.1619	0.515574	0.570603	0.172304
_YC[+57]S[+80]RVEIPSGQVSR	E9QQ93;O70373	Xin actin-binding repeat-containing protein 1	411138	648286	657504	711028	421982	1.57681	1.59923	1.72942	1.02638
_LDQVVES[+80]PAIPR	E9QNT8;F7D1P5;G8JL84;Q02357;Q0VGY9;Q61304	Ankyrin-1;Ankyrin-1 (Fragment);Ankyrin-1;Ankyrin-1;Ank1 protein;Erythroid ankyrin (Fragment)	32299.3	11787.1	22807.2	78864.5	53775	0.364934	0.70612	2.44168	1.6649
_QAS[+80]LDGLQQLR	A1A5B6;A2BD48;A2VCT6;E9PWX7;S4R2S6	TBC1 domain family member 25;Tbc1d25 protein (Fragment);Tbc1d25 protein (Fragment);TBC1 domain family member 25;TBC1 domain family member 25	22935.2	36651.3	31732.8	36285.6	29964.1	1.59804	1.38358	1.58209	1.30647
_TPEELEDVS[+80]DLEDDHEVR	A4GE64;A4GE65;Q14DP5;Q65CL1	Alpha-T-catenin;Alpha-T-catenin isoform X;Catenin (Cadherin associated protein), alpha 3;Catenin alpha-3	61948.1	60198.4	84205.1	69008.6	45094.1	0.971755	1.35928	1.11397	0.727933
_ESVPDFPLS[+80]PPK	D3Z1Z8;D3Z5N2;P54227;Q545B6;Q91XT3;Q9DCP3	Stathmin (Fragment);Stathmin;Stathmin;Stathmin;Stathmin;Stathmin	674670	1.14386e+06	980193	3.50858e+06	800251	1.69543	1.45285	5.20044	1.18614
_LPPPFPGMDPESEGAAGGS[+80]EPEAGDS[+80]DTEGEDIFTGAAAATKPQSPK	Q3UDY9;Q6NZD2	Uncharacterized protein (Fragment);Sorting nexin-1	202138	387027	386622	539613	305331	1.91467	1.91267	2.66953	1.51051
_GDVMS[+80]TAC[+57]GTPGYVAPEVLAQKPYSK	B1AW58;Q3TDM2;Q3UH04;Q8BW96	Calcium/calmodulin-dependent protein kinase ID;Uncharacterized protein;Uncharacterized protein;Calcium/calmodulin-dependent protein kinase type 1D	21773.2	34151.7	28764.4	42085	11264.2	1.56852	1.32109	1.93288	0.517342
_EEALQNIS[+80]ADDLPDSASQAAHPQDSAFSYR	F7ADQ2;Q6PAR5	GTPase-activating protein and VPS9 domain-containing protein 1 (Fragment);GTPase-activating protein and VPS9 domain-containing protein 1	60181.5	35898	11142.4	15794.5	15822.4	0.596496	0.185147	0.262447	0.262911
_SHIPSEPY[+80]EPISPPQGPAVHEK	E9Q2B2;E9Q9Y2;F7C134;Q3UV34;Q5PRE9;Q5RIM6;Q60974;Q8CHB6;Q8VDE8	Nuclear receptor corepressor 1;Nuclear receptor corepressor 1;Nuclear receptor corepressor 1 (Fragment);Uncharacterized protein (Fragment);Ncor1 protein;Nuclear receptor co-repressor 1, isoform CRA_a;Nuclear receptor corepressor 1;MKIAA1047 protein (Fragment);RIP-13	75327.8	117340	111555	111680	73685.3	1.55772	1.48093	1.48259	0.978195
_DS[+80]QDTSAEQSDHDDEVASLASASGGFGSK	A0A0R4J1Q0;D6RE33;G5E896;Q3UJB9	Enhancer of mRNA-decapping protein 4;Enhancer of mRNA-decapping protein 4;Enhancer of mRNA decapping 4, isoform CRA_b;Enhancer of mRNA-decapping protein 4	88721.9	78172.4	63059.2	76074.1	68561	0.881094	0.71075	0.857444	0.772763
_KLSGSC[+57]APSTGFASQPS[+80]SPR	Q6NVF4	DNA helicase B	24034.2	32910.8	40862.7	29358.2	24264.8	1.36933	1.70019	1.22152	1.0096
_S[+80]PGGPGPLTLK	Q3TCR9;Q62523;Q7TQE2;Q8CBM0;Q8CD55	Uncharacterized protein;Zyxin;Zyx protein;Uncharacterized protein;Uncharacterized protein	928221	497070	327021	299749	336624	0.535509	0.35231	0.322929	0.362656
_IHIDPES[+80]QDC[+57]SPATSR	A8Y5C3;P70271;Q5SWV3	PDZ and LIM domain protein 4 (Fragment);PDZ and LIM domain protein 4;PDZ and LIM domain protein 4	636934	869723	1.03163e+06	873844	710900	1.36548	1.61968	1.37195	1.11613
_EPVS[+80]GGNVQATSR	E9QQ93;O70373	Xin actin-binding repeat-containing protein 1	48256.2	43388.6	47764.2	22086.9	52763	0.899131	0.989805	0.4577	1.09339
_TQPDGTSVPGEPAS[+80]PISQR	E9Q7G0	Nuclear mitotic apparatus protein 1	323146	351419	549904	344761	264769	1.08749	1.70172	1.06689	0.819349
_SQS[+80]PLRGGMTEAAQTDKQC[+57]GQMPATATTAAAQPPTAHGPER	A6H663;Q9JLV1	BCL2-associated athanogene 3;BAG family molecular chaperone regulator 3	35297.5	171139	215435	372014	204014	4.84847	6.10341	10.5394	5.77983
_LGEQGPEPGPT[+80]PPQTPTPPS[+80]TPPLAK	E9QAJ9;Q3UIA2	Rho GTPase-activating protein 17	289266	364299	273266	424492	271208	1.25939	0.94469	1.46748	0.937573
_SLTSS[+80]LENIFSR	E0CX53;H7BX82;Q8BYJ6	TBC1 domain family member 4;TBC1 domain family member 4 (Fragment);TBC1 domain family member 4	284589	193879	183115	135267	118593	0.68126	0.643436	0.475307	0.416717
_FGS[+80]ADNIAHLKDPMEDGPPEEAAR	Q3T9T1;Q3TYQ4;Q3TZY4;Q80W04	Transmembrane and coiled-coil domains protein 2;Uncharacterized protein;Transmembrane and coiled-coil domains protein 2;Transmembrane and coiled-coil domains protein 2	15135.8	22829.5	36275	76962.3	16458.3	1.50831	2.39663	5.08477	1.08737
_IGST[+80]EVEKPPGLLFQQPDLDSALQVAR	E9Q8T1	Transforming acidic coiled-coil-containing protein 2	334447	254873	294669	229169	274883	0.762073	0.881062	0.685217	0.821904
_AGDVLEDS[+80]PKRPK	E0CXA0;P51859	Hepatoma-derived growth factor (Fragment);Hepatoma-derived growth factor	1.2303e+07	1.50751e+07	1.13599e+07	9.08623e+06	8.70334e+06	1.22533	0.923349	0.73854	0.707418
_ASPALGS[+80]GHHDGSGDSLEMSSLDR	Q3TSX8;Q80TT4;Q9CZW5	Uncharacterized protein;MKIAA0719 protein (Fragment);Mitochondrial import receptor subunit TOM70	594036	517263	668047	583361	309101	0.87076	1.12459	0.982029	0.520341
_SVSENS[+80]LVAMDFSGEK	A2ASX2;A2ASX3;Q9JLM9	Growth factor receptor bound protein 14;Growth factor receptor-bound protein 14 (Fragment);Growth factor receptor-bound protein 14	145571	167679	134199	168688	119880	1.15187	0.921876	1.1588	0.823515
_ASS[+80]FSGISILTR	E9Q9D6;F6Z9T5;Q148X5;Q5XKA9;Q80TM6	R3H domain-containing protein 2;R3H domain-containing protein 2 (Fragment);R3H domain-containing protein 2;R3hdm2 protein (Fragment);R3H domain-containing protein 2	796327	567769	710126	651160	436512	0.712984	0.891752	0.817704	0.548157
_APSSS[+80]SVGISEWLDQK	Q99LC5	Electron transfer flavoprotein subunit alpha, mitochondrial	145044	100769	161074	148288	100242	0.69475	1.11051	1.02237	0.691115
_GS[+80]YGDLGGPIITTQVTIPK	H3BLL4;P61979;Q3TG17;Q3TUA1;Q5FWJ5	Heterogeneous nuclear ribonucleoprotein K;Heterogeneous nuclear ribonucleoprotein K;Uncharacterized protein;Uncharacterized protein;Hnrpk protein	190251	211180	160151	183455	148661	1.11001	0.84179	0.964281	0.781395
_TDES[+80]QPWVLPVVR	P05201	Aspartate aminotransferase, cytoplasmic	294427	208553	233715	190120	197308	0.708338	0.793798	0.645729	0.670142
_MGQAGS[+80]TIS[+80]NSHAQPFDFPDDSQNAKK	P23242;Q7TMQ1;Q8C4N2	Gap junction alpha-1 protein;Gap junction protein;Uncharacterized protein (Fragment)	30469.1	33031.7	72695.5	81301.7	48414.3	1.0841	2.38588	2.66833	1.58896
_SEPVSVQKPT[+80]VTSVC[+57]SESAQELAEGQR	E9Q8P5	PDZ and LIM domain protein 5	268971	312680	377928	240979	359249	1.16251	1.40509	0.89593	1.33564
_TGSS[+80]PTQGIVNK	E9Q6B6;E9Q6E0;J3QNR6;K3W4S4;Q3UHB5;Q6NV54;Q6P1F1;Q8CHB5;Q9ESN9	C-Jun-amino-terminal kinase-interacting protein 3;C-Jun-amino-terminal kinase-interacting protein 3;C-Jun-amino-terminal kinase-interacting protein 3;C-Jun-amino-terminal kinase-interacting protein 3;Mitogen-activated protein kinase 8 interacting protein 3, isoform CRA_a;Mitogen-activated protein kinase 8 interacting protein 3;Mapk8ip3 protein;MKIAA1066 protein (Fragment);C-Jun-amino-terminal kin…	564827	518480	517714	470550	386642	0.917945	0.916588	0.833087	0.684532
_IGS[+80]DPLAYEPK	Q3U3A6;Q3UDC9;Q61165;Q7TSV2;Q80X31;Q99KF4	Sodium/hydrogen exchanger;Sodium/hydrogen exchanger;Sodium/hydrogen exchanger 1;Sodium/hydrogen exchanger;Sodium/hydrogen exchanger;Slc9a1 protein (Fragment)	149187	89816.8	103842	122023	85276.1	0.602044	0.696053	0.81792	0.571607
_LHVS[+80]TINLQK	Q9JLN9	Serine/threonine-protein kinase mTOR	744364	510468	564468	465290	497142	0.685778	0.758323	0.625085	0.667875
_GSAEGSS[+80]DEEGKLVIDEPAKEK	E0CXA0;P51859	Hepatoma-derived growth factor (Fragment);Hepatoma-derived growth factor	36324.8	46479.1	28447.4	57832.4	46893.1	1.27954	0.783141	1.59209	1.29094
_SWSSSTT[+80]AGGLEGTVK	Q8CI96	CAP-Gly domain-containing linker protein 4	52360.4	46259.6	62317.6	40814.6	44866.8	0.883485	1.19017	0.779493	0.856884
_S[+80]RSPVDSPVPASMFAPEPSSPGAAR	O08582	GTP-binding protein 1	1.02665e+06	1.16444e+06	635957	1.02316e+06	927006	1.13422	0.619449	0.996599	0.902943
_GIS[+80]LEEGALPDVSATR	E9QQ93;O70373	Xin actin-binding repeat-containing protein 1	325078	508145	579519	586416	350637	1.56315	1.78271	1.80392	1.07862
_ADSSSGGGPVFSSTGILEQGLSPGDSS[+80]PPKPK	E9QAJ9;Q3UIA2	Rho GTPase-activating protein 17	166385	179083	172474	216435	154513	1.07632	1.0366	1.30081	0.928646
_EYPDQS[+80]PVLQR	F7D1J2;Q60855	Receptor-interacting serine/threonine-protein kinase 1 (Fragment);Receptor-interacting serine/threonine-protein kinase 1	31273.5	53966.1	55652.7	73098.3	37980.7	1.72562	1.77955	2.33739	1.21447
_VAKPKSPEPEAT[+80]LTFPFLDK	D3Z589;Q3UH68	LIM and calponin homology domains-containing protein 1	755477	651367	835842	870050	599951	0.862192	1.10638	1.15166	0.794135
_AISGPLPAPAS[+80]PR	D3Z5R4;E9Q2D0;P0C7L0	WAS/WASL-interacting protein family member 3	2.05249e+06	1.8209e+06	1.75846e+06	1.97302e+06	1.3256e+06	0.887163	0.856745	0.961281	0.645849
_SAS[+80]STSSGSNSNVLVPVSWK	A0A0J9YTT8;A0A0J9YVH0;E9Q8I9	Protein furry homolog (Fragment);Protein furry homolog (Fragment);Protein furry homolog	226981	150768	183002	198729	156940	0.664231	0.806244	0.875532	0.691425
_LKDRLPSIVVEPT[+80]EGEVESGELR	Q9CX60	Protein LBH	86953.7	154919	64963	253389	118897	1.78162	0.747099	2.91407	1.36736
_AQPS[+80]VQISPVLTPDPK	D3Z656	Synaptojanin-1	39405.3	29586.3	25535.7	72946.8	31243.6	0.75082	0.648027	1.85119	0.792879
_AFPSHLENPLASVQPGLMSC[+57]PQTLSNTS[+80]PVK	P70670	Nascent polypeptide-associated complex subunit alpha, muscle-specific form	129133	139701	140617	136585	99082.9	1.08184	1.08893	1.05771	0.767295
_SHSESASPSALS[+80]SSPNNLSPTGWSQPK	F6TUC4;Q99N57	RAF proto-oncogene serine/threonine-protein kinase (Fragment);RAF proto-oncogene serine/threonine-protein kinase	34619.2	46162.5	34908.9	45039.1	27610.6	1.33344	1.00837	1.30099	0.797553
_S[+80]ITSPPSTSSTK	D3YZ00;E9PUH7;P70257;Q5CZY4	Nuclear factor 1 (Fragment);Nuclear factor 1;Nuclear factor 1 X-type;Nuclear factor 1 (Fragment)	122736	151152	101326	66795.6	118968	1.23152	0.825561	0.544221	0.969298
_ALVHQLS[+80]NESR	D3YTT6;D3Z194;Q6A012	Oxysterol-binding protein;Oxysterol-binding protein;MKIAA0704 protein (Fragment)	70627.8	62029.9	42176.2	49440.8	35177.5	0.878265	0.597161	0.700018	0.498069
_YGPS[+80]SVEDTTGSGAADAKDDDDIDLFGSDDEEESEEAKK	A0A087WS46;O70251	Eukaryotic translation elongation factor 1 beta 2;Elongation factor 1-beta	206597	204889	179671	214448	145589	0.991731	0.86967	1.038	0.704697
_KGS[+80]LQDVDVAGFGNLGHSASFLAPR	D3Z069;Q8K1N2	Pleckstrin homology-like domain family B member 2 (Fragment);Pleckstrin homology-like domain family B member 2	43615.9	43801.4	34820.6	35103.4	37441.8	1.00425	0.798348	0.804831	0.858444
_LSGINEIPRPFSPPVTSNT[+80]SPPPTAPLAR	Q3TPU3;Q3UQN2	Uncharacterized protein;F-BAR domain only protein 2	456629	415551	394370	443393	354378	0.910041	0.863654	0.971014	0.776075
_TLVHS[+80]SSDGHIDPQHTAGK	B1ASY9;Q571K4	Mitogen-activated protein kinase kinase kinase 7 interacting protein 3;TGF-beta-activated kinase 1 and MAP3K7-binding protein 3	142883	163880	132749	176309	123005	1.14696	0.929075	1.23394	0.860877
_KGSPVSEIGWET[+80]PPPES[+80]PR	Q99L88	Beta-1-syntrophin	135729	213270	399759	209976	171110	1.5713	2.94528	1.54703	1.26067
_RSAS[+80]PDDDLGSSNWEAADLGNEER	D6RI64;Q9R0P4	RIKEN cDNA 1110004F10 gene;Small acidic protein	66224.5	124153	57774.4	65800.1	62471.1	1.87473	0.872403	0.993591	0.943323
_AAS[+80]PFRS[+80]PVR	A6H663;Q9JLV1	BCL2-associated athanogene 3;BAG family molecular chaperone regulator 3	1.32547e+06	1.087e+06	964634	1.55188e+06	798206	0.820082	0.727766	1.17081	0.602205
_LDNVS[+80]HTPSSYIETLPK	A2RSB1;B7ZNL2;Q78ZA7;Q8C1W9	Nucleosome assembly protein 1-like 4;Nap1l4 protein;Nucleosome assembly protein 1-like 4;Uncharacterized protein	56965	42716.7	39254.8	30737.2	23508.2	0.749877	0.689104	0.53958	0.412677
_TNPS[+80]PTNPFSSDLQK	Q9QZS3	Protein numb homolog	29776.3	29378.8	45865.9	40210	27978.5	0.986649	1.54035	1.3504	0.939621
_SS[+80]GLQPQGAPEVR	A0A286YCV9;E9Q4K7;Q6A029	Kinesin family member 13B;Kinesin family member 13B;MKIAA0639 protein (Fragment)	473558	463112	493316	505557	471923	0.977942	1.04172	1.06757	0.996547
_VNNS[+80]SLIGLGYTQTLKPGIK	Q3THL7;Q3TIG8;Q3U6K8;Q60932	Uncharacterized protein;Uncharacterized protein;Uncharacterized protein;Voltage-dependent anion-selective channel protein 1	182358	74403.5	133888	121845	76737	0.408009	0.734206	0.668166	0.420805
_VPAPPGS[+80]PC[+57]R	A0A068EW80;D3YXR5;D3Z3A6;F7BTZ2;Q60953	Promyelocytic leukemia;Protein PML;Protein PML;Protein PML (Fragment);Protein PML	423316	453386	498721	444315	248687	1.07104	1.17813	1.04961	0.587475
_KDSS[+80]GPVSPGTPSQEESEQIC[+57]LYHIR	Q3U0S1;Q8BZ20	Uncharacterized protein;Poly [ADP-ribose] polymerase 12	17111.4	36855.2	47572.3	65569.7	52943.8	2.15385	2.78016	3.83194	3.09407
_SNPS[+80]PPSAAMGSAVQHSAAK	Q80U93;Q8CHS9	Nuclear pore complex protein Nup214;Nup214 protein	23782.9	32631.6	50775.9	48801.4	19861.4	1.37206	2.13498	2.05196	0.835114
_AISAPTS[+80]PTR	B2RPW2;Q8BGV8	Smith-Magenis syndrome chromosome region, candidate 7-like (Human);Mitochondrial dynamics protein MID51	219411	136576	150693	101073	63771.1	0.622469	0.686805	0.460657	0.290647
_IS[+80]MPEVDLNLKGPK	E9Q616	AHNAK nucleoprotein (desmoyokin)	74414.7	67613	61626.7	57846.7	44620.9	0.908598	0.828152	0.777357	0.599625
_AVEYLLTGIPGS[+80]PEPEHGSVQESQAPEQPATEAGENPLEFLR	Q8BRA9;Q8CAP3	Uncharacterized protein;Rad23a protein	1.14865e+06	777378	705309	1.194e+06	844249	0.676778	0.614035	1.03948	0.734995
_SGALAS[+80]PTDPFQSR	A3KMJ7;B7ZN75;Q497Z1;Q66JW4;Q7TMQ8;Q8C0E3	Tripartite motif-containing 47;Trim47 protein;Trim47 protein (Fragment);Trim47 protein (Fragment);Trim47 protein (Fragment);Tripartite motif-containing protein 47	415804	375655	387642	341236	215478	0.903443	0.932271	0.820667	0.518222
_YHGHSM[+16]S[+80]DPGVSYR	P35486;Q3UFJ3	Pyruvate dehydrogenase E1 component subunit alpha, somatic form, mitochondrial;Pyruvate dehydrogenase E1 component subunit alpha	2.54824e+07	2.03936e+07	7.79828e+06	1.02516e+07	5.84802e+06	0.800302	0.306026	0.402301	0.229492
_SPERTEEVLSPDGSPSKS[+80]PSK	Q05DT0;Q3UNK1;Q8BJH2;Q9JLE2;Q9QYB5	Add3 protein (Fragment);Uncharacterized protein;Uncharacterized protein;Gamma adducin (Fragment);Gamma-adducin	77439.3	79325.2	54345.3	69713.4	103043	1.02435	0.70178	0.900233	1.33063
_APSSSS[+80]VGISEWLDQK	Q99LC5	Electron transfer flavoprotein subunit alpha, mitochondrial	145604	103055	162402	148855	101631	0.70777	1.11537	1.02233	0.697993
_GVNIGGAGSYIYEKPQT[+80]EAPQVTGPIEVPVVR	Q4FJU3;Q9DCT8	Crip2 protein;Cysteine-rich protein 2	190542	175254	140732	244805	169715	0.919766	0.73859	1.28478	0.890699
_SPLSAPTSPC[+57]SPS[+80]VPAFKPSQVR	Q76LL6	FH1/FH2 domain-containing protein 3	201304	124406	172268	96146.4	144950	0.617997	0.85576	0.477617	0.720056
_YPS[+80]PPVGSVSAPNLPTAEENLEYVR	A2RS58;P47941	V-crk sarcoma virus CT10 oncogene homolog (Avian)-like;Crk-like protein	134099	108754	94020.2	130692	99346.8	0.810997	0.701127	0.974596	0.740849
_M[+16]AVPIS[+80]VSNPDLLR	E9Q4Z2	Acetyl-CoA carboxylase 2	1.02233e+06	1.07015e+06	706986	723214	312027	1.04677	0.691546	0.707419	0.305213
_IYQY[+80]IQSR	A1L341;A9C475;Q61158;Q61214;Q8C774;Q8K006;Q9Z188	Dual-specificity tyrosine-phosphorylation-regulated kinase 1A;Dual-specificity tyrosine-(Y)-phosphorylation regulated kinase 1a;YRK (Fragment);Dual specificity tyrosine-phosphorylation-regulated kinase 1A;Uncharacterized protein;Dyrk1a protein (Fragment);Dual specificity tyrosine-phosphorylation-regulated kinase 1B	499264	370417	453766	327553	290271	0.741927	0.90887	0.656071	0.581397
_SPS[+80]TIDVVR	E9QQ93;O70373	Xin actin-binding repeat-containing protein 1	2.15251e+06	1.5603e+06	1.03187e+06	628226	1.29525e+06	0.724874	0.479377	0.291857	0.60174
_MGQAGST[+80]ISNSHAQPFDFPDDSQNAKK	P23242;Q7TMQ1;Q8C4N2	Gap junction alpha-1 protein;Gap junction protein;Uncharacterized protein (Fragment)	101533	105251	215338	245095	104142	1.03662	2.12086	2.41393	1.02569
_SNDTS[+80]QTPPGETVPR	P51125;Q8CE80	Calpastatin	368276	450497	399582	608189	387399	1.22326	1.08501	1.65145	1.05193
_KDS[+80]AIQQQVANLQMK	Q9JHU4	Cytoplasmic dynein 1 heavy chain 1	16176.7	20905.7	22868.9	23926.5	18446.5	1.29233	1.41369	1.47907	1.14031
_AAGGIILTAS[+80]HC[+57]PGGPGGEFGVK	Q8BZF8	Phosphoglucomutase-like protein 5	1.99432e+07	1.59574e+07	1.79432e+07	1.61643e+07	1.20778e+07	0.80014	0.899715	0.810515	0.60561
_DAPT[+80]SPASVASSSSTPSSK	E0CXS2;E0CXS9;E0CXU1;E0CY14;E0CY76;F6TS96;F8WIE2;J3KMT7;Q08122;Q3TY99;Q80TC1	Transducin-like enhancer protein 3;Transducin-like enhancer protein 3;Transducin-like enhancer protein 3;Transducin-like enhancer protein 3;Transducin-like enhancer protein 3 (Fragment);Transducin-like enhancer protein 3 (Fragment);Transducin-like enhancer protein 3;Transducin-like enhancer protein 3;Transducin-like enhancer protein 3;Transducin-like enhancer protein 3;MKIAA1547 protein (Fragment)	165073	185220	171452	170138	114170	1.12204	1.03864	1.03068	0.691629
_IVADKDYS[+80]VTANSK	P16125	L-lactate dehydrogenase B chain	35476.1	24228	30489.6	27312.4	22601.1	0.682937	0.85944	0.76988	0.637078
_APGEQES[+80]PKNPEIASHSSDSLLR	D3Z1D3	RIKEN cDNA 3425401B19 gene	172915	168793	150428	191401	165108	0.976165	0.869954	1.10691	0.954852
_YLSQLAEEGLKETEGTDSPS[+80]PER	Q3UQS8	RNA-binding protein 20	75172.2	85590.3	61409.3	45066.2	255930	1.13859	0.816914	0.599506	3.40458
_AKTDHGAEIVYKS[+80]PVVS[+80]GDTS[+80]PR	A0A0A0MQC7;A2A5Y6;P10637	Microtubule-associated protein;Microtubule-associated protein;Microtubule-associated protein tau	91214.8	101990	99253.6	86075.1	129247	1.11813	1.08813	0.943653	1.41696
_RIS[+80]QTSQVSIDAAHGYSPR	E9Q401;F6U7V1	Ryanodine receptor 2	687733	374028	911291	753592	488856	0.543856	1.32507	1.09576	0.710822
_LNSPT[+80]NSSPALLPSAVTPR	Q9DBX1	Regulator of cell cycle RGCC	154583	136322	174417	94153.9	76474.9	0.881868	1.12831	0.609083	0.494717
_SASPDDDLGSS[+80]NWEAADLGNEER	D6RI64;Q9R0P4	RIKEN cDNA 1110004F10 gene;Small acidic protein	330129	454316	327640	211830	277847	1.37618	0.992461	0.641659	0.841631
_VVAGVAT[+80]ALAHKYH	A8DUK0;P02088	Beta-globin;Hemoglobin subunit beta-1	1.07353e+06	510653	75908.3	57681.2	188636	0.475675	0.0707089	0.0537303	0.175715
_AVS[+80]PPPTAEKPSR	Q9QXE2	DNA polymerase lambda	228224	212273	198540	186692	182549	0.930108	0.869934	0.81802	0.799869
_GVT[+80]IPYRPKPSSSPVIFAGGQDR	B2M1R7;Q3TF69;Q61990	Poly(RC) binding protein 2;Uncharacterized protein;Poly(rC)-binding protein 2	1.2151e+06	814851	822839	943879	689036	0.670603	0.677177	0.77679	0.56706
_AEAT[+80]PPNDC[+57]QQELNLVR	B1AXJ1;B1AXJ2;B2RPS6;Q3U3N6	AP-4 complex accessory subunit Tepsin;AP-4 complex accessory subunit Tepsin;Putative uncharacterized protein;AP-4 complex accessory subunit Tepsin	106505	137972	141462	109730	105709	1.29545	1.32822	1.03028	0.992518
_ASLGS[+80]LEGEVEAEASSPK	E9Q616	AHNAK nucleoprotein (desmoyokin)	557926	316289	238023	156184	370998	0.566901	0.42662	0.279937	0.664959
_S[+80]LDSAETYSQHAQSLDGTMGSSIPLYR	A0A1L7NR37;D3Z080	Arg/Abl-binding protein 2;Sorbin and SH3 domain-containing protein 2	166700	153512	189834	306488	214613	0.920892	1.13878	1.83856	1.28742
_RAS[+80]T[+80]IEMPQQAR	P61014	Cardiac phospholamban	1.7691e+07	1.43411e+07	1.9649e+07	1.8942e+07	1.20678e+07	0.810643	1.11068	1.07072	0.682143
_NKS[+80]TSSAMGGSHQDLSVIQPIVK	A0A1W2P7K6;Q68EF0	RAB3A interacting protein, isoform CRA_b;Rab-3A-interacting protein	204813	404839	431066	280217	321119	1.97663	2.10468	1.36816	1.56786
_SC[+57]VPAPRPSAPDLS[+80]PTR	A0A1L7NR37;D3Z080	Arg/Abl-binding protein 2;Sorbin and SH3 domain-containing protein 2	8.58264e+06	9.1808e+06	1.04715e+07	1.14404e+07	7.94251e+06	1.06969	1.22008	1.33297	0.925415
_GFGFGQGAGALVHS[+80]E	P97315;Q4FJX4	Cysteine and glycine-rich protein 1;Csrp1 protein	381141	313881	384458	356224	247648	0.82353	1.0087	0.934625	0.649754
_GPSPLVTMTPAVPAVTPVDEESS[+80]DGEPDQEAVQR	E9PU87;F6U6U5;Q6P4S6	Serine/threonine-protein kinase SIK3;Serine/threonine-protein kinase SIK3 (Fragment);Serine/threonine-protein kinase SIK3	134481	205445	158722	245126	157249	1.52768	1.18025	1.82275	1.1693
_VITAFNDGLNHLDS[+80]LK	A8DUK0;P02088	Beta-globin;Hemoglobin subunit beta-1	1.08787e+07	5.38791e+06	1.22355e+06	821360	2.72817e+06	0.495272	0.112473	0.0755018	0.250782
_AGS[+80]VSPGSPPYLQPR	Q8CGB6	Tensin-2	450851	303123	478497	403734	283106	0.672336	1.06132	0.895494	0.627937
_LDNVSHT[+80]PSSYIETLPK	A2RSB1;B7ZNL2;Q78ZA7;Q8C1W9	Nucleosome assembly protein 1-like 4;Nap1l4 protein;Nucleosome assembly protein 1-like 4;Uncharacterized protein	57213.9	42894.3	39770.5	30763.9	24318.5	0.749718	0.69512	0.5377	0.425045
_GS[+80]PPAAGGSPSSLK	A0A0G2JDH4;Q545J5;Q60980	Krueppel-like factor 3 (Fragment);Basic Kruppel-like transcription factor;Krueppel-like factor 3	118709	122492	125049	81591.7	90934.6	1.03187	1.0534	0.687325	0.766029
_LSS[+80]LTAPVGEKSPDSTSPSYSTR	Q3TB00;Q3UGE1;Q8BUB5;Q8C0C3;Q8K2L8	Uncharacterized protein (Fragment);Uncharacterized protein;Uncharacterized protein;Trafficking protein particle complex subunit 12;Trafficking protein particle complex subunit 12	38521.5	31215.5	26783.6	31152.8	15205.9	0.81034	0.695288	0.808711	0.394736
_RWS[+80]APETR	J3QPR1;P54254	Ataxin-1	65511.5	79049.3	90480.7	89747.4	64511.5	1.20665	1.38114	1.36995	0.984736
_KANSTQEPSQQPASSGASPLS[+80]ASEGPESPGSSRPAVAGLR	Q2Q7P0	ENH1	116131	167169	154955	230333	129223	1.43949	1.33432	1.9834	1.11274
_RHS[+80]GTSPQASPALLTEEGSPTAPTDPILKPEETK	Q3TYD6	Serine/threonine-protein kinase LMTK2	88075.7	74752.6	60622.1	93632.4	72554	0.848731	0.688295	1.06309	0.823768
_EGAS[+80]PEVGSLDQQEVPPLHPVIR	P61939;Q3UEL9;Q8BII9	Thyroxine-binding globulin	292258	925264	954375	948836	287053	3.16591	3.26552	3.24657	0.982191
_S[+80]FDGNTLLNR	P35831	Tyrosine-protein phosphatase non-receptor type 12	58501.8	35037.3	26020.4	35181.6	20068.2	0.59891	0.44478	0.601377	0.343036
_ASPAT[+80]QPPPLLPPSTPGPDATVVGSAPTPLLPPSATAAVK	Q60749	KH domain-containing, RNA-binding, signal transduction-associated protein 1	494309	511857	411341	407675	333686	1.0355	0.832152	0.824738	0.675055
_TTPSPKT[+80]PPGSGEPPK	A0A0A0MQC7;A2A5Y6;P10637	Microtubule-associated protein;Microtubule-associated protein;Microtubule-associated protein tau	314353	191770	203699	196502	337914	0.610047	0.647994	0.625101	1.07495
_SMGTGDSAGVEVPSS[+80]PLRR	H3BKM2;Q80YV2	Nuclear-interacting partner of ALK	29470.3	42795.5	39156.3	38724.7	19569.8	1.45215	1.32867	1.31402	0.664052
_GMYDGPVFDLT[+80]TTPK	E9PWE8	Dihydropyrimidinase-related protein 3	440300	443136	389814	393373	246030	1.00644	0.885336	0.893421	0.558779
_HLGTPPTQPSAVEPQTLVLGTS[+80]VEHAVK	Q70KF4	Cardiomyopathy-associated protein 5	47524	48097.9	78797.2	78668.1	57440.1	1.01207	1.65805	1.65533	1.20865
_LPS[+80]VSDENENQLAGDGPAGLTTSEGAMGR	Q8CBC4	Consortin	61375.9	41955.2	80544	65195.4	31415.8	0.683578	1.31231	1.06223	0.511859
_LLEKNEGITQPLPDSPKPMGTDQAIDALS[+80]SDFTC[+57]SSPTGK	P51125;Q8CE80	Calpastatin	34721.2	46692.8	53734.1	67290.3	62090.3	1.34479	1.54759	1.93802	1.78825
_ASS[+80]VTTFTGEPNMC[+57]PR	Q4FJU3;Q9DCT8	Crip2 protein;Cysteine-rich protein 2	2.27901e+06	2.27021e+06	2.10469e+06	2.10488e+06	2.47888e+06	0.99614	0.923512	0.923592	1.0877
_TVFAGAVPVLPAS[+80]PPPKDSLR	Q60902	Epidermal growth factor receptor substrate 15-like 1	597133	432412	441486	632957	331915	0.724148	0.739343	1.05999	0.555848
_SAST[+80]DLGTADVVLGR	E9Q9D6;F6Z9T5;Q148X5;Q5XKA9;Q80TM6	R3H domain-containing protein 2;R3H domain-containing protein 2 (Fragment);R3H domain-containing protein 2;R3hdm2 protein (Fragment);R3H domain-containing protein 2	89196.1	88085.8	99400.8	89932.3	56659.5	0.987552	1.11441	1.00825	0.635223
_KQS[+80]LYEEENFFSENQPFPSLK	B0R058;Q8C0L9	Glycerophosphocholine phosphodiesterase GPCPD1	681371	583873	349088	925644	742619	0.856909	0.512332	1.3585	1.08989
_SQS[+80]PINC[+57]IRPSVLGPLK	Q9DB52	Protein FAM122A	74313.7	65170.7	82059.3	76831.3	42161.1	0.876968	1.10423	1.03388	0.567339
_EPGEPPLFSRPST[+80]PK	E9QQ25;Q62407	Striated muscle-specific serine/threonine-protein kinase	187033	117981	321855	216173	120985	0.630807	1.72085	1.15581	0.646865
_TDVSNFDEEFTGEAPT[+80]LSPPR	P70268	Serine/threonine-protein kinase N1	926180	953537	773705	774488	607674	1.02954	0.835373	0.836217	0.656108
_GST[+80]SPDLLMHQGPPDTAEIIK	Q9CQX8	28S ribosomal protein S36, mitochondrial	120068	109221	109829	123599	65397.5	0.909655	0.914719	1.02941	0.544669
_NVIIWGNHS[+80]STQYPDVNHAK	P14152	Malate dehydrogenase, cytoplasmic	1.144e+06	1.34072e+06	1.82322e+06	1.50593e+06	1.49934e+06	1.17195	1.59372	1.31637	1.31061
_LVQAAQMLQS[+80]DPYSVPAR	Q64727	Vinculin	1.35518e+06	1.37907e+06	1.94654e+06	1.82672e+06	990320	1.01763	1.43638	1.34796	0.730769
_EGLRPGDTTS[+80]TFC[+57]GTPNYIAPEILR	Q3TJJ5;Q3UGW9;Q3UMD5;Q5DTK3;Q62074	Protein kinase C;Uncharacterized protein (Fragment);Protein kinase C;Protein kinase C (Fragment);Protein kinase C iota type	35875.4	28426.8	31965.8	28276.9	19285.2	0.792374	0.891022	0.788197	0.537559
_NTAPSTTSPLVPLASEGC[+57]PVASSMALSPQNASVSETALALS[+80]PEIPK	P70670	Nascent polypeptide-associated complex subunit alpha, muscle-specific form	207161	241021	331240	227235	325085	1.16345	1.59895	1.0969	1.56924
_TLVLSSSPTS[+80]PTQEPLAAAK	A0A1W2P7K6;Q68EF0	RAB3A interacting protein, isoform CRA_b;Rab-3A-interacting protein	181760	183195	168805	170602	144648	1.0079	0.928724	0.938612	0.795821
_KNS[+80]LVLQWKPPVYSGR	Q62234	Myomesin-1	218252	113609	164357	197499	183912	0.520544	0.753063	0.904913	0.84266
_RS[+80]ESSGNLPSVADTR	O08715	A-kinase anchor protein 1, mitochondrial	65197.1	47452.9	112114	60378.3	50455.3	0.727838	1.71962	0.926089	0.773889
_SKEPSSPGTDDVFTPGSS[+80]DSPSSQR	Q3U3A6;Q3UDC9;Q61165;Q7TSV2;Q80X31;Q99KF4	Sodium/hydrogen exchanger;Sodium/hydrogen exchanger;Sodium/hydrogen exchanger 1;Sodium/hydrogen exchanger;Sodium/hydrogen exchanger;Slc9a1 protein (Fragment)	265202	225273	262886	264420	170795	0.84944	0.991266	0.997051	0.644019
_VLVQNAAGS[+80]QEK	P26039;Q3UHS6;Q80TM2	Talin-1;Uncharacterized protein;MKIAA1027 protein (Fragment)	358629	395556	470611	316587	332431	1.10297	1.31225	0.882771	0.926948
_QPGFPQPSPSDDPSLS[+80]PR	Q91VC7	Protein phosphatase 1 regulatory subunit 14A	508822	534709	620363	614973	291190	1.05088	1.21921	1.20862	0.572283
_RIDFTPVS[+80]PAPS[+80]PTR	G1UD78;Q6NZE7	Synoviocyte proliferation associated in collagen-induced arthritis 2;Protein FAM122B	54569.8	90333.2	95492	98425.1	60890.6	1.65537	1.74991	1.80366	1.11583
_EAVAVAPPPSPS[+80]LPAK	A2ARV4	Low-density lipoprotein receptor-related protein 2	4.67644e+06	3.18499e+06	2.32325e+06	2.97268e+06	2.48686e+06	0.68107	0.496797	0.635671	0.531784
_GT[+80]FASLSELHC[+57]DK	A8DUK0;P02088	Beta-globin;Hemoglobin subunit beta-1	3.84408e+06	1.76559e+06	534478	549604	1.1063e+06	0.4593	0.139039	0.142974	0.287793
_ST[+80]PFIVPSSPTEQGGR	A2AU90;P70399;Q3UG49;Q8BLA0	Transformation-related protein 53-binding protein 1 (Fragment);TP53-binding protein 1;Uncharacterized protein (Fragment);Uncharacterized protein (Fragment)	354025	314281	332437	311413	254295	0.887736	0.939022	0.879635	0.718298
_GSGTGHPVPGVAQAPDS[+80]PAGVR	Q99L88	Beta-1-syntrophin	668039	591236	1.59518e+06	725178	368624	0.885032	2.38785	1.08553	0.5518
_RNS[+80]S[+80]SPVSPASVPGQR	Q8K3X4	Interferon regulatory factor 2-binding protein-like	378932	484226	407550	348245	308649	1.27787	1.07552	0.919017	0.814522
_VEGSPTEEAGLPT[+80]ELQGEGLSVAASEGR	A0A0A6YXL6;A0A0A6YXX3;A0A1D5RM41;E9Q3Y4	Lipopolysaccharide-responsive and beige-like anchor protein;Lipopolysaccharide-responsive and beige-like anchor protein;Lipopolysaccharide-responsive and beige-like anchor protein (Fragment);Lipopolysaccharide-responsive and beige-like anchor protein	66081.4	50686.8	41179.9	32528.8	31752.4	0.767036	0.623169	0.492254	0.480504
_GGGS[+80]FVQNNQPVGLR	Q61768	Kinesin-1 heavy chain	392359	398237	290297	295785	283161	1.01498	0.739878	0.753865	0.721689
_T[+80]GIRTDSREDEISPPPPNPVVK	Q3TYK4;Q8C3Z4;Q9DBC7	Uncharacterized protein;Uncharacterized protein;cAMP-dependent protein kinase type I-alpha regulatory subunit	22294.2	51274.9	40200.8	74124.8	50887	2.29992	1.80319	3.32484	2.28252
_LFSSSS[+80]SPPPAK	E9Q6B6;E9Q6E0;J3QNR6;K3W4S4;Q3UHB5;Q6NV54;Q6P1F1;Q8CHB5;Q9ESN9	C-Jun-amino-terminal kinase-interacting protein 3;C-Jun-amino-terminal kinase-interacting protein 3;C-Jun-amino-terminal kinase-interacting protein 3;C-Jun-amino-terminal kinase-interacting protein 3;Mitogen-activated protein kinase 8 interacting protein 3, isoform CRA_a;Mitogen-activated protein kinase 8 interacting protein 3;Mapk8ip3 protein;MKIAA1066 protein (Fragment);C-Jun-amino-terminal kin…	681618	501114	406224	440159	309176	0.735184	0.59597	0.645757	0.453592
_VQSLEGEKLS[+80]PK	B2RQQ5;P14873	Microtubule-associated protein 1B	112691	108831	124284	93947.5	98804.9	0.965746	1.10287	0.833671	0.876775
_VS[+80]PSIQPQPQSQPTSLSR	A0A087WQS0;A0A1D5RM59;E9Q0S6	Tensin 1	209095	203330	359507	217526	126640	0.972428	1.71935	1.04032	0.605656
_RSS[+80]DPALTGLSTSVSDNNFSSEEPSR	A0A0R4J1Y4;A5D6P2;B2RUK1;B7ZNY3;E0CX45;E0CXL4;E0CXR8;E0CY24;E0CZ83;E0CZE2;E9PYJ2;F6S7Z1;F6TSJ9;F6UGU7;G3XA13;Q8BPQ4;Q8BPQ6;Q99NH2	Partitioning defective 3 homolog;Par-3 (Partitioning defective 3) homolog (C. elegans);Pard3 protein;Pard3 protein;Partitioning defective 3 homolog (Fragment);Partitioning defective 3 homolog;Partitioning defective 3 homolog (Fragment);Partitioning defective 3 homolog;Partitioning defective 3 homolog (Fragment);Partitioning defective 3 homolog (Fragment);Partitioning defective 3 homolog;Partition…	86167	100056	97785	94191.7	76711.2	1.16118	1.13483	1.09313	0.890261
_APS[+80]VANIGSHC[+57]DLSLK	B7FAU9;B9EKP5;Q8BTM8	Filamin, alpha;Filamin, alpha;Filamin-A	425862	399078	380769	269582	198525	0.937107	0.894114	0.633027	0.466173
_LSGINEIPRPFS[+80]PPVTS[+80]NTSPPPTAPLAR	Q3TPU3;Q3UQN2	Uncharacterized protein;F-BAR domain only protein 2	72180.7	87246	90501.8	200482	91806.4	1.20872	1.25382	2.7775	1.2719
_GLGT[+80]GLPERPRESPQLHER	Q9ET78	Junctophilin-2	2.59469e+06	1.80992e+06	3.99721e+06	2.62445e+06	2.06714e+06	0.697549	1.54054	1.01147	0.796682
_IAEDPSRDGPSPTS[+80]GSSK	E9Q401;F6U7V1	Ryanodine receptor 2	97452.3	117283	204888	160096	181445	1.20349	2.10244	1.64281	1.86189
_NM[+16]TVEQLLTGSPTSPT[+80]VEPEKPTR	Q6ZPJ3	(E3-independent) E2 ubiquitin-conjugating enzyme UBE2O	25393.8	64730.8	46496.7	128084	33121.3	2.54908	1.83103	5.04392	1.30431
_GS[+80]TSPDLLMHQGPPDTAEIIK	Q9CQX8	28S ribosomal protein S36, mitochondrial	157048	169323	185808	195778	113317	1.07816	1.18313	1.24661	0.721542
_STIGVMVT[+80]ASHNPEEDNGVK	Q3TFH8;Q3U5N1;Q8BLS4;Q8BME1;Q8BWW3;Q8BZ65;Q9CYR6	Phosphoacetylglucosamine mutase;Uncharacterized protein (Fragment);Phosphoacetylglucosamine mutase;Phosphoacetylglucosamine mutase;Phosphoacetylglucosamine mutase;Phosphoacetylglucosamine mutase;Phosphoacetylglucosamine mutase	184671	198806	94442.7	120648	103118	1.07654	0.511411	0.653314	0.558388
_GC[+57]VAS[+80]PVEGGR	B2RY03;D3YVV9;E9Q1U2;Q91YE8	Synaptopodin 2;Synaptopodin-2;Synaptopodin-2;Synaptopodin-2	143498	109837	210342	157644	150291	0.765424	1.46582	1.09858	1.04734
_HSS[+80]ETFSAPTR	P35569;Q543V3	Insulin receptor substrate 1	46520.3	54803.4	102559	87433.1	95475.8	1.17805	2.20461	1.87946	2.05235
_S[+80]FSLASSGNSPISQR	G5E8A0;Q8CI95	Oxysterol-binding protein;Oxysterol-binding protein-related protein 11	98912.5	74689.6	55780	66741.1	57741.8	0.755108	0.563933	0.674749	0.583767
_SFISSS[+80]PSSPSR	A0A1L7NR37;D3Z080	Arg/Abl-binding protein 2;Sorbin and SH3 domain-containing protein 2	2.46167e+06	2.45573e+06	2.32704e+06	2.57361e+06	1.69358e+06	0.997588	0.945312	1.04548	0.687982
_EAT[+80]LPPVSPPKAALSVDEVEKK	E9PVC5;E9PVC6;E9Q9E1;Q6NZJ6	Eukaryotic translation initiation factor 4 gamma 1	50144.6	55832.9	101964	141523	70518.6	1.11344	2.0334	2.82229	1.40631
_LLPSSGPC[+57]VAEVSTAEEPS[+80]PPSTPTR	A0A140LJ04;E9Q5W5;Q5SSH7	Zinc finger ZZ-type and EF-hand domain-containing protein 1	204467	147740	185085	221971	145068	0.722562	0.905207	1.08561	0.709493
_FGVPAEGRS[+80]PPPFPGEPWK	Q9JK92	Heat shock protein beta-8	1.66455e+06	2.26797e+06	2.36442e+06	3.3597e+06	2.65123e+06	1.36251	1.42046	2.01839	1.59276
_SGSALLQSQSSTEDPKDEPT[+80]ELKQDSEDLATHSSALK	A2AIR2;Q5DTM8	E3 ubiquitin-protein ligase BRE1A (Fragment);E3 ubiquitin-protein ligase BRE1A	38321.9	52225	45408.6	37678.6	42174.5	1.3628	1.18492	0.983212	1.10053
_YFDS[+80]FGDLSSASAIM[+16]GNPK	A8DV41;P02089;Q549D9;Q54AH9	Beta-globin;Hemoglobin subunit beta-2;Beta-globin;Beta-2-globin (Fragment)	63436.8	58970.5	12085.7	17810.6	23656.8	0.929594	0.190516	0.280762	0.37292
_VNSDLVYIT[+80]AK	Q9DBT1	Uncharacterized protein	6.73756e+06	5.47608e+06	1.12469e+06	1.6616e+06	4.27305e+07	0.812769	0.166929	0.246618	6.34213
_AIPSGKPAS[+80]PVLR	B9EHJ9;P33609;Q8CAT7	Pola1 protein;DNA polymerase alpha catalytic subunit;Uncharacterized protein (Fragment)	65026.1	167988	84081.6	91855.1	79420.1	2.5834	1.29304	1.41259	1.22136
_S[+80]PASPSQAPYAQR	A0A0R4J102;D3Z1R6;Q7TN99	Cytoplasmic polyadenylation element-binding protein 3	222864	191488	202533	215641	179580	0.859214	0.908771	0.967587	0.805781
_VGS[+80]LTPPSSPK	Q3UHJ0	AP2-associated protein kinase 1	528293	385394	215213	453938	265196	0.729508	0.407375	0.859254	0.501985
_SLS[+80]DYTGPPQLQVPR	A0A1B0GS91;E9Q3Z5;Q8K4L2;Q8K4L3	Supervillin;Supervillin;Archvillin;Supervillin	415926	252480	482804	447510	219665	0.607033	1.16079	1.07594	0.528136
_ETSPT[+80]RGEPVPAWEGK	A2ARP8;Q9QYR6	Microtubule-associated protein 1A	68131	97745.1	114349	96329.7	88082.6	1.43466	1.67837	1.41389	1.29284
_GSSFLTSKDSS[+80]LK	F8WGX5;Q6PNC0	DmX-like protein 1	119562	103587	99165.9	100130	69659.1	0.866381	0.829407	0.837473	0.582617
_GQSTVPPC[+57]T[+80]ASPEPVK	P27546	Microtubule-associated protein 4	1.54811e+06	1.48093e+06	1.278e+06	1.51531e+06	1.1443e+06	0.9566	0.82552	0.978813	0.739157
_SGLGELILPENEPGSS[+80]IMPGK	P97807	Fumarate hydratase, mitochondrial	644820	764218	864304	988907	424539	1.18516	1.34038	1.53362	0.658385
_ES[+80]DDKPEIEDVGSDEEEEEKKDGDK	P07901;Q3UIF3;Q80Y52	Heat shock protein HSP 90-alpha;Uncharacterized protein;Heat shock protein 90, alpha (Cytosolic), class A member 1	84516.9	64348.1	54121.2	54914.2	49329	0.761363	0.64036	0.649742	0.583659
_SRS[+80]PSPSPLPSPSPGSGPSAGPR	A0A0A0MQD5;Q4ACU6	SH3 and multiple ankyrin repeat domains protein 3	87223.3	51097.1	86071.5	77767.8	51832.6	0.58582	0.986795	0.891594	0.594252
_TPS[+80]SPSKSPASFEIPASTTEADGDGLNKPAK	E9Q8T1	Transforming acidic coiled-coil-containing protein 2	433707	474418	423715	448621	434957	1.09387	0.976961	1.03439	1.00288
_S[+80]LPVSVPVWAFK	E9QKI4;E9QKI5;F6R8S6;Q9D1F4	Proline-rich AKT1 substrate 1;Proline-rich AKT1 substrate 1;Proline-rich AKT1 substrate 1 (Fragment);Proline-rich AKT1 substrate 1	256859	196308	221665	363129	97898.4	0.764266	0.862985	1.41373	0.381137
_AS[+80]VGSLPGLR	A2AIV3;F6SX81;Q6IR34;Q8R0E6	G-protein-signaling modulator 1;G-protein-signaling modulator 1 (Fragment);G-protein-signaling modulator 1;Gpsm1 protein (Fragment)	1.06641e+07	6.28162e+06	3.41697e+06	6.21205e+06	4.91795e+06	0.589045	0.320418	0.582521	0.46117
_HSSLPTES[+80]DEDIAPAQR	O54774;Q3U237	AP-3 complex subunit delta-1;Uncharacterized protein (Fragment)	292113	331775	538245	316383	542073	1.13578	1.84259	1.08309	1.8557
_SS[+80]LGSHQLPR	A6H663;Q9JLV1	BCL2-associated athanogene 3;BAG family molecular chaperone regulator 3	759171	819538	526513	852558	670348	1.07952	0.693537	1.12301	0.883001
_RFS[+80]EGVLQPPSQDQEK	B9EKJ7;P58871	Tankyrase 1 binding protein 1;182 kDa tankyrase-1-binding protein	282361	430571	289086	319954	315843	1.52489	1.02381	1.13314	1.11858
_EGASLLSHSPGTSSQS[+80]QPC[+57]S[+80]PKPVR	P59114;Q3UC00;Q542C3	Phosphorylated CTD-interacting factor 1;Uncharacterized protein (Fragment);RIKEN cDNA F730014I05	45143.4	68855	86111	76309.2	51674.2	1.52525	1.9075	1.69037	1.14467
_LAMQEFMILPVGASS[+80]FK	P21550	Beta-enolase	510209	378022	537826	419342	267146	0.740916	1.05413	0.821902	0.523601
_RIDFIPVS[+80]PAPSPTR	Q9DB52	Protein FAM122A	327257	304148	351835	392279	206497	0.929386	1.0751	1.19869	0.630994
_LGIAVIHGEAQDAES[+80]DLVDGRHSPPMVR	Q05BD4;Q5SWZ0;Q8R574	Prpsap2 protein;Prpsap2 protein;Phosphoribosyl pyrophosphate synthase-associated protein 2	251139	331238	357415	447026	200466	1.31894	1.42318	1.78	0.798227
_SVPTFQS[+80]LPDEILSK	P0C605;Q8BND1	cGMP-dependent protein kinase 1;cGMP-dependent protein kinase	84985.7	49990.6	97028.2	68066.9	46429	0.588224	1.1417	0.800922	0.546315
_GPPDFS[+80]SDEEREPTPVLGSGASVGR	Q3TNH0;Q3U955;Q3UR33;Q61029;Q61033	Uncharacterized protein;Uncharacterized protein;Uncharacterized protein;Lamina-associated polypeptide 2, isoforms beta/delta/epsilon/gamma;Lamina-associated polypeptide 2, isoforms alpha/zeta	88614.8	99783.2	91923.8	80913.4	50142.2	1.12603	1.03734	0.913092	0.565844
_DGT[+80]APPPQSPSSPGSGQDEDWSDEESPR	F6W8Y8;Q543N7;Q99JB8	Protein kinase C and casein kinase II substrate protein 3 (Fragment);Protein kinase C and casein kinase substrate in neurons 3, isoform CRA_a;Protein kinase C and casein kinase II substrate protein 3	127747	159416	200400	178408	150886	1.24791	1.56872	1.39657	1.18114
_YHGHSMSDPGVS[+80]YR	P35486;Q3UFJ3	Pyruvate dehydrogenase E1 component subunit alpha, somatic form, mitochondrial;Pyruvate dehydrogenase E1 component subunit alpha	1.54504e+07	8.99919e+06	1.22815e+07	1.76708e+07	6.35779e+06	0.582456	0.794897	1.14371	0.411496
_[+42]MES[+80]PTKEIEEFESNSLK	E9Q7V6;Q3USZ6;Q5D0E7;Q64338	Phosphodiesterase;Phosphodiesterase;Phosphodiesterase;Calcium/calmodulin-dependent 3',5'-cyclic nucleotide phosphodiesterase 1C	296997	283226	277741	457495	169419	0.953633	0.935166	1.5404	0.570441
_SNT[+80]ISKPYISNTLPSDAPK	B1AZ14;B1AZ15;Q3UMF0	Cordon-bleu protein-like 1	164761	160908	128568	123856	96933.1	0.976615	0.78033	0.751734	0.588327
_RGT[+80]GGVDTAAVADVYDISNIDR	Q6P8J7	Creatine kinase S-type, mitochondrial	53924.2	24434.9	29072.3	24551.8	22308.5	0.453134	0.539133	0.455301	0.413701
_FHDSS[+80]SPLLTSGPSVAELPWAVK	F6W2Q5;H3BK65;P42567;Q80ZL3	Epidermal growth factor receptor substrate 15;Epidermal growth factor receptor substrate 15;Epidermal growth factor receptor substrate 15;Epidermal growth factor receptor pathway substrate 15	249170	179451	196232	310396	161347	0.720194	0.787539	1.24572	0.647536
_GSY[+80]GDLGGPIITTQVTIPK	H3BLL4;P61979;Q3TG17;Q3TUA1;Q5FWJ5	Heterogeneous nuclear ribonucleoprotein K;Heterogeneous nuclear ribonucleoprotein K;Uncharacterized protein;Uncharacterized protein;Hnrpk protein	250270	277084	209930	241984	199474	1.10714	0.838813	0.966889	0.797033
_YLS[+80]FTPPEK	Q8CIN4	Serine/threonine-protein kinase PAK 2	1.95917e+06	1.37548e+06	1.14355e+06	1.07382e+06	687734	0.702073	0.583691	0.548099	0.351033
_TQLWASEPGTPPVPTS[+80]LPSQNPILK	A0A0G2JDF8;Q99MR6	Serrate RNA effector molecule homolog (Fragment);Serrate RNA effector molecule homolog	55339.6	71235.8	37138.2	20568.4	42156.8	1.28725	0.671097	0.371675	0.761785
_RGPARPS[+80]LPGAPPDEVYLSDSPAEPAPVK	B2RQK7;Q8BWB1	Synaptopodin 2-like protein	66471.3	44932.5	94711.3	81256.3	49000.1	0.675969	1.42485	1.22243	0.737162
_RVS[+80]PEPELQLRPYQMEVAQPALDGK	D2CGM4;D2CGM5;Q3TGP5;Q8R5F7	Melanoma differentiation-associated protein 5;Melanoma differentiation-associated protein 5;Uncharacterized protein;Interferon-induced helicase C domain-containing protein 1	37182.1	148632	164651	149896	53633.3	3.9974	4.42823	4.03139	1.44245
_ILDTSSLTQSAPAS[+80]PTNK	A2ACM0;A4FUW1;F7CN67;Q8K4Q0	Putative uncharacterized protein;4932417H02Rik protein (Fragment);Regulatory-associated protein of mTOR (Fragment);Regulatory-associated protein of mTOR	870682	845119	812240	950740	533459	0.970641	0.932879	1.09195	0.612691
_ELS[+80]QVLTQR	P47757	F-actin-capping protein subunit beta	8.96929e+06	9.54682e+06	8.50366e+06	7.48487e+06	7.02158e+06	1.06439	0.948086	0.8345	0.782847
_EFTGS[+80]PPPSATKK	A0A286YDB3;Q3U325;Q4KMV6;Q571D8;Q80XQ2	TBC1 domain family member 5;Uncharacterized protein;Tbc1d5 protein;MKIAA0210 protein (Fragment);TBC1 domain family member 5	237342	220442	209596	237051	193711	0.928796	0.8831	0.998774	0.816169
_AGS[+80]PGEAPEKPPFC[+57]DFSEGLPAPMDFYR	A2ADE0;Q80TQ5;Z4YJW6	Pleckstrin homology domain-containing family M member 2	868439	608258	619785	729455	598133	0.700404	0.713677	0.83996	0.688744
_ILKS[+80]PEIQR	Q564E8;Q9CSM5;Q9D8E6	Ribosomal protein L4;Uncharacterized protein;60S ribosomal protein L4	49736.9	59563.1	130690	362392	45628.4	1.19756	2.62763	7.28619	0.917395
_ETTSDPS[+80]RTPEEEPLNLEGLVAHR	A0A087WQS0;A0A1D5RM59;E9Q0S6	Tensin 1	393419	419026	505586	421854	296859	1.06509	1.28511	1.07228	0.754561
_ASS[+80]LEDLVLK	O70349;Q3TE28;Q3TW36;Q6NZR5;Q8CDP6	MCG15924, isoform CRA_a;Uncharacterized protein (Fragment);Uncharacterized protein;Superkiller viralicidic activity 2-like (S. cerevisiae);Uncharacterized protein	836252	506547	571689	546076	381453	0.605735	0.683632	0.653004	0.456146
_KPLSVS[+80]PSTDGLR	A0A1L7NR37;D3Z080	Arg/Abl-binding protein 2;Sorbin and SH3 domain-containing protein 2	2.95034e+06	3.00286e+06	3.87474e+06	3.54198e+06	2.23612e+06	1.0178	1.31332	1.20053	0.757917
_APS[+80]WIDTGLSEM[+16]R	A0A1L1SRG5;P23927;Q52L78	Alpha-crystallin B chain (Fragment);Alpha-crystallin B chain;Cryab protein	2.56348e+06	2.25972e+06	1.48015e+06	712829	893726	0.881505	0.577397	0.278071	0.348638
_AVS[+80]PAATQPPPPSGAGK	E9QQ25;Q62407	Striated muscle-specific serine/threonine-protein kinase	457180	299867	719924	466323	302616	0.655906	1.57471	1.02	0.661919
_NSAGGTSVGWDS[+80]PPASPLQR	A2AKD7;Q3UVD6;Q61234	Alpha-1-syntrophin;Uncharacterized protein;Alpha-1-syntrophin	181954	286451	769055	627295	238688	1.5743	4.22663	3.44754	1.3118
_S[+80]DSGVMLPTLR	A2RSQ0	DENN domain-containing protein 5B	63821.4	47464	56815.3	44336.1	22088.9	0.743702	0.890224	0.69469	0.346106
_VTLQDYHLPDS[+80]DEDEETAIQR	Q4KL52;Q9DAZ9	Abscission/NoCut checkpoint regulator	89305.1	108196	87395.8	111513	89847.5	1.21154	0.978621	1.24868	1.00607
_VIS[+80]PGPNFQER	A0A0R4J0J0;Q9JHU2	Palmdelphin	2.12408e+06	1.78727e+06	1.97636e+06	1.90111e+06	1.27214e+06	0.84143	0.930453	0.895027	0.598914
_RS[+80]STLSQLPGDK	A0A0R4J196;B8X349;E9PUD1;F6SH61;F8WH31;Q58A65	C-Jun-amino-terminal kinase-interacting protein 4;JNK-interacting leucine zipper protein long form;C-Jun-amino-terminal kinase-interacting protein 4;C-Jun-amino-terminal kinase-interacting protein 4 (Fragment);C-Jun-amino-terminal kinase-interacting protein 4;C-Jun-amino-terminal kinase-interacting protein 4	78336.8	100751	36542.1	89259.6	77557.9	1.28613	0.466475	1.13943	0.990057
_STS[+80]VDDTDKSSSEAIM[+16]VR	B1AZ14;B1AZ15;Q3UMF0	Cordon-bleu protein-like 1	112273	96408.1	59783.1	60846.7	43192.2	0.858693	0.532479	0.541953	0.384707
_KGS[+80]ITEYTATEEK	G5E8U9;O54940;Q3TTX3;Q3TWC8;Q91VL0;Q9D632	BCL2/adenovirus E1B 19 kDa protein-interacting protein 2;BCL2/adenovirus E1B 19 kDa protein-interacting protein 2;Uncharacterized protein (Fragment);Uncharacterized protein (Fragment);BCL2/adenovirus E1B 19 kDa protein-interacting protein 2;Uncharacterized protein	103789	104228	117527	97027	93981	1.00423	1.13236	0.934847	0.905499
_QEGGQISPNRPT[+80]SVPTAPALSSIIAPK	Q7TNI6	Jerry protein	34911.7	37584.1	39177	125600	55525.8	1.07655	1.12217	3.59764	1.59046
_VGDPPQTLPEEPMEVQGAERTS[+80]PEPQR	A0A1B0GX81;G3UYQ2;G3UZT6;Q3TDL4;Q3UF95;Q9Z1R2	Large proline-rich protein BAG6 (Fragment);Large proline-rich protein BAG6;Large proline-rich protein BAG6;Uncharacterized protein (Fragment);Large proline-rich protein BAG6;Large proline-rich protein BAG6	261150	385796	435887	474856	239650	1.4773	1.66911	1.81833	0.917672
_TMPS[+80]PQAETQDPR	A2ALU3;Q8K382	DENN domain-containing protein 1A (Fragment);DENN domain-containing protein 1A	103668	128458	114285	103254	90401.6	1.23914	1.10242	0.996013	0.872033
_LRLS[+80]PSPTSQR	P48678	Prelamin-A/C	562319	535074	445736	632225	250518	0.951548	0.792673	1.12432	0.445509
_STS[+80]TPNVHMVSTTLHVDSR	F6TUC4;Q99N57	RAF proto-oncogene serine/threonine-protein kinase (Fragment);RAF proto-oncogene serine/threonine-protein kinase	261780	269009	227002	256955	183707	1.02762	0.867147	0.981568	0.701762
_RISQT[+80]SQVSIDAAHGYSPR	E9Q401;F6U7V1	Ryanodine receptor 2	917584	485983	1.2087e+06	1.04142e+06	634448	0.529633	1.31726	1.13496	0.691433
_SES[+80]LSNC[+57]SIGK	P59672;Q3UHP6	Ankyrin repeat and SAM domain-containing protein 1A;Ankyrin repeat and SAM domain containing 1	77298.7	69676.7	84561.4	79868.4	59761	0.901395	1.09396	1.03324	0.773118
_TTS[+80]FAESC[+57]KPVQQPSAFGSMK	E9QAQ5;Q5KU03;Q9WV60	Glycogen synthase kinase-3 beta;Glycogen synthase kinase 3 beta;Glycogen synthase kinase-3 beta	86032.5	92501.8	63419.6	72550.6	49645	1.0752	0.737158	0.843292	0.577049
_RYPSSISS[+80]SPQKDLTQAK	A0A0G2JDV6;A0A0H2UH17;Q80X50;Q812D4;Q812D5;Q8BJ53	Ubiquitin associated protein 2-like, isoform CRA_g;Ubiquitin associated protein 2-like, isoform CRA_b;Ubiquitin-associated protein 2-like;Lingerer protein-2b;Lingerer protein-2a;Uncharacterized protein	255481	252285	270900	378024	241372	0.987488	1.06035	1.47965	0.944774
_DSSES[+80]QLASTESDKPTTGR	Q0VAW6;Q8BH50	RIKEN cDNA 8030462N17 gene;Uncharacterized protein C18orf25 homolog	20439.7	19843.6	22250.5	12453.1	31697.9	0.970838	1.08859	0.609261	1.5508
_S[+80]PGNTSQPPAFFSK	E9PY55;E9Q701;E9Q9V3;F6Z4B2;F8VQL9;Q9WU42	Nuclear receptor corepressor 2;Nuclear receptor corepressor 2;Nuclear receptor corepressor 2;Nuclear receptor corepressor 2 (Fragment);Nuclear receptor corepressor 2;Nuclear receptor corepressor 2	216641	154080	185246	145600	87453.7	0.711221	0.855082	0.672078	0.40368
_SMS[+80]QAMDMVLGK	Q8BVZ1	Perilipin-5	376608	314385	828941	285861	192319	0.83478	2.20107	0.759043	0.510663
_TGSSS[+80]PPGGLSKPGSQLDSMLGSLQSDLNK	F8VQ28;Q8VI36	Paxillin	1.32921e+06	1.16953e+06	1.32896e+06	1.42287e+06	939217	0.879872	0.999815	1.07047	0.706599
_EYVS[+80]NDATQSDDEEKLQSQQTDTDGGR	Q6NVE8	WD repeat-containing protein 44	23906.3	33396.5	24068.5	25101.2	24536.7	1.39697	1.00678	1.04998	1.02637
_NLHQS[+80]GFSLSGAQIDDNIPR	O08553	Dihydropyrimidinase-related protein 2	104559	220100	132165	129514	136617	2.10504	1.26403	1.23868	1.3066
_NS[+80]FTPLSSSNTIR	A0A087WRG0;A0A087WRM7;B0FLL3;B2Z892;P70265;Q6GTL7	6-phosphofructo-2-kinase/fructose-2,6-bisphosphatase 2;6-phosphofructo-2-kinase/fructose-2,6-bisphosphatase 2;6-phosphofructo-2-kinase/fructose-2, 6-bisphosphatase 2 transcript variant 2;6-phosphofructo-2-kinase/fructose-2, 6-bisphosphatase 2 variant 4;6-phosphofructo-2-kinase/fructose-2,6-bisphosphatase 2;6-phosphofructo-2-kinase/fructose-2, 6-biphosphatase 2	180061	161079	261839	214761	317567	0.894581	1.45417	1.19271	1.76366
_TVS[+80]PGSVSPIHGQGQAVENLK	A0A1W2P775;B2RR82;E9QNG1;Q80TG5;Q9Z0R6	Intersectin-2 (Fragment);Intersectin-2;Intersectin-2;MKIAA1256 protein (Fragment);Intersectin-2	40183.9	33704.9	35779.9	39352.7	21121.1	0.838764	0.890403	0.979315	0.52561
_AVS[+80]S[+80]PPTSPRPGSAATISSSASNIVPPR	E9Q740;F8VQC1;Q9CS54	Signal recognition particle subunit SRP72;Signal recognition particle subunit SRP72;Uncharacterized protein (Fragment)	585653	586434	522359	551823	749103	1.00133	0.891926	0.942236	1.27909
_SNSAPLIHGLSDSS[+80]PVFQAEAPSAR	Q9DB52	Protein FAM122A	734586	998733	817430	938759	646918	1.35959	1.11278	1.27794	0.880656
_S[+80]PVWPTFPFHR	Q91YQ3	Cold shock domain-containing protein C2	2.02422e+06	983377	904130	577985	724988	0.485806	0.446656	0.285535	0.358157
_SRT[+80]PSLPTPPTR	A0A0A0MQC7;A2A5Y6;P10637	Microtubule-associated protein;Microtubule-associated protein;Microtubule-associated protein tau	197886	150103	221411	137386	159621	0.75853	1.11888	0.694266	0.80663
_KGDRS[+80]PEPGQTWTHEVFSSR	E9Q616	AHNAK nucleoprotein (desmoyokin)	2.19364e+06	3.23792e+06	3.28306e+06	3.26181e+06	2.38562e+06	1.47604	1.49662	1.48694	1.08751
_RS[+80]SGVGLPTGK	A2AHK0;D6RIP2;Q05DE1	Diacylglycerol kinase;Diacylglycerol kinase zeta;Dgkz protein (Fragment)	73450.9	88058.8	48539.6	81044.2	74943.6	1.19888	0.660844	1.10338	1.02032
_S[+80]SSSLLASPSHIAAK	Q3TZZ7	Extended synaptotagmin-2	203662	173277	197919	171398	100625	0.850807	0.971799	0.841581	0.494078
_SYS[+80]SPDITQALQEEEK	A2AI52;Q3UQ26;Q3UZ62;Q58E42;Q80U87	Ubiquitin carboxyl-terminal hydrolase 8;Uncharacterized protein (Fragment);Uncharacterized protein;Usp8 protein (Fragment);Ubiquitin carboxyl-terminal hydrolase 8	36912.2	28895.9	28412.4	25673.8	25244.8	0.782827	0.769729	0.695537	0.683916
_EGLC[+57]GQPS[+80]SPKPEGAGK	D3Z2W0;D3Z3B6;E9QM75;Q3UXR9;Q6A0C8;Q9WUU8	TNFAIP3-interacting protein 1;TNFAIP3-interacting protein 1 (Fragment);TNFAIP3-interacting protein 1;Uncharacterized protein;MKIAA0113 protein (Fragment);TNFAIP3-interacting protein 1	27829.3	43759.5	54748	43051.2	35627.5	1.57243	1.96728	1.54697	1.28022
_NSAGGT[+80]SVGWDSPPASPLQR	A2AKD7;Q3UVD6;Q61234	Alpha-1-syntrophin;Uncharacterized protein;Alpha-1-syntrophin	151872	233162	657398	515606	204193	1.53525	4.32863	3.395	1.34451
_SSQSLPSDSS[+80]PQLQVK	D3Z656	Synaptojanin-1	247481	287453	283564	377131	228385	1.16151	1.1458	1.52388	0.922839
_GVTIPYRPKPS[+80]SSPVIFAGGQDR	B2M1R7;Q3TF69;Q61990	Poly(RC) binding protein 2;Uncharacterized protein;Poly(rC)-binding protein 2	1.21397e+06	814748	818767	943498	688164	0.671145	0.674456	0.777203	0.566872
_TVSPGSVS[+80]PIHGQGQAVENLK	A0A1W2P775;B2RR82;E9QNG1;Q80TG5;Q9Z0R6	Intersectin-2 (Fragment);Intersectin-2;Intersectin-2;MKIAA1256 protein (Fragment);Intersectin-2	106612	96595.6	125144	127697	67552.5	0.906044	1.17382	1.19777	0.633627
_QLEDIISTYGSAAS[+80]PR	Q8VBT1	Beta-taxilin	76579.9	60523.8	63238.8	72169.1	51339.4	0.790335	0.825788	0.942402	0.670403
_VNNPGGC[+57]SDPQT[+80]SPEMKPHSYLDAIR	Q9D776;Q9ERV1	Uncharacterized protein;Probable E3 ubiquitin-protein ligase makorin-2	128403	127885	169246	206886	110058	0.995965	1.31809	1.61123	0.857132
_QTS[+80]IETDRVTK	D3YWB4;D3Z2L2;Q9JM13	Rab5 GDP/GTP exchange factor (Fragment);Rab5 GDP/GTP exchange factor (Fragment);Rab5 GDP/GTP exchange factor	66516.5	84322.6	97790.1	110002	106740	1.26769	1.47016	1.65375	1.60472
_VSS[+80]PTVNTTLK	Q9DBS5	Kinesin light chain 4	57336.2	47199.5	34459.6	36923.1	26692	0.823206	0.60101	0.643974	0.465535
_ADASS[+80]LTVDVTSPASK	A2ATI9;Q3TG07;Q3TIK1;Q3TX06;Q922I9;Q99JX3	Golgi reassembly stacking protein 2, isoform CRA_d;Uncharacterized protein;Uncharacterized protein;Uncharacterized protein;Gorasp2 protein;Golgi reassembly-stacking protein 2	44333.9	45841.7	54647.2	44589.6	37187.4	1.03401	1.23263	1.00577	0.838804
_QGSFTIDKPS[+80]SNIPIELIPHINK	A0A0A6YXK7;H7BX26;Q6A065	Centrosomal protein of 170 kDa (Fragment);Centrosomal protein of 170 kDa;Centrosomal protein of 170 kDa	82537.8	104356	77780.7	90442.1	73013.3	1.26434	0.942364	1.09576	0.884604
_RLDS[+80]STC[+57]LHAVGDK	Q3V0X4;Q9Z2Z9	Uncharacterized protein;Glutamine--fructose-6-phosphate aminotransferase [isomerizing] 2	223462	301775	344746	454753	134735	1.35046	1.54275	2.03504	0.602944
_MPASSQHRYSTPHAFT[+80]FNTSSPSSEGSLSQR	F6TUC4;Q99N57	RAF proto-oncogene serine/threonine-protein kinase (Fragment);RAF proto-oncogene serine/threonine-protein kinase	56422.4	51594.7	29472.9	57463	34979.3	0.914436	0.522361	1.01844	0.619954
_SPT[+80]NSSEIFTPAHEENVR	Q3UGS4	Mapk-regulated corepressor-interacting protein 1	142619	168798	139751	113308	81583.2	1.18356	0.979891	0.794477	0.572035
_SS[+80]KASLGSLEGEVEAEASSPK	E9Q616	AHNAK nucleoprotein (desmoyokin)	51092.6	51463.6	24419.6	32080.7	50462.4	1.00726	0.477947	0.627893	0.987667
_SYS[+80]AGNASQLELLAR	E9Q238;E9Q944;Q6AXG6	KN motif and ankyrin repeat domains 1;KN motif and ankyrin repeat domains 1 (Fragment);Kank1 protein	223961	186773	222790	174885	135195	0.833952	0.994769	0.78087	0.603653
_ADQS[+80]ISEEPGWEEEEEELEGIVPSPK	Q80Y55	BSD domain-containing protein 1	77329.6	57755.4	82896.5	64607.8	74811.4	0.746873	1.07199	0.835486	0.967435
_TPSKDQEAPSPEALPS[+80]PGQESPDGPSPR	E9QQ25;Q62407	Striated muscle-specific serine/threonine-protein kinase	133254	142410	290816	235624	216070	1.06871	2.18242	1.76824	1.62149
_AS[+80]LGSLEGEVEAEASSPK	E9Q616	AHNAK nucleoprotein (desmoyokin)	263932	142933	113491	71673.8	183174	0.541552	0.430001	0.271562	0.694019
_TVKS[+80]PSGLVLPPDMDPTK	E9Q6A3	Sorbin and SH3 domain-containing protein 1	83248.7	99365.1	111870	212653	133442	1.19359	1.3438	2.55443	1.60293
_EFDELS[+80]PSAQR	O55143;Q5DTI2	Sarcoplasmic/endoplasmic reticulum calcium ATPase 2;ATPase, Ca++ transporting, cardiac muscle, slow twitch 2, isoform CRA_b (Fragment)	3.65286e+07	2.49008e+07	3.47609e+07	2.52189e+07	2.39399e+07	0.68168	0.951607	0.690389	0.655373
_RVPS[+80]PTPVPK	Q8BTI8	Serine/arginine repetitive matrix protein 2	1.11486e+06	997617	1.07741e+06	847627	748491	0.894837	0.966411	0.7603	0.671377
_GKGSS[+80]GLNLGNFFASR	A1L331;E9Q704;F7D4K4;F8VQA4;P97467	Pam protein;Peptidyl-glycine alpha-amidating monooxygenase;Peptidyl-glycine alpha-amidating monooxygenase (Fragment);Peptidyl-glycine alpha-amidating monooxygenase;Peptidyl-glycine alpha-amidating monooxygenase	207258	123957	79527.9	104970	121734	0.598083	0.383715	0.506473	0.587356
_RNS[+80]APVSVSAVR	A6X8Z5;B2RSI0	Rho GTPase-activating protein 31;CDC42 GTPase-activating protein	721190	467333	727252	758694	502638	0.648002	1.0084	1.052	0.696956
_S[+80]FEDLTDHPVTR	B2RRI1;B2RRI4;B7ZNJ0;E9PXU2;Q3UEW9;Q3UNK7;Q3UV09;Q9Z0F8	Adam17 protein;Adam17 protein;A disintegrin and metallopeptidase domain 17;Disintegrin and metalloproteinase domain-containing protein 17;A disintegrin and metallopeptidase domain 17;Uncharacterized protein;Uncharacterized protein;Disintegrin and metalloproteinase domain-containing protein 17	181670	102592	206486	141477	99420.1	0.564714	1.1366	0.778755	0.547255
_ATDPAS[+80]PHIGR	A0A1B0GS91;E9Q3Z5;Q8K4L2;Q8K4L3	Supervillin;Supervillin;Archvillin;Supervillin	270727	162506	249903	209082	156599	0.600255	0.92308	0.772297	0.578439
_TASESISNLSEAGS[+80]VK	D3Z2Z1;D3Z3M7;F8WIA1;Q922J3	CAP-Gly domain-containing linker protein 1	215436	160077	224294	234490	160244	0.743034	1.04112	1.08844	0.743809
_RQESGS[+80]SLEPPSGLALEDGAHVLR	A0A1W2P8E9;F8VQF9;Q3TLI0	Trafficking protein particle complex subunit 10 (Fragment);Trafficking protein particle complex subunit 10;Trafficking protein particle complex subunit 10	889531	899336	1.09967e+06	1.17713e+06	955998	1.01102	1.23623	1.32332	1.07472
_TAS[+80]PLSTAAATMVSSSPATPSNIPHKPSQSTAKEPSATPQISNLTK	D3Z2Z1;D3Z3M7;F8WIA1;Q922J3	CAP-Gly domain-containing linker protein 1	59076.5	45218.1	37031.5	69600.8	14554.4	0.765416	0.626841	1.17815	0.246366
_STS[+80]PIIGSPPVR	Q3TC46	Protein PAT1 homolog 1	1.12736e+06	1.02004e+06	967500	865010	561175	0.904801	0.8582	0.767289	0.497779
_RAS[+80]GAPEAEGPLSC[+57]QSPVPISPLPTPSPR	Q5SVJ0;Q8K4W5;Q9WVJ1	Calcium/calmodulin-dependent protein kinase II, beta, isoform CRA_b;Calmodulin-dependent protein kinase II beta M isoform insert (Fragment);Calmodulin-dependent protein kinase II beta M isoform (Fragment)	97997.1	65186.2	79724.5	124554	104756	0.665185	0.81354	1.271	1.06898
_SPS[+80]GGAAGPLLTPSQSLDGSR	A0A0R4J2B2;Q14AX3;Q69ZA6;Q6WVG3	BTB/POZ domain-containing protein KCTD12;Kctd12 protein;MKIAA1778 protein (Fragment);BTB/POZ domain-containing protein KCTD12	447449	483018	470076	439253	266170	1.07949	1.05057	0.981683	0.594862
_KPLSVS[+80]PS[+80]TDGLRSPSPPPR	A0A1L7NR37;D3Z080	Arg/Abl-binding protein 2;Sorbin and SH3 domain-containing protein 2	567292	968903	836499	1.26713e+06	1.16315e+06	1.70794	1.47455	2.23364	2.05035
_DSS[+80]LPALLPR	A0A087WR45;Q3UKG2	Proline-rich basic protein 1;Proline-rich basic protein 1 (Fragment)	1.48219e+06	707839	1.59489e+06	922208	1.10361e+06	0.477564	1.07603	0.622193	0.744583
_LGT[+80]GGGGSPDKSPSAQELK	Q3TYJ0;Q9WUD1	Uncharacterized protein;STIP1 homology and U box-containing protein 1	349335	373472	539062	506359	264660	1.06909	1.54311	1.44949	0.757611
_KVS[+80]LLPGGGVGAAK	E9Q0A3;Q3U048;Q68FM7	Rho guanine nucleotide exchange factor (GEF) 11 (Fragment);Uncharacterized protein (Fragment);Rho guanine nucleotide exchange factor (GEF) 11	249087	223416	168211	189329	139774	0.896937	0.67531	0.76009	0.561146
_AST[+80]FC[+57]GTPDYIAPEILQGLK	F1DGF6;P28867;Q1MX42;Q1MX43;Q3TGE4;Q3UNG2;Q53YN4	Protein kinase C delta variant IX;Protein kinase C delta type;Protein kinase C;Protein kinase C;Protein kinase C delta type;Protein kinase C delta type;Protein kinase C delta type	591339	315862	432768	316627	247280	0.534147	0.731844	0.535441	0.41817
_SGSALLQSQSSTEDPKDEPTELKQDS[+80]EDLATHSSALK	A2AIR2;Q5DTM8	E3 ubiquitin-protein ligase BRE1A (Fragment);E3 ubiquitin-protein ligase BRE1A	21266	38384.8	30688.6	22947.6	29600.6	1.80499	1.44309	1.07907	1.39192
_KLS[+80]GDQITLPTTVDYSSVPK	Q9D0V7	Receptor-binding cancer antigen expressed on SiSo cells	355544	226962	247291	270946	175862	0.638351	0.695527	0.762061	0.494629
_GSRPPLILQSQSLPC[+57]S[+80]SPR	Q05CI1;Q497G5;Q6KCD5	Nipbl protein (Fragment);Nipbl protein (Fragment);Nipped-B-like protein	30563.7	29351.3	43554.5	33893.1	24552.7	0.960331	1.42504	1.10893	0.803329
_SFSLAS[+80]SGNSPISQR	G5E8A0;Q8CI95	Oxysterol-binding protein;Oxysterol-binding protein-related protein 11	573617	544574	586869	619801	425262	0.94937	1.0231	1.08051	0.741369
_AAQSSVTASPQT[+80]EEFFDLIASSQSR	A2AIV3;F6SX81;Q6IR34;Q8R0E6	G-protein-signaling modulator 1;G-protein-signaling modulator 1 (Fragment);G-protein-signaling modulator 1;Gpsm1 protein (Fragment)	892753	405814	455496	402566	499238	0.454565	0.510215	0.450927	0.559212
_SVPAVTS[+80]LSPPKAPVAPSNEATIVPTEIPTSLK	P70670	Nascent polypeptide-associated complex subunit alpha, muscle-specific form	3.1552e+06	2.83436e+06	2.85853e+06	2.83139e+06	1.84657e+06	0.898313	0.905973	0.897371	0.585247
_AGSEIGS[+80]ASPEEQPDGSASPVEMQDEGSEELQETC[+57]EPLPPFLLK	Q6ZPJ3	(E3-independent) E2 ubiquitin-conjugating enzyme UBE2O	312793	363561	283066	650048	226365	1.16231	0.904963	2.07821	0.72369
_KPLSVSPSTDGLRS[+80]PS[+80]PPPR	A0A1L7NR37;D3Z080	Arg/Abl-binding protein 2;Sorbin and SH3 domain-containing protein 2	5.39721e+06	7.74691e+06	7.33264e+06	8.68933e+06	6.91107e+06	1.43536	1.3586	1.60997	1.28049
_TLSSPTGT[+80]ETNPPKAPR	B1AZ14;B1AZ15;Q3UMF0	Cordon-bleu protein-like 1	996854	1.06258e+06	977216	999442	1.0248e+06	1.06593	0.980301	1.0026	1.02803
_GAEDYPDPPLPHSY[+80]SSDR	A0A1L7NR37;D3Z080	Arg/Abl-binding protein 2;Sorbin and SH3 domain-containing protein 2	3.50178e+06	3.82955e+06	4.76841e+06	4.11813e+06	6.02364e+06	1.0936	1.36171	1.17601	1.72017
_ARPT[+80]SAGGLSLLPPPPGGK	Q3TBZ6;Q9D1J1	Uncharacterized protein;Adaptin ear-binding coat-associated protein 2	1.77171e+06	1.39487e+06	1.21219e+06	1.57616e+06	1.06635e+06	0.787303	0.684193	0.889628	0.601874
_ATS[+80]NVFAMFDQSQIQEFK	D3YV37;D3Z249;Q3THE2;Q6ZWQ9;Q9CQ19;Q9CXD2	Myosin, light chain 12A, regulatory, non-sarcomeric (Fragment);Myosin, light chain 12A, regulatory, non-sarcomeric (Fragment);Myosin regulatory light chain 12B;MCG5400;Myosin regulatory light polypeptide 9;Uncharacterized protein	142502	94459.5	42533.5	59468.3	38105.3	0.662865	0.298477	0.417316	0.267402
_SEPVS[+80]VQKPTVTSVC[+57]SESAQELAEGQR	E9Q8P5	PDZ and LIM domain protein 5	364199	416278	497088	317393	474422	1.143	1.36488	0.871483	1.30264
_RY[+80]SLIDPASPPELLK	Q9Z0H8	CAP-Gly domain-containing linker protein 2	49505.2	50644.4	22215.3	16164.2	38486.7	1.02301	0.448748	0.326515	0.777427
_DS[+80]ASPSTSSFC[+57]LGVPVATSSHVPIQK	A2A432;E9PXY1;J3QJX0	Cullin-4B	85154.1	93513.6	101711	91691.1	58939.7	1.09817	1.19444	1.07677	0.692153
_GRS[+80]FMNNWEVYK	P47857	ATP-dependent 6-phosphofructokinase, muscle type	210665	145972	121832	103133	92873.1	0.692911	0.578321	0.489558	0.440857
_VALGDGVQLPPGDYSTTPGGT[+80]LFST[+80]TPGGTR	Q60876	Eukaryotic translation initiation factor 4E-binding protein 1	9.67163e+06	8.37993e+06	9.34951e+06	1.16392e+07	7.2063e+06	0.866445	0.966695	1.20344	0.745097
_SGTPVHC[+57]PS[+80]PIR	A6H663;Q9JLV1	BCL2-associated athanogene 3;BAG family molecular chaperone regulator 3	2.21589e+06	2.22989e+06	2.51572e+06	2.62477e+06	1.31423e+06	1.00632	1.13531	1.18452	0.593095
_S[+80]PALLPSTVEGPPGAPLLQAK	B9EKJ7;P58871	Tankyrase 1 binding protein 1;182 kDa tankyrase-1-binding protein	1.14503e+06	1.14098e+06	889756	757744	621800	0.996464	0.777059	0.661768	0.543043
_AKVETPPLS[+80]AS[+80]PPQQRPPGPGTGDSAQTLPSLR	Q3TCX6;Q3U1U6;Q3U4M0;Q8BV82;Q9EQN3	Uncharacterized protein;TSC22 domain family protein 4;Uncharacterized protein;Uncharacterized protein;TSC22 domain family protein 4	483017	673274	657189	709604	546698	1.39389	1.36059	1.46911	1.13184
_DMS[+80]PLPESEVTLGKDVVILPETK	P27546	Microtubule-associated protein 4	19603.3	58135.5	75395	102783	104719	2.9656	3.84605	5.24314	5.34191
_VMHTQC[+57]HSTPDS[+80]AEDVR	P29699;Q3TIU3;Q3UEK5;Q3UEK9	Alpha-2-HS-glycoprotein;Uncharacterized protein;Uncharacterized protein;Alpha-2-HS-glycoprotein, isoform CRA_a	2.6045e+07	5.12706e+07	5.10042e+07	4.89166e+07	2.57547e+07	1.96854	1.95831	1.87816	0.988853
_SLS[+80]LGDKEISR	Q3UQ32;Q5SV85;V9GX40;V9GXD9	Uncharacterized protein;Synergin gamma;Synergin gamma;Synergin gamma	277974	352649	316668	378487	253736	1.26864	1.1392	1.36159	0.912807
_SPTMEQAVQTAS[+80]AHLPAPAPVGR	A0A0U1RP90;Q8K2F8	Protein LSM14 homolog A (Fragment);Protein LSM14 homolog A	516537	619729	697235	455116	344280	1.19977	1.34982	0.88109	0.666514
_KGESGVPEEDTGLYPS[+80]SPR	A6H624;Q9D0E3	LysM, putative peptidoglycan-binding, domain containing 1;LysM and putative peptidoglycan-binding domain-containing protein 1	44960.1	51267.9	60451.6	61471.5	46842.2	1.1403	1.34456	1.36725	1.04186
_LGGPS[+80]ASLRPLTSPSANSSK	Q8VBT9	Tether containing UBX domain for GLUT4	56925.4	46383.2	43745.2	66159.4	36262.9	0.814807	0.768465	1.16221	0.637025
_RSDS[+80]APPS[+80]PVSATVPEEEPPAPR	Q9ET78	Junctophilin-2	840341	664922	1.20618e+06	582514	793726	0.791253	1.43534	0.693188	0.944528
_SES[+80]NSSITATQPTLAK	Q91ZU6;S4R1P5	Dystonin	183263	161913	98960.6	43326.1	212121	0.883499	0.539991	0.236414	1.15746
_IPEPSS[+80]PIKEPPPVLAKPK	Q5DTJ9	Myopalladin	1.39284e+06	1.3281e+06	1.45035e+06	1.27037e+06	920725	0.953518	1.04129	0.912067	0.66104
_EVS[+80]S[+80]RPSTPGLSVVSGISATSEDIPNKIEDLR	F7ADQ2;Q6PAR5	GTPase-activating protein and VPS9 domain-containing protein 1 (Fragment);GTPase-activating protein and VPS9 domain-containing protein 1	156506	217222	258724	420824	349122	1.38794	1.65312	2.68887	2.23073
_RS[+80]PVSPQLQQQHQAAAAAFLQQR	A0A0H2UH22;E9Q5X2;E9Q969;Q812E0	Cytoplasmic polyadenylation element-binding protein 2 (Fragment);Cytoplasmic polyadenylation element-binding protein 2;Cytoplasmic polyadenylation element-binding protein 2;Cytoplasmic polyadenylation element-binding protein 2	86747.5	79878.7	85429	72693	66661.8	0.920819	0.9848	0.837984	0.768457
_SLDSAETYS[+80]QHAQS[+80]LDGTMGSSIPLYR	A0A1L7NR37;D3Z080	Arg/Abl-binding protein 2;Sorbin and SH3 domain-containing protein 2	36118.6	34900.3	55388	64400.4	35082.3	0.966271	1.5335	1.78303	0.971309
_RGES[+80]LDNLDSQRPGSWR	A0T1J8;B7ZN52;E9PYF4;E9PYI7;F6TFN2;F6VG99;Q6ZQ32	LIM domain only 7;Lmo7 protein;LIM domain only 7;LIM domain only 7;LIM domain only 7 (Fragment);LIM domain only 7 (Fragment);MKIAA0858 protein (Fragment)	998891	1.51531e+06	1.90365e+06	2.06871e+06	1.0451e+06	1.517	1.90577	2.07101	1.04626
_[+42]MEKPPS[+80]PPPPPR	Q99MD6	Thioredoxin reductase 3	2.84944e+06	2.93223e+06	2.6358e+06	2.57846e+06	1.62147e+06	1.02906	0.925025	0.904902	0.569049
_SASSDT[+80]SEELNSQDSPKR	P70441;Q3TG37	Na(+)/H(+) exchange regulatory cofactor NHE-RF1;Na(+)/H(+) exchange regulatory cofactor NHE-RF	329972	274413	216404	280870	261323	0.831624	0.655825	0.851193	0.791955
_LLRQS[+80]PPLAGREEEPGLGDSGIQSTPGSGHAPR	Q8VDZ4	Palmitoyltransferase ZDHHC5	178305	253489	257022	329044	215000	1.42166	1.44147	1.8454	1.2058
_QFS[+80]ALVPAFDPRPGR	F8WIE5;Q3TEQ5;Q3UQY6;Q69ZR2	E3 ubiquitin-protein ligase HECTD1;Uncharacterized protein;Uncharacterized protein (Fragment);E3 ubiquitin-protein ligase HECTD1	591416	566499	482494	701005	522741	0.957869	0.815828	1.1853	0.883881
_GDMS[+80]DEDDENEFFDAPEIITMPENLGHKR	Q3B7Z2	Oxysterol-binding protein 1	21795.1	32765.7	48906	59520.1	24993.7	1.50335	2.2439	2.73089	1.14676
_ISEASWLPEEHYSSS[+80]PEK	F8WGX5;Q6PNC0	DmX-like protein 1	35766.5	36908.3	34902.1	39328.2	29299.9	1.03192	0.975834	1.09958	0.819201
_QGQDVAPPPNPVPQRTS[+80]PTGPK	D3Z6G3	Microtubule-associated protein RP/EB family member 3	223207	271674	229545	221987	232225	1.21714	1.0284	0.994537	1.0404
_AVT[+80]TVTQSTPVPGPSVPPPEELQVSPGPR	Q61191	Host cell factor 1	200056	250025	239125	224684	148063	1.24978	1.19529	1.12311	0.740109
_AAEEKEPAAPASPAPS[+80]PVPSPTPAQPQK	A2AJI0;A2AJI1;A8Y5P4	MAP7 domain-containing protein 1	202822	253498	186885	173713	164444	1.24985	0.921424	0.856482	0.810783
_TIS[+80]DGTISAAK	A0A0G2JFM9;E9PUI5;E9PUK3;Q8K012	Formin-binding protein 1-like (Fragment);Formin-binding protein 1-like;Formin-binding protein 1-like;Formin-binding protein 1-like	124517	118651	102310	74048.7	91910.1	0.952889	0.821654	0.594687	0.738132
_KAEAGAGS[+80]ATEFQFR	P63325;Q3U9P0;Q5M9K7	40S ribosomal protein S10;Uncharacterized protein;MCG21688	18124.3	23293	30332.5	25903.2	21043.5	1.28518	1.67359	1.4292	1.16107
_LSSGPLPQPLGPLT[+80]PDSDTHSGDALPR	B2RQL6	LOC633594 protein	1.80312e+06	1.22482e+06	1.21771e+06	1.13506e+06	1.44293e+06	0.679276	0.675333	0.629495	0.800243
_VGNLTVVGKES[+80]DSVLR	P05201	Aspartate aminotransferase, cytoplasmic	70326.4	38260.6	52478.5	44152.9	29680	0.544044	0.746214	0.627829	0.422033
_VSDQNS[+80]PVLPK	B1AY13;E9PV45	Ubiquitin carboxyl-terminal hydrolase 24	737750	561706	496267	546796	449536	0.761378	0.672676	0.741167	0.609334
_ELYAMDISRES[+80]C[+57]QISHNPDIVK	B1AZ14;B1AZ15;Q3UMF0	Cordon-bleu protein-like 1	29179	29119	30575.6	21582.9	25625.4	0.997943	1.04786	0.739672	0.878215
_ES[+80]QSPDSAWR	B7ZWM6;B9EKP8;Q3UTJ2	Sorbin and SH3 domain-containing protein 2	68910.1	97097.7	118351	116543	110090	1.40905	1.71747	1.69124	1.59759
_IPC[+57]VT[+80]PETVVIR	E9QNT8;F7D1P5;G8JL84;Q02357;Q0VGY9;Q61304	Ankyrin-1;Ankyrin-1 (Fragment);Ankyrin-1;Ankyrin-1;Ank1 protein;Erythroid ankyrin (Fragment)	2.78712e+06	965238	401873	883827	1.44201e+06	0.346322	0.14419	0.317112	0.517384
_TLSS[+80]PTGTETNPPK	B1AZ14;B1AZ15;Q3UMF0	Cordon-bleu protein-like 1	765451	753975	987710	669794	649846	0.985009	1.29036	0.875033	0.848972
_EADSKPVSQKS[+80]PPPAEKVEVK	A6H663;Q9JLV1	BCL2-associated athanogene 3;BAG family molecular chaperone regulator 3	1.33216e+06	1.95648e+06	1.60356e+06	2.07803e+06	2.03945e+06	1.46865	1.20373	1.55989	1.53093
_KPWADVSLSTQGGNEQGS[+80]ELPSKGSPC[+57]NTPSSSPK	E9Q8T1	Transforming acidic coiled-coil-containing protein 2	25672.3	26503.4	30997	26377.3	22414.1	1.03237	1.20741	1.02746	0.873087
_AGS[+80]PQLDDIR	Q8CHW4	Translation initiation factor eIF-2B subunit epsilon	1.68308e+06	1.52115e+06	1.13638e+06	857886	1.13003e+06	0.903791	0.675181	0.509713	0.671404
_AISEELDHALNDM[+16]TS[+80]I	P58771;Q545Y3	Tropomyosin alpha-1 chain;Tropomyosin 1, alpha, isoform CRA_l	999922	1.14007e+06	989953	797505	466179	1.14016	0.990031	0.797567	0.466215
_ERTEADLPKPTS[+80]PK	A2A5V2;A2A5V3;P55194;S4R2D3	SH3 domain-binding protein 1	316306	451530	297656	356996	237837	1.42751	0.941038	1.12864	0.751921
_VSIGNITLSPAVSRHS[+80]PVQMNR	Q3TPU3;Q3UQN2	Uncharacterized protein;F-BAR domain only protein 2	76744.4	87362.8	73671.4	105337	67680.3	1.13836	0.959958	1.37257	0.881893
_TAS[+80]GSSVTSLEGTR	B7ZWC0;Q3TD08;Q3TSR4;Q545R3;Q62433	N-myc downstream regulated gene 1;Uncharacterized protein;Uncharacterized protein;N-myc downstream regulated gene 1;Protein NDRG1	1.32361e+06	1.09154e+06	1.1265e+06	1.11758e+06	873116	0.82467	0.851082	0.844341	0.659646
_SLTS[+80]SLENIFSR	E0CX53;H7BX82;Q8BYJ6	TBC1 domain family member 4;TBC1 domain family member 4 (Fragment);TBC1 domain family member 4	282699	191587	180839	133813	116546	0.677706	0.639686	0.47334	0.412263
_VLAPC[+57]S[+80]PSEER	B2RXC2;Q8BKB2	Kinase;Kinase (Fragment)	165196	178465	171111	232628	182793	1.08032	1.0358	1.40819	1.10652
_LATSS[+80]PEQSWPSTFK	A0A068EW80;D3YXR5;D3Z3A6;F7BTZ2;Q60953	Promyelocytic leukemia;Protein PML;Protein PML;Protein PML (Fragment);Protein PML	120748	191763	202468	188778	83647.7	1.58813	1.67679	1.56341	0.692748
_SPTSPVT[+80]PELPQPNAPTEVEAR	A0A0A0MQ97;G3X9C2	F-box only protein 50	78328.3	57565.4	32117.4	57176.5	39663	0.734924	0.410036	0.72996	0.506369
_TPS[+80]SEEISPTKFPGLYR	A6H6B3;B7ZNM1;Q05C77;Q3TX60;Q3ULP3;Q3UUP9;Q3UWT5;Q3UZV5;Q62172	RalA binding protein 1;Ralbp1 protein;Ralbp1 protein (Fragment);Uncharacterized protein;Uncharacterized protein;Uncharacterized protein (Fragment);Uncharacterized protein (Fragment);Uncharacterized protein (Fragment);RalA-binding protein 1	115151	87770.9	84425	96981.6	66218	0.762226	0.73317	0.842214	0.575055
_LGYIS[+80]VTDVLK	E9QNT8;F7D1P5;G8JL84;Q02357;Q0VGY9;Q61304	Ankyrin-1;Ankyrin-1 (Fragment);Ankyrin-1;Ankyrin-1;Ank1 protein;Erythroid ankyrin (Fragment)	403306	92175.7	27785.6	40156.8	89735.5	0.22855	0.0688945	0.099569	0.2225
_MSPMGT[+80]ASGSNSPTSDSASVQR	D3YYE8;D6RFT9;O88878	AN1-type zinc finger protein 5 (Fragment);AN1-type zinc finger protein 5;AN1-type zinc finger protein 5	71674.1	142906	125916	102599	89523.8	1.99383	1.75678	1.43147	1.24904
_ST[+80]SPHDVDLC[+57]LVSPC[+57]EFSHR	A0A1D5RLY6;B2RWW1;Q8C052	Microtubule-associated protein 1S	235558	259552	363808	330143	212957	1.10186	1.54445	1.40153	0.904052
_VM[+16]LGET[+80]NPADSKPGTIR	B0LAA8;E9PZF0;Q01768;Q5NC82	Nucleoside diphosphate kinase (Fragment);Nucleoside diphosphate kinase;Nucleoside diphosphate kinase B;Nucleoside diphosphate kinase	207170	198637	118120	132504	56934.7	0.95881	0.570161	0.639591	0.274821
_GNKSPS[+80]PPPDGSPAATPEIR	O08539;Q6P1B9	Myc box-dependent-interacting protein 1;Bin1 protein	69536.2	112306	82684.4	101387	73013.7	1.61508	1.18908	1.45804	1.05001
_ELILSSEPSPAVTPVT[+80]PTTLIAPR	Q3U5L3;Q91VZ1;Q9CWK8	Uncharacterized protein;Snx2 protein;Sorting nexin-2	241173	225569	192951	167426	183882	0.935299	0.800054	0.694217	0.762448
_TVAISDAAQLPQDY[+80]C[+57]TTPGGTLFSTTPGGT[+80]R	P70445;Q3UFP6;Q3UZD4	Eukaryotic translation initiation factor 4E-binding protein 2;Eif4ebp2 protein;Uncharacterized protein	140365	109501	98074.3	135829	87384.8	0.78012	0.69871	0.967688	0.622555
_VSS[+80]APIPC[+57]PSPSPAPSAVPSPPK	A6H663;Q9JLV1	BCL2-associated athanogene 3;BAG family molecular chaperone regulator 3	3.09992e+06	2.85483e+06	3.54572e+06	3.91545e+06	2.35186e+06	0.920936	1.14381	1.26308	0.758687
_RVS[+80]ADGQPFQR	A2A9P8;B2RUG2;Q8R516	E3 ubiquitin-protein ligase MIB2 (Fragment);Mib2 protein;E3 ubiquitin-protein ligase MIB2	116021	102177	106989	100050	64842.8	0.880679	0.922153	0.862344	0.558889
_LPS[+80]GSGPASPTTGSAVDIR	E9Q616	AHNAK nucleoprotein (desmoyokin)	2.11203e+06	1.56059e+06	1.84484e+06	1.49215e+06	929025	0.738905	0.87349	0.706502	0.439873
_SKAPGS[+80]PVSSLSADQASSSTLLPLNSGEFSR	Q8VBT9	Tether containing UBX domain for GLUT4	917787	767306	709926	787602	579698	0.83604	0.77352	0.858153	0.631626
_LAWVGDVFTTTPTDPRPLT[+80]SPLR	G3UX48;Q5DTJ4;Q7TSC1	Protein PRRC2A;MKIAA4178 protein (Fragment);Protein PRRC2A	254997	223840	226655	269406	131418	0.877812	0.888852	1.0565	0.51537
_IPITPTSSFVSPPPPT[+80]ASPHSNR	E9Q1P8	Interferon regulatory factor 2-binding protein 2	303417	248496	254406	204685	121553	0.818991	0.838471	0.674599	0.400612
_SFLQS[+80]LEC[+57]LR	A0A087WRN5;A0A087WSH6;Q3UPL5	Predicted gene 13889;Predicted gene 13889;Uncharacterized protein C11orf96 homolog	34176.4	53790.8	33087.7	22666.5	28182.4	1.57391	0.968144	0.663219	0.824616
_SSSAPLS[+80]LVALAPHSVQK	P70670	Nascent polypeptide-associated complex subunit alpha, muscle-specific form	200810	210621	209649	199773	193178	1.04886	1.04402	0.994835	0.961994
_FSTYSQS[+80]PPDTPSLR	Q68FE6	Rho family-interacting cell polarization regulator 1	327962	271554	307046	451218	236354	0.828005	0.936226	1.37583	0.720676
_RSS[+80]PAFPGGTSSAWENR	A0A087WR45;Q3UKG2	Proline-rich basic protein 1;Proline-rich basic protein 1 (Fragment)	111526	118435	179953	198652	172674	1.06196	1.61355	1.78122	1.54829
_SESLSNC[+57]S[+80]IGKK	P59672;Q3UHP6	Ankyrin repeat and SAM domain-containing protein 1A;Ankyrin repeat and SAM domain containing 1	33880.7	33003.2	36610.7	39591.5	33635.1	0.974102	1.08058	1.16856	0.992751
_AAVGVTGNDIT[+80]TPPNKEPPPSPEK	P27546	Microtubule-associated protein 4	37400.6	46131.1	46010.9	63114	31496.9	1.23343	1.23022	1.68751	0.84215
_IEIPVTPTSQSVPS[+80]SPSIPGTPTLK	P59114;Q3UC00;Q542C3	Phosphorylated CTD-interacting factor 1;Uncharacterized protein (Fragment);RIKEN cDNA F730014I05	157570	150522	134948	123963	96812.6	0.955273	0.856435	0.786719	0.614412
_QTPS[+80]PDVVLR	D3Z589;Q3UH68	LIM and calponin homology domains-containing protein 1	1.28296e+06	1.17824e+06	1.42046e+06	1.42647e+06	1.01471e+06	0.91838	1.10718	1.11186	0.790915
_SGS[+80]GMSVISSSSVDQR	E9Q0N0;E9Q3I4;E9Q3I5;E9Q3I8;E9Q3I9;Q9Z0R4	Intersectin-1	272280	280815	301680	321524	183738	1.03135	1.10798	1.18086	0.674814
_SRS[+80]PTPPS[+80]IAAK	A2ASS6	Titin	324298	581638	589207	733940	380014	1.79353	1.81687	2.26317	1.1718
_EATLPPVS[+80]PPKAALSVDEVEKK	E9PVC5;E9PVC6;E9Q9E1;Q6NZJ6	Eukaryotic translation initiation factor 4 gamma 1	103448	125221	208715	308488	154677	1.21047	2.01757	2.98205	1.49521
_DGTAPPPQSPSSPGSGQDEDWS[+80]DEESPRK	F6W8Y8;Q543N7;Q99JB8	Protein kinase C and casein kinase II substrate protein 3 (Fragment);Protein kinase C and casein kinase substrate in neurons 3, isoform CRA_a;Protein kinase C and casein kinase II substrate protein 3	97731.6	136719	167609	153440	154876	1.39892	1.71499	1.57001	1.58471
_LQVPGGDS[+80]DEETKTPSASPR	A2AAJ9;H7BX05	Obscurin	4.27476e+06	4.31275e+06	7.5338e+06	6.59095e+06	4.32118e+06	1.00889	1.76239	1.54183	1.01086
_SIST[+80]VDLTEK	Q9DBJ3	Brain-specific angiogenesis inhibitor 1-associated protein 2-like protein 1	228620	190332	121490	120267	123761	0.832525	0.531404	0.526055	0.54134
_ENTEGEYSS[+80]LEHESVAGVVESLK	P70404;Q3TGZ3;Q3TKM5	Isocitrate dehydrogenase [NAD] subunit gamma 1, mitochondrial;Isocitrate dehydrogenase [NAD] subunit, mitochondrial;Isocitrate dehydrogenase [NAD] subunit, mitochondrial	55639.1	21280.5	137190	48975.8	40504.9	0.382474	2.46572	0.880241	0.727993
_GREPS[+80]SSQPVVPVDVEDQAK	D3YUE1;Q3TVI8	Pre-B-cell leukemia transcription factor-interacting protein 1 (Fragment);Pre-B-cell leukemia transcription factor-interacting protein 1	548323	490810	446209	565981	553273	0.895112	0.81377	1.03221	1.00903
_S[+80]PGSNSKVPEIEVTVEGPNNSSPQTSAVR	Q3UHU8	General transcription factor II-I	62963.1	79822.9	78924.5	83291	74444.4	1.26777	1.2535	1.32285	1.18235
_EDKS[+80]PSEESTTTTSPESISGSVPSSGSSGR	P54726;Q3TN85	UV excision repair protein RAD23 homolog A;UV excision repair protein RAD23 homolog A (Fragment)	1.59942e+06	1.64691e+06	838095	1.82319e+06	1.49011e+06	1.0297	0.524	1.13991	0.931656
_LQANLAFDPAALLPGAS[+80]PK	Q3UZA1	CapZ-interacting protein	246628	237186	189893	102568	116251	0.961716	0.769957	0.41588	0.471363
_DVINRS[+80]PTQLQLGK	I7HFI3;Q811P8	GTPase-activating protein for Cdc42 and Rac1;Rho GTPase-activating protein 32	19070.8	25325.5	30566.8	30917.4	21750.7	1.32797	1.60281	1.62119	1.14052
_SS[+80]DEENGPPSSPDLDR	E9QKI4;E9QKI5;F6R8S6;Q9D1F4	Proline-rich AKT1 substrate 1;Proline-rich AKT1 substrate 1;Proline-rich AKT1 substrate 1 (Fragment);Proline-rich AKT1 substrate 1	42567.5	30353.1	29924	15624.9	16642.4	0.713058	0.702978	0.367062	0.390964
_LSS[+80]SWESLLPEPAHPF	E9Q397;P15508	Spectrin beta chain;Spectrin beta chain, erythrocytic	4.19397e+06	902213	623411	1.10582e+06	2.36401e+06	0.215121	0.148645	0.263668	0.56367
_RSS[+80]LNSINSSDAK	E9Q7V6;Q3USZ6;Q5D0E7;Q64338	Phosphodiesterase;Phosphodiesterase;Phosphodiesterase;Calcium/calmodulin-dependent 3',5'-cyclic nucleotide phosphodiesterase 1C	494076	453767	494358	669076	323697	0.918414	1.00057	1.35419	0.655155
_RDS[+80]FDDRGPSLNPVLDYDHGSR	A0A087WSU2;Q3TTX0;Q4FJT0;Q5BL18;Q6ZQ61;Q8K310;Q9R0U5	Matrin-3 (Fragment);Uncharacterized protein;Matr3 protein;Matrin 3;MCG121979, isoform CRA_c (Fragment);Matrin-3;Matrin3	229226	348035	260457	200178	334544	1.5183	1.13624	0.873276	1.45945
_TT[+80]PPEAAQNGQSPMAALILVADNAGGSHASK	E9Q1P8	Interferon regulatory factor 2-binding protein 2	40552.7	29556.8	34098.1	21182.6	22250.1	0.72885	0.840835	0.522348	0.548672
_TDSREDEIS[+80]PPPPNPVVK	Q3TYK4;Q8C3Z4;Q9DBC7	Uncharacterized protein;Uncharacterized protein;cAMP-dependent protein kinase type I-alpha regulatory subunit	2.94574e+07	3.43174e+07	3.32185e+07	3.47731e+07	2.73869e+07	1.16498	1.12768	1.18045	0.929711
_TSS[+80]LSSDSSNLR	Q330P7;Q9CRD4	SCF apoptosis response protein 1;Dysbindin domain-containing protein 2	310572	353943	435805	422310	422565	1.13965	1.40323	1.35978	1.3606
_LIGT[+80]AVPQRTSPTGPK	Q2UZW7;Q6PER3	Microtubule-associated protein;Microtubule-associated protein RP/EB family member 3	768696	660605	522875	577384	715233	0.859383	0.680211	0.751122	0.93045
_VVAPTISS[+80]PVC[+57]QEQLVEAGR	P26039;Q3UHS6;Q80TM2	Talin-1;Uncharacterized protein;MKIAA1027 protein (Fragment)	53110.7	46580.7	54295.2	52974.3	31926.2	0.87705	1.0223	0.997433	0.601126
_AIVSPFHSPPST[+80]PSS[+80]PGIR	Q3UZA1	CapZ-interacting protein	2.96117e+06	2.71941e+06	2.36946e+06	2.41171e+06	2.62793e+06	0.918358	0.800179	0.814446	0.887464
_SSS[+80]PVTELTAR	Q8BTI8	Serine/arginine repetitive matrix protein 2	500539	369199	345210	355181	256430	0.737602	0.689676	0.709598	0.512307
_ARPTS[+80]AGGLSLLPPPPGGK	Q3TBZ6;Q9D1J1	Uncharacterized protein;Adaptin ear-binding coat-associated protein 2	1.73509e+06	1.3694e+06	1.1924e+06	1.55782e+06	1.05754e+06	0.789237	0.687227	0.897829	0.609497
_EPVQGEIAHQPLQPTGPS[+80]SR	B9EIW1;G5E8J6;Q9QZV4	Hrc protein;Histidine rich calcium binding protein, isoform CRA_a;Histidine-rich Ca2+ binding protein	22194.2	15507.6	38997.9	9929.38	16139.8	0.69872	1.75712	0.447385	0.727209
_SRS[+80]PTPPSIAAK	A2ASS6	Titin	1.53912e+06	1.70652e+06	3.04921e+06	2.91289e+06	1.36772e+06	1.10876	1.98114	1.89257	0.888638
_NM[+16]T[+80]VEQLLTGSPTSPTVEPEKPTR	Q6ZPJ3	(E3-independent) E2 ubiquitin-conjugating enzyme UBE2O	25326.1	64586.7	46322.9	127918	33180.7	2.55021	1.82906	5.05085	1.31014
_YFDSFGDLSSAS[+80]AIMGNPK	A8DV41;P02089;Q549D9;Q54AH9	Beta-globin;Hemoglobin subunit beta-2;Beta-globin;Beta-2-globin (Fragment)	1.02166e+06	490844	115990	153410	283800	0.48044	0.113532	0.150158	0.277784
_VSTSPVGLPSIDPSGNSPSAAAPLT[+80]SFSGIPGTR	E9PUR0;E9Q1M6;F6RUI8;F7DE17;Q5BJ28;Q6ZPY4;Q8C5C5	Ankyrin repeat and KH domain-containing 1;Ankyrin repeat and KH domain-containing 1;Ankyrin repeat and KH domain-containing 1 (Fragment);Ankyrin repeat and KH domain-containing 1 (Fragment);Ankhd1 protein (Fragment);MKIAA1085 protein (Fragment);Uncharacterized protein	369462	259252	251138	316605	213037	0.701703	0.679741	0.856935	0.576616
_ASPAPLAPEHTASAPSAAGPGVEVT[+80]PT[+80]ASPQHLAK	E9Q8T1	Transforming acidic coiled-coil-containing protein 2	22484.5	26765.8	28047.9	31734	25277.9	1.19041	1.24743	1.41137	1.12424
_DSAAPS[+80]PIPASDSLSADPVVTPLPLPLKPGEPGLR	B2RQ18;Q6P9Q6	Peptidylprolyl isomerase;FK506-binding protein 15	415020	324343	442561	589931	327206	0.78151	1.06636	1.42145	0.788409
_HLFETC[+57]S[+80]LDTLKGER	E9QQ93;O70373	Xin actin-binding repeat-containing protein 1	169991	179916	447168	505878	275478	1.05839	2.63054	2.97591	1.62055
_KLGGDVS[+80]PTQIDVSQFGSFK	B2RQQ5;P14873	Microtubule-associated protein 1B	81226.1	70110.6	102497	75810	54729.4	0.863153	1.26187	0.93332	0.67379
_VS[+80]ESEGKLEGLATAVTPNK	G5E8A0;Q8CI95	Oxysterol-binding protein;Oxysterol-binding protein-related protein 11	281200	262498	342972	295194	234157	0.933494	1.21967	1.04977	0.832708
_RGS[+80]ADIIPLTATTPPC[+57]VPK	O89032	SH3 and PX domain-containing protein 2A	307593	295777	254815	302650	213491	0.961586	0.828416	0.98393	0.694069
_HGRDDS[+80]FDSLDSFGSR	D3Z589;Q3UH68	LIM and calponin homology domains-containing protein 1	168017	226590	292076	382947	346712	1.34861	1.73837	2.27921	2.06355
_KGSEQDS[+80]VAATLATAQK	F6XC25;Q7TPN1;Q8BRN9	Coiled-coil and C2 domain-containing protein 1B (Fragment);Cc2d1b protein (Fragment);Coiled-coil and C2 domain-containing protein 1B	39024.4	59453	40174.8	37867.2	48431.5	1.52348	1.02948	0.970347	1.24105
_QLMTSFILGS[+80]LDDNSSDEDPSAGSFQNSSR	E9Q4Z2	Acetyl-CoA carboxylase 2	29916.8	42848.6	61274.7	56959	38002.4	1.43226	2.04817	1.90391	1.27027
_ASSPS[+80]PLTVGTAESQR	Q91YD3	mRNA-decapping enzyme 1A	72393.3	78583.3	89894.7	92509.2	69316.6	1.08551	1.24175	1.27787	0.9575
_TLS[+80]QELVSLR	A0A0R4J0N9;A0A0R4J147;A0A0R4J1L9;Q5HZI1	Microtubule-associated tumor suppressor 1 homolog	120517	85275.2	118326	62764.5	38437.5	0.707579	0.981817	0.520794	0.318938
_LTFDSS[+80]FSPNTGKK	Q3THL7;Q3TIG8;Q3U6K8;Q60932	Uncharacterized protein;Uncharacterized protein;Uncharacterized protein;Voltage-dependent anion-selective channel protein 1	331949	226151	343676	288535	143560	0.681284	1.03533	0.869216	0.432476
_QGQDVAPPPNPVPQRT[+80]SPTGPK	D3Z6G3	Microtubule-associated protein RP/EB family member 3	223207	271674	229545	221987	232225	1.21714	1.0284	0.994537	1.0404
_NVIIWGNHSS[+80]TQYPDVNHAK	P14152	Malate dehydrogenase, cytoplasmic	1.15584e+06	1.35611e+06	1.84312e+06	1.52348e+06	1.51827e+06	1.17327	1.59461	1.31807	1.31357
_NTVDLVNT[+80]HHLHSSSDDEDDRLK	B2RUA5;Q7TSI3	SAPS domain family, member 1;Serine/threonine-protein phosphatase 6 regulatory subunit 1	21956.3	67459.7	81503.6	53097.2	119434	3.07245	3.71208	2.41831	5.4396
_QS[+80]SLTFQSSDPEHVR	B1AZ14;B1AZ15;Q3UMF0	Cordon-bleu protein-like 1	1.21175e+06	1.57229e+06	1.61071e+06	2.41582e+06	1.36642e+06	1.29754	1.32924	1.99366	1.12764
_KLS[+80]VGAYVSSVR	A0AUN0;G3X928;Q4G0C0;Q6NZC7	Sec23ip protein (Fragment);SEC23-interacting protein;Sec23 interacting protein;SEC23-interacting protein	1.34221e+06	682286	625274	644401	497542	0.508332	0.465856	0.480106	0.37069
_GAANLQLIQALS[+80]DSEEEHDSAWDGR	D3YVR5;D3Z2V1;D6RCG5;Q3TYA0;Q3UD98;Q91VU6	DDB1- and CUL4-associated factor 11 (Fragment);DDB1- and CUL4-associated factor 11 (Fragment);DDB1- and CUL4-associated factor 11;WD repeat domain 23, isoform CRA_b;Uncharacterized protein;DDB1- and CUL4-associated factor 11	20816.4	23139.4	28916.3	30765.1	24837.3	1.1116	1.38911	1.47793	1.19316
_RSES[+80]SGNLPSVADTR	O08715	A-kinase anchor protein 1, mitochondrial	51337.4	38793.1	95675.5	47268.9	44191.2	0.75565	1.86366	0.920751	0.8608
_SPS[+80]PPPDGSPAATPEIR	O08539;Q6P1B9	Myc box-dependent-interacting protein 1;Bin1 protein	500432	555889	430018	410974	333988	1.11082	0.859295	0.821239	0.6674
_AADRLPNLASPSAEGPPRPS[+80]PGTAPR	O88746;Q3UDC3;Q561M4	Target of Myb protein 1;Target of Myb protein 1;Target of myb1 homolog (Chicken)	1.40163e+06	1.27677e+06	1.65021e+06	1.9675e+06	1.06187e+06	0.910917	1.17734	1.40372	0.757598
_SGS[+80]PSDNSGAEEMEVSLAKPK	D3YXX3;D3Z783;P31750;Q8BS26	RAC-alpha serine/threonine-protein kinase (Fragment);RAC-alpha serine/threonine-protein kinase;RAC-alpha serine/threonine-protein kinase;Uncharacterized protein	414417	552115	536208	566605	342274	1.33227	1.29389	1.36723	0.825917
_TYS[+80]DEASQLR	A0A0N4SW73;Q6ZQ33	Rab11 family-interacting protein 5;MKIAA0857 protein (Fragment)	423608	296212	395688	289533	376274	0.699261	0.934091	0.683492	0.888262
_VST[+80]TTDSPVSPAQAASPFIPVDELSSK	Q9DB52	Protein FAM122A	121572	122877	90580.1	138759	80558.4	1.01073	0.745074	1.14137	0.66264
_SLEETLHNVDLSS[+80]DDELPR	Q63918	Caveolae-associated protein 2	92254.7	54489.6	57441.5	30703.2	35923.3	0.590643	0.622641	0.332809	0.389393
_QIISILESMSNDTNLPDQC[+57]NS[+80]FLHNK	Q3TRG2;Q9ESL4	Uncharacterized protein;Mitogen-activated protein kinase kinase kinase 20	93938.2	129595	196860	151610	127057	1.37957	2.09563	1.61393	1.35256
_SLT[+80]SSLENIFSR	E0CX53;H7BX82;Q8BYJ6	TBC1 domain family member 4;TBC1 domain family member 4 (Fragment);TBC1 domain family member 4	193768	136209	127695	95907	84010.8	0.70295	0.659011	0.494957	0.433563
_SRSPVDSPVPAS[+80]MFAPEPS[+80]SPGAAR	O08582	GTP-binding protein 1	550851	651872	615801	622817	604822	1.18339	1.11791	1.13064	1.09798
_RGAAAADLLSSSPESQHGGT[+80]QPPGGGQPLLQPTK	Q6PB44	Tyrosine-protein phosphatase non-receptor type 23	131181	176119	176109	181791	130756	1.34256	1.34249	1.3858	0.996761
_SWS[+80]SSTTAGGLEGTVK	Q8CI96	CAP-Gly domain-containing linker protein 4	62221.7	56634	73701.3	49637	51028.2	0.910198	1.1845	0.797745	0.820103
_RST[+80]SPIIGSPPVR	Q3TC46	Protein PAT1 homolog 1	431314	448120	389786	483254	375644	1.03897	0.903717	1.12042	0.87093
_AETS[+80]PPPVAAKPVALPGSQGTSLNLK	B1AZ14;B1AZ15;Q3UMF0	Cordon-bleu protein-like 1	494138	387165	335083	469590	276143	0.783516	0.678117	0.950323	0.558838
_DLSS[+80]SPPGPYGQEMYVFR	Q6PAM0	5'-AMP-activated protein kinase subunit beta-2	3.41529e+06	1.82891e+06	1.6441e+06	2.18311e+06	1.99126e+06	0.535506	0.481393	0.639217	0.583043
_KADGPRPSLDYVELSPLAPSS[+80]PQR	E9QMQ3;G5E8W1;Q3U2M9;Q99KW3	TRIO and F-actin-binding protein;TRIO and F-actin-binding protein;Uncharacterized protein (Fragment);TRIO and F-actin-binding protein	74426.3	72412.2	77317.8	82943.3	66220.4	0.972938	1.03885	1.11444	0.889744
_LVEPHS[+80]PSPSSK	B2RWS7;Q8BZ47	Zinc finger protein 609	30944.8	37939.4	27655.4	20203.3	27757.6	1.22604	0.893703	0.652884	0.897006
_AEKTS[+80]PTPSVFVELGEEELEAVTARPEAVER	P59017;Q3TNR7;Q3UGC5	Bcl-2-like protein 13;Uncharacterized protein;Uncharacterized protein	501732	515340	646732	615619	278070	1.02712	1.289	1.22699	0.554221
_IADGNEITT[+80]GTMVSSIDSEKQDSPPPKPPR	P35831	Tyrosine-protein phosphatase non-receptor type 12	67403.7	121913	171301	190291	117660	1.80869	2.54141	2.82316	1.74559
_AWAPPASSMADRS[+80]PQPQR	E9Q3E2;Q3TA13;Q3TY32;Q3U336;Q3URF1;Q8CC35	Synaptopodin;Uncharacterized protein;Uncharacterized protein (Fragment);Uncharacterized protein;MCG6023;Synaptopodin	119914	204979	374968	305134	163401	1.70938	3.12697	2.5446	1.36265
_RDS[+80]FIGTPYWMAPEVVMC[+57]ETSK	A2RRK3;O54988	Slk protein;STE20-like serine/threonine-protein kinase	357444	383974	405840	518464	296956	1.07422	1.13539	1.45047	0.830776
_[+42]MENSPDSPQPLELGVAAGRVS[+80]PPEGR	A0A1L1STF0;Q6PDI6	Ubiquitin carboxyl-terminal hydrolase MINDY-2	214925	376623	295933	384958	247352	1.75235	1.37691	1.79113	1.15088
_TAS[+80]APNLAETEKETAEHLNLAGTSR	Q3U417;Q3UJ84;Q8C8U0	Uncharacterized protein;Uncharacterized protein;Liprin-beta-1	24073	39910.2	20919.1	18265.1	29654.4	1.65788	0.868989	0.758738	1.23186
_S[+80]RSDVDMDPGSATAVLGPTR	E9PUF7;F6ZN61	Rho guanine nucleotide exchange factor 1;Rho guanine nucleotide exchange factor 1 (Fragment)	183994	328968	282323	198341	158416	1.78793	1.53441	1.07798	0.860986
_LPAKLS[+80]VSK	O54724	Caveolae-associated protein 1	3.87444e+06	2.46056e+06	2.98165e+06	1.45978e+06	1.32778e+06	0.635076	0.769569	0.376773	0.342702
_SGFARPGDLEFEDFSQVINRVPSDS[+80]SLGTPDGRPELR	Q8CJ53	Cdc42-interacting protein 4	355985	325550	330599	342291	581436	0.914505	0.928688	0.961532	1.63332
_LEVTSDS[+80]EDASEVPEWLR	A0A286YCV9;E9Q4K7;Q6A029	Kinesin family member 13B;Kinesin family member 13B;MKIAA0639 protein (Fragment)	123866	133922	142968	166902	112560	1.08118	1.15421	1.34744	0.908718
_GS[+80]PPDC[+57]TC[+57]VPAGDTVISEVK	A0A286YD76;Q69ZZ9	Microtubule-actin cross-linking factor 1 (Fragment);Uncharacterized protein KIAA0754	25234.7	30862	49248.7	37462.6	23310.4	1.223	1.95163	1.48456	0.923742
_VSSAPIPC[+57]PSPSPAPS[+80]AVPS[+80]PPK	A6H663;Q9JLV1	BCL2-associated athanogene 3;BAG family molecular chaperone regulator 3	1.29149e+06	1.53211e+06	1.40843e+06	1.60235e+06	765198	1.18631	1.09055	1.2407	0.592492
_SSPFKVS[+80]PLSFGR	Q63918	Caveolae-associated protein 2	9.34982e+06	4.86426e+06	5.45402e+06	5.46458e+06	4.24189e+06	0.520251	0.583329	0.584459	0.453687
_IANDNS[+80]LNHEYLPILGLAEFR	P05201	Aspartate aminotransferase, cytoplasmic	142386	76359.3	87788.3	101725	92455.2	0.536284	0.616551	0.714428	0.649327
_GSS[+80]STASLPMSSPQQR	Q9ES83	Blood vessel epicardial substance	122445	95014.5	176387	161574	45182.3	0.775977	1.44054	1.31957	0.369002
_LDDGHLNNSLGS[+80]PVQADVYFPR	E9QAC6;Q8C1W2;Q8VED9	Galectin;Galectin;Galectin-related protein	181160	78932.1	65824	64292.2	78875.8	0.435705	0.363348	0.354893	0.435394
_RVS[+80]AILPGAPDNELPSNEVFQEPEEK	Q3UW53	Protein Niban	803676	1.01437e+06	909483	1.06953e+06	769752	1.26216	1.13165	1.3308	0.95779
_HYS[+80]PEDELSAEAQPIAAYK	Q6PIU9	Uncharacterized protein FLJ45252 homolog	45801.5	33825.3	57401.3	58606.4	61758.3	0.73852	1.25326	1.27957	1.34839
_AS[+80]T[+80]IEMPQQAR	P61014	Cardiac phospholamban	1.36802e+06	936492	1.7249e+06	1.07535e+06	927394	0.684561	1.26087	0.786062	0.677911
_VAGES[+80]PPGKTPVK	D3YUT2;Q924C5	Alpha-protein kinase 3	70833.7	42487.5	55187	41475.6	51941.6	0.59982	0.779107	0.585534	0.733289
_AELGMNDS[+80]PS[+80]QSPPVKRPC[+57]PDVQGK	A2AQN4	Acetyl-coenzyme A synthetase, cytoplasmic	48828.7	89121.5	113996	92863.6	82543.2	1.82519	2.33462	1.90183	1.69047
_QQS[+80]TGAIPATQAR	O88746;Q3UDC3;Q561M4	Target of Myb protein 1;Target of Myb protein 1;Target of myb1 homolog (Chicken)	649085	650479	623608	816213	958624	1.00215	0.96075	1.25748	1.47689
_QLAFST[+80]VGTPDYIAPEVFMQTGYNK	Q91VJ4	Serine/threonine-protein kinase 38	137149	79694.8	118215	99365.5	76099.1	0.581081	0.861945	0.724507	0.554864
_TS[+80]PQAPGLVASIR	A0A0A0MQE5;A2AHC3	Calmodulin-regulated spectrin-associated protein 1	956531	830257	916135	711350	674831	0.867988	0.957768	0.743677	0.705498
_NTC[+57]NS[+80]TEKPEELVRTPEEANAGEK	Q3UZA1	CapZ-interacting protein	56634.8	99723.8	152399	98668.9	105413	1.76082	2.69091	1.7422	1.86128
_NLHQSGFS[+80]LSGTQVDEGVR	E9PWE8	Dihydropyrimidinase-related protein 3	98626.1	214556	224355	242645	153623	2.17545	2.27481	2.46025	1.55763
_GAS[+80]SPTGLSEQGQEEDNIGPLSPDSAFASEFSFSPYPTQELEKR	Q70KF4	Cardiomyopathy-associated protein 5	53266.1	37457.9	60148.2	68441.2	55465.5	0.703223	1.1292	1.28489	1.04129
_VGVSTPSSGAAS[+80]PR	Q8CI08	SLAIN motif-containing protein 2	461288	451041	540095	369394	348667	0.977787	1.17084	0.800788	0.755856
_SAYQDYDS[+80]DSDVPEELKR	Q8CI71	Syndetin	52358.4	42333.4	51394.5	55564.1	47096.8	0.808531	0.98159	1.06123	0.899509
_AVLGEVALYSGARSVT[+80]QQPGS[+80]EVIAPQKT[+80]	G3UZ22	Valine--tRNA ligase (Fragment)	1.02011e+06	842215	840907	1.07235e+06	726073	0.825614	0.824331	1.05121	0.711761
_AAVGVTGNDITTPPNKEPPPS[+80]PEKK	P27546	Microtubule-associated protein 4	1.0788e+06	993169	1.08254e+06	1.55913e+06	756584	0.92062	1.00346	1.44524	0.701318
_DRSSPPPGY[+80]IPDELHQIAR	G5E8L8	Mitogen-activated protein kinase kinase kinase 2	373071	389964	298744	341337	267080	1.04528	0.800771	0.91494	0.715895
_RGPARPSLPGAPPDEVYLSDS[+80]PAEPAPVK	B2RQK7;Q8BWB1	Synaptopodin 2-like protein	54151.9	33900.9	54377.8	55467.8	26578.8	0.626034	1.00417	1.0243	0.490819
_AAQSS[+80]VTASPQTEEFFDLIASSQSR	A2AIV3;F6SX81;Q6IR34;Q8R0E6	G-protein-signaling modulator 1;G-protein-signaling modulator 1 (Fragment);G-protein-signaling modulator 1;Gpsm1 protein (Fragment)	892753	405814	455496	402566	499238	0.454565	0.510215	0.450927	0.559212
_ALES[+80]PERPFLAILGGAK	P09411	Phosphoglycerate kinase 1	638491	411068	413350	348706	242984	0.643812	0.647386	0.546141	0.380559
_GGYS[+80]PQEGGDPPT[+80]PEPLKVTFKPQVR	A2AMM0	Caveolae-associated protein 4	51501.3	50835	54981.6	46914.9	93292.2	0.987064	1.06758	0.910946	1.81145
_VPSAPGQES[+80]PVPDTK	A2ARP8;Q9QYR6	Microtubule-associated protein 1A	123520	114024	135480	113176	81973	0.923119	1.09683	0.916258	0.66364
_KQS[+80]SSEISLAVER	G3UX48;Q5DTJ4;Q7TSC1	Protein PRRC2A;MKIAA4178 protein (Fragment);Protein PRRC2A	186063	207216	128134	201161	157213	1.11369	0.688659	1.08115	0.844944
_NS[+80]PLDC[+57]GSASPNK	A0A0G2JDZ9;E9Q804;E9QKG6;Q99NH0	Ankyrin repeat domain-containing protein 17	13561.9	37948.4	58193.1	28290.6	28789.3	2.79817	4.29093	2.08604	2.12281
_RAPS[+80]VANIGSHC[+57]DLSLK	B7FAU9;B9EKP5;Q8BTM8	Filamin, alpha;Filamin, alpha;Filamin-A	784172	766418	710807	487551	348778	0.97736	0.906443	0.62174	0.444772
_[+42]MEFGKHEPGSS[+80]LKR	B7ZMP8;V9GXP3	2310046A06Rik protein;Muscular LMNA-interacting protein	703860	889162	422413	1.55148e+06	481232	1.26327	0.600138	2.20425	0.683704
_MQAES[+80]QSPTNVDLEDKER	B9EKJ7;P58871	Tankyrase 1 binding protein 1;182 kDa tankyrase-1-binding protein	53015.7	78507.6	95056.4	90477.5	69709	1.48084	1.79298	1.70662	1.31487
_S[+80]LGGAVGSASGGR	Q71FD5	E3 ubiquitin-protein ligase ZNRF2	671694	530473	468967	658907	403793	0.789755	0.698186	0.980964	0.601157
_GLC[+57]LEKLPVSSS[+80]TSNLHVDR	A0A1Y7VL44;E9Q6P5	Tetratricopeptide repeat protein 7B	66724.9	51128	63021.9	46266.1	38510.9	0.766251	0.944503	0.693386	0.577159
_TPEKLDNTPASPPRS[+80]PTEPS[+80]DTPIAK	E9Q8T1	Transforming acidic coiled-coil-containing protein 2	308136	420939	392349	396340	525252	1.36608	1.2733	1.28625	1.70461
_GEGVS[+80]QVGPGTPPAPES[+80]PRKPISGVQGNDPGISLPQR	B9EKJ7;P58871	Tankyrase 1 binding protein 1;182 kDa tankyrase-1-binding protein	55369.4	100735	93138.8	107594	77654.4	1.81933	1.68213	1.9432	1.40248
_APHSPESPGHSDNPQSSPDSLEAS[+80]PR	Q149B8	PGC-1 and ERR-induced regulator in muscle protein 1	73864	52364.7	90855.5	81349.8	42874.9	0.708934	1.23004	1.10135	0.580458
_NDYLLGFLS[+80]DESR	H3BLP2;Q711L0;Q8K1I3	Secreted phosphoprotein 24	129330	155890	278699	144781	148836	1.20537	2.15495	1.11947	1.15083
_SPVDES[+80]GDEVQDPDVPVENATAPFFEMK	Q9ET54	Palladin	59858.5	78934.9	102232	83654.3	45941.7	1.31869	1.70789	1.39753	0.767504
_LGRDEVLT[+80]DPSLASPVEHPGLK	Q70KF4	Cardiomyopathy-associated protein 5	53439.6	39194.8	68055.3	34226.9	52391.7	0.733442	1.2735	0.640478	0.980391
_KANSTQEPSQQPASSGASPLSASEGPES[+80]PGSSRPAVAGLR	Q2Q7P0	ENH1	195508	288999	279399	399049	205385	1.4782	1.42909	2.04109	1.05052
_HAFSPVASVESAS[+80]GETLHSPK	P29699;Q3TIU3;Q3UEK5;Q3UEK9	Alpha-2-HS-glycoprotein;Uncharacterized protein;Uncharacterized protein;Alpha-2-HS-glycoprotein, isoform CRA_a	4.41139e+06	9.11446e+06	1.81697e+07	1.14456e+07	5.02554e+06	2.06612	4.1188	2.59455	1.13922
_KES[+80]SNTDSAGALGTLR	E9Q9X4;P70313;Q8C5P3	Nitric oxide synthase;Nitric oxide synthase, endothelial;Nitric oxide synthase	26309.7	27557.9	34474.2	30449.6	24816.5	1.04744	1.31032	1.15735	0.943244
_S[+80]VDEVNYWDKQDHPISR	P50136;Q3U3J1;Q99L69	2-oxoisovalerate dehydrogenase subunit alpha, mitochondrial;2-oxoisovalerate dehydrogenase subunit alpha, mitochondrial;Branched chain ketoacid dehydrogenase E1, alpha polypeptide	1.30685e+07	9.74831e+06	1.30554e+07	1.03474e+07	1.26348e+07	0.745938	0.998997	0.791779	0.966808
_ASDSNT[+80]HEGFFWQGLWQR	Q9QZN4	F-box only protein 6	241561	159736	136516	103994	91943.5	0.661266	0.565141	0.430506	0.380622
_EVPLLPHVPPTSPPKS[+80]PVSDTLSGALTSPPPK	P70670	Nascent polypeptide-associated complex subunit alpha, muscle-specific form	2.05913e+06	1.34496e+06	2.86531e+06	2.0306e+06	949820	0.65317	1.39151	0.986145	0.461272
_SVLLKPQVPEDDDDSDTDEPS[+80]PPPPSGVATSAR	B2RQ56;G5E8D8;Q2VPU4	MLX-interacting protein;MLX interacting protein, isoform CRA_a;MLX-interacting protein	156360	210049	217918	246039	176702	1.34337	1.39369	1.57355	1.1301
_KPWADVSLS[+80]TQGGNEQGSELPSKGSPC[+57]NTPSSSPK	E9Q8T1	Transforming acidic coiled-coil-containing protein 2	25680.9	27116.4	31259.8	26707	22831.9	1.0559	1.21724	1.03995	0.889062
_GTFAS[+80]LSELHC[+57]DK	A8DUK0;P02088	Beta-globin;Hemoglobin subunit beta-1	4.16966e+06	1.90399e+06	573014	585763	1.17863e+06	0.456629	0.137425	0.140482	0.282669
_DLS[+80]SSPPGPYGQEM[+16]YVFR	Q6PAM0	5'-AMP-activated protein kinase subunit beta-2	217633	159064	106101	103064	59765.4	0.730885	0.487522	0.473569	0.274616
_LHQLAMQQSHFPMTHGNTGFSGIES[+80]SSPEVK	B2M1R7;Q3TF69;Q61990	Poly(RC) binding protein 2;Uncharacterized protein;Poly(rC)-binding protein 2	38419.6	73963.9	61594.8	95327.1	40457.3	1.92516	1.60321	2.48121	1.05304
_IEDVGS[+80]DEEDDSGKDKK	P11499;Q71LX8	Heat shock protein HSP 90-beta;Heat shock protein 84b	1.66421e+06	1.08308e+06	590210	713569	850797	0.650806	0.354649	0.428773	0.511231
_MERPGPGIKPGEVVAT[+80]SPLPC[+57]K	Q9JHU9	Inositol-3-phosphate synthase 1	249118	395622	369699	329359	154506	1.58809	1.48403	1.3221	0.620214
_T[+80]SC[+57]GSPNYAAPEVISGR	Q8BRK8	5'-AMP-activated protein kinase catalytic subunit alpha-2	1.02064e+06	456455	367776	202599	294515	0.447225	0.360338	0.198502	0.288559
_DVS[+80]PSQFPK	P70670	Nascent polypeptide-associated complex subunit alpha, muscle-specific form	795867	624410	679746	413191	546631	0.784565	0.854094	0.51917	0.686837
_GGS[+80]PAPYVDTFLNAPDILPR	B9EK92;Q3U0S6	Ras interacting protein 1;Ras-interacting protein 1	127591	105477	153111	136008	113603	0.826683	1.20001	1.06597	0.890367
_QSFASLALRPQS[+80]PC[+57]ER	S4R165;S4R2J6;S4R2S8	Ankyrin-3	619297	393244	647807	547713	411062	0.634985	1.04604	0.884411	0.663755
_SQS[+80]LPHSATVTLSGTSDPHALADSALSK	Q8R5A6	TBC1 domain family member 22A	109108	96798.2	125290	121631	87260.2	0.887178	1.14831	1.11478	0.79976
_ENS[+80]PS[+80]VSPTANITAPFGLKPR	P62046;Q3TSE7;Q3TU90;Q3UP01	Leucine-rich repeat and calponin homology domain-containing protein 1;Uncharacterized protein (Fragment);Uncharacterized protein;Uncharacterized protein (Fragment)	79136.8	89964.5	95876.6	94567	61712.6	1.13682	1.21153	1.19498	0.779822
_GREPSS[+80]SQPVVPVDVEDQAK	D3YUE1;Q3TVI8	Pre-B-cell leukemia transcription factor-interacting protein 1 (Fragment);Pre-B-cell leukemia transcription factor-interacting protein 1	243660	231060	236673	285318	308638	0.948285	0.971322	1.17097	1.26667
_SLPTTVPES[+80]PNYR	Q6ZQ58;Z4YJT3	La-related protein 1	228332	235706	219776	279725	135026	1.0323	0.96253	1.22508	0.591358
_[+42]MEDIDQSSLVSSSADS[+80]PPRPPPAFK	Q99P72	Reticulon-4	316991	487049	611147	668700	268566	1.53648	1.92796	2.10952	0.847234
_HGIGSVT[+80]SIDEPSQVITGNQK	Q99MR9	Protein phosphatase 1 regulatory subunit 3A	13606	17721.4	42335.3	43376.5	23630.8	1.30246	3.11151	3.18803	1.73679
_TDHGAEIVYKS[+80]PVVS[+80]GDTS[+80]PR	A0A0A0MQC7;A2A5Y6;P10637	Microtubule-associated protein;Microtubule-associated protein;Microtubule-associated protein tau	123054	104987	101255	81970.1	79911	0.853175	0.822851	0.666131	0.649398
_SYS[+80]SPDITQALQEEEKR	A2AI52;Q3UQ26;Q3UZ62;Q58E42;Q80U87	Ubiquitin carboxyl-terminal hydrolase 8;Uncharacterized protein (Fragment);Uncharacterized protein;Usp8 protein (Fragment);Ubiquitin carboxyl-terminal hydrolase 8	213571	252354	228107	230394	216397	1.1816	1.06806	1.07877	1.01323
_HLGGSGS[+80]VVPGS[+80]PSLDR	A0A087WQS0;A0A1D5RM59;E9Q0S6	Tensin 1	105766	86036.8	261677	162729	131211	0.813467	2.47412	1.53858	1.24058
_GPLPAAPPTAPERQPS[+80]WER	Q99P72	Reticulon-4	2.45619e+06	2.70836e+06	2.84089e+06	2.38805e+06	1.49184e+06	1.10267	1.15662	0.972255	0.60738
_LEVTSDSEDAS[+80]EVPEWLR	A0A286YCV9;E9Q4K7;Q6A029	Kinesin family member 13B;Kinesin family member 13B;MKIAA0639 protein (Fragment)	123717	132544	142975	164504	113210	1.07135	1.15567	1.32969	0.915074
_GLAS[+80]PTSITPISSPLC[+57]SK	A0A1B0GS91;E9Q3Z5;Q8K4L2;Q8K4L3	Supervillin;Supervillin;Archvillin;Supervillin	53906.3	35065	52202.4	54412.8	28979.6	0.65048	0.968391	1.0094	0.537592
_C[+57]SGPGLS[+80]PGMVR	B7FAU9;B9EKP5;Q8BTM8	Filamin, alpha;Filamin, alpha;Filamin-A	135129	109842	108867	167011	135015	0.812871	0.805657	1.23594	0.999159
_LPSGSGPASPT[+80]TGSAVDIR	E9Q616	AHNAK nucleoprotein (desmoyokin)	2.37174e+06	1.99476e+06	1.99795e+06	1.89026e+06	1.07821e+06	0.841053	0.842396	0.796992	0.454605
_GIS[+80]QTNLITTVTPEKK	A0A286YD84;A0A286YDY4;A7YY80;D0VYV6;D0VYV7;Q9WV92;V6BQR3	Band 4.1-like protein 3 (Fragment);Band 4.1-like protein 3 (Fragment);130kDa Protein 4.1B MEF cell isoform;Erythrocyte protein band 4.1-like 3 isoform B;Erythrocyte protein band 4.1-like 3 isoform C;Band 4.1-like protein 3;60kDa 4.1B MEF cell isoform (Fragment)	282767	269446	318403	257152	210494	0.952893	1.12603	0.909414	0.744408
_AAVVTS[+80]PPPTTAPHK	Q8K232;Q9QYC0	Adducin 1 (Alpha);Alpha-adducin	1.80607e+06	878003	762766	1.40221e+06	783636	0.48614	0.422335	0.776388	0.43389
_VETPPLSAS[+80]PPQQRPPGPGTGDSAQTLPSLR	Q3TCX6;Q3U1U6;Q3U4M0;Q8BV82;Q9EQN3	Uncharacterized protein;TSC22 domain family protein 4;Uncharacterized protein;Uncharacterized protein;TSC22 domain family protein 4	221650	237186	224788	182710	123140	1.07009	1.01416	0.824318	0.555563
_IM[+16]VGST[+80]DDPSVFSLPDSK	Q6PAM0	5'-AMP-activated protein kinase subunit beta-2	46648.6	44688.5	49708.4	37494.6	18292.2	0.957982	1.06559	0.803768	0.392129
_LKSVEDEMDS[+80]PGEEPFYTGQGR	B1AUB9;B1AUC0;F7CDR2;Q02780;Q3UTK6;Q69ZJ5;Q6DI81	Nuclear factor 1;Nuclear factor 1;Nuclear factor 1 A-type (Fragment);Nuclear factor 1 A-type;Nuclear factor 1;Nuclear factor 1 (Fragment);Nuclear factor 1	92979.4	137544	82123.4	68488	87058	1.4793	0.883243	0.736594	0.936315
_TPSSPS[+80]KSPASFEIPASTTEADGDGLNKPAK	E9Q8T1	Transforming acidic coiled-coil-containing protein 2	291881	330164	324897	324437	304527	1.13116	1.11311	1.11154	1.04332
_LGQKS[+80]PDANMPEEEGVVR	Q3UZA1	CapZ-interacting protein	52092	163201	152198	146995	127097	3.13294	2.92171	2.82184	2.43985
_VARPQILEPRPQS[+80]PDLC[+57]DDDVEFR	P28661	Septin-4	136488	147413	178260	174734	207909	1.08004	1.30605	1.28021	1.52328
_SVSTPSEAGS[+80]QDSGDGAVGSR	A2BFF7;A2BFF8;O88487;Q3TPJ8	Dynein cytoplasmic 1 intermediate chain 2;Cytoplasmic dynein 1 intermediate chain 2;Cytoplasmic dynein 1 intermediate chain 2;Cytoplasmic dynein 1 intermediate chain 2	68386.2	84529	79995.1	87505.9	78093.1	1.23605	1.16975	1.27958	1.14194
_SSS[+80]LPSYGR	Q3UEW2;Q9WV69	Uncharacterized protein;Dematin	525859	282222	312471	807663	250700	0.536687	0.59421	1.53589	0.476744
_LSSSWES[+80]LLPEPAHPF	E9Q397;P15508	Spectrin beta chain;Spectrin beta chain, erythrocytic	3.90076e+06	850829	581733	1.03713e+06	2.22827e+06	0.218119	0.149133	0.265879	0.571239
_HPVGSHQVPGLHSSVVTTPGS[+80]PSLGR	A0A087WQS0;A0A1D5RM59;E9Q0S6	Tensin 1	2.91917e+06	2.38887e+06	7.70098e+06	4.22132e+06	2.80789e+06	0.818337	2.63807	1.44607	0.961877
_RLS[+80]EQLAHTPTAFK	E9Q8A3;Q8BKC8	Phosphatidylinositol 4-kinase beta	268429	263641	233725	216667	142893	0.982164	0.870715	0.807167	0.532331
_RIS[+80]DPQVFSK	E0CYH7;E0CYM1;Q6P6L0	Filamin A-interacting protein 1-like	595053	704107	667996	788326	501192	1.18327	1.12258	1.3248	0.842265
_AYSFC[+57]GT[+80]VEYMAPEVVNR	A7E215;B1AXN9;P18654	Rps6ka3 protein (Fragment);Ribosomal protein S6 kinase alpha-3;Ribosomal protein S6 kinase alpha-3	933137	1.07114e+06	1.05769e+06	1.20544e+06	706230	1.14789	1.13348	1.29181	0.756834
_KPS[+80]PEPEGEVGPPK	E9Q1P8	Interferon regulatory factor 2-binding protein 2	514294	708510	757321	723318	492223	1.37764	1.47254	1.40643	0.957085
_DLS[+80]PTLLDNSAAK	Q99LJ0	CTTNBP2 N-terminal-like protein	56767.7	63023.5	59734.1	74825.8	47250.9	1.1102	1.05226	1.3181	0.832354
_SNS[+80]APLIHGLSDSSPVFQAEAPSAR	Q9DB52	Protein FAM122A	851470	1.15249e+06	943201	1.10415e+06	749714	1.35353	1.10773	1.29675	0.880494
_S[+80]VVFTSAR	Q9WVT6	Carbonic anhydrase 14	847389	492512	675566	1.00479e+06	381215	0.581211	0.797233	1.18575	0.44987
_SAS[+80]QSSLDKLDQELK	A0A0R4J196;B8X349;E9PUD1;F6SH61;F8WH31;Q58A65	C-Jun-amino-terminal kinase-interacting protein 4;JNK-interacting leucine zipper protein long form;C-Jun-amino-terminal kinase-interacting protein 4;C-Jun-amino-terminal kinase-interacting protein 4 (Fragment);C-Jun-amino-terminal kinase-interacting protein 4;C-Jun-amino-terminal kinase-interacting protein 4	207938	227844	214701	284888	194289	1.09573	1.03252	1.37006	0.934359
_S[+80]PGSGSQSSGWHEVEPGLPSPSTLK	B1AUB9;B1AUC0;F7CDR2;Q02780;Q3UTK6;Q69ZJ5;Q6DI81	Nuclear factor 1;Nuclear factor 1;Nuclear factor 1 A-type (Fragment);Nuclear factor 1 A-type;Nuclear factor 1;Nuclear factor 1 (Fragment);Nuclear factor 1	492575	599375	594270	471041	446694	1.21682	1.20646	0.956283	0.906855
_IFS[+80]SEHDIFR	A0A0R4J083	Long-chain-specific acyl-CoA dehydrogenase, mitochondrial	1.58838e+06	1.05981e+06	1.17124e+06	1.13009e+06	701299	0.667227	0.737379	0.711472	0.441519
_STS[+80]PHDVDLC[+57]LVSPC[+57]EFSHR	A0A1D5RLY6;B2RWW1;Q8C052	Microtubule-associated protein 1S	263839	290356	409817	372996	238305	1.1005	1.55328	1.41373	0.903218
_HVTLPS[+80]SPR	A2AN08	E3 ubiquitin-protein ligase UBR4	2.33445e+06	2.28145e+06	3.72236e+06	2.95189e+06	2.56952e+06	0.977298	1.59454	1.26449	1.1007
_KLS[+80]LPTDLKPDLDVK	D3Z079;F6WXQ4;Q8K400	Syntaxin-binding protein 5;Syntaxin-binding protein 5 (Fragment);Syntaxin-binding protein 5	67202	45964.1	32196.9	44082.6	30455.3	0.68397	0.479107	0.655972	0.45319
_ALDVSAS[+80]DEEMARPK	A0A0R4J107;Q8R146	Acylamino-acid-releasing enzyme (Fragment);Acylamino-acid-releasing enzyme	111039	135874	122149	139496	119321	1.22366	1.10005	1.25627	1.07458
_VAMY[+80]KEPSLHDLTEFSR	B1AU20;P70377	Fibroblast growth factor;Fibroblast growth factor 13	76140.1	56699.3	80415.4	77534.1	40684.2	0.744671	1.05615	1.01831	0.534333
_TDHGAEIVYKSPVVS[+80]GDTS[+80]PR	A0A0A0MQC7;A2A5Y6;P10637	Microtubule-associated protein;Microtubule-associated protein;Microtubule-associated protein tau	161188	169786	144145	176096	174640	1.05334	0.894265	1.09249	1.08345
_S[+80]APSSAPSTPLSTDAPEFLSIPK	A0A0A0MQ88;Q8BTD8;Q8K165;Q8K4R4	Cytoplasmic phosphatidylinositol transfer protein 1;Uncharacterized protein (Fragment);Pitpnc1 protein;Cytoplasmic phosphatidylinositol transfer protein 1	480041	433286	351820	378651	364385	0.902603	0.732895	0.78879	0.759071
_LVHS[+80]GPGKGSPQAGMDLSFATR	Q99L88	Beta-1-syntrophin	232504	252738	421608	284076	137458	1.08703	1.81334	1.22181	0.591207
_SAS[+80]TDLGTADVVLGR	E9Q9D6;F6Z9T5;Q148X5;Q5XKA9;Q80TM6	R3H domain-containing protein 2;R3H domain-containing protein 2 (Fragment);R3H domain-containing protein 2;R3hdm2 protein (Fragment);R3H domain-containing protein 2	95671	93396.2	101009	93670.1	59849.4	0.976222	1.0558	0.979085	0.625575
_AAVVTS[+80]PPPTTAPHKER	Q8K232;Q9QYC0	Adducin 1 (Alpha);Alpha-adducin	261403	157533	85918.8	261363	228565	0.602643	0.328683	0.999845	0.874376
_GTEDGSGSPHS[+80]PPHLC[+57]SK	P83741	Serine/threonine-protein kinase WNK1	205198	218434	194798	186483	205322	1.0645	0.949318	0.908795	1.0006
_EGSS[+80]IGAIDSR	Q9CZU6	Citrate synthase, mitochondrial	256920	202420	260783	254797	190343	0.78787	1.01504	0.991737	0.740866
_TSDSHEDAGT[+80]LDFSSLLKK	A9JR55	Mybpc3 protein	93902.5	92085.1	134135	165005	105040	0.980645	1.42845	1.7572	1.1186
_YDEIFYNLAPADGKLSGS[+80]K	Q8BH64;Q8R2X0	EH domain-containing protein 2;Ehd2 protein	386973	300005	336904	386308	314988	0.775259	0.870613	0.998282	0.81398
_DLS[+80]TS[+80]PKPSPIPSPVLGQKPNASQSLLAWC[+57]R	Q69ZW3	EH domain-binding protein 1	71431.9	56961.7	67871.8	68142.9	49048.2	0.797427	0.950161	0.953956	0.686643
_RQSST[+80]ADAPEAQHEPGITITEWK	F7DF70;Q7TSH2;Q80WB7	Phosphorylase b kinase regulatory subunit (Fragment);Phosphorylase b kinase regulatory subunit beta;Phosphorylase b kinase regulatory subunit (Fragment)	147761	183233	216976	240535	222937	1.24007	1.46843	1.62787	1.50877
_ET[+80]TSDPSRTPEEEPLNLEGLVAHR	A0A087WQS0;A0A1D5RM59;E9Q0S6	Tensin 1	624204	668728	789507	711903	486271	1.07133	1.26482	1.1405	0.779027
_SYS[+80]STLTDLGR	A0A1L7NR37;D3Z080	Arg/Abl-binding protein 2;Sorbin and SH3 domain-containing protein 2	168416	220021	86563.5	158534	144243	1.30642	0.513988	0.941327	0.856472
_AIS[+80]SDMFFGR	Q99K28	ADP-ribosylation factor GTPase-activating protein 2	310971	346733	293696	328299	124145	1.115	0.944447	1.05572	0.399217
_VSDQNS[+80]PVLPKK	B1AY13;E9PV45	Ubiquitin carboxyl-terminal hydrolase 24	81121.1	79048.3	75816.8	79118.2	90379.9	0.974447	0.934613	0.975309	1.11414
_NDS[+80]WGSFDLR	Q5F2E7	Nuclear fragile X mental retardation-interacting protein 2	83845	122372	228657	120259	145349	1.4595	2.72714	1.4343	1.73355
_T[+80]SPGRADLPGSSSTFTK	A0A1L7NR37;D3Z080	Arg/Abl-binding protein 2;Sorbin and SH3 domain-containing protein 2	710071	1.01201e+06	873299	1.17907e+06	756692	1.42523	1.22988	1.6605	1.06566
_ERS[+80]GGM[+16]DAVQTVTGGLR	Q1MWP8;Q1MWP9;Q3TM70;Q91VL7;Q9EQP2	EH-domain containing 4-KJR (Fragment);EH-domain containing 4 (Fragment);EH-domain containing 4;EH-domain containing 4;EH domain-containing protein 4	98568.1	222066	71514	86773.9	40049	2.25291	0.725529	0.880344	0.406308
_TSS[+80]VVEEHFQGSASPTEAATPAAGDR	A0A140LJ04;E9Q5W5;Q5SSH7	Zinc finger ZZ-type and EF-hand domain-containing protein 1	59792.8	44242.8	46406.8	53174.3	37331.8	0.739935	0.776126	0.889308	0.624353
_LKDRLPS[+80]IVVEPTEGEVESGELR	Q9CX60	Protein LBH	108759	188453	79571.4	302238	142177	1.73277	0.731632	2.77898	1.30727
_GKS[+80]PQLALR	Q99PL6	UBX domain-containing protein 6	4.75521e+06	4.65173e+06	4.10329e+06	4.70381e+06	2.78482e+06	0.978238	0.862904	0.989191	0.585636
_QLAFS[+80]TVGTPDYIAPEVFMQTGYNK	Q91VJ4	Serine/threonine-protein kinase 38	173342	94674.6	139757	118058	89727.6	0.546172	0.806248	0.681068	0.517633
_SQTKS[+80]PVM[+16]LQDR	E9Q8T1	Transforming acidic coiled-coil-containing protein 2	80425	132296	117521	72851.5	57823.4	1.64497	1.46125	0.905832	0.718973
_GMYDGPVFDLTTT[+80]PK	E9PWE8	Dihydropyrimidinase-related protein 3	455294	472250	415342	423771	265456	1.03724	0.912251	0.930765	0.583043
_SPAAPAAASAS[+80]LSPATAAPQTAPK	P70670	Nascent polypeptide-associated complex subunit alpha, muscle-specific form	1.20434e+06	990682	1.00502e+06	567385	813825	0.822592	0.834496	0.471116	0.675742
_IYHLPDAES[+80]DEDEDFK	E9Q3V6;P42208	Septin-2	342375	300352	246369	155390	162904	0.87726	0.719588	0.453857	0.475806
_YHGHSM[+16]S[+80]DPGVS[+80]YR	P35486;Q3UFJ3	Pyruvate dehydrogenase E1 component subunit alpha, somatic form, mitochondrial;Pyruvate dehydrogenase E1 component subunit alpha	3.21492e+06	3.67243e+06	7.23459e+06	3.98277e+06	1.7148e+06	1.14231	2.25032	1.23884	0.533388
_VGLSPDSPAGDRNS[+80]VGSEGSVGSIR	Q8VHK1	Caskin-2	34739.3	26438.6	25660.6	30012.7	24890.3	0.761058	0.738663	0.863941	0.71649
_GWLRDPNAS[+80]PGDAGEQAIR	Q64727	Vinculin	8.05268e+06	9.86551e+06	1.07647e+07	8.37066e+06	9.48688e+06	1.22512	1.33679	1.03949	1.1781
_SS[+80]LNSINSSDAK	E9Q7V6;Q3USZ6;Q5D0E7;Q64338	Phosphodiesterase;Phosphodiesterase;Phosphodiesterase;Calcium/calmodulin-dependent 3',5'-cyclic nucleotide phosphodiesterase 1C	73457.3	48989.7	59472.7	71246.3	40871	0.666914	0.809622	0.969901	0.55639
_IMVGST[+80]DDPSVFSLPDSK	Q6PAM0	5'-AMP-activated protein kinase subunit beta-2	435486	331074	549711	439135	339843	0.760241	1.26229	1.00838	0.780376
_DYPLPDVAHVTMLS[+80]ASQK	A2RSV8;P19783	Cytochrome c oxidase subunit IV isoform 1;Cytochrome c oxidase subunit 4 isoform 1, mitochondrial	183157	134085	200502	155499	112320	0.732078	1.0947	0.848992	0.613244
_ATSRPINLGPS[+80]SPNTEIHWTPYR	Q8K0M3;Q9R1Z8	Sorbs3 protein;Vinexin	53903.6	70797.5	61818	59234.1	46456.3	1.31341	1.14682	1.09889	0.86184
_YGPLS[+80]EPGSAR	A2AC24;Q32P16;Q8K412;Q91V09	WD repeat-containing protein 13 (Fragment);WD repeat domain 13;Memory-related protein;WD repeat-containing protein 13	138466	108649	157796	139270	100972	0.784661	1.1396	1.00581	0.729223
_GVNIGGAGS[+80]YIYEKPQTEAPQVTGPIEVPVVR	Q4FJU3;Q9DCT8	Crip2 protein;Cysteine-rich protein 2	550970	475050	407699	689474	446025	0.862207	0.739965	1.25138	0.809526
_S[+80]PTM[+16]EQAVQTASAHLPAPAPVGR	A0A0U1RP90;Q8K2F8	Protein LSM14 homolog A (Fragment);Protein LSM14 homolog A	502103	559304	360806	210298	168492	1.11392	0.718589	0.418835	0.335573
_VIT[+80]NQYNSPTGLYSSENISNFNNAVESK	O70400;Q3TZ17;S4R1V0	PDZ and LIM domain protein 1;Uncharacterized protein;PDZ and LIM domain protein 1 (Fragment)	69189.2	72958.8	64103	93168	80238.5	1.05448	0.926489	1.34657	1.1597
_SKPIPIMPAS[+80]PQKGHAVNLLDVPVPVAR	E9PUD2;Q3U4P3;Q8K1M6	Dynamin-1-like protein;Uncharacterized protein (Fragment);Dynamin-1-like protein	693898	532097	539869	703060	534485	0.766823	0.778024	1.0132	0.770264
_AAGLVNPGS[+80]PPPPTQQNQYIHISSSPQSSGR	J3QPR1;P54254	Ataxin-1	91363	73255.6	75002.5	85895	63208.3	0.801808	0.820929	0.94015	0.691837
_ETSPS[+80]PLSPEVEHR	Q70KF4	Cardiomyopathy-associated protein 5	270007	224799	492567	265700	210108	0.832566	1.82427	0.984049	0.778156
_S[+80]LELNGAGEPVEGAPR	P58404;Q3U3S0;V9GXI9	Striatin-4;Uncharacterized protein;Striatin-4 (Fragment)	107704	96874	121944	119030	48875.5	0.899443	1.13221	1.10515	0.453793
_VAKPKS[+80]PEPEATLTFPFLDK	D3Z589;Q3UH68	LIM and calponin homology domains-containing protein 1	712044	598055	799292	798357	554448	0.839912	1.12253	1.12122	0.778671
_SSS[+80]LGDLLR	Q8K124	Pleckstrin homology domain-containing family O member 2	1.37785e+06	1.25115e+06	889279	1.07984e+06	773935	0.908044	0.645411	0.783718	0.561698
_IHPQSQPQEDTSPESDIPPPPNSS[+80]PPGR	O70145	Neutrophil cytosol factor 2	21381.5	87569.5	130025	109820	29888.1	4.09558	6.08119	5.13622	1.39785
_EGLC[+57]GQPSS[+80]PKPEGAGK	D3Z2W0;D3Z3B6;E9QM75;Q3UXR9;Q6A0C8;Q9WUU8	TNFAIP3-interacting protein 1;TNFAIP3-interacting protein 1 (Fragment);TNFAIP3-interacting protein 1;Uncharacterized protein;MKIAA0113 protein (Fragment);TNFAIP3-interacting protein 1	28627.6	44748.5	54989.8	43414.4	34203.2	1.56312	1.92086	1.51652	1.19476
_GAAAADLLSSSPESQHGGT[+80]QPPGGGQPLLQPTK	Q6PB44	Tyrosine-protein phosphatase non-receptor type 23	138160	163854	155986	137559	87947.5	1.18597	1.12902	0.995646	0.636562
_DAPTTLAESPS[+80]SPK	P70670	Nascent polypeptide-associated complex subunit alpha, muscle-specific form	2.87764e+06	2.5988e+06	3.86084e+06	2.83734e+06	2.38941e+06	0.903103	1.34167	0.985998	0.830339
_EIGVGC[+57]DLLPS[+80]PTGR	E9Q565;Q3UIJ9	Myocardial zonula adherens protein	262496	180245	259688	226130	160582	0.686658	0.989301	0.861458	0.61175
_VS[+80]TTTDSPVSPAQAASPFIPVDELSSK	Q9DB52	Protein FAM122A	125951	124363	92301.6	140447	84855.5	0.98739	0.732835	1.11509	0.673716
_RYPSSISSS[+80]PQKDLTQAK	A0A0G2JDV6;A0A0H2UH17;Q80X50;Q812D4;Q812D5;Q8BJ53	Ubiquitin associated protein 2-like, isoform CRA_g;Ubiquitin associated protein 2-like, isoform CRA_b;Ubiquitin-associated protein 2-like;Lingerer protein-2b;Lingerer protein-2a;Uncharacterized protein	255492	251489	269674	376597	240204	0.984333	1.05551	1.47401	0.940164
_AIVSPFHS[+80]PPSTPSSPGIR	Q3UZA1	CapZ-interacting protein	5.8669e+06	5.88734e+06	3.75562e+06	4.31334e+06	3.28215e+06	1.00348	0.640138	0.735199	0.559435
_TPFQVEHVAQLLT[+80]GSPELK	Q3TBW9;Q9DAR7	m7GpppX diphosphatase	49842.9	62067.1	68856.9	57106.1	35787.4	1.24525	1.38148	1.14572	0.718004
_YGPSSVEDTTGSGAADAKDDDDIDLFGS[+80]DDEEESEEAKK	A0A087WS46;O70251	Eukaryotic translation elongation factor 1 beta 2;Elongation factor 1-beta	206729	200136	188241	225073	153079	0.968107	0.910568	1.08874	0.740483
_KNS[+80]LPEEPTYAFPTSR	A0A0R4J199;Q08EC4	Cas-scaffolding protein family member 4;Cas scaffolding protein family member 4	88255.7	27783.8	21957.1	29326.1	28723.6	0.31481	0.248789	0.332285	0.325459
_VGVSTPSS[+80]GAASPR	Q8CI08	SLAIN motif-containing protein 2	460812	450642	535500	369490	335159	0.977929	1.16208	0.801824	0.727322
_TSS[+80]TC[+57]SNESLNAGGTPVTPR	E0CX53;H7BX82;Q8BYJ6	TBC1 domain family member 4;TBC1 domain family member 4 (Fragment);TBC1 domain family member 4	391704	331203	452851	366603	303649	0.845543	1.15611	0.93592	0.775199
_GGVT[+80]GSPEASISGSK	E9Q616	AHNAK nucleoprotein (desmoyokin)	609788	405529	233359	189987	507433	0.665032	0.382688	0.311562	0.832147
_ALLFS[+80]NNSQELHPDPFQAEDPFK	Q60902	Epidermal growth factor receptor substrate 15-like 1	62016.3	48846	62871.7	51962.5	44064.3	0.787632	1.01379	0.837883	0.710527
_AASPPS[+80]YTLDLGESQLAPPPSK	B2RW20;Q8C9H6	Family with sequence similarity 40, member B;Striatin-interacting proteins 2	1.50249e+06	1.62636e+06	1.65643e+06	1.90442e+06	1.31457e+06	1.08245	1.10246	1.26751	0.874931
_KIS[+80]LNTYTPTK	A0A087WPZ7;E9Q9J4;Q6ZQB6;Q80V47;Q8BWK5	Inositol hexakisphosphate and diphosphoinositol-pentakisphosphate kinase 2 (Fragment);Inositol hexakisphosphate and diphosphoinositol-pentakisphosphate kinase 2;Inositol hexakisphosphate and diphosphoinositol-pentakisphosphate kinase 2;Hisppd1 protein (Fragment);Uncharacterized protein	777977	754618	303063	636784	568360	0.969975	0.389552	0.818512	0.730562
_LSAS[+80]PQEVGKPYLESFQPNLHITK	Q99P72	Reticulon-4	96045.8	67534.1	93556.2	80498.1	47510.9	0.703144	0.974079	0.838122	0.494669
_QLGSEC[+57]LHVS[+80]PK	O55137;Q99L15	Acyl-coenzyme A thioesterase 1;Acot1 protein (Fragment)	73647.1	76075.8	123844	117465	55756.3	1.03298	1.68158	1.59497	0.757074
_RVS[+80]VC[+57]AETFNPDEEEEDNDPR	A0A0A6YX73;P12367;Q8K1M3	cAMP-dependent protein kinase type II-alpha regulatory subunit;cAMP-dependent protein kinase type II-alpha regulatory subunit;Protein kinase, cAMP dependent regulatory, type II alpha	1.57993e+06	1.50424e+06	964813	1.31097e+06	1.16148e+06	0.952095	0.610669	0.829766	0.735148
_NT[+80]APSTTSPLVPLASEGC[+57]PVASSMALSPQNASVSETALALSPEIPK	P70670	Nascent polypeptide-associated complex subunit alpha, muscle-specific form	98266.4	123019	213867	138498	150172	1.25189	2.1764	1.40941	1.52821
_HAFSPVASVES[+80]ASGETLHSPK	P29699;Q3TIU3;Q3UEK5;Q3UEK9	Alpha-2-HS-glycoprotein;Uncharacterized protein;Uncharacterized protein;Alpha-2-HS-glycoprotein, isoform CRA_a	2.89409e+06	3.80732e+06	2.64452e+06	2.63041e+06	1.48827e+06	1.31555	0.913763	0.90889	0.514243
_FIDKDQQPS[+80]GSEGEDDDAEAALKK	Q99J36	THUMP domain-containing protein 1	21795.1	52775.2	50251.5	55962.2	39198.7	2.42143	2.30563	2.56765	1.79851
_S[+80]LEGGGC[+57]PVR	Q6P9Q4	FH1/FH2 domain-containing protein 1	128003	99535.5	112883	96172.7	116554	0.777606	0.881878	0.751335	0.910558
_ELEKPMQSKPQSPVIQATAGS[+80]PK	A2A5R2	Brefeldin A-inhibited guanine nucleotide-exchange protein 2	573621	656826	711919	750928	443414	1.14505	1.2411	1.3091	0.773009
_S[+80]PGSISYLPSFFTK	E9Q2B2;E9Q9Y2;F7C134;Q3UV34;Q5PRE9;Q5RIM6;Q60974;Q8CHB6;Q8VDE8	Nuclear receptor corepressor 1;Nuclear receptor corepressor 1;Nuclear receptor corepressor 1 (Fragment);Uncharacterized protein (Fragment);Ncor1 protein;Nuclear receptor co-repressor 1, isoform CRA_a;Nuclear receptor corepressor 1;MKIAA1047 protein (Fragment);RIP-13	160053	112058	120559	110212	70205.5	0.700131	0.753246	0.688598	0.438639
_ES[+80]TSSKSPPIFLSGK	Q3UHU8	General transcription factor II-I	86264.8	129590	137930	96059.6	69995.1	1.50224	1.59891	1.11354	0.811398
_ISYIPDEEVSSPS[+80]PPHR	A6X8Z3;Q5SF07	Insulin-like growth factor 2 mRNA-binding protein 2	158635	166088	247143	247830	124446	1.04698	1.55794	1.56226	0.784479
_SRT[+80]ASGSSVTSLEGTR	B7ZWC0;Q3TD08;Q3TSR4;Q545R3;Q62433	N-myc downstream regulated gene 1;Uncharacterized protein;Uncharacterized protein;N-myc downstream regulated gene 1;Protein NDRG1	27240.3	24667.5	27071	34930.6	22918.3	0.905551	0.993782	1.28231	0.841336
_M[+16]S[+80]GFIYQGK	A0A0R4J0X8;D3Z0V2;Q9ES28	Rho guanine nucleotide exchange factor (GEF7), isoform CRA_a;Rho guanine nucleotide exchange factor 7 (Fragment);Rho guanine nucleotide exchange factor 7	168096	150734	82695.4	74855.3	56784.6	0.896717	0.491954	0.445314	0.337811
_S[+80]S[+80]SMSSIDLVSASDDVHR	Q9EQG9	Collagen type IV alpha-3-binding protein	34927.4	45968.2	49025.4	39849.5	32464.1	1.31611	1.40364	1.14092	0.929474
_IHIDPESQDC[+57]S[+80]PATSR	A8Y5C3;P70271;Q5SWV3	PDZ and LIM domain protein 4 (Fragment);PDZ and LIM domain protein 4;PDZ and LIM domain protein 4	659955	926781	1.06487e+06	895906	728411	1.40431	1.61355	1.35753	1.10373
_QLMTSFILGSLDDNSSDEDPS[+80]AGSFQNSSR	E9Q4Z2	Acetyl-CoA carboxylase 2	28839.9	37554.8	55735.1	50949.5	35629.7	1.30218	1.93257	1.76664	1.23543
_GS[+80]PSGLAPILR	D3Z5A2;F8WHM3;P16283;Q68EG4;Q8BLC4;Q9ERP4	Anion exchange protein 3 (Fragment);Anion exchange protein 3;Anion exchange protein 3;Anion exchange protein;Uncharacterized protein (Fragment);Anion exchange protein	256554	203563	390718	265843	101817	0.793449	1.52295	1.03621	0.396862
_AAKPC[+57]PTEASPPAAS[+80]PSGDSSPPATAPYDPR	A0A1B0GRU3;E9Q8K8;Q6PAI8;Q6ZPZ3	Zinc finger CCCH domain-containing protein 4;Zinc finger CCCH domain-containing protein 4;Zc3h4 protein;Zinc finger CCCH domain-containing protein 4	46340	74216.3	69423.3	63311.9	49129.9	1.60156	1.49813	1.36625	1.06021
_KQT[+80]PPASPSPQPIEDRPPSSPIY[+80]EDAAPFK	Q60598;Q8BNA5;Q921L6	Src substrate cortactin;Uncharacterized protein;Cortactin, isoform CRA_a	641922	804466	703440	1.07592e+06	521996	1.25321	1.09583	1.67609	0.813177
_STPFIVPS[+80]SPTEQGGR	A2AU90;P70399;Q3UG49;Q8BLA0	Transformation-related protein 53-binding protein 1 (Fragment);TP53-binding protein 1;Uncharacterized protein (Fragment);Uncharacterized protein (Fragment)	298388	272933	287247	248027	218979	0.914692	0.962661	0.831222	0.733873
_S[+80]VAGGLPGAGFYGPK	E9Q401;F6U7V1	Ryanodine receptor 2	193980	97851.5	131395	113467	91282.8	0.504442	0.677365	0.584941	0.470579
_S[+80]ASPDDDLGSSNWEAADLGNEER	D6RI64;Q9R0P4	RIKEN cDNA 1110004F10 gene;Small acidic protein	330129	454316	327640	211830	277847	1.37618	0.992461	0.641659	0.841631
_QEGGQIS[+80]PNRPTSVPTAPALSSIIAPK	Q7TNI6	Jerry protein	35015.9	37995.8	39006.8	125777	55970.8	1.0851	1.11397	3.592	1.59844
_TRS[+80]WESSSPVDRPELEAASPTTR	H3BKM2;Q80YV2	Nuclear-interacting partner of ALK	47152.5	70860.7	69818.6	70872.3	70288.7	1.5028	1.4807	1.50305	1.49067
_VQNHLPASGPPQPPAAS[+80]PTR	Q62219	Transforming growth factor beta-1-induced transcript 1 protein	1.62393e+06	1.5013e+06	1.96282e+06	1.42143e+06	1.24709e+06	0.924484	1.20869	0.875301	0.767943
_T[+80]PSSEEISPTKFPGLYR	A6H6B3;B7ZNM1;Q05C77;Q3TX60;Q3ULP3;Q3UUP9;Q3UWT5;Q3UZV5;Q62172	RalA binding protein 1;Ralbp1 protein;Ralbp1 protein (Fragment);Uncharacterized protein;Uncharacterized protein;Uncharacterized protein (Fragment);Uncharacterized protein (Fragment);Uncharacterized protein (Fragment);RalA-binding protein 1	107206	84731.6	91437.8	95579	70348.1	0.790361	0.852915	0.891543	0.656194
_SS[+80]PQLDPLRKS[+80]PTMEQAVQTASAHLPAPAPVGR	A0A0U1RP90;Q8K2F8	Protein LSM14 homolog A (Fragment);Protein LSM14 homolog A	901010	1.67847e+06	1.56822e+06	1.73541e+06	1.74931e+06	1.86288	1.74051	1.92607	1.9415
_LSS[+80]PPGLFGAFNIR	A0A0G2JFW6;Q6NXI6	Regulation of nuclear pre-mRNA domain-containing protein 2 (Fragment);Regulation of nuclear pre-mRNA domain-containing protein 2	119461	81800.3	92911.9	69213	47836.6	0.684745	0.777759	0.579378	0.400437
_SAS[+80]QDLIK	D3Z589;Q3UH68	LIM and calponin homology domains-containing protein 1	59586.9	59181.9	28808.8	44214.2	46515.1	0.993203	0.483476	0.742012	0.780626
_SIS[+80]LTRPGSSTLTSAPNSILSR	F8WIK5;Q9ERS5	Pleckstrin homology domain-containing family A member 2 (Fragment);Pleckstrin homology domain-containing family A member 2	346721	261019	225288	263159	198972	0.752821	0.649766	0.758993	0.573869
_TEEVLSPDGSPSKSPS[+80]K	Q05DT0;Q3UNK1;Q8BJH2;Q9JLE2;Q9QYB5	Add3 protein (Fragment);Uncharacterized protein;Uncharacterized protein;Gamma adducin (Fragment);Gamma-adducin	530659	395969	298710	333491	362972	0.746182	0.562904	0.628446	0.684003
_S[+80]LEPSENVHGAGGAFPASQTPSKPASADGHR	F8WI90;P05480;Q3UKD6	Tyrosine-protein kinase;Neuronal proto-oncogene tyrosine-protein kinase Src;Tyrosine-protein kinase	549480	342141	298357	289993	359209	0.622664	0.54298	0.527758	0.653725
_ALVGPGSAS[+80]PVASIR	O35219;Q53Z09	Potassium voltage-gated channel subfamily H member 2;Potassium channel erg1a	43540.4	23090.7	56454.3	27009.1	13682.8	0.530327	1.2966	0.620321	0.314254
_RPPPAMDDLDDDS[+80]DS	A2A4P5	Putative protein PTGES3L	804945	991909	897716	797891	768221	1.23227	1.11525	0.991237	0.954376
_ILS[+80]DVTHSAVFGVPASK	Q3UHJ0	AP2-associated protein kinase 1	1.97432e+06	1.73971e+06	1.70561e+06	1.38724e+06	1.05951e+06	0.881172	0.863896	0.702642	0.536648
_DKDDQEWES[+80]TSPPKPTVFISGVIAR	A0A087WR57;Q3U706;Q91XC8	Death-associated protein 1;Death-associated protein;Death-associated protein 1	2.0568e+06	2.78708e+06	1.90627e+06	2.92977e+06	2.05452e+06	1.35506	0.926813	1.42443	0.998895
_SGYSS[+80]PGSPGTPGSR	A0A0A0MQC7;A2A5Y6;P10637	Microtubule-associated protein;Microtubule-associated protein;Microtubule-associated protein tau	4.92066e+06	2.57685e+06	1.76222e+06	2.51325e+06	2.27146e+06	0.523679	0.358127	0.510754	0.461616
_GKGS[+80]SGLNLGNFFASR	A1L331;E9Q704;F7D4K4;F8VQA4;P97467	Pam protein;Peptidyl-glycine alpha-amidating monooxygenase;Peptidyl-glycine alpha-amidating monooxygenase (Fragment);Peptidyl-glycine alpha-amidating monooxygenase;Peptidyl-glycine alpha-amidating monooxygenase	207258	123957	79219.5	105649	121734	0.598083	0.382227	0.509749	0.587356
_SIS[+80]PSPSAILER	A2AQ25;B2RY09;D3Z781;E9QAU4	Sickle tail protein;Etl4 protein;Enhancer trap locus 4;Enhancer trap locus 4	119130	108840	170460	156920	78895	0.913623	1.43088	1.31722	0.662262
_LGQHVVGMAPLSVGS[+80]LDDEPGGETETR	A0A1S6GWJ9;Q3TA37;Q80UT3;Q8K239;Q9CZR8	Elongation factor Ts, mitochondrial;Elongation factor Ts, mitochondrial;Tsfm protein (Fragment);Tsfm protein (Fragment);Elongation factor Ts, mitochondrial	66691.6	27149.1	381463	75387.7	78830.7	0.407085	5.7198	1.13039	1.18202
_RT[+80]PSPPPLPQWTQGVAR	A0A087WR45;Q3UKG2	Proline-rich basic protein 1;Proline-rich basic protein 1 (Fragment)	307467	172389	285110	335520	200612	0.560674	0.927287	1.09124	0.652467
_ERLGS[+80]FGSITR	Q3UXJ8;Q8VHX6	Uncharacterized protein (Fragment);Filamin-C	189845	190323	171483	262901	171868	1.00252	0.903281	1.38482	0.905308
_SLS[+80]VPAAGTAKPPTLPR	Q3UG88;Q3UGI8;Q3UHB2	Uncharacterized protein;Uncharacterized protein (Fragment);Uncharacterized protein	958225	648673	591397	453701	489796	0.676953	0.61718	0.473481	0.511149
_S[+80]PVPTTLPGLR	Q8CGB6	Tensin-2	775390	517602	706513	351761	254605	0.667538	0.911172	0.453657	0.328358
_S[+80]EGSEYEEIPKR	G3UX48;Q5DTJ4;Q7TSC1	Protein PRRC2A;MKIAA4178 protein (Fragment);Protein PRRC2A	117600	82831	99919.5	75656	72931.6	0.704346	0.849656	0.643334	0.620167
_IDS[+80]PGLKPASQQK	P39447	Tight junction protein ZO-1	21811.7	25729.3	21532.1	12297.3	19433.3	1.17961	0.987179	0.563791	0.890957
_ASRGDDEDIS[+80]TEFGHK	B9EIW1;G5E8J6;Q9QZV4	Hrc protein;Histidine rich calcium binding protein, isoform CRA_a;Histidine-rich Ca2+ binding protein	137704	98138.8	133793	108291	170882	0.712677	0.971598	0.786403	1.24093
_TPVLPSGPPIADPWAPSS[+80]PTR	Q3TZ84;Q91W69	Uncharacterized protein;Epsin-3	763872	643951	728975	801534	490416	0.84301	0.954316	1.0493	0.642014
_ENAS[+80]PAPGTTAEEAMSR	A0A1B0GX81;G3UYQ2;G3UZT6;Q3TDL4;Q3UF95;Q9Z1R2	Large proline-rich protein BAG6 (Fragment);Large proline-rich protein BAG6;Large proline-rich protein BAG6;Uncharacterized protein (Fragment);Large proline-rich protein BAG6;Large proline-rich protein BAG6	315400	294116	389966	306360	183500	0.932517	1.23642	0.971337	0.581803
_GQLS[+80]DDEKFLFVDK	E9QPE7;O08638;Q69ZX3	Myosin-11;Myosin-11;MKIAA0866 protein (Fragment)	49558.2	59162	20153.6	33809.8	15347.3	1.19379	0.406664	0.682224	0.309683
_LASGS[+80]SELAVGESPR	F8WI30	Sorting nexin-7	114310	110502	118878	102781	94681.7	0.966688	1.03996	0.899139	0.828289
_SGPLSSS[+80]PPSQR	E9PV66	Myosin XVIIIb	332928	184704	298762	281380	227659	0.554786	0.897378	0.845168	0.683807
_S[+80]LEPPSEKPWER	B1AVP5;Q8BHE1	Gem-associated protein 8	10173	14854.2	24442.2	28890.3	16662.3	1.46016	2.40265	2.8399	1.63789
_T[+80]DSREDEIS[+80]PPPPNPVVK	Q3TYK4;Q8C3Z4;Q9DBC7	Uncharacterized protein;Uncharacterized protein;cAMP-dependent protein kinase type I-alpha regulatory subunit	2.98694e+06	3.52795e+06	3.54458e+06	2.56945e+06	2.33558e+06	1.18113	1.18669	0.860227	0.781929
_EAFEEMEGTSPS[+80]SPPHSVAR	A0A087WQS0;A0A1D5RM59;E9Q0S6	Tensin 1	185099	250592	324750	324319	150804	1.35382	1.75446	1.75213	0.81472
_TGTAEMSS[+80]ILEER	Q03265	ATP synthase subunit alpha, mitochondrial	61480.6	31406.8	217454	43351.8	29012.3	0.510841	3.53696	0.705129	0.471893
_APS[+80]PAPSSVPLGSEKPSSVSQDR	A0A0G2JDZ9;E9Q804;E9QKG6;Q99NH0	Ankyrin repeat domain-containing protein 17	217602	281518	268138	246896	155352	1.29373	1.23224	1.13462	0.713928
_SSS[+80]VSPSASFR	Q3UY41;Q62441;Q80TG4	Uncharacterized protein;Transducin-like enhancer protein 4;MKIAA1261 protein (Fragment)	101528	93193.4	84475.1	95381.2	70066.4	0.917905	0.832034	0.939453	0.690117
_ALIQTC[+57]LNSPDS[+80]PPR	Q9JM73	Serum response factor	200742	139865	152682	94904.6	65248.2	0.696737	0.760585	0.472769	0.325035
_TPKDS[+80]PGIPPSANAHQLFR	A7E215;B1AXN9;P18654	Rps6ka3 protein (Fragment);Ribosomal protein S6 kinase alpha-3;Ribosomal protein S6 kinase alpha-3	668015	791789	480296	703417	381515	1.18529	0.71899	1.05299	0.571118
_S[+80]PGSGSQSSGWHEVEPGLPSPSTLKK	B1AUB9;B1AUC0;F7CDR2;Q02780;Q3UTK6;Q69ZJ5;Q6DI81	Nuclear factor 1;Nuclear factor 1;Nuclear factor 1 A-type (Fragment);Nuclear factor 1 A-type;Nuclear factor 1;Nuclear factor 1 (Fragment);Nuclear factor 1	438076	480439	380521	336678	439377	1.0967	0.86862	0.768538	1.00297
_SRS[+80]DVDMDPGSATAVLGPTR	E9PUF7;F6ZN61	Rho guanine nucleotide exchange factor 1;Rho guanine nucleotide exchange factor 1 (Fragment)	194097	342442	293410	206649	167246	1.76428	1.51166	1.06467	0.86166
_LATTVS[+80]APDLK	P27546	Microtubule-associated protein 4	817777	725071	484533	274780	510398	0.886637	0.5925	0.336009	0.624128
_AHSSPASLQLGAVSPGTLTAS[+80]GVVSGPAAAPAAQHLR	P46938	Transcriptional coactivator YAP1	429691	505257	605830	653502	453727	1.17586	1.40992	1.52086	1.05594
_S[+80]VDIFGSTPFQPFSVSASK	Q91Z96	BMP-2-inducible protein kinase	58124.8	42109.6	73832.2	163460	59516.9	0.724468	1.27024	2.81221	1.02395
_SLPEES[+80]GEETDTVDPVTLYSYK	E0CX69;G3X977;Q3UEG7;Q61703;Q8K016	Inter-alpha-trypsin inhibitor heavy chain H2 (Fragment);Inter-alpha trypsin inhibitor, heavy chain 2;Inter-alpha-trypsin inhibitor heavy chain H2 (Fragment);Inter-alpha-trypsin inhibitor heavy chain H2;Inter-alpha trypsin inhibitor, heavy chain 2	181017	87299.2	55288.4	123214	93385.2	0.482272	0.305433	0.680677	0.515893
_AKPAAQSEEETAT[+80]SPAASPTPQSAER	Q8CIJ3;Q8JZQ9	Eukaryotic translation initiation factor 3 subunit B	787952	1.08377e+06	1.04091e+06	1.27264e+06	717031	1.37543	1.32103	1.61512	0.909993
_TGEPDEEEGTFRSS[+80]IR	A0A0U1RPI1;Q9Z239	Phospholemman	348605	274646	599155	662368	524362	0.787842	1.71872	1.90006	1.50417
_LDS[+80]STC[+57]LHAVGDK	Q3V0X4;Q9Z2Z9	Uncharacterized protein;Glutamine--fructose-6-phosphate aminotransferase [isomerizing] 2	206394	297885	358736	460486	173262	1.44329	1.73811	2.2311	0.839474
_VAS[+80]EEEEVPLVVYLK	E9Q3E2;Q3TA13;Q3TY32;Q3U336;Q3URF1;Q8CC35	Synaptopodin;Uncharacterized protein;Uncharacterized protein (Fragment);Uncharacterized protein;MCG6023;Synaptopodin	730930	333157	771900	552416	352545	0.455799	1.05605	0.755771	0.482325
_S[+80]PRPTSAPAIAQSQVTEGPGAPIKK	A0A068WAQ5;A0A068WAZ7;A2A838;A2A839;A2A841;A2A842;A2AD32;B6ZHC8;P48193	Protein 4.1R (Fragment);Protein 4.1R (Fragment);Protein 4.1 (Fragment);Protein 4.1;Protein 4.1;Protein 4.1;Protein 4.1 (Fragment);Erythrocyte protein band 4.1;Protein 4.1	175377	75366.1	51899.9	45679.8	41009.4	0.429737	0.295933	0.260466	0.233835
_GEGVSQVGPGTPPAPES[+80]PRKPIS[+80]GVQGNDPGISLPQR	B9EKJ7;P58871	Tankyrase 1 binding protein 1;182 kDa tankyrase-1-binding protein	53492.1	100759	93464.7	106984	78897.5	1.88363	1.74726	1.99999	1.47494
_IDEPNT[+80]PYHNMIGDDEDAYSDSEGNEVMTPDILAK	D3Z3A0;Q9DCL8	MCG126099, isoform CRA_b;Protein phosphatase inhibitor 2	138110	211329	181990	319706	122829	1.53014	1.31771	2.31486	0.889357
_VLMSS[+80]PPKK	P70670	Nascent polypeptide-associated complex subunit alpha, muscle-specific form	341867	377066	443777	313991	222793	1.10296	1.2981	0.918459	0.651696
_VGDPPQTLPEEPMEVQGAERT[+80]SPEPQR	A0A1B0GX81;G3UYQ2;G3UZT6;Q3TDL4;Q3UF95;Q9Z1R2	Large proline-rich protein BAG6 (Fragment);Large proline-rich protein BAG6;Large proline-rich protein BAG6;Uncharacterized protein (Fragment);Large proline-rich protein BAG6;Large proline-rich protein BAG6	156214	241420	277917	302409	144988	1.54545	1.77909	1.93587	0.928141
_SKDPGS[+80]PQLNQEAM[+16]ADGVEGTPWSAEKPR	Q3UZA1	CapZ-interacting protein	73651.9	149766	90399.6	71897.4	53724.8	2.03343	1.22739	0.976178	0.729442
_RHS[+80]DTDDGPGMYFEK	Q70KF4	Cardiomyopathy-associated protein 5	212818	208753	301414	259317	146132	0.980899	1.4163	1.21849	0.68665
_TGSSSPPGGLS[+80]KPGSQLDSMLGSLQSDLNK	F8VQ28;Q8VI36	Paxillin	1.35274e+06	1.14732e+06	1.33864e+06	1.39081e+06	951457	0.848146	0.989578	1.02814	0.703355
_FS[+80]KILENLR	Q6P8J7	Creatine kinase S-type, mitochondrial	731269	513894	610157	725764	695619	0.702743	0.834381	0.992472	0.95125
_AS[+80]SFSGISVLTR	A0A087WP65;A0A087WPF0;A0A087WQI5;B9EHE8;E9Q9Q2;Q80ZH9	R3H domain-containing 1 (Fragment);R3H domain-containing 1 (Fragment);R3H domain-containing 1 (Fragment);R3hdm1 protein;R3H domain-containing 1;R3H domain-containing 1	246109	191873	154758	232589	118640	0.779624	0.628819	0.945063	0.482061
_S[+80]LSLDPGQSLEPHPEGPQR	P52734;Q3UG32	FYVE, RhoGEF and PH domain-containing protein 1;Uncharacterized protein	158828	162385	170706	125635	145588	1.0224	1.07479	0.791016	0.916645
_VDST[+80]TC[+57]LFPVEEK	P47856	Glutamine--fructose-6-phosphate aminotransferase [isomerizing] 1	1.19227e+06	1.28274e+06	1.43757e+06	1.26978e+06	843005	1.07588	1.20574	1.06501	0.707059
_TDS[+80]REDEIS[+80]PPPPNPVVK	Q3TYK4;Q8C3Z4;Q9DBC7	Uncharacterized protein;Uncharacterized protein;cAMP-dependent protein kinase type I-alpha regulatory subunit	2.98694e+06	3.52795e+06	3.54458e+06	2.56945e+06	2.33558e+06	1.18113	1.18669	0.860227	0.781929
_S[+80]PDVDTPEQPR	A0A087WR45;Q3UKG2	Proline-rich basic protein 1;Proline-rich basic protein 1 (Fragment)	844507	500935	841837	476436	546800	0.593168	0.996839	0.564159	0.647479
_MS[+80]GFIYQGK	A0A0R4J0X8;D3Z0V2;Q9ES28	Rho guanine nucleotide exchange factor (GEF7), isoform CRA_a;Rho guanine nucleotide exchange factor 7 (Fragment);Rho guanine nucleotide exchange factor 7	860170	511490	496356	444981	352769	0.594638	0.577044	0.517317	0.410116
_T[+80]STFC[+57]GTPEFLAPEVLTETSYTR	G3UXH4;G3UZM9;Q8BWW9	Serine/threonine-protein kinase N2	141550	97389.2	95843.6	86795.6	107176	0.688022	0.677102	0.613182	0.757163
_FGSC[+57]ES[+80]LLESGPC[+57]TR	E9PV66	Myosin XVIIIb	125386	89552.5	145095	87686.1	88519.2	0.714217	1.15719	0.699332	0.705976
_IEIPVTPTSQSVPSS[+80]PSIPGTPTLK	P59114;Q3UC00;Q542C3	Phosphorylated CTD-interacting factor 1;Uncharacterized protein (Fragment);RIKEN cDNA F730014I05	168678	162004	159278	133386	105080	0.960437	0.944272	0.790775	0.622964
_SFSLASSGNS[+80]PISQR	G5E8A0;Q8CI95	Oxysterol-binding protein;Oxysterol-binding protein-related protein 11	727466	675858	734523	766667	527385	0.929057	1.0097	1.05389	0.724962
_KEEENVDS[+80]DDEGELQDLLSQDWR	F8QZ85;Q8R1N0	Ovum mutant candidate protein 1;Zinc finger protein 830	22613.3	45011.8	37096.8	32105.1	20368.3	1.99051	1.64049	1.41975	0.900725
_AS[+80]SPSPLTVGTAESQR	Q91YD3	mRNA-decapping enzyme 1A	64478.4	65602.7	72739.9	73874	40949.5	1.01744	1.12813	1.14572	0.635089
_Y[+80]VNEFLAPALC[+57]TQK	B0QZL1	Alpha-enolase (Fragment)	74749.2	40725.8	50630.3	39232.9	44520.1	0.544833	0.677335	0.52486	0.595593
_GS[+80]FSSTPELGHTSLLLK	Q70KF4	Cardiomyopathy-associated protein 5	1.07049e+06	545197	986296	802543	519910	0.509295	0.921347	0.749694	0.485673
_T[+80]RSPDVISSASTALSQDIPEIASEALSR	A0A0R4J1Q0;D6RE33;G5E896;Q3UJB9	Enhancer of mRNA-decapping protein 4;Enhancer of mRNA-decapping protein 4;Enhancer of mRNA decapping 4, isoform CRA_b;Enhancer of mRNA-decapping protein 4	1.51246e+06	1.24276e+06	1.63219e+06	1.61739e+06	1.24048e+06	0.82168	1.07916	1.06938	0.820175
_S[+80]APETLTLPDPEKK	A0A0A0MQ88;Q8BTD8;Q8K165;Q8K4R4	Cytoplasmic phosphatidylinositol transfer protein 1;Uncharacterized protein (Fragment);Pitpnc1 protein;Cytoplasmic phosphatidylinositol transfer protein 1	237246	187291	129478	108311	149831	0.789436	0.545754	0.456536	0.631542
_DRS[+80]LEIMR	H3BLP2;Q711L0;Q8K1I3	Secreted phosphoprotein 24	228217	360287	200681	251118	178454	1.5787	0.87934	1.10034	0.781945
_GEKT[+80]PPDTELHQEPVPADLVLK	A0A140T8V9;Q8VDC1	FYVE and coiled-coil domain-containing protein 1 (Fragment);FYVE and coiled-coil domain-containing protein 1	206814	162140	106586	105693	65816.8	0.78399	0.51537	0.511051	0.318242
_VELGQNGEEKS[+80]PSGASHPPK	Q3UZA1	CapZ-interacting protein	202605	245426	212903	123455	112859	1.21135	1.05083	0.60934	0.557041
_ESQAVVDPPPQAVSTGTPQSPAVAAAAATTT[+80]ATTTTTSGGHPLEFLR	P54728;Q3TJ52;Q3U041;Q3UQN3;Q6NVC3	UV excision repair protein RAD23 homolog B;Uncharacterized protein;Uncharacterized protein;Uncharacterized protein;Rad23b protein	96830.1	68401.8	59037.2	52734.8	54454	0.70641	0.609699	0.544612	0.562367
_SDNEETLGRPAQPPNAGES[+80]PHSPGVEDAPIAK	Q8BT15;Q8C7S2;Q8CD09;Q9ERG0	Uncharacterized protein;Uncharacterized protein;Uncharacterized protein;LIM domain and actin-binding protein 1	39182.5	61078.9	58639	63048.9	43638	1.55883	1.49656	1.60911	1.11371
_ST[+80]SPIIGSPPVR	Q3TC46	Protein PAT1 homolog 1	1.09308e+06	987533	936472	839584	544265	0.903444	0.856731	0.768093	0.49792
_TSS[+80]PTSLPPLAR	A0A0N4SVL0;A0A0R4J112;A2AMI2;A2AMI6;Q80XI3;Z4YKC4	Eukaryotic translation initiation factor 4 gamma 3	7.93808e+06	6.29831e+06	6.47368e+06	6.50373e+06	4.92391e+06	0.793431	0.815522	0.819308	0.62029
_SASPDDDLGS[+80]SNWEAADLGNEER	D6RI64;Q9R0P4	RIKEN cDNA 1110004F10 gene;Small acidic protein	346808	481145	346441	227170	293108	1.38735	0.998942	0.65503	0.84516
_QSLSS[+80]ADNLEPDVQGHQVAAR	A2A5R2	Brefeldin A-inhibited guanine nucleotide-exchange protein 2	47177.6	40621.8	42967.7	44190.1	65975.5	0.861039	0.910764	0.936675	1.39845
_AGS[+80]PLC[+57]NSNLQDSEEDVEPPSYHLFR	B2RTN5;Q3TSU7;Q3UVZ8;Q91YM2	Glucocorticoid receptor DNA binding factor 1;Uncharacterized protein (Fragment);Uncharacterized protein (Fragment);Rho GTPase-activating protein 35	114761	131131	147767	142287	129545	1.14264	1.28761	1.23985	1.12883
_VEQALSEVASS[+80]LQS[+80]SAPK	A0A1Y7VL44;E9Q6P5	Tetratricopeptide repeat protein 7B	50550.2	43659.5	63667.7	43680.4	50228.9	0.863687	1.25949	0.8641	0.993645
_QSS[+80]LPGTGGVASDFVK	A0A0R4J1Z1;E0CYT1;E0CZE3;E9Q6Q2;E9QJQ9;E9QM73;E9QMI8;E9QMI9;F6SRP4;Q3UH66	Serine/threonine-protein kinase WNK2 (Fragment);Serine/threonine-protein kinase WNK2;Serine/threonine-protein kinase WNK2;Serine/threonine-protein kinase WNK2;Serine/threonine-protein kinase WNK2;Serine/threonine-protein kinase WNK2;Serine/threonine-protein kinase WNK2;Serine/threonine-protein kinase WNK2;Serine/threonine-protein kinase WNK2 (Fragment);Serine/threonine-protein kinase WNK2	40472.1	37735.5	45188.7	54241.1	40942.6	0.932383	1.11654	1.34021	1.01162
_S[+80]FDTPPPPMDEK	O70250;Q5NCI4	Phosphoglycerate mutase 2;Phosphoglycerate mutase	1.03836e+06	930376	1.20545e+06	819060	733062	0.896009	1.16092	0.788805	0.705984
_SIS[+80]FPEVPRS[+80]PK	A0A1B0GS91;E9Q3Z5;Q8K4L2;Q8K4L3	Supervillin;Supervillin;Archvillin;Supervillin	332015	180988	300357	298894	257040	0.545121	0.904651	0.900242	0.774182
_YFDSFGDLSS[+80]ASAIMGNAK	A8DUK0;P02088	Beta-globin;Hemoglobin subunit beta-1	6.90887e+06	3.77209e+06	968821	1.10818e+06	2.17354e+06	0.545977	0.140229	0.1604	0.314602
_LSS[+80]GPLPQPLGPLTPDS[+80]DTHSGDALPR	B2RQL6	LOC633594 protein	183602	186823	282502	218519	252646	1.01754	1.53866	1.19017	1.37605
_ALSSGGS[+80]ITSPPLSPALPK	E9Q2M5;G3UWR2;G3UYG6;Q3TUA5;Q6Y7W8;Q8C585	GRB10-interacting GYF protein 2 (Fragment);GRB10-interacting GYF protein 2;GRB10-interacting GYF protein 2;Uncharacterized protein (Fragment);GRB10-interacting GYF protein 2;Uncharacterized protein (Fragment)	65659.5	55535.3	58223.9	85091.8	29889.1	0.845808	0.886755	1.29596	0.455213
_SSEAAGSSSLIS[+80]HC[+57]SSDPADRLSPFLAAR	A0A0J9YUB2;Q3UUG6	TBC1 domain family member 24	254754	213512	273134	334475	194186	0.838111	1.07215	1.31293	0.762251
_RIS[+80]QTS[+80]QVSIDAAHGYSPR	E9Q401;F6U7V1	Ryanodine receptor 2	266967	188836	430162	365914	233886	0.707339	1.61129	1.37063	0.876086
_KLDPAQS[+80]ASRENLLEEQGSIALR	A3KGU5;A3KGU7;A3KGU9;B2RXX6;B7ZWK3;B9EKJ1;E9Q447;P16546	Spectrin alpha chain, non-erythrocytic 1;Spectrin alpha chain, non-erythrocytic 1;Spectrin alpha chain, non-erythrocytic 1;Spna2 protein;Spna2 protein;Spna2 protein;Spectrin alpha chain, non-erythrocytic 1;Spectrin alpha chain, non-erythrocytic 1	194519	268004	253176	244148	261867	1.37778	1.30155	1.25514	1.34623
_LYVVDS[+80]INDLNK	B2RVW5;Q3UQS2	Gene model 889, (NCBI);Leucine-rich single-pass membrane protein 1	549940	259288	428058	319950	296151	0.471485	0.778373	0.581791	0.538516
_HGES[+80]AWNLENR	Q3U7Z6;Q9DBJ1	Phosphoglycerate mutase;Phosphoglycerate mutase 1	192702	222369	344432	247427	253062	1.15395	1.78738	1.28399	1.31323
_GPARPSLPGAPPDEVYLS[+80]DS[+80]PAEPAPVK	B2RQK7;Q8BWB1	Synaptopodin 2-like protein	149069	108503	222097	165452	110683	0.727867	1.48989	1.1099	0.74249
_MGQAGSTIS[+80]NS[+80]HAQPFDFPDDSQNAK	P23242;Q7TMQ1;Q8C4N2	Gap junction alpha-1 protein;Gap junction protein;Uncharacterized protein (Fragment)	456536	498583	1.15709e+06	922159	493343	1.0921	2.53449	2.01991	1.08062
_LSGINEIPRPFSPPVTSNTS[+80]PPPTAPLAR	Q3TPU3;Q3UQN2	Uncharacterized protein;F-BAR domain only protein 2	565590	505566	488416	556301	433552	0.893874	0.863551	0.983577	0.766548
_VMLGET[+80]NPADSKPGTIR	B0LAA8;E9PZF0;Q01768;Q5NC82	Nucleoside diphosphate kinase (Fragment);Nucleoside diphosphate kinase;Nucleoside diphosphate kinase B;Nucleoside diphosphate kinase	958756	947918	823611	960298	517550	0.988696	0.859042	1.00161	0.539814
_ET[+80]SPTRGEPVPAWEGK	A2ARP8;Q9QYR6	Microtubule-associated protein 1A	69588	98241.8	115285	97057.4	88792.2	1.41176	1.65668	1.39474	1.27597
_AS[+80]TFC[+57]GTPDYIAPEILQGLK	F1DGF6;P28867;Q1MX42;Q1MX43;Q3TGE4;Q3UNG2;Q53YN4	Protein kinase C delta variant IX;Protein kinase C delta type;Protein kinase C;Protein kinase C;Protein kinase C delta type;Protein kinase C delta type;Protein kinase C delta type	779888	424973	515117	407959	303206	0.544916	0.660502	0.523099	0.388782
_GIPLPT[+80]GDTSPEPELLPGDPLPPPK	Q3THA0;Q544H0;Q9Z1D1	Eukaryotic translation initiation factor 3 subunit G	6.19859e+06	5.43018e+06	6.08246e+06	7.0022e+06	4.35161e+06	0.876035	0.981266	1.12964	0.702033
_S[+80]TTELNDPLIEK	A0T1J8;B7ZN52;E9PYF4;E9PYI7;F6TFN2;F6VG99;Q6ZQ32	LIM domain only 7;Lmo7 protein;LIM domain only 7;LIM domain only 7;LIM domain only 7 (Fragment);LIM domain only 7 (Fragment);MKIAA0858 protein (Fragment)	179529	120928	237347	188981	116064	0.673588	1.32206	1.05265	0.646492
_SPVPS[+80]PPGSPR	H7BX84;Q9CZJ2	Heat shock 70 kDa protein 12B	1.66893e+06	1.37496e+06	1.72579e+06	1.43215e+06	1.19261e+06	0.823855	1.03407	0.858123	0.714598
_SGLS[+80]LEELR	Q60575	Kinesin-like protein KIF1B	245587	199866	172213	168720	157035	0.813828	0.701231	0.687008	0.639425
_ENPPS[+80]PPTS[+80]PAAPQPR	E3WH30;Q8BP27	DNA repair protein Sfr1;Swi5-dependent recombination DNA repair protein 1 homolog	2.46016e+06	3.38825e+06	3.46263e+06	3.14948e+06	2.71418e+06	1.37725	1.40748	1.28019	1.10325
_TAS[+80]ESISNLSEAGSVK	D3Z2Z1;D3Z3M7;F8WIA1;Q922J3	CAP-Gly domain-containing linker protein 1	722160	793658	787677	574661	717788	1.099	1.09072	0.795752	0.993945
_RQS[+80]QQLPEEDC[+57]MQLNPSFK	Q91WB2	Inactive phospholipid phosphatase 7	81649.9	93063.6	115434	131247	57159.9	1.13979	1.41377	1.60744	0.700061
_S[+80]NSVEKPVSSLLSR	A0A1Y7VJA2;E9PVP4;F8WJB9;P70429;Q6PB99	Ena/VASP-like protein (Fragment);Ena/VASP-like protein;Ena/VASP-like protein;Ena/VASP-like protein;Ena-vasodilator stimulated phosphoprotein	1.17814e+06	1.28287e+06	1.35947e+06	1.68315e+06	914827	1.08889	1.15391	1.42865	0.7765
_ALSSGGSITS[+80]PPLSPALPK	E9Q2M5;G3UWR2;G3UYG6;Q3TUA5;Q6Y7W8;Q8C585	GRB10-interacting GYF protein 2 (Fragment);GRB10-interacting GYF protein 2;GRB10-interacting GYF protein 2;Uncharacterized protein (Fragment);GRB10-interacting GYF protein 2;Uncharacterized protein (Fragment)	75988.7	58817.6	65431.4	98451.6	39660.1	0.774031	0.861068	1.29561	0.521921
_LDQPVS[+80]APPS[+80]PR	D3YZP9	Coiled-coil domain-containing protein 6	148263	183071	199265	180476	141768	1.23477	1.34399	1.21727	0.956188
_KQT[+80]PPASPSPQPIEDRPPSSPIYEDAAPFKAEPSYR	Q60598;Q8BNA5;Q921L6	Src substrate cortactin;Uncharacterized protein;Cortactin, isoform CRA_a	58359.5	63219.1	59545.3	140690	75630.5	1.08327	1.02032	2.41075	1.29594
_ST[+80]TELNDPLIEK	A0T1J8;B7ZN52;E9PYF4;E9PYI7;F6TFN2;F6VG99;Q6ZQ32	LIM domain only 7;Lmo7 protein;LIM domain only 7;LIM domain only 7;LIM domain only 7 (Fragment);LIM domain only 7 (Fragment);MKIAA0858 protein (Fragment)	168079	112165	219253	176703	108456	0.667334	1.30447	1.05131	0.645268
_AETSESSGSAPAVPEASAS[+80]PK	D3YY81;D3Z7U4;Q9Z2D6	Methyl-CpG-binding protein 2	50886.1	39472.4	48645.2	34417.5	16129.6	0.775701	0.955963	0.676364	0.316975
_KEIAS[+80]PPC[+57]VEK	A0A0G2JFH2	Microtubule-associated protein (Fragment)	424518	346542	356623	295961	388821	0.816319	0.840067	0.69717	0.915912
_SLSKS[+80]DSDLLTC[+57]SPTEDATMGSR	P59672;Q3UHP6	Ankyrin repeat and SAM domain-containing protein 1A;Ankyrin repeat and SAM domain containing 1	84768	97317.6	76311.8	112363	73283	1.14805	0.900243	1.32554	0.864512
_LGGGSAEPLSS[+80]QSFSFHR	Q99L88	Beta-1-syntrophin	27460.6	30669.9	41848	45330.4	21390.8	1.11687	1.52393	1.65074	0.778962
_RFSFC[+57]FS[+80]PEPEAEAQAAAGPGPC[+57]ER	Q64337	Sequestosome-1	152464	198787	275003	250762	143293	1.30383	1.80373	1.64474	0.939852
_ANS[+80]FVGTAQYVSPELLTEK	F2Z3X6;F2Z3Z9;F2Z400;Q3TRL2;Q3UEW8;Q3UGN6;Q3UHZ0;Q810Z4;Q8K3L3;Q9Z2A0	3-phosphoinositide-dependent protein kinase 1;3-phosphoinositide-dependent protein kinase 1;3-phosphoinositide-dependent protein kinase 1;3-phosphoinositide-dependent protein kinase 1;Uncharacterized protein (Fragment);Uncharacterized protein;Uncharacterized protein;PDK1 (Fragment);Phosphoinositide-dependent protein kinase-1 beta;3-phosphoinositide-dependent protein kinase 1	704085	566316	501898	498437	378747	0.804329	0.712837	0.707922	0.537927
_AASQGS[+80]ESPLLPTQR	O89032	SH3 and PX domain-containing protein 2A	134645	179190	125445	134519	111795	1.33083	0.931673	0.999066	0.830295
_S[+80]ASDINLKGDQPAASPGPTLR	A0A0A0MQD5;Q4ACU6	SH3 and multiple ankyrin repeat domains protein 3	70505.5	98324.9	109219	89745.8	98022	1.39457	1.54909	1.27289	1.39027
_EAELAAGEAAAGDS[+80]TPGSSPSSLYYEEPLGQPPR	Q5DTJ9	Myopalladin	142191	168743	205952	252097	152464	1.18673	1.44842	1.77295	1.07225
_SSS[+80]PVLVEEEPER	Q501J7	Phosphatase and actin regulator 4	422821	305346	234768	320823	285198	0.722165	0.555243	0.758769	0.674514
_GQS[+80]IDDM[+16]IPAQK	A2RTA0;P07310;Q9D6U7	Creatine kinase, muscle;Creatine kinase M-type;Uncharacterized protein	1.0333e+06	1.62801e+06	929571	520463	497438	1.57554	0.899612	0.503689	0.481406
_QIC[+57]LVMLETLSQS[+80]PQGR	P60335	Poly(rC)-binding protein 1	524581	741512	650277	764873	474526	1.41353	1.23961	1.45806	0.90458
_SPS[+80]PISNQPSPR	B1ASY9;Q571K4	Mitogen-activated protein kinase kinase kinase 7 interacting protein 3;TGF-beta-activated kinase 1 and MAP3K7-binding protein 3	108489	122612	117308	140528	117654	1.13018	1.08129	1.29532	1.08448
_VTPLPFQPQAS[+80]SHETLNVVEEK	B6ZHD0;O70318;Q3UNQ6;Q80UE3	Erythrocyte protein band 4.1-like 2;Band 4.1-like protein 2;Uncharacterized protein;Protein 4.1G	66751.3	58491.9	53181.6	61192.5	57760.4	0.876266	0.796712	0.916723	0.865308
_SAFTPATATGS[+80]SPSPVLGQGEKVEGLQAQALYPWR	E9Q0N0;E9Q3I4;E9Q3I5;E9Q3I8;E9Q3I9;Q9Z0R4	Intersectin-1	94662.4	85549.9	80691.2	128530	74491.1	0.903737	0.85241	1.35777	0.786913
_HSGDFGADAQGAMS[+80]K	P04247;Q3UVB1	Myoglobin	39920.3	21752.5	65748.3	18999.3	51980.3	0.544898	1.64699	0.47593	1.3021
_HPVGSHQVPGLHSSVVTTPGSPS[+80]LGR	A0A087WQS0;A0A1D5RM59;E9Q0S6	Tensin 1	1.87712e+06	1.54803e+06	4.92411e+06	2.69464e+06	1.81114e+06	0.824683	2.62323	1.43552	0.96485
_HAFSPVASVESASGET[+80]LHSPK	P29699;Q3TIU3;Q3UEK5;Q3UEK9	Alpha-2-HS-glycoprotein;Uncharacterized protein;Uncharacterized protein;Alpha-2-HS-glycoprotein, isoform CRA_a	2.85067e+06	3.77155e+06	2.63886e+06	2.60321e+06	1.46706e+06	1.32304	0.925697	0.913192	0.514637
_M[+16]GQAGSTISNS[+80]HAQPFDFPDDSQNAK	P23242;Q7TMQ1;Q8C4N2	Gap junction alpha-1 protein;Gap junction protein;Uncharacterized protein (Fragment)	188988	231246	262667	275366	109134	1.2236	1.38986	1.45705	0.577466
_GGVTGSPEASISGS[+80]KGDLK	E9Q616	AHNAK nucleoprotein (desmoyokin)	120700	101677	71517.3	34358.8	90302.7	0.842392	0.592521	0.284663	0.748158
_GLGS[+80]NEDGLQK	A3KMJ7;B7ZN75;Q497Z1;Q66JW4;Q7TMQ8;Q8C0E3	Tripartite motif-containing 47;Trim47 protein;Trim47 protein (Fragment);Trim47 protein (Fragment);Trim47 protein (Fragment);Tripartite motif-containing protein 47	36401.8	41611.8	32377.4	50743	44587.1	1.14313	0.889445	1.39397	1.22486
_SKRPIPISTTAPPIQS[+80]PLPVIPHQK	Q9JKS4	LIM domain-binding protein 3	243934	103549	180806	164915	122412	0.424498	0.741208	0.676063	0.501823
_QISGSSTGC[+57]LS[+80]SPNASMQSPK	Q920Q8	Influenza virus NS1A-binding protein homolog	22014.4	15076.1	27890.6	23215.5	10722.5	0.684827	1.26692	1.05456	0.487068
_SLSKSDS[+80]DLLTC[+57]SPTEDATMGSR	P59672;Q3UHP6	Ankyrin repeat and SAM domain-containing protein 1A;Ankyrin repeat and SAM domain containing 1	84360.2	97537.5	76442	112438	73321.8	1.1562	0.906138	1.33283	0.869151
_STS[+80]IDTGPTESPASLK	E9Q0N0;E9Q3I4;E9Q3I5;E9Q3I8;E9Q3I9;Q9Z0R4	Intersectin-1	71017.8	64551.5	60267.3	54636	53813.1	0.908949	0.848623	0.769329	0.757741
_ALSTDPAS[+80]PNLK	P26039;Q3UHS6;Q80TM2	Talin-1;Uncharacterized protein;MKIAA1027 protein (Fragment)	254273	222493	237338	219757	194403	0.875016	0.933399	0.864258	0.764543
_SGT[+80]PVHC[+57]PSPIR	A6H663;Q9JLV1	BCL2-associated athanogene 3;BAG family molecular chaperone regulator 3	1.06503e+06	1.11706e+06	1.33118e+06	1.28624e+06	655960	1.04885	1.2499	1.2077	0.615908
_ATS[+80]PSTLVSTGPSSR	P27546	Microtubule-associated protein 4	1.81351e+06	1.4405e+06	1.39451e+06	1.11548e+06	1.41881e+06	0.794315	0.768955	0.615093	0.782353
_LMHSSS[+80]LNNTSISR	B1AWC8;B1AWC9;B1AWD0;B1AWD1;Q3TTI9;Q6IQY6;Q8BQB2;Q8VBU5;Q91VY2;Q9QXI7	Phosphodiesterase;Phosphodiesterase;Phosphodiesterase;Phosphodiesterase 4B, cAMP-specific;Phosphodiesterase;Phosphodiesterase;Uncharacterized protein;Phosphodiesterase;Phosphodiesterase (Fragment);Phosphodiesterase	117431	169109	188275	164162	97255.6	1.44007	1.60328	1.39794	0.828192
_GPQFGS[+80]EVELR	P09470;Q3TU20;Q3U3Q7;Q7TSV8	Angiotensin-converting enzyme;Angiotensin-converting enzyme;Angiotensin-converting enzyme;Angiotensin-converting enzyme (Fragment)	629155	296219	460697	300090	285218	0.470821	0.732247	0.476974	0.453336
_DRS[+80]PS[+80]PLRGNVVPSPLPTR	Q3U434;Q3UD53;Q5M9P7;Q9CR86	Uncharacterized protein;Uncharacterized protein;Calcium regulated heat stable protein 1;Calcium-regulated heat stable protein 1	608980	1.16105e+06	770092	2.57157e+06	1.31871e+06	1.90655	1.26456	4.22274	2.16544
_TET[+80]PPPLASLNVSK	Q9D0R8	Protein LSM12 homolog	716284	420685	471477	295179	204068	0.587316	0.658226	0.412097	0.284898
_LEKGQS[+80]IDDMIPAQK	A2RTA0;P07310;Q9D6U7	Creatine kinase, muscle;Creatine kinase M-type;Uncharacterized protein	1.04954e+06	1.61622e+06	1.34673e+06	1.24718e+06	1.14111e+06	1.53993	1.28316	1.18831	1.08725
_VPS[+80]MESLFR	A0A1D5RLC6;A0A1D5RME8;Q05CM2;Q3T9U0;Q3TT57;Q4VAB1;Q91VW5	Golgin subfamily A member 4 (Fragment);Golgin subfamily A member 4 (Fragment);Golga4 protein (Fragment);Uncharacterized protein (Fragment);Uncharacterized protein (Fragment);Golga4 protein (Fragment);Golgin subfamily A member 4	211858	158684	143152	118663	93544.1	0.749012	0.6757	0.560107	0.441542
_LLDLSDSTS[+80]VASFPSADETDGNLPESR	P70335;Q3TBE0	Rho-associated protein kinase 1;Uncharacterized protein	79251.2	103797	90942.5	108686	89199	1.30972	1.14752	1.37141	1.12552
_APQTSS[+80]PPPVR	A2A8V8;A2A8V9;E9PUK6;E9QKA4;Q52KI8	Serine/arginine repetitive matrix protein 1	229329	228497	250129	140426	187642	0.996371	1.0907	0.612333	0.818223
_AAS[+80]GGAALASPGPGSGSGTPTGSGGK	B9EK92;Q3U0S6	Ras interacting protein 1;Ras-interacting protein 1	263920	207571	190627	144702	137613	0.786491	0.722288	0.54828	0.521418
_VTASSAATSKS[+80]PSMSTTETK	P51125;Q8CE80	Calpastatin	90008.1	104421	91799.6	107778	109139	1.16013	1.0199	1.19742	1.21255
_GQGSEPAAITGGQVGPET[+80]PEPPPSPPETR	E9QP49;Q99MS7	EH domain-binding protein 1-like protein 1	957853	1.0324e+06	884149	1.02697e+06	838537	1.07782	0.923052	1.07215	0.875433
_SSVC[+57]PPHPLT[+80]SPPSAAGAELGALTASIPPLEPK	P70670	Nascent polypeptide-associated complex subunit alpha, muscle-specific form	2.18138e+06	1.09789e+06	1.23161e+06	1.02216e+06	1.07823e+06	0.5033	0.564603	0.468583	0.49429
_ILGSAS[+80]PEEEQEKPILDRPTR	A2AA85;Q6NXN1	SUZ domain-containing protein 1 (Fragment);SUZ domain-containing protein 1	193744	225889	193043	230353	176579	1.16592	0.996383	1.18896	0.911407
_ASS[+80]LNFLNK	D3YXZ3;Q91YS4	Kinesin light chain 2	621874	576270	433518	278167	325758	0.926667	0.697115	0.447304	0.523833
_ESPS[+80]SQSASSLEVLSEDTVTKK	P70670	Nascent polypeptide-associated complex subunit alpha, muscle-specific form	118704	126377	166313	96826.8	179310	1.06464	1.40107	0.8157	1.51056
_VDPIMSDVTPTS[+80]PKK	P70670	Nascent polypeptide-associated complex subunit alpha, muscle-specific form	493993	492895	609198	736304	386714	0.997776	1.23321	1.49051	0.782832
_EGGLPEEQSLTPSPS[+80]ANPEISVSK	D3Z589;Q3UH68	LIM and calponin homology domains-containing protein 1	26864.8	25800.9	33659.1	30117.4	38771.8	0.960399	1.25291	1.12107	1.44322
_TQESC[+57]GIAPLTPS[+80]QSPKPEAR	H7BX84;Q9CZJ2	Heat shock 70 kDa protein 12B	202164	187632	222681	205503	160240	0.928115	1.10148	1.01651	0.792623
_S[+80]PPNPENIAPGYSGPLK	Q9JJW5	Myozenin-2	1.85886e+06	1.19241e+06	2.01566e+06	1.2334e+06	1.09459e+06	0.641472	1.08435	0.663521	0.588848
_TVQAGDS[+80]PSAVR	A0PJK7;Q8VHF2	Cadherin-related family member 5	395750	240798	190027	227657	219139	0.60846	0.480168	0.575254	0.55373
_VETPPLS[+80]ASPPQQRPPGPGTGDSAQTLPSLR	Q3TCX6;Q3U1U6;Q3U4M0;Q8BV82;Q9EQN3	Uncharacterized protein;TSC22 domain family protein 4;Uncharacterized protein;Uncharacterized protein;TSC22 domain family protein 4	221650	237186	224788	182314	123140	1.07009	1.01416	0.822531	0.555563
_MERPGPGIKPGEVVATS[+80]PLPC[+57]K	Q9JHU9	Inositol-3-phosphate synthase 1	248810	401241	380862	336433	163966	1.61264	1.53073	1.35217	0.659002
_SAFTPATAT[+80]GSSPSPVLGQGEK	E9Q0N0;E9Q3I4;E9Q3I5;E9Q3I8;E9Q3I9;Q9Z0R4	Intersectin-1	155859	151862	206380	172941	94283.5	0.974359	1.32415	1.1096	0.60493
_SLS[+80]KSDSDLLTC[+57]SPTEDATMGSR	P59672;Q3UHP6	Ankyrin repeat and SAM domain-containing protein 1A;Ankyrin repeat and SAM domain containing 1	72557.3	80771.7	64598.4	95270.6	62750.6	1.11321	0.890309	1.31304	0.864842
_GEPNVS[+80]YIC[+57]SR	D3Z7E5;Q2NL51	Glycogen synthase kinase-3 alpha	7.79533e+06	9.24765e+06	1.01243e+07	8.83941e+06	7.93843e+06	1.18631	1.29877	1.13394	1.01836
_EANNGS[+80]SPAGSLADAMSQK	P42232	Signal transducer and activator of transcription 5B	18976.1	28051.8	29889.8	26662.1	44497.2	1.47827	1.57513	1.40504	2.34491
_T[+80]SPQAPGLVASIR	A0A0A0MQE5;A2AHC3	Calmodulin-regulated spectrin-associated protein 1	925478	801309	882345	687322	650851	0.865832	0.953393	0.742667	0.703259
_KSS[+80]TGSPTSPINAEK	B1B1A8;Q6PDN3;Q8CIY6	Myosin light chain kinase, smooth muscle;Myosin light chain kinase, smooth muscle;Telokin (Fragment)	196666	185734	182287	108373	90754.5	0.944412	0.926887	0.551053	0.461465
_MPETNQLHLPNPSS[+80]QADSPSSEK	D3Z589;Q3UH68	LIM and calponin homology domains-containing protein 1	61539.5	53829.1	74876.6	44216.7	35613.8	0.874708	1.21672	0.718509	0.578715
_S[+80]LPITIEMLK	Q501J7	Phosphatase and actin regulator 4	233022	203421	215885	266682	99295	0.87297	0.92646	1.14445	0.426119
_QIPTPEDAVTILAGS[+80]PLSPK	P70670	Nascent polypeptide-associated complex subunit alpha, muscle-specific form	563033	526421	764090	751321	403968	0.934974	1.3571	1.33442	0.717485
_LILTLTHGS[+80]VVSTR	P11404;Q5EBJ0	Fatty acid-binding protein, heart;Fatty acid binding protein 3, muscle and heart	158236	59448.7	85465.4	71491	63343.9	0.375697	0.540115	0.451801	0.400314
_KGSPVSEIGWETPPPES[+80]PR	Q99L88	Beta-1-syntrophin	198644	215434	408815	219423	171448	1.08452	2.05802	1.1046	0.863089
_LPVSSSTS[+80]NLHVDR	A0A1Y7VL44;E9Q6P5	Tetratricopeptide repeat protein 7B	217744	128300	146654	97772.1	70265	0.589223	0.673517	0.449024	0.322696
_LSSKLS[+80]AVSLR	Q8BVL3	Sorting nexin-17	62342.7	51066.8	52947.2	45131.8	29982.1	0.81913	0.849292	0.723931	0.480924
_SGGNS[+80]SSSLGDIVPSSR	A0A0A6YWX5;A0A0A7NQN9;C7IVS7;C7TQ54;C7TQ55;C7TQ56;Q32MF3;Q8CC27	Voltage-dependent L-type calcium channel subunit beta-2 (Fragment);Voltage-gated calcium channel beta2 subunit transcript variant X13;Calcium channel voltage-dependent beta 2 subunit;Calcium channel voltage-dependent beta2 subunit (Fragment);Calcium channel voltage-dependent beta2 subunit (Fragment);Calcium channel voltage-dependent beta2 subunit (Fragment);Calcium channel, voltage-dependent, bet…	107691	93162.3	136982	122230	75766.6	0.865087	1.27199	1.13501	0.703554
_KPLSVS[+80]PS[+80]TDGLRS[+80]PSPPPR	A0A1L7NR37;D3Z080	Arg/Abl-binding protein 2;Sorbin and SH3 domain-containing protein 2	500789	809760	908926	1.04908e+06	780305	1.61697	1.81499	2.09485	1.55815
_DPQC[+57]S[+80]ASSELSGPSTPLHTSSPVQGK	Q8CGB6	Tensin-2	55944	51106.4	74180.4	62622.3	46373.2	0.913526	1.32597	1.11937	0.828922
_RNS[+80]IEIAGLTHGFEGLR	A0A1Y7VNU2;G5E8J4;Q05DI4;Q4KML9;Q62136;Q7TMG1	Tyrosine-protein phosphatase (Fragment);Tyrosine-protein phosphatase non-receptor type;Ptpn21 protein (Fragment);Tyrosine-protein phosphatase non-receptor type;Tyrosine-protein phosphatase non-receptor type 21;Ptpn21 protein (Fragment)	35393.4	46401.2	35447.8	29301.3	27859.8	1.31101	1.00154	0.827874	0.787146
_DLSSS[+80]PPGPYGQEMYVFR	Q6PAM0	5'-AMP-activated protein kinase subunit beta-2	3.41529e+06	1.82891e+06	1.6441e+06	2.18311e+06	1.99126e+06	0.535506	0.481393	0.639217	0.583043
_FIC[+57]VTPTTC[+57]SNTIDLPMS[+80]PR	B7ZC18;P42227;Q3U5Q4;Q3U6S9;Q3ULI4	Signal transducer and activator of transcription;Signal transducer and activator of transcription 3;Signal transducer and activator of transcription;Signal transducer and activator of transcription;Signal transducer and activator of transcription	230535	350118	352899	364734	222285	1.51872	1.53078	1.58212	0.964213
_HGLLLPAS[+80]PVR	Q9DB52	Protein FAM122A	762573	732048	1.04876e+06	924675	452071	0.959971	1.37529	1.21257	0.592823
_T[+80]PPKDLPAIPGVTSPTSDEPPMQASQSQLPSSPEDKR	Q60876	Eukaryotic translation initiation factor 4E-binding protein 1	2.94458e+06	2.63097e+06	2.31037e+06	2.14925e+06	1.03725e+06	0.893494	0.784617	0.729901	0.352259
_IEDVGS[+80]DEEDDSGKDK	P11499;Q71LX8	Heat shock protein HSP 90-beta;Heat shock protein 84b	1.05335e+06	588006	328623	479518	439977	0.558227	0.31198	0.455233	0.417694
_LSSLEKSS[+80]PTPR	D3YZT9;Q91VK2	Elongation factor 1-delta (Fragment);Eef1d protein	142418	191404	171964	361267	169824	1.34396	1.20746	2.53667	1.19243
_YGYTHLS[+80]TGDLLR	Q9R0Y5	Adenylate kinase isoenzyme 1	646872	382224	395589	421122	280344	0.590881	0.611541	0.651013	0.433384
_GLLY[+80]DSSEEDEERPAR	P97310;Q3UJN1;Q3UK39	DNA replication licensing factor MCM2;DNA helicase;DNA helicase	28080.9	36117.4	23691.1	27574.3	26737.5	1.28619	0.843672	0.981959	0.952158
_STS[+80]STSSGSTSNALVPVSWK	A0A0J9YTS1;A0A0J9YUH4;F8VQ05;Q80XD5;Q8CHD0	FRY-like transcription coactivator (Fragment);FRY-like transcription coactivator (Fragment);FRY-like transcription coactivator;Fryl protein;MKIAA0826 protein (Fragment)	89401.1	68276.4	57895.1	47139	52360	0.763708	0.647589	0.527276	0.585676
_LLQTC[+57]FSS[+80]PTDDSMDR	Q99P31	Hsp70-binding protein 1	134121	153253	124744	175427	119255	1.14265	0.930087	1.30797	0.889161
_GSS[+80]QLDVNEEVEALIVK	A5D6P3;E9Q1I5;O35379;Q3UDM1	ATP-binding cassette, sub-family C (CFTR/MRP), member 1;Multidrug resistance-associated protein 1;Multidrug resistance-associated protein 1;Uncharacterized protein (Fragment)	55341.9	40731.8	64001.2	48610.5	33541.4	0.736003	1.15647	0.878366	0.606075
_STS[+80]VDDTDKSSSEAIMVR	B1AZ14;B1AZ15;Q3UMF0	Cordon-bleu protein-like 1	292037	275799	275995	199179	309017	0.944399	0.945071	0.682035	1.05814
_GNS[+80]DGYIIPINK	A0A0G2JDE3;A0A0G2JDF4;A0A0G2JDK6;A0A0G2JFF5;A0A0G2JFV3;A0A0G2JG66;A0A0G2JGC2;A0A0G2JGM8;Q0P6A0;Q8JZZ7	Adhesion G protein-coupled receptor L2;Adhesion G protein-coupled receptor L2;Adhesion G protein-coupled receptor L2;Adhesion G protein-coupled receptor L2;Adhesion G protein-coupled receptor L2;Adhesion G protein-coupled receptor L2;Adhesion G protein-coupled receptor L2 (Fragment);Adhesion G protein-coupled receptor L2;Adhesion G protein-coupled receptor L2;Adhesion G protein-coupled receptor L2	106630	80459.8	101836	93972.7	55145	0.75457	0.955042	0.881297	0.517162
_QAFTPSSTMMEVFLQEKPPAVATSTAAPPPPSS[+80]PLPSK	A0A0G2JDV6;A0A0H2UH17;Q80X50;Q812D4;Q812D5;Q8BJ53	Ubiquitin associated protein 2-like, isoform CRA_g;Ubiquitin associated protein 2-like, isoform CRA_b;Ubiquitin-associated protein 2-like;Lingerer protein-2b;Lingerer protein-2a;Uncharacterized protein	170442	248139	364108	352039	186232	1.45585	2.13626	2.06545	1.09264
_QPHLFHAYS[+80]QPGVQR	A6H663;Q9JLV1	BCL2-associated athanogene 3;BAG family molecular chaperone regulator 3	1.2159e+06	1.17114e+06	955262	862059	942047	0.963188	0.785644	0.708991	0.774776
_MGQAGSTIS[+80]NSHAQPFDFPDDSQNAK	P23242;Q7TMQ1;Q8C4N2	Gap junction alpha-1 protein;Gap junction protein;Uncharacterized protein (Fragment)	829968	1.12263e+06	1.96374e+06	1.96462e+06	976148	1.35262	2.36605	2.3671	1.17613
_SS[+80]PFKVSPLSFGR	Q63918	Caveolae-associated protein 2	667910	375816	396433	385831	289360	0.562675	0.593543	0.577669	0.433231
_SPVSDT[+80]LSGALTSPPPKGPPATLAETPTYPK	P70670	Nascent polypeptide-associated complex subunit alpha, muscle-specific form	96736.6	71655.2	67874.4	73492.8	38944.7	0.740725	0.701642	0.759721	0.402585
_KLS[+80]C[+57]PEDSLPPSPK	E9Q8T1	Transforming acidic coiled-coil-containing protein 2	408243	544195	459897	501503	518412	1.33302	1.12653	1.22844	1.26986
_IHRAS[+80]DPGLPAEEPK	B2RQC6;E9QAI5;G3UWN2;Q6P9L1;Q80VF8	CAD protein;CAD protein;CAD protein;Cad protein (Fragment);Cad-pending protein (Fragment)	130028	301824	217421	394209	125824	2.32122	1.6721	3.03171	0.967666
_LAEAPSPAPTPS[+80]PTPLEDFGLQTSASPGRLSPDFVEELR	Q80U72	Protein scribble homolog	47772.6	40142.5	47232.6	53949.5	36453.8	0.840284	0.988698	1.1293	0.763071
_AISAPT[+80]SPTR	B2RPW2;Q8BGV8	Smith-Magenis syndrome chromosome region, candidate 7-like (Human);Mitochondrial dynamics protein MID51	251204	154302	172725	113229	69817.2	0.61425	0.68759	0.450746	0.27793
_STLNPQWNES[+80]FTFK	Q4VA93	Protein kinase C	185121	146680	123902	101766	121885	0.792349	0.669305	0.549728	0.658408
_LDT[+80]FC[+57]GSPPYAAPELFQGK	A0A0R4J0B1;A0A0R4J227;E9PYX3;E9Q9N6;E9QMP6;F6ZS70;Q05512;Q3T9A3;Q3U3A1;Q571J8	Non-specific serine/threonine protein kinase;Non-specific serine/threonine protein kinase;Non-specific serine/threonine protein kinase;Non-specific serine/threonine protein kinase;Non-specific serine/threonine protein kinase;Non-specific serine/threonine protein kinase (Fragment);Serine/threonine-protein kinase MARK2;Non-specific serine/threonine protein kinase;Non-specific serine/threonine prote…	371982	309201	292529	220450	231694	0.831226	0.786406	0.592637	0.622864
_KTGS[+80]YGALAEISASK	Q9DBR7	Protein phosphatase 1 regulatory subunit 12A	57228.1	53759.6	59812.4	45134.9	38688	0.939391	1.04516	0.788684	0.676032
_HLPGSGQQPS[+80]PPAR	Q8CGB6	Tensin-2	1.16412e+06	1.0366e+06	2.47488e+06	1.6461e+06	1.3937e+06	0.890454	2.12597	1.41403	1.19721
_VQT[+80]TPPPTIQGQK	Q3UHJ0	AP2-associated protein kinase 1	181044	199177	218006	198104	127581	1.10016	1.20416	1.09423	0.704695
_ENPPSPHS[+80]NSSGKQPLSGTPK	E3WH30;Q8BP27	DNA repair protein Sfr1;Swi5-dependent recombination DNA repair protein 1 homolog	211605	269673	203284	231619	236354	1.27442	0.96068	1.09458	1.11696
_DLVQPDKPAS[+80]PK	Q8BJ05	Zinc finger CCCH domain-containing protein 14	69256.8	95446.3	102821	88338.8	70742.5	1.37815	1.48463	1.27553	1.02145
_TPEKLDNT[+80]PASPPRSPT[+80]EPSDTPIAK	E9Q8T1	Transforming acidic coiled-coil-containing protein 2	486851	626061	516058	562130	733146	1.28594	1.05999	1.15462	1.5059
_AQS[+80]VSPVQATPSGGSAQLLPGK	Q924A2	Protein capicua homolog	282035	333344	340344	398165	269374	1.18193	1.20675	1.41176	0.955109
_TS[+80]DSHEDAGTLDFSSLLK	A9JR55	Mybpc3 protein	2.48551e+06	2.03016e+06	3.01865e+06	2.70877e+06	2.1575e+06	0.816797	1.2145	1.08983	0.868033
_RGS[+80]SPGSLEIPK	A0A1W2P832;B7ZNA3	Ral GTPase-activating protein subunit alpha-1;Garnl1 protein	384620	286269	286471	191863	273073	0.744291	0.744816	0.498837	0.709982
_DRLPS[+80]IVVEPTEGEVESGELR	Q9CX60	Protein LBH	247297	376988	161103	389071	217482	1.52444	0.651458	1.5733	0.879437
_ILSES[+80]PPPAR	Q1XH17	Tripartite motif-containing protein 72	524628	344737	626418	552549	290752	0.657107	1.19402	1.05322	0.554207
_RAS[+80]APLPGFSAPGR	Q5EBG6	Heat shock protein beta-6	7.32692e+07	5.29189e+07	2.75327e+07	4.58085e+07	4.95564e+07	0.722253	0.375775	0.625208	0.676362
_GDMS[+80]DEDDENEFFDAPEIITMPENLGHK	Q3B7Z2	Oxysterol-binding protein 1	485927	612940	834213	476521	266313	1.26138	1.71674	0.980642	0.548051
_KIS[+80]GTTALQEALKEK	D3Z2Z1;D3Z3M7;F8WIA1;Q922J3	CAP-Gly domain-containing linker protein 1	1.00784e+06	636918	586556	740037	870455	0.631962	0.581992	0.734278	0.863681
_KTS[+80]DPDVILC[+57]NSVELIR	Q7TPE5	Probable RNA polymerase II nuclear localization protein SLC7A6OS	27592.7	42169.9	34415.7	31866.6	23965.4	1.5283	1.24727	1.15489	0.86854
_AGQGIPAPPEAS[+80]PTAVPEPSTPFPPVLASGMSHPPPTSR	P54726;Q3TN85	UV excision repair protein RAD23 homolog A;UV excision repair protein RAD23 homolog A (Fragment)	397317	496399	485163	878388	424854	1.24938	1.2211	2.2108	1.06931
_S[+80]VSSNVASVSPIPAGSK	Q3TWG5;Q8R1Q8	Dynein cytoplasmic 1 light intermediate chain 1;Cytoplasmic dynein 1 light intermediate chain 1	123434	183640	57417.4	29777	45526	1.48776	0.465167	0.241238	0.368829
_[+42]MEIQSGPQPGS[+80]PGRAER	F2Z423;Q3UDE2	Tubulin--tyrosine ligase-like protein 12	632523	1.19967e+06	1.03759e+06	2.24055e+06	974829	1.89664	1.64041	3.54224	1.54118
_RTPS[+80]LLEQEVKPSTELEYLGPDEND	P14142	Solute carrier family 2, facilitated glucose transporter member 4	4.78088e+06	4.70735e+06	4.4995e+06	5.0724e+06	4.76849e+06	0.98462	0.941145	1.06098	0.997409
_TAS[+80]AGTVSDAEAR	F2Z3U3;F2Z3X7;F2Z4B7;G5E867	Ras association (RalGDS/AF-6) and pleckstrin homology domains 1;Ras association (RalGDS/AF-6) and pleckstrin homology domains 1 (Fragment);Ras association (RalGDS/AF-6) and pleckstrin homology domains 1;MCG116540, isoform CRA_b	325428	289916	303621	309794	360396	0.890874	0.932988	0.951957	1.10745
_APGS[+80]PVSSLSADQASSSTLLPLNSGEFSR	Q8VBT9	Tether containing UBX domain for GLUT4	240997	169727	171433	166742	114097	0.704269	0.711349	0.691884	0.473439
_ELLNSLGGESSGGTT[+80]PVGSFHTEAAR	E9Q0A3;Q3U048;Q68FM7	Rho guanine nucleotide exchange factor (GEF) 11 (Fragment);Uncharacterized protein (Fragment);Rho guanine nucleotide exchange factor (GEF) 11	15973.9	14914.1	21344.9	22560.5	21262.1	0.933655	1.33624	1.41233	1.33105
_VSTSPVGLPSIDPSGNSPS[+80]AAAPLTSFSGIPGTR	E9PUR0;E9Q1M6;F6RUI8;F7DE17;Q5BJ28;Q6ZPY4;Q8C5C5	Ankyrin repeat and KH domain-containing 1;Ankyrin repeat and KH domain-containing 1;Ankyrin repeat and KH domain-containing 1 (Fragment);Ankyrin repeat and KH domain-containing 1 (Fragment);Ankhd1 protein (Fragment);MKIAA1085 protein (Fragment);Uncharacterized protein	360526	247959	233227	299256	204859	0.687769	0.646908	0.830053	0.568222
_RGSS[+80]AESALPR	E9QQ25;Q62407	Striated muscle-specific serine/threonine-protein kinase	337632	233859	526529	427806	220235	0.692643	1.55948	1.26708	0.652293
_TPSS[+80]PSKSPASFEIPASTTEADGDGLNKPAK	E9Q8T1	Transforming acidic coiled-coil-containing protein 2	444696	487497	429866	458018	445063	1.09625	0.966651	1.02996	1.00083
_SS[+80]GSLSPGLETEDPLEAR	B9EKJ7;P58871	Tankyrase 1 binding protein 1;182 kDa tankyrase-1-binding protein	218940	258622	170766	188698	175003	1.18125	0.779968	0.86187	0.799319
_T[+80]LTPLTLR	E9QNT8;F7D1P5;G8JL84;Q02357;Q0VGY9;Q61304	Ankyrin-1;Ankyrin-1 (Fragment);Ankyrin-1;Ankyrin-1;Ank1 protein;Erythroid ankyrin (Fragment)	655861	331620	88623.2	243755	511462	0.505625	0.135125	0.371656	0.779832
_SPAAPAAASASLSPAT[+80]AAPQTAPK	P70670	Nascent polypeptide-associated complex subunit alpha, muscle-specific form	1.18062e+06	973828	990875	543021	798928	0.824848	0.839287	0.459947	0.676705
_SALVTSSSSLPS[+80]FPSTLSWSR	E9PVA6;F6SLJ2;Q9JLQ2	ARF GTPase-activating protein GIT2;ARF GTPase-activating protein GIT2 (Fragment);ARF GTPase-activating protein GIT2	118300	59959.3	57700.4	64179	84679.5	0.50684	0.487745	0.54251	0.715802
_VMPTKS[+80]PPPPGGGSLGMNSR	Q60929	Myocyte-specific enhancer factor 2A	92773	158320	97469.9	144690	69682.7	1.70653	1.05063	1.55962	0.751109
_ETPTT[+80]PSPEGVT[+80]AAPLEIPISSKK	P70670	Nascent polypeptide-associated complex subunit alpha, muscle-specific form	56086.3	59596	35345.3	51493.8	51782.7	1.06258	0.630196	0.918118	0.923268
_KPASVSPTTPT[+80]SPTEGEAS	Q3TWG5;Q8R1Q8	Dynein cytoplasmic 1 light intermediate chain 1;Cytoplasmic dynein 1 light intermediate chain 1	1.1459e+06	942493	634050	473344	1.00584e+06	0.822489	0.55332	0.413075	0.877773
_SHS[+80]LPNSLDYAQASER	A3KGH5;A3KGH6;A3KGH7;Q3UJU9	Regulator of microtubule dynamics protein 3 (Fragment);Regulator of microtubule dynamics protein 3 (Fragment);Regulator of microtubule dynamics protein 3 (Fragment);Regulator of microtubule dynamics protein 3	1.22629e+06	880495	1.07483e+06	944340	615831	0.718013	0.876485	0.770076	0.502189
_TS[+80]PSSSPASLSR	P49586	Choline-phosphate cytidylyltransferase A	990649	864832	846987	697386	493201	0.872995	0.854982	0.703969	0.497857
_RPS[+80]TSPDVLQGQPPR	F6SPK0;Q3TV38;Q9JJZ4	Ubiquitin-conjugating enzyme E2 J1 (Fragment);Uncharacterized protein;Ubiquitin-conjugating enzyme E2 J1	87897.9	95478.3	168345	110593	81315.1	1.08624	1.91523	1.25819	0.925108
_AEAPPLQREDS[+80]GTFSLGK	Q9WTX2	Interferon-inducible double-stranded RNA-dependent protein kinase activator A	25298.1	31157.8	56013.9	53980	43346.4	1.23162	2.21415	2.13376	1.71343
_IEIPVTPTSQSVPSSPS[+80]IPGTPTLK	P59114;Q3UC00;Q542C3	Phosphorylated CTD-interacting factor 1;Uncharacterized protein (Fragment);RIKEN cDNA F730014I05	168257	162751	146661	133910	105105	0.967275	0.871647	0.795862	0.62467
_S[+80]SGLQPQGAPEVR	A0A286YCV9;E9Q4K7;Q6A029	Kinesin family member 13B;Kinesin family member 13B;MKIAA0639 protein (Fragment)	517170	502185	535905	549737	523392	0.971026	1.03623	1.06297	1.01203
_NASVEEVVS[+80]RRTPS[+80]PPPLPQWTQGVAR	A0A087WR45;Q3UKG2	Proline-rich basic protein 1;Proline-rich basic protein 1 (Fragment)	48987.9	229957	496140	694407	686677	4.69415	10.1278	14.1751	14.0173
_LHKTEDGGWEWS[+80]DDEFDEESEEGR	F7AVI9;Q6P9R2;Q6ZPX7	Serine/threonine-protein kinase OSR1 (Fragment);Serine/threonine-protein kinase OSR1;MKIAA1101 protein (Fragment)	316048	396532	393799	414648	402210	1.25466	1.24601	1.31198	1.27262
_LVSPGSANETSS[+80]ILVESVTR	Q3T9V9;Q80X90	Uncharacterized protein (Fragment);Filamin-B	69022.9	89912.1	130220	127054	76850.6	1.30264	1.88662	1.84075	1.11341
_S[+80]KSPDLPNATSAPPAAQETPK	Q149T7	Protein phosphatase 1J	93867.6	98705.1	79327	98346.6	59722.2	1.05154	0.845094	1.04772	0.636239
_SLS[+80]SPTVTLSAPLEGAK	A0A286YCM8;E9PXB7;G3X9H8;Q3TQK9;Q8CFI0	E3 ubiquitin-protein ligase NEDD4-like;E3 ubiquitin-protein ligase NEDD4-like;E3 ubiquitin-protein ligase;Uncharacterized protein (Fragment);E3 ubiquitin-protein ligase NEDD4-like	193567	166842	119730	143554	102223	0.861931	0.618546	0.741625	0.528098
_T[+80]SMGGTQQQFVEGVR	Q02248;Q3UZT7	Catenin beta-1;Uncharacterized protein	210140	196503	284281	286686	106143	0.935109	1.35282	1.36426	0.505105
_SNS[+80]LPHSAVSNAASK	Q3ULP2;Q3UWE6	Uncharacterized protein;MCG14935, isoform CRA_a	238296	234107	233524	178801	211477	0.982419	0.979973	0.750329	0.887454
_ALEKPVLAEPQEPAAS[+80]VDTAGPEPSC[+57]SPAAGAAVLSQR	Q3TKH5;Q9CYA6	Uncharacterized protein (Fragment);Zinc finger CCHC domain-containing protein 8	18434	26565.9	20188.4	26103.4	6407.05	1.44114	1.09517	1.41605	0.347568
_KGSPVSEIGWET[+80]PPPESPR	Q99L88	Beta-1-syntrophin	98116.8	114721	217282	128696	92823.7	1.16923	2.21453	1.31166	0.946054
_T[+80]NSPSISPSMLSNAEHK	E9QM77;F6U2C2;O70305;Q3UX07	Ataxin-2;Ataxin-2 (Fragment);Ataxin-2;Uncharacterized protein (Fragment)	42655.8	43496	45460.8	41660.9	28316.3	1.0197	1.06576	0.976676	0.663834
_ENPPSPHSNS[+80]SGKQPLSGTPK	E3WH30;Q8BP27	DNA repair protein Sfr1;Swi5-dependent recombination DNA repair protein 1 homolog	198930	269349	185035	218804	215405	1.35399	0.930153	1.09991	1.08282
_EFS[+80]QVHGSISDC[+57]K	Q60575	Kinesin-like protein KIF1B	57648.8	45137.1	45223.6	21250	45101.7	0.782967	0.784467	0.368611	0.782352
_MPS[+80]IPEEPEHGDLER	E9QQ25;Q62407	Striated muscle-specific serine/threonine-protein kinase	812107	641809	1.29964e+06	1.01772e+06	836323	0.790301	1.60033	1.25319	1.02982
_KVS[+80]LLQIAENPELQLQPEGFR	A2APT9;Q8C7K3	Kelch domain-containing protein 7A;Uncharacterized protein (Fragment)	45742.5	47330.3	47613.5	43308.7	26606.6	1.03471	1.0409	0.946793	0.581661
_APLVGS[+80]PVHLGPSQPLK	Q6P5H2;Q8R228	Nestin;Nes protein (Fragment)	432111	329701	302853	287908	275834	0.763002	0.700868	0.666284	0.638341
_NSAS[+80]VGIIQR	Q8C0N2	Glycerol-3-phosphate acyltransferase 3	451475	394469	1.00954e+06	428311	514925	0.873734	2.23609	0.948692	1.14054
_ALQT[+80]SPQPVEGTGLPR	A2ARP1;B9EHS3	Inositol hexakisphosphate and diphosphoinositol-pentakisphosphate kinase 1;Hisppd2a protein	138607	116062	154453	158654	99317.1	0.83735	1.11432	1.14464	0.716539
_VET[+80]PPLSASPPQQRPPGPGTGDSAQTLPSLR	Q3TCX6;Q3U1U6;Q3U4M0;Q8BV82;Q9EQN3	Uncharacterized protein;TSC22 domain family protein 4;Uncharacterized protein;Uncharacterized protein;TSC22 domain family protein 4	256884	280667	231335	209787	139022	1.09258	0.90054	0.816661	0.541185
_SGSPSDNS[+80]GAEEMEVSLAKPK	D3YXX3;D3Z783;P31750;Q8BS26	RAC-alpha serine/threonine-protein kinase (Fragment);RAC-alpha serine/threonine-protein kinase;RAC-alpha serine/threonine-protein kinase;Uncharacterized protein	159421	223727	256183	259247	160927	1.40337	1.60696	1.62618	1.00945
_SNS[+80]SEASSGDFLDLK	P97825	Jupiter microtubule associated homolog 1	4.93969e+06	3.84268e+06	4.08567e+06	2.76844e+06	2.82158e+06	0.777919	0.82711	0.560448	0.571205
_LES[+80]PKPVESFASMLR	Q9CY16	28S ribosomal protein S28, mitochondrial	155265	158297	146433	124079	109359	1.01952	0.943119	0.799143	0.704335
_SGS[+80]GM[+16]SVISSSSVDQR	E9Q0N0;E9Q3I4;E9Q3I5;E9Q3I8;E9Q3I9;Q9Z0R4	Intersectin-1	85357.5	89804.7	72337.6	65839.5	47102.4	1.0521	0.847466	0.771337	0.551824
_S[+80]LHGPC[+57]PVTTFGPK	A2A9P0;P58058;Q3TN62;Q3UGI1	NAD kinase (Fragment);NAD kinase;Uncharacterized protein;Uncharacterized protein	125565	295773	173381	194888	68768.8	2.35553	1.38081	1.55209	0.547674
_TSDSHEDAGT[+80]LDFSSLLK	A9JR55	Mybpc3 protein	2.0102e+06	1.78456e+06	2.6832e+06	2.40693e+06	1.85952e+06	0.88775	1.33479	1.19736	0.925041
_NSPVAKT[+80]PPKDLPAIPGVTSPTSDEPPMQASQSQLPSSPEDK	Q60876	Eukaryotic translation initiation factor 4E-binding protein 1	147601	325677	447906	520054	313361	2.20647	3.03457	3.52337	2.12302
_RVS[+80]TDLPEGQDVYTAAC[+57]NSVIHR	E9PZP8	HECT and RLD domain-containing E3 ubiquitin protein ligase family member 1	335988	346298	420679	721032	328728	1.03068	1.25206	2.146	0.978392
_VDGSNLEGGSQQGPSTPPNT[+80]PDPR	Q9JJW5	Myozenin-2	867731	904792	1.08121e+06	835207	738640	1.04271	1.24603	0.962519	0.851232
_ADPTASC[+57]TSYQSLASSGSKPLTSPAPDS[+80]PEQIPK	Q68FE6	Rho family-interacting cell polarization regulator 1	48131.9	40268.6	44124.9	50660.4	41564	0.83663	0.916749	1.05253	0.863544
_TLSSS[+80]SMDLSR	D3YXZ3;Q91YS4	Kinesin light chain 2	145992	194409	139710	90665.3	80177.5	1.33164	0.956969	0.62103	0.549192
_EIIAVSC[+57]GPS[+80]QC[+57]QETIR	Q9DCW4	Electron transfer flavoprotein subunit beta	128998	91361.4	132227	105416	99942.3	0.708238	1.02503	0.817188	0.774758
_GSALSGAS[+80]SPLYPLEVSFLPEAGLAVQGPK	P70670	Nascent polypeptide-associated complex subunit alpha, muscle-specific form	2.73442e+06	1.68398e+06	2.12375e+06	1.15737e+06	1.95406e+06	0.615845	0.776674	0.423258	0.714617
_GS[+80]GTASDDEFENLR	A2AFQ0;Q4JG03;Q7TMY8	E3 ubiquitin-protein ligase HUWE1;Mcl-1 ubiquitin ligase;E3 ubiquitin-protein ligase HUWE1	263912	215376	235065	206534	237995	0.81609	0.890696	0.782589	0.901798
_SRS[+80]SDIVSSVR	F7ADQ2;Q6PAR5	GTPase-activating protein and VPS9 domain-containing protein 1 (Fragment);GTPase-activating protein and VPS9 domain-containing protein 1	95085.7	113526	80250.3	101140	77907.4	1.19393	0.843978	1.06367	0.819339
_STSVDDT[+80]DKSSSEAIMVR	B1AZ14;B1AZ15;Q3UMF0	Cordon-bleu protein-like 1	290943	276365	278972	222735	311543	0.949892	0.958853	0.765561	1.0708
_DFT[+80]PAAQAAFQK	A8DUK0;P02088	Beta-globin;Hemoglobin subunit beta-1	197822	108884	21467.9	22187.1	83556.3	0.550414	0.108521	0.112157	0.42238
_ATAPQTQHVS[+80]PMR	D3YZT9;Q91VK2	Elongation factor 1-delta (Fragment);Eef1d protein	4.44313e+06	5.25004e+06	5.05882e+06	6.11368e+06	2.81636e+06	1.18161	1.13857	1.37599	0.633868
_GSGTAS[+80]DDEFENLR	A2AFQ0;Q4JG03;Q7TMY8	E3 ubiquitin-protein ligase HUWE1;Mcl-1 ubiquitin ligase;E3 ubiquitin-protein ligase HUWE1	263912	215376	235065	206534	237995	0.81609	0.890696	0.782589	0.901798
_DQS[+80]GEVDFQSLVSQLK	A2AI87;A2AI88;A2AI89;A2AI91;P18826;Q3UV91;Q8CBA7	Phosphorylase b kinase regulatory subunit;Phosphorylase b kinase regulatory subunit;Phosphorylase b kinase regulatory subunit;Phosphorylase b kinase regulatory subunit;Phosphorylase b kinase regulatory subunit alpha, skeletal muscle isoform;Phosphorylase b kinase regulatory subunit;Phosphorylase b kinase regulatory subunit	107113	65463.3	74402.8	36641.6	69788	0.611161	0.69462	0.342083	0.651537
_S[+80]PSGGAAGPLLTPSQSLDGSR	A0A0R4J2B2;Q14AX3;Q69ZA6;Q6WVG3	BTB/POZ domain-containing protein KCTD12;Kctd12 protein;MKIAA1778 protein (Fragment);BTB/POZ domain-containing protein KCTD12	402378	436545	436588	400272	244192	1.08491	1.08502	0.994766	0.606871
_GAIS[+80]PDVESQDKVPDTPPAQLK	Q76LL6	FH1/FH2 domain-containing protein 3	67905.6	61475.1	82163.1	34106.1	62773.3	0.905301	1.20996	0.502257	0.924419
_LGSPARHS[+80]PLDVPVAGDGTEDPSLTALR	A0A0R4J0J0;Q9JHU2	Palmdelphin	81714	91862.6	100982	128950	81610.1	1.1242	1.2358	1.57807	0.998728
_GSGARPAS[+80]PESTPRPGQPR	Q8CGN5	Perilipin-1	127799	250832	109844	26880.9	84572.3	1.96271	0.859509	0.210338	0.661762
_AAQS[+80]SVTASPQTEEFFDLIASSQSR	A2AIV3;F6SX81;Q6IR34;Q8R0E6	G-protein-signaling modulator 1;G-protein-signaling modulator 1 (Fragment);G-protein-signaling modulator 1;Gpsm1 protein (Fragment)	876453	404734	451415	398196	500027	0.461786	0.515047	0.454326	0.570512
_T[+80]VGTNTPPS[+80]PGFGR	A0A087WQS0;A0A1D5RM59;E9Q0S6	Tensin 1	1.40258e+06	1.36099e+06	2.10766e+06	1.63413e+06	1.11526e+06	0.970353	1.5027	1.16509	0.795151
_SLDS[+80]LDKC[+57]DMQILEER	A0A0J9YTT8;A0A0J9YVH0;E9Q8I9	Protein furry homolog (Fragment);Protein furry homolog (Fragment);Protein furry homolog	54651.9	59086.7	95446.3	67817.5	59824.1	1.08115	1.74644	1.2409	1.09464
_SHSLS[+80]RPGPAEGEAEGEAEGPVGSALGSYATLTR	Q8VHK1	Caskin-2	28518.7	35460.6	24303.1	20677.5	31255	1.24342	0.852184	0.725052	1.09595
_TPS[+80]EIQFHQVK	D3YUH9;Q14B82;Q14B83;Q3U4B8;Q61161	Mitogen-activated protein kinase kinase kinase kinase 2 (Fragment);Map4k2 protein;Mitogen-activated protein kinase kinase kinase kinase;Mitogen-activated protein kinase kinase kinase kinase;Mitogen-activated protein kinase kinase kinase kinase 2	67836	64517.4	51334.9	50907.1	52853.4	0.951079	0.75675	0.750443	0.779134
_RLPSSPASPS[+80]PK	Q9Z2H5	Band 4.1-like protein 1	79657.5	70945.4	79433.2	68702.7	63633.4	0.89063	0.997184	0.862476	0.798837
_SRSPVDSPVPAS[+80]M[+16]FAPEPS[+80]SPGAAR	O08582	GTP-binding protein 1	354537	333425	237887	246018	203380	0.940454	0.670981	0.693916	0.573651
_AST[+80]AAPVASPAAPSPGSSGGGGFFSSLSNAVK	O88935	Synapsin-1	84748.3	50629.1	56093.7	56695.6	38959.8	0.597405	0.661885	0.668987	0.459712
_SAS[+80]ADNLILPR	Q8BGU5	Cyclin-Y	6.33051e+06	3.89399e+06	5.5183e+06	4.55286e+06	3.51778e+06	0.615115	0.871699	0.719194	0.555687
_S[+80]LPHQLLLQR	A0A0A0MQD5;Q4ACU6	SH3 and multiple ankyrin repeat domains protein 3	264505	210745	257070	277353	182322	0.796753	0.97189	1.04857	0.689296
_VATLNS[+80]EEENDPPTYK	A0A087WP83;A0A087WPC5;A0A087WQY9;A0A087WS92;Q3U4Z7;Q3V1M8;Q8BX68;Q8VDJ3	Vigilin;Vigilin (Fragment);Vigilin (Fragment);Vigilin (Fragment);High density lipoprotein (HDL) binding protein, isoform CRA_d;Uncharacterized protein;Uncharacterized protein;Vigilin	100801	108701	152411	106898	85889.1	1.07837	1.512	1.06048	0.852069
_SSS[+80]TSDILEPFTVER	A0A1W2P832;B7ZNA3	Ral GTPase-activating protein subunit alpha-1;Garnl1 protein	352781	243630	261448	190083	298790	0.690598	0.741106	0.538813	0.846954
_S[+80]PPPFPGEPWK	Q9JK92	Heat shock protein beta-8	6.33435e+06	3.5039e+06	3.64478e+06	2.3072e+06	1.77039e+06	0.553158	0.575399	0.364237	0.27949
_VSS[+80]APIPC[+57]PSPSPAPSAVPSPPKNVAAEQK	A6H663;Q9JLV1	BCL2-associated athanogene 3;BAG family molecular chaperone regulator 3	1.8155e+06	2.27358e+06	1.68779e+06	2.58031e+06	1.36417e+06	1.25231	0.929657	1.42127	0.751402
_VDPIM[+16]SDVTPT[+80]SPK	P70670	Nascent polypeptide-associated complex subunit alpha, muscle-specific form	344403	401213	272304	235267	140659	1.16495	0.790654	0.683116	0.408412
_S[+80]ASQDLIK	D3Z589;Q3UH68	LIM and calponin homology domains-containing protein 1	60128.2	59387.1	29733.2	44843.8	46141.5	0.987675	0.494498	0.745803	0.767386
_T[+80]QAQHSSPGEMASSPQGLDNPALLR	A2ADY9	Protein DDI1 homolog 2	34026.8	76476.8	57790.2	150360	67990.2	2.24754	1.69837	4.41885	1.99813
_LPSGSGPAS[+80]PTTGSAVDIR	E9Q616	AHNAK nucleoprotein (desmoyokin)	3.34396e+06	2.82933e+06	2.91213e+06	2.73612e+06	1.54765e+06	0.846101	0.870861	0.818228	0.462819
_EAFEEMEGTS[+80]PSSPPHSVAR	A0A087WQS0;A0A1D5RM59;E9Q0S6	Tensin 1	100796	144755	219414	200218	92687.6	1.43611	2.17681	1.98636	0.919553
_EPAFSPALQS[+80]PKPQGK	D3Z4J9	Echinoderm microtubule-associated protein-like 1	4.11847e+06	3.34851e+06	3.15782e+06	2.59863e+06	2.51439e+06	0.813046	0.766746	0.630969	0.610517
_GNNSAVGS[+80]NADLTIEEDEEEEPVALQQAQQVR	Q63918	Caveolae-associated protein 2	565961	557366	604534	393762	442858	0.984813	1.06815	0.695741	0.782488
_SLS[+80]ESELIGELSADFDR	P51125;Q8CE80	Calpastatin	210818	127828	161185	142475	136633	0.606341	0.764571	0.675819	0.64811
_APSPAPS[+80]SVPLGSEKPSSVSQDR	A0A0G2JDZ9;E9Q804;E9QKG6;Q99NH0	Ankyrin repeat domain-containing protein 17	39051.7	59852.2	66053.2	53732.5	40608.8	1.53264	1.69143	1.37593	1.03987
_AGS[+80]ISTLDSLDFAR	A0A087WRM8;A0A087WSS1;E9QM90;G3X9J4;Q148V7	RIKEN cDNA 2310035C23 gene;RIKEN cDNA 2310035C23 gene;RIKEN cDNA 2310035C23 gene;RIKEN cDNA 2310035C23 gene;LisH domain and HEAT repeat-containing protein KIAA1468	300496	169146	140233	129411	117072	0.56289	0.466674	0.430659	0.389596
_DMS[+80]PLPESEVTLGK	P27546	Microtubule-associated protein 4	640103	732915	954113	651492	552683	1.145	1.49056	1.01779	0.863429
_ADILGVQKPGS[+80]WGALK	E9QP49;Q99MS7	EH domain-binding protein 1-like protein 1	75883	49541.9	44032.8	36474.5	39968	0.652873	0.580273	0.480667	0.526706
_FNS[+80]ITSAYYR	A2CG35;P35283	Ras-related protein Rab-12	171234	67026.9	74798.1	81141.9	52903.4	0.391434	0.436817	0.473865	0.308953
_KLSRPQAFEEAT[+80]NPLQVPSLSR	B1AST7;B1AST8;E9Q1Q1;E9QLW6	Microtubule-associated serine/threonine-protein kinase 2;Microtubule associated serine/threonine kinase 2, isoform CRA_b;Microtubule-associated serine/threonine-protein kinase 2;Microtubule-associated serine/threonine-protein kinase 2	212730	230795	91973	154089	188927	1.08492	0.432347	0.72434	0.88811
_GSALSGASSPLY[+80]PLEVSFLPEAGLAVQGPK	P70670	Nascent polypeptide-associated complex subunit alpha, muscle-specific form	2.69867e+06	1.64328e+06	2.08577e+06	1.12643e+06	1.91717e+06	0.608921	0.772886	0.4174	0.710413
_VPPELLEGS[+80]PPWK	A0A0G2JFH2	Microtubule-associated protein (Fragment)	840335	763660	541844	466014	576935	0.908756	0.644795	0.554558	0.686554
_SQS[+80]LSLQMPTQQDWK	A0A1L1SRX2;D3YU73;D3Z4N3;F6XQD0;O08739	AMP deaminase;AMP deaminase 3 (Fragment);AMP deaminase 3 (Fragment);AMP deaminase 3 (Fragment);AMP deaminase 3	295242	437110	427447	482549	336156	1.48051	1.44779	1.63442	1.13858
_RNT[+80]LPAMDNSR	Q3ZB56;Q3ZB57;Q3ZB59;Q9Z1S8	Growth factor receptor bound protein 2-associated protein 2;GRB2-associated-binding protein 2;GRB2-associated-binding protein 2;GRB2-associated-binding protein 2	98281.5	140045	137369	135706	96436.5	1.42494	1.39771	1.38079	0.981227
_SY[+80]DPSC[+57]PGHWTPEAPSSGTTC[+57]PELPR	Q53YU5;Q8C550;Q8R2S3;Q9D1X0	Apoptosis repressor interacting with CARD;Uncharacterized protein;Nucleolar protein 3 (Apoptosis repressor with CARD domain);Nucleolar protein 3	330782	224594	193907	526435	212062	0.678977	0.586207	1.59149	0.641092
_TQSS[+80]SC[+57]EDLPSTTQPK	A0A067XG53	Peripheral plasma membrane protein CASK (Fragment)	90536.8	87286.9	131636	84178.6	87673.5	0.964104	1.45396	0.929773	0.968375
_RQSS[+80]LTFQSSDPEHVR	B1AZ14;B1AZ15;Q3UMF0	Cordon-bleu protein-like 1	468969	626301	571593	724275	578016	1.33549	1.21883	1.5444	1.23253
_AASPFRS[+80]PVR	A6H663;Q9JLV1	BCL2-associated athanogene 3;BAG family molecular chaperone regulator 3	1.47255e+06	1.18622e+06	1.46886e+06	1.87922e+06	1.08113e+06	0.805559	0.997495	1.27617	0.734191
_NSRPSS[+80]PVNTPSSQPPAAK	A0A0A6YW06;E9QKQ9;E9QLZ9;J3QNM3;Q03173	Protein enabled homolog	1.04931e+06	1.72216e+06	2.62611e+06	2.34813e+06	3.29048e+06	1.64123	2.5027	2.23778	3.13586
_GTFAS[+80]LSELHC[+57]DKLHVDPENFR	A8DUK0;P02088	Beta-globin;Hemoglobin subunit beta-1	1.0573e+06	649765	264810	335715	805924	0.614554	0.25046	0.317522	0.762251
_S[+80]PVMLQDR	E9Q8T1	Transforming acidic coiled-coil-containing protein 2	538359	397616	542428	313347	243938	0.73857	1.00756	0.582041	0.453114
_SSQSLPSDS[+80]SPQLQVK	D3Z656	Synaptojanin-1	240927	283165	280122	368988	224153	1.17531	1.16268	1.53153	0.930378
_SAFTPAT[+80]ATGSSPSPVLGQGEKVEGLQAQALYPWR	E9Q0N0;E9Q3I4;E9Q3I5;E9Q3I8;E9Q3I9;Q9Z0R4	Intersectin-1	90016.2	78120.4	78534.9	125261	70237.8	0.867848	0.872453	1.39154	0.78028
_S[+80]GSGM[+16]SVISSSSVDQR	E9Q0N0;E9Q3I4;E9Q3I5;E9Q3I8;E9Q3I9;Q9Z0R4	Intersectin-1	81795	85300.4	67873.5	62686.1	45517.8	1.04286	0.8298	0.766381	0.556487
_YPRPASVPPS[+80]PSLSR	A0A1B0GT92;Q9Z1E4	Glycogen [starch] synthase;Glycogen [starch] synthase, muscle	1.69591e+06	828919	1.23748e+06	1.78955e+06	961482	0.488776	0.729683	1.05522	0.566942
_S[+80]PQMVSAIVR	Q02248;Q3UZT7	Catenin beta-1;Uncharacterized protein	100411	60619.2	74884.4	54732.4	16704.8	0.60371	0.745778	0.545083	0.166364
_S[+80]IS[+80]FPEVPR	A0A1B0GS91;E9Q3Z5;Q8K4L2;Q8K4L3	Supervillin;Supervillin;Archvillin;Supervillin	296073	95939.9	310908	163967	191234	0.324041	1.0501	0.553805	0.645899
_GAYVPSS[+80]PTR	Q80W47	WD repeat domain phosphoinositide-interacting protein 2	855827	712151	838355	1.24377e+06	550215	0.83212	0.979584	1.45329	0.642904
_S[+80]NTISKPYISNTLPSDAPK	B1AZ14;B1AZ15;Q3UMF0	Cordon-bleu protein-like 1	152890	147291	119464	114430	89398.7	0.96338	0.781376	0.748445	0.584726
_KGSPVS[+80]EIGWETPPPES[+80]PR	Q99L88	Beta-1-syntrophin	65253.2	93728.9	116877	77233.6	60382	1.43639	1.79113	1.1836	0.925349
_VEEEDT[+80]GDPFGFDSDDESLPVSSK	B7ZP47;Q65Z40	Wapal protein;Wings apart-like protein homolog	71136.8	110655	73242.2	77352.6	101709	1.55552	1.0296	1.08738	1.42976
_EATLPPVSPPKAALS[+80]VDEVEKK	E9PVC5;E9PVC6;E9Q9E1;Q6NZJ6	Eukaryotic translation initiation factor 4 gamma 1	58619.2	78319.3	121128	177426	96964.5	1.33607	2.06635	3.02677	1.65414
_VSSAPIPC[+57]PSPS[+80]PAPSAVPSPPKNVAAEQK	A6H663;Q9JLV1	BCL2-associated athanogene 3;BAG family molecular chaperone regulator 3	2.18612e+06	2.7632e+06	2.02284e+06	3.23013e+06	1.6437e+06	1.26397	0.925309	1.47756	0.751879
_SLSFPILNPALSQSSQPS[+80]PPLPGSHGR	Q8BFU3	RING finger protein 214	140310	94268.9	86997.7	105690	75128.6	0.671862	0.62004	0.753258	0.535448
_EHALLAY[+80]TLGVK	P62631	Elongation factor 1-alpha 2	358956	223496	231543	191322	173358	0.622628	0.645046	0.532996	0.482952
_GSALSGASSPLYPLEVS[+80]FLPEAGLAVQGPK	P70670	Nascent polypeptide-associated complex subunit alpha, muscle-specific form	2.37885e+06	1.44488e+06	1.84618e+06	990952	1.69054e+06	0.607385	0.776079	0.416567	0.710656
_QS[+80]SFPFNLNK	Q7TNL5;Q8K5D8;Q91V89;Q99PC9	Serine/threonine-protein phosphatase 2A 56 kDa regulatory subunit;Protein phosphatase 2a regulatory b56-delta subunit (Fragment);Serine/threonine-protein phosphatase 2A 56 kDa regulatory subunit;Serine/threonine-protein phosphatase 2A 56 kDa regulatory subunit	166942	200917	241358	289630	166674	1.20351	1.44576	1.73491	0.998393
_KDS[+80]LTQAQEQGTVLS	I7H459;Q9DCD5	Protein incorporated later into tight junctions;Tight junction-associated protein 1	33616.2	39412.3	29798.4	38598.2	36236.5	1.17242	0.886431	1.1482	1.07795
_ESS[+80]PLYSPGFSDSTSAAK	B2RQQ5;P14873	Microtubule-associated protein 1B	62361.1	60600.2	61289.8	58483.1	48445.4	0.971763	0.982822	0.937814	0.776852
_AES[+80]PTPGLTQGTEPGAGQEGAM[+16]FVHTR	A0A0R4J0D5;A0A0R4J2D4;Q6PDG8	Vacuolar fusion protein MON1 homolog A	14959.1	24003.9	16464.7	13131.2	4251.71	1.60464	1.10065	0.877806	0.284223
_DADVS[+80]EESPPPLPER	P35831	Tyrosine-protein phosphatase non-receptor type 12	331353	328336	361570	368370	170212	0.990896	1.09119	1.11172	0.513688
_SLS[+80]ELESLKLPAESNEK	Q3B7Z2	Oxysterol-binding protein 1	429861	432804	425015	399190	373156	1.00685	0.988728	0.92865	0.868086
_MPFLS[+80]ISSPK	E9Q616	AHNAK nucleoprotein (desmoyokin)	64686.5	64851.3	85147.3	31354.8	43650.5	1.00255	1.31631	0.484719	0.6748
_SRLT[+80]PTTPESSSTGTEDK	Q64337	Sequestosome-1	178354	144892	251685	199075	78423.3	0.812384	1.41115	1.11618	0.439705
_SRTPS[+80]LPTPPTREPK	A0A0A0MQC7;A2A5Y6;P10637	Microtubule-associated protein;Microtubule-associated protein;Microtubule-associated protein tau	2.21924e+06	1.483e+06	763008	1.39395e+06	1.81166e+06	0.66825	0.343816	0.628123	0.816342
_LHS[+80]PSLSDEENLR	Q9R1Z7	6-pyruvoyl tetrahydrobiopterin synthase	154983	140148	121228	118130	88888.8	0.904279	0.782199	0.76221	0.573538
_S[+80]LPTTVPESPNYR	Q6ZQ58;Z4YJT3	La-related protein 1	708850	512875	703717	751669	452195	0.723532	0.992759	1.06041	0.637928
_SS[+80]VC[+57]PPHPLTSPPSAAGAELGALTASIPPLEPK	P70670	Nascent polypeptide-associated complex subunit alpha, muscle-specific form	2.20687e+06	1.12318e+06	1.2902e+06	1.07561e+06	1.13777e+06	0.508947	0.584628	0.487394	0.515557
_LRLS[+80]PS[+80]PTSQR	P48678	Prelamin-A/C	502790	647065	662920	719085	413778	1.28695	1.31848	1.43019	0.822965
_RVGDPPQT[+80]LPEEPMEVQGAERTSPEPQR	A0A1B0GX81;G3UYQ2;G3UZT6;Q3TDL4;Q3UF95;Q9Z1R2	Large proline-rich protein BAG6 (Fragment);Large proline-rich protein BAG6;Large proline-rich protein BAG6;Uncharacterized protein (Fragment);Large proline-rich protein BAG6;Large proline-rich protein BAG6	235649	519261	584483	836501	458951	2.20353	2.48031	3.54977	1.9476
_IHPEASHPAAIQQDS[+80]C[+57]EER	Q3UW53	Protein Niban	46483.8	74500.2	53685.5	40644.4	46997.1	1.60271	1.15493	0.874377	1.01104
_TPSSPSKSPASFEIPAS[+80]TTEADGDGLNKPAK	E9Q8T1	Transforming acidic coiled-coil-containing protein 2	231933	265284	261869	261405	240988	1.1438	1.12907	1.12707	1.03904
_QKEEAPLEPS[+80]C[+57]SPGADHAAGEITSEIQNEK	Q3UZA1	CapZ-interacting protein	27328.1	31242.8	37297.4	25995.4	26689.2	1.14325	1.3648	0.951232	0.976621
_SIS[+80]TVDLTEK	Q9DBJ3	Brain-specific angiogenesis inhibitor 1-associated protein 2-like protein 1	227682	190009	121362	119610	123958	0.834537	0.533031	0.525336	0.544436
_HGSGADSDYENT[+80]QSGDPLLGLEGKR	Q5F258;Q68FF6	ARF GTPase-activating protein GIT1	10003	22503.6	35729.7	40491.5	74551.1	2.2497	3.57191	4.04796	7.45291
_LSS[+80]PTGLLS[+80]PTLRPR	E9PV66	Myosin XVIIIb	21570.9	13279.4	24936.9	15725.5	11438.5	0.615618	1.15604	0.729012	0.530276
_ETPATSSEGVTAVPSEISPS[+80]PPTPASK	P70670	Nascent polypeptide-associated complex subunit alpha, muscle-specific form	765574	820643	641431	656723	403050	1.07193	0.837842	0.857817	0.526468
_AS[+80]DDLGEPDVFATAPFR	Q6PIU9	Uncharacterized protein FLJ45252 homolog	184957	96717.1	131709	82645.1	101304	0.522917	0.712106	0.446835	0.547715
_KQT[+80]PPASPSPQPIEDRPPSSPIYEDAAPFK	Q60598;Q8BNA5;Q921L6	Src substrate cortactin;Uncharacterized protein;Cortactin, isoform CRA_a	277912	318844	336241	449538	205921	1.14728	1.20988	1.61755	0.740955
_GSIILDS[+80]GHLSTASSSDDLKGEEGSFR	B2RRE2;E9QAX2;K3W4L0;Q9JMH9	Myo18a protein;Unconventional myosin-XVIIIa;Unconventional myosin-XVIIIa;Unconventional myosin-XVIIIa	24787.9	20836.6	17106.1	16673.3	26269.6	0.840595	0.690099	0.672638	1.05978
_EVGEENVS[+80]EEVFR	B9EIW1;G5E8J6;Q9QZV4	Hrc protein;Histidine rich calcium binding protein, isoform CRA_a;Histidine-rich Ca2+ binding protein	431698	227382	365161	247869	421886	0.526714	0.845872	0.574171	0.977272
_GNVVPS[+80]PLPTRR	Q3U434;Q3UD53;Q5M9P7;Q9CR86	Uncharacterized protein;Uncharacterized protein;Calcium regulated heat stable protein 1;Calcium-regulated heat stable protein 1	1.61535e+06	1.70155e+06	1.76285e+06	3.55797e+06	1.29229e+06	1.05336	1.09131	2.20259	0.800006
_NKPRPPSLSLLGGHLPSTLSDGPSS[+80]PR	Q8CJ53	Cdc42-interacting protein 4	143787	173084	192276	112194	266037	1.20375	1.33723	0.78028	1.85021
_GIPLPTGDTS[+80]PEPELLPGDPLPPPKEVINGNIK	Q3THA0;Q544H0;Q9Z1D1	Eukaryotic translation initiation factor 3 subunit G	45060.9	106179	228829	298796	66163.3	2.35633	5.07822	6.63094	1.46831
_VKSPSDYSNFDPEFLNEKPQLS[+80]FSDK	F1DGF6;P28867;Q1MX42;Q1MX43;Q3TGE4;Q3UNG2;Q53YN4	Protein kinase C delta variant IX;Protein kinase C delta type;Protein kinase C;Protein kinase C;Protein kinase C delta type;Protein kinase C delta type;Protein kinase C delta type	76795.4	71338.1	66959.2	69716.6	58141.2	0.928937	0.871917	0.907822	0.757092
_DRPVS[+80]QPSLVGSK	P83741	Serine/threonine-protein kinase WNK1	41959.7	32003	34806.1	34354.5	25783.4	0.762708	0.829512	0.818751	0.61448
_ST[+80]PSLVEPPDR	E9Q9K8;Q2VEB3;Q2VEB4;Q3UHI8;Q3UHR2	A kinase (PRKA) anchor protein 6;A-kinase anchoring protein beta;A-kinase anchoring protein alpha;Uncharacterized protein;Uncharacterized protein	857841	516807	1.11682e+06	1.05188e+06	715622	0.602451	1.30189	1.2262	0.834213
_ASGS[+80]PPLLPAPDPVSLESEPIAEDGALGPPEPIQGTAQPVKR	Q8VBT9	Tether containing UBX domain for GLUT4	818458	729582	697712	973426	660121	0.891411	0.852472	1.18934	0.806542
_KPMS[+80]QEEMEFIQR	Q9CQX8	28S ribosomal protein S36, mitochondrial	100421	211802	155801	148095	76841.4	2.10914	1.55148	1.47475	0.765195
_FIAFSGEGQS[+80]LR	P70362;Q8C2D2;Q9CWQ7;Q9CZJ3	Ubiquitin recognition factor in ER-associated degradation protein 1;Uncharacterized protein;Uncharacterized protein;Uncharacterized protein	1.71779e+06	1.32636e+06	1.05955e+06	1.31203e+06	984644	0.772133	0.61681	0.763793	0.573205
_GDNAS[+80]PSPSGTPLVR	O70349;Q3TE28;Q3TW36;Q6NZR5;Q8CDP6	MCG15924, isoform CRA_a;Uncharacterized protein (Fragment);Uncharacterized protein;Superkiller viralicidic activity 2-like (S. cerevisiae);Uncharacterized protein	578402	515621	637457	551070	351445	0.891459	1.1021	0.952745	0.607613
_YPKT[+80]SPLPTPVQR	D3Z1D3	RIKEN cDNA 3425401B19 gene	60911.3	61850.9	54756.7	97785.1	72944.8	1.01543	0.898957	1.60537	1.19756
_GSSFLTSKDS[+80]SLK	F8WGX5;Q6PNC0	DmX-like protein 1	119562	103587	99127.1	100130	69654.8	0.866381	0.829083	0.837473	0.582581
_SS[+80]SPVLVEEEPER	Q501J7	Phosphatase and actin regulator 4	422821	305346	234768	320823	285198	0.722165	0.555243	0.758769	0.674514
_TMTTNSS[+80]DPFLNSGTYHSR	P46938	Transcriptional coactivator YAP1	114629	85155.3	71222.8	76756.8	60565.3	0.742875	0.621331	0.669608	0.528358
_LSTHS[+80]PFR	A0A068WAQ5;A0A068WAZ7;A2A838;A2A839;A2A841;A2A842;A2AD32;B6ZHC8;P48193	Protein 4.1R (Fragment);Protein 4.1R (Fragment);Protein 4.1 (Fragment);Protein 4.1;Protein 4.1;Protein 4.1;Protein 4.1 (Fragment);Erythrocyte protein band 4.1;Protein 4.1	401213	165676	73219.9	91680.4	102220	0.412937	0.182496	0.228508	0.254777
_LLQTC[+57]FS[+80]SPTDDSMDR	Q99P31	Hsp70-binding protein 1	134121	153253	124744	175427	119255	1.14265	0.930088	1.30797	0.889162
_TPSKDQEAPSPEALPSPGQES[+80]PDGPSPR	E9QQ25;Q62407	Striated muscle-specific serine/threonine-protein kinase	140862	149062	305555	250889	226227	1.05821	2.16918	1.7811	1.60602
_QDDS[+80]PPRPIIGPALPPGFIK	Q69ZC8	GPALPP motifs-containing protein 1	101974	153933	91301.1	56992.5	117075	1.50954	0.895338	0.558893	1.14809
_TPSS[+80]PSKSPASFEIPASTTEADGDGLNKPAKK	E9Q8T1	Transforming acidic coiled-coil-containing protein 2	314530	348867	310028	299003	294936	1.10917	0.985686	0.950633	0.937704
_ALS[+80]LKPQER	Q91ZU6;S4R1P5	Dystonin	548632	478470	333902	606102	409259	0.872115	0.608609	1.10475	0.745964
_SLHPWYGITPTSS[+80]PK	Q8BGT6	MICAL-like protein 1	1.00311e+06	746116	670185	559426	739106	0.743806	0.668109	0.557693	0.736817
_SFS[+80]LDPLMER	Q8CGB6	Tensin-2	149093	151110	101829	66192.1	60101.6	1.01353	0.682987	0.443966	0.403115
_S[+80]LQQLAEER	A3KGU5;A3KGU7;A3KGU9;B2RXX6;B7ZWK3;B9EKJ1;E9Q447;P16546	Spectrin alpha chain, non-erythrocytic 1;Spectrin alpha chain, non-erythrocytic 1;Spectrin alpha chain, non-erythrocytic 1;Spna2 protein;Spna2 protein;Spna2 protein;Spectrin alpha chain, non-erythrocytic 1;Spectrin alpha chain, non-erythrocytic 1	259110	213592	274622	165954	186112	0.824328	1.05986	0.640476	0.718273
_EPAEPPLQPAS[+80]PTLSR	Q3U0H9;Q80UE6	Uncharacterized protein (Fragment);Serine/threonine-protein kinase WNK4	261308	208618	222331	180351	123924	0.798359	0.85084	0.690185	0.474243
_ST[+80]SVDDTDKSSSEAIMVR	B1AZ14;B1AZ15;Q3UMF0	Cordon-bleu protein-like 1	85886.7	91968.6	117624	81694.1	120259	1.07081	1.36952	0.951185	1.40021
_NTAPS[+80]TTSPLVPLASEGC[+57]PVASSMALSPQNASVSETALALSPEIPK	P70670	Nascent polypeptide-associated complex subunit alpha, muscle-specific form	98913.6	123317	214715	138504	157271	1.24671	2.17074	1.40025	1.58998
_SQGS[+80]QAELHPLPQLK	Q3ULN8;Q6PD03	Uncharacterized protein (Fragment);Serine/threonine-protein phosphatase 2A 56 kDa regulatory subunit alpha isoform	119243	123813	104291	94476	88222.8	1.03832	0.87461	0.792299	0.739858
_GPSLKGDLGASS[+80]PSMK	E9Q616	AHNAK nucleoprotein (desmoyokin)	64009	76297.6	74707.1	76303.6	70246.4	1.19198	1.16713	1.19208	1.09745
_RQS[+80]IPEEFR	E0CXS4;G3XA20	Glutamate receptor-interacting protein 2	233380	229726	190367	180520	176629	0.984342	0.815697	0.773501	0.756831
_QIPTPEDAVTILAGSPLS[+80]PK	P70670	Nascent polypeptide-associated complex subunit alpha, muscle-specific form	3.65888e+06	2.03814e+06	3.22357e+06	2.76497e+06	2.37406e+06	0.55704	0.881026	0.755688	0.648849
_AEKT[+80]SPTPSVFVELGEEELEAVTARPEAVER	P59017;Q3TNR7;Q3UGC5	Bcl-2-like protein 13;Uncharacterized protein;Uncharacterized protein	491424	506402	636013	603792	269017	1.03048	1.29422	1.22866	0.547423
_TVIRLPS[+80]GSGPASPTTGSAVDIR	E9Q616	AHNAK nucleoprotein (desmoyokin)	614005	687968	500588	748356	523072	1.12046	0.815283	1.21881	0.851901
_S[+80]S[+80]PQLDPLRKSPTMEQAVQTASAHLPAPAPVGR	A0A0U1RP90;Q8K2F8	Protein LSM14 homolog A (Fragment);Protein LSM14 homolog A	854843	1.68272e+06	1.57573e+06	1.74564e+06	1.7651e+06	1.96845	1.8433	2.04206	2.06482
_GT[+80]FASLSELHC[+57]DKLHVDPENFR	A8DUK0;P02088	Beta-globin;Hemoglobin subunit beta-1	2.34742e+06	1.40184e+06	524054	695527	1.6286e+06	0.597182	0.223247	0.296294	0.693786
_VMT[+80]IPYQPMPASSPVIC[+57]AGGQDR	P60335	Poly(rC)-binding protein 1	435097	602832	629917	855299	363076	1.38551	1.44776	1.96576	0.83447
_NSLMSLS[+80]EEHLEPDQR	A0A140LHQ3;A0A140LID7;A0A140LIX0;A0A140LJJ5;E9Q394;Q924X9	A-kinase anchor protein 13 (Fragment);A-kinase anchor protein 13 (Fragment);A-kinase anchor protein 13 (Fragment);A-kinase anchor protein 13;A-kinase anchor protein 13;Type II cAMP-dependent protein kinase anchoring protein Ht31 (Fragment)	34958.4	123455	178011	183247	121662	3.53149	5.09207	5.24186	3.48019
_RSS[+80]NNGGMSAEEEIGPGAEPMR	B2RQL6	LOC633594 protein	252085	344095	316731	298826	124467	1.36499	1.25644	1.18541	0.49375
_TYS[+80]FTSAMSR	A0A0A0MQD7;A3KGS3;B2RX86;F7CGP0	Ral GTPase-activating protein subunit alpha-2;Ral GTPase-activating protein subunit alpha-2;A230067G21Rik protein;Ral GTPase-activating protein subunit alpha-2 (Fragment)	89126.8	55576.8	50225	49565.8	43835.4	0.62357	0.563523	0.556126	0.491831
_S[+80]SSC[+57]ESLGAQLPAAR	B8JJF6;Q9Z2D1	MCG16810, isoform CRA_b;Myotubularin-related protein 2	727740	698841	572000	631564	515662	0.960289	0.785995	0.867842	0.70858
_S[+80]TSPHDVDLC[+57]LVSPC[+57]EFSHR	A0A1D5RLY6;B2RWW1;Q8C052	Microtubule-associated protein 1S	270664	294498	412625	376660	241820	1.08806	1.52449	1.39162	0.893432
_TRPGS[+80]FQSLSDALSDTPAK	Q3UM95;Q8BGQ1	Uncharacterized protein;Spermatogenesis-defective protein 39 homolog	403782	426767	450921	389515	345466	1.05692	1.11675	0.964666	0.855576
_EQGSSGLGSGSSGGGGSSS[+80]GLGSGYIGR	Q3UHJ0	AP2-associated protein kinase 1	32829.6	26556.2	21203.5	24909.6	22315.9	0.808912	0.645866	0.758754	0.67975
_SLS[+80]EEKEDHSDGLAGLK	B1AST7;B1AST8;E9Q1Q1;E9QLW6	Microtubule-associated serine/threonine-protein kinase 2;Microtubule associated serine/threonine kinase 2, isoform CRA_b;Microtubule-associated serine/threonine-protein kinase 2;Microtubule-associated serine/threonine-protein kinase 2	149709	152955	137925	102489	177641	1.02168	0.921282	0.684587	1.18657
_S[+80]HNDFVAILDLPEGEHQYK	Q6PAM0	5'-AMP-activated protein kinase subunit beta-2	400302	266937	269314	122633	182888	0.666839	0.672776	0.306352	0.456875
_NTC[+57]NS[+80]TEKPEELVR	Q3UZA1	CapZ-interacting protein	106554	257188	323813	294484	257028	2.41368	3.03894	2.7637	2.41218
_LSGINEIPRPFS[+80]PPVTSNTSPPPTAPLAR	Q3TPU3;Q3UQN2	Uncharacterized protein;F-BAR domain only protein 2	456290	415394	394789	444064	356933	0.910374	0.865215	0.973207	0.782252
_ASTAAPVAS[+80]PAAPSPGSSGGGGFFSSLSNAVK	O88935	Synapsin-1	96194.9	61665.4	71678.1	71561.2	46621.6	0.641047	0.745134	0.743919	0.484658
_S[+80]VDLDAFVAR	B2RRE8;Q9JLQ0	CD2-associated protein	307119	245875	304847	275844	221601	0.800583	0.992601	0.898165	0.721548
_RPS[+80]QNAMSFFNVGHSK	G5E8A0;Q8CI95	Oxysterol-binding protein;Oxysterol-binding protein-related protein 11	177933	245197	82134.8	180284	117845	1.37803	0.461604	1.01321	0.662298
_KES[+80]APQVLLPEEEK	A0A0R4J0X8;D3Z0V2;Q9ES28	Rho guanine nucleotide exchange factor (GEF7), isoform CRA_a;Rho guanine nucleotide exchange factor 7 (Fragment);Rho guanine nucleotide exchange factor 7	182456	216040	150553	150303	148105	1.18406	0.825144	0.823773	0.811726
_QASTDAGT[+80]AGALTPQHVR	P46938	Transcriptional coactivator YAP1	2.06467e+06	2.40771e+06	2.4077e+06	3.24481e+06	1.95025e+06	1.16615	1.16614	1.57159	0.944582
_EDKSPSEES[+80]TTTTSPESISGSVPSSGSSGR	P54726;Q3TN85	UV excision repair protein RAD23 homolog A;UV excision repair protein RAD23 homolog A (Fragment)	1.71078e+06	1.77766e+06	907435	1.98414e+06	1.61513e+06	1.0391	0.530422	1.15979	0.94409
_GTPSSSPVS[+80]PQES[+80]PKHESK	A0A286YCI8;D3Z5J3;E9PYX6;Q62417	Sorbin and SH3 domain-containing protein 1	85853.5	93231.4	109117	107803	130617	1.08594	1.27097	1.25566	1.52139
_FEGMS[+80]PLQR	Q9D8S9	BolA-like protein 1	753692	731945	716721	732674	550672	0.971147	0.950948	0.972114	0.730633
_VSSAPIPC[+57]PSPSPAPS[+80]AVPS[+80]PPKNVAAEQK	A6H663;Q9JLV1	BCL2-associated athanogene 3;BAG family molecular chaperone regulator 3	138940	196872	164295	252023	159489	1.41696	1.18249	1.8139	1.1479
_LGS[+80]PAGS[+80]PVLGISGR	D6RI30;Q6P5E8	Diacylglycerol kinase theta	46530.5	46359.1	48360.7	53513.2	24822	0.996316	1.03933	1.15007	0.533455
_TST[+80]FC[+57]GTPEFLAPEVLTDTSYTR	P70268	Serine/threonine-protein kinase N1	539037	375350	416045	382375	349632	0.696334	0.77183	0.709367	0.648623
_RRGSGSVDET[+80]LFALPAASEPVIPSSAEK	Q99P72	Reticulon-4	354777	299706	438074	506399	281786	0.844774	1.23479	1.42737	0.794263
_APSAS[+80]PLAIHASR	Q8BGT6	MICAL-like protein 1	1.77935e+06	1.41315e+06	1.06522e+06	839199	1.13369e+06	0.794196	0.598658	0.471632	0.637138
_S[+80]QEDLNEPIKR	A0A087WNW8;A0A087WP42;A0A087WQ31;A0A087WQ95;A0A087WQF1;A0A087WRE8;A0A087WRK0;A0A087WS18;A0A0A6YXZ1;B2RY22;E9Q6L0;E9QKH0;E9QNY9;J3QP81	CLIP-associating protein 1;CLIP-associating protein 1;CLIP-associating protein 1;CLIP-associating protein 1;CLIP-associating protein 1;CLIP-associating protein 1;CLIP-associating protein 1;CLIP-associating protein 1;CLIP-associating protein 1;Clasp1 protein;CLIP-associating protein 1;CLIP-associating protein 1;CLIP-associating protein 1;CLIP-associating protein 1	71231.1	54606.4	90665.2	30105.1	44950.2	0.766609	1.27283	0.42264	0.631048
_ARPTSAGGLS[+80]LLPPPPGGK	Q3TBZ6;Q9D1J1	Uncharacterized protein;Adaptin ear-binding coat-associated protein 2	1.81534e+06	1.42773e+06	1.23451e+06	1.61175e+06	1.11261e+06	0.786484	0.680044	0.887851	0.612892
_KAVGS[+80]MPTAGSAGSVPENLNLFPEPGSK	Q7TN29	Stromal membrane-associated protein 2	226586	226958	215598	259287	194399	1.00164	0.951505	1.14432	0.857948
_GMIIEHEGDRPAS[+80]KTEIEMDGK	G3X9J1;G5E8Y0;O35157;P70414;Q27PY9;Q68FL0;Q8BXB3;Q91ZJ7;Q9ET74	Sodium/calcium exchanger 1;Sodium/calcium exchanger 1;Sodium-calcium exchanger;Sodium/calcium exchanger 1;Solute carrier family 8 sodium/calcium exchanger member 1 splicing variant 1.41;Slc8a1 protein;Uncharacterized protein (Fragment);Sodium-calcium exchanger (Fragment);Na/Ca exchanger (Fragment)	108473	145550	225872	243567	88688.8	1.34181	2.08228	2.24541	0.81761
_RLQESPSLSALSETQPPS[+80]PARPSVPK	E9QQ25;Q62407	Striated muscle-specific serine/threonine-protein kinase	87027.4	55433.8	120348	114020	73416.9	0.63697	1.38287	1.31016	0.843607
_SGVAVPTS[+80]PK	Q61823	Programmed cell death protein 4	696286	622634	670496	718356	619979	0.894222	0.962962	1.0317	0.890409
_ISDPLTSS[+80]PGR	P97310;Q3UJN1;Q3UK39	DNA replication licensing factor MCM2;DNA helicase;DNA helicase	319483	427437	257659	319176	291606	1.3379	0.806488	0.999039	0.912744
_NKS[+80]EVDLYNSDPLVC[+57]R	D3YYS6;E9Q3B9;O35678;Q3UFX6	Monoglyceride lipase;Monoglyceride lipase;Monoglyceride lipase;Uncharacterized protein	36580.6	48591.5	86299.4	69053.8	57659.6	1.32834	2.35916	1.88771	1.57623
_SFS[+80]MQDLTTIR	A0A1D5RLF1;Q8BGH4	Receptor expression-enhancing protein;Receptor expression-enhancing protein 1	106064	101386	123366	55554.4	60059.5	0.955886	1.16312	0.523779	0.566255
_S[+80]QNNFVAILDLPEGEHQYK	Q3U5I9;Q542K0;Q9R078;S4R2R1	Uncharacterized protein;Protein kinase, AMP-activated, beta 1 non-catalytic subunit, isoform CRA_b;5'-AMP-activated protein kinase subunit beta-1;5'-AMP-activated protein kinase subunit beta-1	2.4086e+06	2.1337e+06	2.27469e+06	1.84429e+06	2.35045e+06	0.885868	0.944404	0.765711	0.975855
_ESQAVVDPPPQAVSTGTPQSPAVAAAAAT[+80]TTATTTTTSGGHPLEFLR	P54728;Q3TJ52;Q3U041;Q3UQN3;Q6NVC3	UV excision repair protein RAD23 homolog B;Uncharacterized protein;Uncharacterized protein;Uncharacterized protein;Rad23b protein	144599	102381	89946	83240.3	83133.8	0.708033	0.622038	0.575663	0.574927
_HAFSPVAS[+80]VES[+80]AS[+80]GETLHSPK	P29699;Q3TIU3;Q3UEK5;Q3UEK9	Alpha-2-HS-glycoprotein;Uncharacterized protein;Uncharacterized protein;Alpha-2-HS-glycoprotein, isoform CRA_a	67855.6	281420	361386	221753	168353	4.14733	5.32581	3.26802	2.48105
_ANS[+80]PPREFPPATAR	A0A1S6GWI1;A2AU35;A2VCP7;Q8BHL8	Uncharacterized protein;Proteasome (Prosome, macropain) inhibitor subunit 1;Psmf1 protein (Fragment);Proteasome inhibitor PI31 subunit	2.71652e+06	2.48749e+06	1.65895e+06	3.87582e+06	3.28648e+06	0.915691	0.610691	1.42676	1.20981
_ANS[+80]MEGLMPR	F8VQ52;Q01341	Adenylate cyclase type 6	94345.3	93821.9	130569	131511	24330.7	0.994452	1.38395	1.39394	0.25789
_ENYEDQEPLVGHES[+80]PITLAAR	B9EKJ7;P58871	Tankyrase 1 binding protein 1;182 kDa tankyrase-1-binding protein	36786.7	31604.1	27957.5	36178.6	25059.2	0.859116	0.759987	0.983469	0.681202
_KLDPAQSAS[+80]RENLLEEQGSIALR	A3KGU5;A3KGU7;A3KGU9;B2RXX6;B7ZWK3;B9EKJ1;E9Q447;P16546	Spectrin alpha chain, non-erythrocytic 1;Spectrin alpha chain, non-erythrocytic 1;Spectrin alpha chain, non-erythrocytic 1;Spna2 protein;Spna2 protein;Spna2 protein;Spectrin alpha chain, non-erythrocytic 1;Spectrin alpha chain, non-erythrocytic 1	199732	276090	257887	255208	273468	1.3823	1.29116	1.27775	1.36917
_VAS[+80]PPPGVSEK	E9QQ25;Q62407	Striated muscle-specific serine/threonine-protein kinase	136641	106659	185148	131842	101515	0.780579	1.355	0.96488	0.742936
[truncated: 969 more rows]
